# Supplementary material for: Expansion of ventral foregut is linked to changes in the enhancer landscape for organ-specific differentiation
Source: Nat Cell Biol. 2023 Jan 23;25(3):481–92. doi: 10.1038/s41556-022-01075-8 (PMC10014581; doi:10.1038/s41556-022-01075-8)
Supplement: Supplementary file 2 — Summary of dynamic ATAC peaks and their annotated genes classified by differential expression between VFGs and PE samples. [file 41556_2022_1075_MOESM2_ESM.xlsx]

## Sheet: 1a
Supplementary Table 1a. Differential expression between VFG passage 6 and passage 3 cells.
Gene_name	baseMean	log2FoldChange	lfcSE	stat	pvalue	padj
NKX2-6	12.3153	7.00794	1.31571	5.32636	1e-07	3.05e-07
RNA5SP109	12.1924	6.99288	1.31998	5.2977	1.17e-07	3.55e-07
PCDHB11	42.02	6.90899	1.07152	6.44782	1.13e-10	4.12e-10
ZNF781	10.5434	6.78451	1.34625	5.03956	4.67e-07	1.36e-06
FEV	124.613	6.47477	0.543994	11.9023	1.15e-32	1.04e-31
TAS2R30	8.47631	6.46669	1.40468	4.60368	4.15e-06	1.12e-05
PCDHB8	43.4638	6.36669	0.89066	7.14829	8.79e-13	3.55e-12
THY1	14.4837	6.26172	1.30495	4.79843	1.6e-06	4.45e-06
MYH6	13.0992	6.11597	1.30635	4.68171	2.84e-06	7.79e-06
RN7SKP102	6.50838	6.08678	1.4388	4.23046	2.33e-05	5.94e-05
MYF5	6.38543	6.05838	1.47318	4.11246	3.91e-05	9.82e-05
MAGEA12	6.31208	6.04379	1.43593	4.20898	2.57e-05	6.51e-05
TDRD15	377.521	6.02077	0.280881	21.4353	6.26e-102	3.49e-100
UCN3	5.96128	5.9625	1.45909	4.08644	4.38e-05	0.00010931
SIGLEC6	11.5629	5.93513	1.35811	4.37013	1.24e-05	3.24e-05
AC092574.2	5.57148	5.86198	1.47902	3.96342	7.39e-05	0.000180666
GLYATL1P1	10.726	5.82143	1.35622	4.29239	1.77e-05	4.55e-05
SELE	5.13721	5.74915	1.53591	3.74316	0.000181723	0.000429779
MMRN1	5.13693	5.74912	1.5312	3.75464	0.000173592	0.000411182
BCHE	18.7695	5.73576	1.12754	5.08696	3.64e-07	1.07e-06
RNA5SP107	5.0768	5.72849	1.49796	3.82419	0.0001312	0.000314162
DNMBP-AS1	4.75769	5.63496	1.53257	3.67681	0.000236172	0.000552268
AL359851.1	4.71561	5.62391	1.52744	3.68193	0.000231476	0.00054173
GPR173	26.1056	5.61785	0.923641	6.08229	1.18e-09	4.05e-09
FOXF1	4.43819	5.53479	1.56185	3.54375	0.000394476	0.000903184
RN7SL600P	4.41753	5.52896	1.56723	3.52786	0.000418928	0.000957037
EAF1-AS1	4.4174	5.52892	1.53337	3.60572	0.000311286	0.000719902
BOLL	4.38602	5.52011	1.5441	3.57496	0.000350281	0.000806532
KCNT2	4.36522	5.51398	1.58693	3.47461	0.000511598	0.00115885
AP000462.1	4.09812	5.42088	1.55776	3.47991	0.000501578	0.00113706
LINC00470	22.0312	5.36967	0.939363	5.71629	1.09e-08	3.52e-08
DLEU7-AS1	7.70329	5.33721	1.39436	3.82771	0.000129339	0.000310004
RNF219-AS1	3.82072	5.31773	1.59317	3.33783	0.000844351	0.00186744
IL12A-AS1	7.57734	5.31245	1.38889	3.82497	0.000130787	0.000313248
CYCSP34	3.79963	5.31095	1.64443	3.22966	0.00123938	0.00269129
FCF1P7	3.67673	5.26157	1.6236	3.24069	0.00119242	0.00259582
NANOGP5	3.61411	5.24015	1.63209	3.2107	0.00132413	0.00286691
NPY	367.948	5.23075	0.228293	22.9125	3.49e-116	2.55e-114
SETP5	3.58246	5.22906	1.65897	3.15199	0.00162164	0.00347078
RPL7P29	3.5722	5.22544	1.66243	3.14326	0.00167078	0.00356944
FGL2	3.57209	5.22542	1.65926	3.14926	0.00163686	0.00350184
NOL4	7.06163	5.20949	1.42948	3.64433	0.000268087	0.000623756
LINC00355	3.48046	5.18443	1.6248	3.19081	0.00141873	0.00306043
RPL6P29	12.8755	5.16958	1.18406	4.366	1.27e-05	3.3e-05
RNU6-299P	6.70322	5.12886	1.42744	3.59306	0.000326822	0.000754605
SOGA3	6.67465	5.12289	1.42055	3.60628	0.000310615	0.000718433
VCAN-AS1	18.3231	5.09216	0.971774	5.24007	1.61e-07	4.81e-07
AC009977.1	6.4258	5.06512	1.46015	3.46891	0.000522574	0.00118143
AC108142.1	3.20315	5.06231	1.68541	3.00362	0.0026679	0.00555341
ASPN	3.19267	5.05814	1.6709	3.02718	0.00246844	0.00516301
PCSK2	253.987	5.04698	0.266801	18.9167	8.31e-80	2.86e-78
AC005702.2	3.16124	5.04582	1.65559	3.04776	0.00230557	0.00484163
RN7SL559P	3.11944	5.02929	1.68518	2.98443	0.00284107	0.00589053
VN1R42P	3.10893	5.02499	1.70446	2.94814	0.00319696	0.00657851
MAGI1-AS1	3.05911	4.99534	1.76229	2.83458	0.00458857	0.00925598
POSTN	6.07841	4.98967	1.47735	3.37744	0.000731636	0.00162843
VCAM1	28.1501	4.97723	0.749888	6.63729	3.19e-11	1.19e-10
AC097381.1	3.0068	4.97332	1.68668	2.94859	0.00319226	0.00656953
HMGB1P23	2.9964	4.96903	1.6775	2.96217	0.00305484	0.00630297
AC139103.1	2.98598	4.96472	1.68783	2.94149	0.00326641	0.00670967
C8orf86	2.98592	4.96471	1.6805	2.95431	0.00313368	0.00645564
RPL21P23	2.97544	4.96036	1.68864	2.93749	0.00330881	0.00679397
DUOX2	5.97609	4.95637	1.52902	3.24153	0.00118889	0.00258871
RN7SL246P	2.96499	4.95596	1.7015	2.9127	0.00358322	0.0073205
FMO8P	2.8943	4.91531	1.73622	2.83104	0.0046397	0.0093525
SNORD113-3	2.85241	4.89699	1.70751	2.86791	0.0041319	0.00838139
BTBD9-AS1	2.83156	4.88792	1.70748	2.86266	0.00420107	0.00851478
OR52A1	5.69103	4.88487	1.58855	3.07505	0.0021047	0.00444319
LPL	68.7004	4.88016	0.483395	10.0956	5.78e-24	3.76e-23
RN7SKP74	5.60157	4.86174	1.47183	3.30319	0.0009559	0.00210064
CPB2	5.55492	4.85215	1.45884	3.32604	0.000880905	0.0019444
CYSLTR2	10.0024	4.79335	1.20931	3.96369	7.38e-05	0.000180482
PCDH17	901.297	4.79258	0.136349	35.1493	1.19e-270	5.16e-268
PCDHGA6	59.6173	4.79142	0.494051	9.69823	3.07e-22	1.88e-21
PCDHB14	73.5322	4.76995	0.445901	10.6973	1.05e-26	7.54e-26
KL	9.7276	4.75699	1.24129	3.83231	0.000126947	0.000304417
GABRG1	42.1509	4.69892	0.589429	7.97199	1.56e-15	7.21e-15
FAM13A-AS1	9.26155	4.67591	1.26388	3.69965	0.000215899	0.000506761
AL354993.1	9.08376	4.6502	1.23221	3.77388	0.000160731	0.00038176
SLC35G2	4.75934	4.61976	1.56664	2.94883	0.0031898	0.00656514
FPGT-TNNI3K	4.74597	4.61688	1.52098	3.03546	0.00240168	0.00503181
RIMKLBP2	8.85585	4.61271	1.29137	3.57194	0.000354351	0.000815323
STXBP5L	13.1857	4.60629	1.03959	4.43085	9.39e-06	2.47e-05
CCT4P2	17.6023	4.6026	0.873123	5.27142	1.35e-07	4.08e-07
HMGB1P1	13.0631	4.59058	1.00642	4.56129	5.08e-06	1.36e-05
SLC9C1	8.62792	4.57479	1.26182	3.62556	0.000288339	0.000669314
DGKB	124.141	4.56587	0.328584	13.8956	6.74e-44	9.03e-43
SHANK2-AS1	8.35662	4.53156	1.23583	3.66681	0.000245599	0.000573437
PRDM14	4.4636	4.52458	1.52673	2.96357	0.00304094	0.00627884
TRPC5OS	4.45026	4.51859	1.52494	2.96312	0.00304535	0.00628622
LEF1	4.4218	4.51263	1.51852	2.97173	0.00296125	0.00612212
RAD51AP2	4.36671	4.49402	1.58445	2.83633	0.00456353	0.00920826
KDR	377.816	4.48728	0.189414	23.6904	4.53e-124	3.8e-122
SNAP25	4.12342	4.40672	1.54136	2.85898	0.00425006	0.00860884
NADK2-AS1	11.5374	4.40543	1.02109	4.31444	1.6e-05	4.14e-05
CFHR4	4.0921	4.39705	1.54767	2.84107	0.00449627	0.00908063
OFCC1	4.08923	4.39378	1.55233	2.83044	0.00464838	0.00936812
PCDHB7	34.3862	4.39272	0.599307	7.32966	2.31e-13	9.59e-13
PCDH18	48.8441	4.37	0.518489	8.42834	3.51e-17	1.74e-16
PCDHB12	39.2135	4.29219	0.554591	7.73938	9.99e-15	4.43e-14
MAGEA6	7.12626	4.28526	1.26753	3.3808	0.000722752	0.00160941
EVI2B	7.11062	4.27377	1.3299	3.2136	0.00131083	0.00283936
ADAMTS9-AS2	10.4539	4.25756	1.04172	4.08704	4.37e-05	0.000109042
CDH26	199.005	4.25625	0.247724	17.1814	3.66e-66	8.93e-65
LINC00843	6.8174	4.21765	1.27352	3.31179	0.000927	0.00204095
GLYATL1P4	10.1251	4.21671	1.06451	3.96119	7.46e-05	0.000182318
HOXA13	40.6993	4.21083	0.557401	7.5544	4.21e-14	1.81e-13
IFI16	813.775	4.20659	0.128461	32.746	3.46e-235	1.1e-232
SLCO1C1	6.70001	4.19482	1.28607	3.26175	0.00110728	0.00241945
SELL	16.6562	4.17921	0.839717	4.97693	6.46e-07	1.86e-06
PTGES3P3	6.54293	4.1619	1.3038	3.19212	0.0014123	0.00304823
MIR181A2HG	6.35405	4.10965	1.30173	3.15707	0.0015936	0.00341479
FOXP1-IT1	6.36758	4.10892	1.31651	3.12107	0.00180198	0.00383413
GADL1	31.3979	4.09934	0.597607	6.85959	6.91e-12	2.67e-11
AC027763.2	12.5779	4.09893	0.934469	4.38637	1.15e-05	3.01e-05
AL445523.1	9.36344	4.09759	1.08389	3.78046	0.000156542	0.000372209
AC092646.1	9.45955	4.09216	1.09796	3.72705	0.000193731	0.000457038
PCDHGB2	34.0512	4.07823	0.558516	7.30191	2.84e-13	1.17e-12
CYTL1	9.20242	4.05941	1.08833	3.72993	0.000191535	0.000452394
AC018742.1	12.2484	4.05847	0.948799	4.27748	1.89e-05	4.85e-05
PRH1	6.09275	4.04932	1.36043	2.9765	0.00291559	0.00603251
RBBP8NL	27.2487	4.03925	0.636865	6.34239	2.26e-10	8.07e-10
ZNF883	81.2628	4.03179	0.359607	11.2117	3.57e-29	2.83e-28
RSL24D1P3	6.01701	4.02279	1.35125	2.97708	0.00291006	0.00602231
CDR1	17.7934	4.00553	0.784118	5.10832	3.25e-07	9.55e-07
AC011465.1	5.86719	3.99127	1.32706	3.0076	0.00263319	0.0054869
SIX4	5.831	3.98914	1.31798	3.02671	0.00247235	0.00517063
OR10A6	8.70404	3.98704	1.09821	3.63049	0.000282887	0.000657117
NUTM1	5.7997	3.98227	1.33961	2.97271	0.00295186	0.00610376
CHRM2	8.80031	3.98134	1.12855	3.52785	0.000418956	0.000957037
ST6GALNAC3	28.5735	3.95356	0.599081	6.59937	4.13e-11	1.53e-10
SRD5A2	14.0548	3.9291	0.859789	4.56985	4.88e-06	1.31e-05
ANGPTL1	11.128	3.90869	0.950515	4.11218	3.92e-05	9.83e-05
SULT1C4	27.8126	3.90608	0.611213	6.3907	1.65e-10	5.95e-10
HNRNPH1P1	5.56424	3.90145	1.3716	2.84446	0.00444865	0.0089901
IRX1	16.4122	3.89126	0.786021	4.95058	7.4e-07	2.12e-06
PCDHGA1	24.5794	3.88529	0.656243	5.9205	3.21e-09	1.07e-08
NCKAP1L	8.1643	3.88295	1.13832	3.41111	0.000646989	0.00144697
SLC25A27	66.8685	3.85562	0.397868	9.6907	3.3e-22	2.02e-21
CCDC136	139.352	3.8517	0.277266	13.8917	7.11e-44	9.52e-43
NANOS3	13.1681	3.82887	0.863512	4.43406	9.25e-06	2.44e-05
EGFEM1P	10.5469	3.82873	0.982315	3.89766	9.71e-05	0.000235429
DYDC2	7.86049	3.82112	1.12878	3.38516	0.000711359	0.00158489
AHSG	95.3637	3.82036	0.716484	5.33209	9.71e-08	2.95e-07
NAIP	5.25234	3.81634	1.35202	2.82269	0.00476226	0.00957833
PCDHGA4	28.5443	3.80443	0.575554	6.61004	3.84e-11	1.43e-10
TNIP3	85.3249	3.79902	0.339303	11.1965	4.24e-29	3.35e-28
HAPLN1	526.575	3.79533	0.147801	25.6786	2.03e-145	2.29e-143
SULT1B1	7.6985	3.78431	1.11528	3.39314	0.000690954	0.00154167
GRAP2	127.704	3.7814	0.275801	13.7106	8.77e-43	1.14e-41
AC016747.3	9.97219	3.749	0.972307	3.85577	0.000115365	0.000277343
CYP39A1	19.8573	3.73152	0.716234	5.20992	1.89e-07	5.65e-07
PCDHB13	120.594	3.72136	0.285772	13.0222	9.16e-39	1.03e-37
NAV3	31.8687	3.71305	0.545368	6.80835	9.87e-12	3.78e-11
AF131215.4	12.2835	3.70666	0.929488	3.98786	6.67e-05	0.000163937
ADAMTS20	24.2905	3.70581	0.61695	6.00666	1.89e-09	6.41e-09
PTCHD1	31.6001	3.6952	0.561357	6.58262	4.62e-11	1.71e-10
EFCAB14-AS1	7.2144	3.67297	1.17424	3.12794	0.00176036	0.00375117
HNRNPA1P49	7.15624	3.66856	1.1241	3.26355	0.00110024	0.0024046
CCDC144CP	9.50801	3.66806	0.968438	3.7876	0.000152107	0.000362052
SHD	263.867	3.65575	0.195328	18.716	3.67e-78	1.2e-76
PDK4	42.3427	3.64791	0.466243	7.82404	5.12e-15	2.3e-14
CPED1	18.733	3.64637	0.715168	5.09861	3.42e-07	1e-06
TSHZ2	191.148	3.63921	0.22873	15.9105	5.36e-57	1.02e-55
TP63	6.88016	3.62965	1.21962	2.97604	0.00291995	0.00604091
TSGA10IP	9.22306	3.62531	0.982529	3.68978	0.00022445	0.000525965
SCN7A	204.073	3.60961	0.222963	16.1893	6e-59	1.21e-57
PTGFR	11.3784	3.60827	0.908425	3.972	7.13e-05	0.000174697
FSIP2	297.47	3.60701	0.196718	18.3359	4.28e-75	1.3e-73
AFP	5121.54	3.6057	0.0771412	46.7416	0	0
CD200	85.9762	3.59204	0.325025	11.0516	2.15e-28	1.66e-27
TTC39C	117.446	3.58854	0.298697	12.014	3e-33	2.76e-32
FRRS1L	24.8505	3.58806	0.624557	5.74497	9.19e-09	2.99e-08
PCDHGA5	35.8873	3.57711	0.51904	6.89179	5.51e-12	2.14e-11
DCX	6.60534	3.56083	1.24036	2.87081	0.00409427	0.00831183
EDIL3	30.8453	3.55522	0.541681	6.56332	5.26e-11	1.94e-10
YWHAZP4	8.86726	3.55068	1.04017	3.41354	0.000641248	0.00143461
CCDC181	11.0376	3.54835	0.915621	3.87534	0.000106475	0.000256838
RN7SKP87	8.8254	3.54436	1.01963	3.47612	0.000508726	0.00115273
FER1L4	113.936	3.54044	0.293337	12.0695	1.53e-33	1.42e-32
GLYATL1P2	187.872	3.53731	0.234667	15.0737	2.41e-51	3.97e-50
MT-TP	249.411	3.52391	0.210075	16.7745	3.75e-63	8.46e-62
TMEM154	8.63502	3.52341	1.02492	3.43775	0.000586575	0.0013188
PCDHGB1	41.1256	3.52178	0.454144	7.75475	8.85e-15	3.94e-14
RN7SL334P	6.48636	3.51613	1.15232	3.05135	0.00227812	0.004787
MIR186	10.7866	3.50743	0.9111	3.84966	0.00011828	0.000284111
STK32A	78.3848	3.49055	0.336532	10.3721	3.32e-25	2.27e-24
PCDHGA7	14.8962	3.49024	0.769829	4.53378	5.79e-06	1.55e-05
LGSN	6.37185	3.48853	1.15308	3.0254	0.00248306	0.00519194
PLCB4	21.0977	3.48324	0.629145	5.53647	3.09e-08	9.69e-08
NME9	14.7466	3.47678	0.768705	4.5229	6.1e-06	1.63e-05
LINC00348	73.5117	3.46718	0.3824	9.06691	1.22e-19	6.73e-19
GAD1	779.731	3.46044	0.116995	29.5777	2.89e-192	5.2e-190
ZNF25	20.6925	3.45309	0.665856	5.18595	2.15e-07	6.4e-07
FGD5	600.135	3.44563	0.140621	24.5029	1.37e-132	1.31e-130
DOK6	243.073	3.44287	0.194344	17.7153	3.19e-70	8.71e-69
LGI4	38.9178	3.43208	0.477704	7.18453	6.74e-13	2.74e-12
PCDHB15	18.3432	3.42842	0.677608	5.05959	4.2e-07	1.22e-06
OLFML2B	30.5619	3.42595	0.532769	6.43046	1.27e-10	4.61e-10
CYP19A1	20.3521	3.42428	0.659449	5.19263	2.07e-07	6.18e-07
DPY19L1P1	20.2888	3.42382	0.645165	5.3069	1.12e-07	3.38e-07
SNX6P1	10.1663	3.42266	0.899634	3.80451	0.000142088	0.000339094
AP000560.1	14.238	3.4198	0.792897	4.31304	1.61e-05	4.16e-05
STK31	46.4177	3.40652	0.462545	7.36474	1.77e-13	7.42e-13
EVX1-AS	205.052	3.37583	0.224719	15.0225	5.23e-51	8.53e-50
CADPS2	183.148	3.3693	0.229657	14.671	9.88e-49	1.51e-47
RN7SL558P	5.86109	3.3643	1.18149	2.84751	0.00440627	0.00890987
PCDHB16	29.3295	3.36013	0.531839	6.31793	2.65e-10	9.4e-10
CD300A	17.55	3.35741	0.682149	4.92182	8.57e-07	2.45e-06
PRDX3P1	7.81231	3.3561	1.03999	3.22706	0.0012507	0.00271471
SP6	1664.16	3.35322	0.0895146	37.46	4.12e-307	2.42e-304
AC004492.1	7.80684	3.35129	1.02031	3.28458	0.00102133	0.00223877
SNAI2	27.2135	3.34912	0.556784	6.01511	1.8e-09	6.1e-09
ERP27	11.5963	3.34226	0.84432	3.95853	7.54e-05	0.000184272
C20orf197	52.0637	3.33861	0.39396	8.4745	2.36e-17	1.18e-16
AVPR1A	11.5267	3.33623	0.843579	3.95485	7.66e-05	0.000186995
MAGEC3	5.74099	3.32669	1.16411	2.85771	0.00426708	0.00864155
FGB	332.696	3.32657	0.167106	19.9069	3.54e-88	1.51e-86
HOXB3	164.116	3.32304	0.245944	13.5114	1.34e-41	1.66e-40
BTN3A1	7.54847	3.30901	1.08548	3.04842	0.00230049	0.00483249
GABRA3	17.0218	3.30661	0.691206	4.78382	1.72e-06	4.78e-06
Z95152.1	9.44865	3.30335	0.989806	3.33737	0.000845758	0.00186992
AFF3	7.48854	3.30241	1.0438	3.16384	0.00155705	0.00334328
PCDHB10	50.6392	3.29647	0.415951	7.92514	2.28e-15	1.04e-14
AC092364.2	13.177	3.29565	0.811326	4.06205	4.86e-05	0.000120814
BPIFB3	7.44378	3.2877	1.0222	3.21631	0.00129852	0.00281392
TNFAIP8L3	11.1704	3.28448	0.842316	3.89934	9.65e-05	0.000233852
PTGER2	39.033	3.28306	0.450824	7.28236	3.28e-13	1.35e-12
SPHKAP	9.21477	3.28073	1.08188	3.03243	0.00242595	0.00507839
ROBO2	286.133	3.26799	0.176561	18.5091	1.74e-76	5.47e-75
PLXNA4	119.531	3.2617	0.272978	11.9486	6.6e-33	5.98e-32
DRP2	79.9904	3.24551	0.318138	10.2016	1.95e-24	1.29e-23
FGF10	50.8247	3.24445	0.39538	8.20591	2.29e-16	1.09e-15
AC007405.2	19.8737	3.24418	0.662818	4.89452	9.85e-07	2.79e-06
ZNF192P1	19.9242	3.24057	0.622693	5.20412	1.95e-07	5.82e-07
DPY19L2P1	25.1566	3.23882	0.597906	5.41694	6.06e-08	1.87e-07
LPAR6	113.766	3.23387	0.299461	10.799	3.48e-27	2.55e-26
MASP1	33.9205	3.22234	0.490324	6.57186	4.97e-11	1.83e-10
AKR1C1	91.4214	3.22049	0.308082	10.4533	1.41e-25	9.8e-25
IGSF6	16.0429	3.21682	0.701979	4.58251	4.59e-06	1.24e-05
ENPP1	944.029	3.21541	0.103936	30.9364	3.87e-210	9.09e-208
CCND1	2335.36	3.21319	0.0765102	41.997	0	0
ARHGEF19	488.407	3.21102	0.143506	22.3755	6.82e-111	4.42e-109
TXK	12.4468	3.21046	0.803059	3.99779	6.39e-05	0.000157427
DCLK2	15.9871	3.20937	0.70688	4.5402	5.62e-06	1.51e-05
MT-TL1	8.91293	3.20359	0.954817	3.35519	0.000793116	0.00175919
SPDYE2	8.78045	3.20175	0.963943	3.32151	0.000895305	0.00197488
GCNT7	7.05576	3.19773	1.06938	2.99026	0.00278739	0.00578705
MRC1	40.6028	3.19204	1.06273	3.00363	0.00266779	0.00555341
MIR421	8.82436	3.19127	0.963597	3.31183	0.000926877	0.00204091
FMO1	24.6454	3.18916	0.605707	5.26519	1.4e-07	4.21e-07
ZNF117	1595.26	3.17894	0.0926514	34.3108	5.42e-258	2.12e-255
SLC6A16	142.001	3.16852	0.236585	13.3927	6.67e-41	8.07e-40
B3GALT1	43.2266	3.1653	0.420556	7.52646	5.21e-14	2.24e-13
AL356479.1	8.68224	3.16319	0.96516	3.27737	0.0010478	0.002294
ATP8A1	62.0467	3.16159	0.364829	8.66596	4.48e-18	2.3e-17
OMG	20.5863	3.15555	0.628447	5.02119	5.14e-07	1.49e-06
TAGAP	39.0783	3.1415	0.498944	6.29629	3.05e-10	1.08e-09
ACSBG2	11.9438	3.13851	0.797312	3.93636	8.27e-05	0.000201453
GABRB2	55.9143	3.13608	0.375979	8.3411	7.36e-17	3.6e-16
SOX8	139.213	3.1354	0.241583	12.9786	1.62e-38	1.81e-37
PSMD10P1	18.7071	3.13298	0.644702	4.85958	1.18e-06	3.32e-06
FOXP1	486.4	3.1306	0.153926	20.3384	5.88e-92	2.72e-90
TMPRSS13	133.639	3.13002	0.256107	12.2215	2.39e-34	2.29e-33
KRT18P63	8.4658	3.12355	0.975053	3.20347	0.00135783	0.00293734
CCDC39	73.8901	3.11328	0.34107	9.12798	6.98e-20	3.87e-19
BAALC	11.7661	3.10875	0.87644	3.54702	0.000389616	0.000892673
ZMAT1	155.536	3.10762	0.24081	12.9049	4.23e-38	4.66e-37
VSNL1	68.2029	3.10591	0.346747	8.95729	3.33e-19	1.8e-18
UNC5D	518.588	3.10047	0.146438	21.1726	1.71e-99	8.93e-98
ZNF878	9.91513	3.09309	0.885745	3.49208	0.000479282	0.00108849
PCDHGB3	19.742	3.0851	0.619009	4.98393	6.23e-07	1.8e-06
ONECUT1	21.3498	3.08427	0.617809	4.99226	5.97e-07	1.72e-06
CYP1B1	1009.04	3.07533	0.102057	30.1333	1.78e-199	3.34e-197
DKK1	139.9	3.06855	0.23494	13.061	5.5e-39	6.25e-38
ADAMTS9-AS1	29.4175	3.06783	0.521143	5.88673	3.94e-09	1.31e-08
AC092646.2	39.0201	3.06246	0.448202	6.83277	8.33e-12	3.21e-11
TAS2R31	11.3746	3.05958	0.901393	3.39428	0.000688101	0.00153547
HS3ST5	11.3167	3.05646	0.824909	3.70521	0.000211219	0.000496419
ZNF625	16.1091	3.05107	0.712103	4.28459	1.83e-05	4.71e-05
HRC	186.127	3.04675	0.207166	14.7068	5.83e-49	8.95e-48
TTLL6	178.11	3.04487	0.20983	14.5111	1.03e-47	1.53e-46
LINC00645	20.8547	3.04006	0.643264	4.72599	2.29e-06	6.31e-06
ZFP37	76.7361	3.03904	0.32361	9.39106	5.94e-21	3.45e-20
FBN2	3937.3	3.03896	0.0746283	40.7212	0	0
AC015971.1	12.767	3.03538	0.754954	4.02061	5.8e-05	0.000143311
HNMT	369.904	3.03453	0.149886	20.2456	3.88e-91	1.77e-89
RASGRP3	73.173	3.03434	0.347847	8.7232	2.7e-18	1.41e-17
C9orf84	27.1274	3.02656	0.575088	5.26279	1.42e-07	4.27e-07
CD27-AS1	22.2257	3.02534	0.581672	5.20111	1.98e-07	5.91e-07
TAS2R4	26.995	3.01821	0.567723	5.31634	1.06e-07	3.21e-07
SYT16	15.8015	3.01448	0.742406	4.06042	4.9e-05	0.000121644
LINC00954	12.5067	3.00304	0.799259	3.75729	0.000171766	0.000406954
FBXL13	21.7833	3.00278	0.602786	4.98151	6.31e-07	1.82e-06
RNASEH2B-AS1	7.86077	3.00105	0.981706	3.05697	0.00223586	0.00470215
ZNF571-AS1	17.1241	2.99784	0.654947	4.57723	4.71e-06	1.27e-05
TMEM59L	562.042	2.99158	0.121665	24.5886	1.67e-133	1.6e-131
TCL6	23.2669	2.99038	0.552645	5.41103	6.27e-08	1.93e-07
SMCR5	10.9203	2.98826	0.849092	3.51936	0.000432597	0.000987069
MMP16	245.95	2.98515	0.179159	16.6621	2.47e-62	5.47e-61
HFM1	161.924	2.97703	0.24337	12.2325	2.08e-34	2.01e-33
ANKRD10-IT1	191.732	2.97334	0.2171	13.6957	1.08e-42	1.39e-41
AC007743.1	23.0426	2.97281	0.602559	4.93364	8.07e-07	2.31e-06
FSBP	9.21282	2.96987	0.883416	3.36181	0.000774342	0.00171965
PCDHB4	10.7346	2.96721	0.846277	3.5062	0.000454556	0.00103492
RHOBTB1	68.6223	2.96219	0.347408	8.52657	1.51e-17	7.59e-17
MX2	106.248	2.95623	0.268311	11.0179	3.13e-28	2.4e-27
BPIFB4	12.1905	2.95544	0.813956	3.63096	0.000282367	0.000655987
GABRA6	15.183	2.95457	0.68557	4.30965	1.64e-05	4.22e-05
TM4SF4	18.0388	2.94885	0.679673	4.33863	1.43e-05	3.72e-05
REG1A	10.5903	2.94482	0.843705	3.49034	0.000482407	0.00109521
DLEU2L	9.01456	2.94156	0.930062	3.16275	0.00156285	0.00335393
ISM1	54.0849	2.94084	0.374777	7.8469	4.26e-15	1.93e-14
AC116562.1	10.5854	2.94059	0.87097	3.37623	0.000734862	0.00163507
CICP16	7.50066	2.93388	1.00895	2.90785	0.00363924	0.00742963
GRIN2A	176.604	2.93354	0.206329	14.2178	7.1e-46	1e-44
PCDHGA2	13.4003	2.92446	0.732184	3.99416	6.49e-05	0.000159776
QTRT1P1	7.37265	2.91797	1.02268	2.85326	0.00432732	0.00875822
WFIKKN2	8.86867	2.91689	0.974619	2.99285	0.00276385	0.00574058
SACS	108.07	2.91583	0.269595	10.8156	2.9e-27	2.13e-26
KCNJ3	278.564	2.91394	0.186388	15.6337	4.29e-55	7.82e-54
MIRLET7D	7.3672	2.90368	1.02849	2.82324	0.00475413	0.00956578
AC079354.1	17.6253	2.90355	0.635814	4.56667	4.96e-06	1.33e-05
FAM111A	610.304	2.89695	0.123599	23.4384	1.74e-121	1.39e-119
IKZF2	27.7491	2.89228	0.528151	5.47623	4.34e-08	1.35e-07
QRSL1P1	10.2482	2.88662	0.851685	3.3893	0.000700714	0.0015624
PYCARD	58.0364	2.88634	0.360611	8.00405	1.2e-15	5.59e-15
AC002480.4	61.0499	2.88591	0.348801	8.2738	1.3e-16	6.27e-16
ZBBX	7.30331	2.88359	1.00262	2.87605	0.00402689	0.00818253
GPR63	17.401	2.88087	0.636077	4.52912	5.92e-06	1.58e-05
NR5A2	9.97498	2.8677	0.894653	3.20538	0.00134887	0.00291888
EPHA6	70.4209	2.86766	0.331554	8.64915	5.19e-18	2.66e-17
PIANP	96.4541	2.8674	0.284161	10.0907	6.07e-24	3.95e-23
TRPM5	35.8676	2.86604	0.446995	6.41179	1.44e-10	5.2e-10
TRANK1	347.833	2.8641	0.164276	17.4347	4.5e-68	1.15e-66
GPR4	11.4662	2.86253	0.795079	3.6003	0.000317845	0.00073439
VWA5B2	318.216	2.85647	0.161934	17.6397	1.22e-69	3.29e-68
MT-TC	98.3077	2.85279	0.271728	10.4987	8.76e-26	6.11e-25
RBMX2P2	20.004	2.84952	0.599711	4.75148	2.02e-06	5.59e-06
PLEKHH2	670.24	2.84542	0.114026	24.954	1.93e-137	1.96e-135
SLC10A1	14.1112	2.84123	0.712844	3.98577	6.73e-05	0.000165286
CACNA1G	62.139	2.835	0.342537	8.27646	1.27e-16	6.13e-16
NBPF22P	9.78117	2.83303	0.910175	3.11263	0.00185432	0.00394128
FNBP1P1	14.0939	2.82691	0.726663	3.89026	0.000100136	0.00024225
TEKT3	7.00015	2.82643	0.986218	2.86593	0.00415787	0.00843065
PYGO1	43.3222	2.82266	0.408066	6.91715	4.61e-12	1.8e-11
PCDHA3	77.8567	2.81445	0.303608	9.27002	1.86e-20	1.06e-19
ANTXR1	1175.68	2.80891	0.0880744	31.8925	3.4e-223	9.83e-221
MT-TF	94.177	2.80685	0.304796	9.20894	3.29e-20	1.85e-19
ZBTB8B	85.8737	2.80306	0.2877	9.74299	1.98e-22	1.22e-21
PDGFRB	98.2627	2.80301	0.271392	10.3283	5.25e-25	3.56e-24
AC092117.2	9.67559	2.80178	0.884993	3.16588	0.00154615	0.00332166
TAS2R3	8.29676	2.79689	0.921304	3.0358	0.00239899	0.00502669
CACNA1A	12.4225	2.79516	0.758584	3.68471	0.000228964	0.000536104
CCND2	3119.83	2.79499	0.0670669	41.6746	0	0
GPR151	332.364	2.79071	0.152011	18.3585	2.82e-75	8.66e-74
SATB1	416.362	2.78996	0.142388	19.5941	1.73e-85	6.9e-84
SYCP2L	35.7478	2.78498	0.469308	5.93423	2.95e-09	9.87e-09
HDX	72.3859	2.77835	0.322545	8.61385	7.06e-18	3.61e-17
MYO3B	369.079	2.77124	0.142368	19.4653	2.16e-84	8.26e-83
GRHL2	356.771	2.77078	0.144847	19.129	1.45e-81	5.18e-80
USP44	42.0097	2.76984	0.41578	6.66178	2.71e-11	1.02e-10
IFNE	9.48133	2.7679	0.895408	3.09122	0.00199336	0.00421751
COL2A1	789.996	2.76739	0.10873	25.4521	6.7e-143	7.27e-141
WNT5B	338.168	2.7623	0.159373	17.3323	2.69e-67	6.75e-66
TRPC4	337.126	2.75285	0.150413	18.3019	7.99e-75	2.4e-73
AC005618.1	29.6087	2.75283	0.496409	5.54549	2.93e-08	9.21e-08
MALAT1	21518	2.74953	0.0784457	35.0502	3.88e-269	1.61e-266
PRTG	5067.86	2.74822	0.0873274	31.4703	2.21e-217	5.73e-215
RBMS3	29.3385	2.74395	0.497654	5.51376	3.51e-08	1.1e-07
SOX5	19.9141	2.74082	0.630172	4.34933	1.37e-05	3.55e-05
CCDC88A	59.8893	2.73646	0.341179	8.0206	1.05e-15	4.9e-15
MYOZ3	171.098	2.73464	0.205961	13.2775	3.13e-40	3.68e-39
NDUFA9P1	9.27251	2.73335	0.845425	3.23311	0.00122448	0.00266156
ADAMTS6	58.4245	2.73153	0.349252	7.82107	5.24e-15	2.36e-14
MYLK3	130.417	2.72765	0.589233	4.62915	3.67e-06	9.97e-06
JAM3	327.663	2.7194	0.149411	18.2009	5.08e-74	1.49e-72
AP001429.1	14.4316	2.71935	0.706905	3.84683	0.000119655	0.000287275
DPY19L2	45.8679	2.71775	0.388321	6.99873	2.58e-12	1.02e-11
COL10A1	34.3145	2.71697	0.536873	5.06073	4.18e-07	1.22e-06
PROKR1	26.2066	2.7165	0.53713	5.05743	4.25e-07	1.24e-06
ZNF493	121.869	2.71095	0.246078	11.0166	3.18e-28	2.44e-27
ARL17B	10.4852	2.71092	0.824986	3.28602	0.00101614	0.00222836
DNM1P35	13.0873	2.70855	0.715656	3.78471	0.000153885	0.000366197
RN7SL648P	13.0519	2.70455	0.769604	3.51422	0.000441051	0.00100544
GPR82	15.6607	2.70258	0.710736	3.80251	0.000143238	0.000341799
KCNH7	16.909	2.69671	0.634042	4.2532	2.11e-05	5.39e-05
CHL1	465.396	2.69417	0.132847	20.2803	1.92e-91	8.81e-90
LINC00487	9.08962	2.69219	0.907015	2.96818	0.00299568	0.00618986
SGIP1	120.026	2.6911	0.248391	10.8341	2.37e-27	1.75e-26
MACC1	34.9775	2.68839	0.452257	5.9444	2.77e-09	9.29e-09
AC027348.1	19.3308	2.68319	0.58289	4.60325	4.16e-06	1.12e-05
RBP4	113.202	2.68287	0.246465	10.8854	1.35e-27	1.01e-26
RNF217	365.759	2.67938	0.176227	15.2042	3.32e-52	5.6e-51
AGGF1P3	10.2868	2.67884	0.828757	3.23236	0.00122774	0.00266806
MTRNR2L8	11.5254	2.67581	0.784554	3.41062	0.00064816	0.00144943
PRKAA2	90.8795	2.67538	0.282395	9.47391	2.7e-21	1.59e-20
LINC00899	15.4204	2.67346	0.69069	3.87072	0.000108516	0.000261477
HEY2	204.468	2.67271	0.185176	14.4334	3.19e-47	4.67e-46
SRP72P2	8.94743	2.67131	0.852903	3.13202	0.00173608	0.0037026
RAPGEF4	10.2081	2.67128	0.798422	3.3457	0.000820741	0.00181723
EEF1E1	76.7323	2.66968	0.301343	8.85927	8.05e-19	4.28e-18
PPEF1	24.317	2.66835	0.559164	4.77204	1.82e-06	5.06e-06
ADARB2	19.1004	2.66508	0.590381	4.51417	6.36e-06	1.7e-05
PTPRZ1	43.1997	2.66469	0.401203	6.64174	3.1e-11	1.16e-10
UTS2	12.6848	2.66073	0.758318	3.50873	0.000450254	0.00102583
ANKHD1-EIF4EBP3	36.5508	2.65143	0.444732	5.96185	2.49e-09	8.38e-09
ISL1	610.556	2.64965	0.114257	23.1904	5.7e-119	4.41e-117
BCL11A	15.1015	2.64867	0.710708	3.72681	0.000193921	0.000457433
ZNF66	123.467	2.64743	0.277217	9.55001	1.3e-21	7.76e-21
AC138393.1	55.4325	2.64741	0.371898	7.11863	1.09e-12	4.38e-12
SLC5A8	20.0673	2.64562	0.604193	4.37876	1.19e-05	3.12e-05
AC092198.1	85.5234	2.64283	0.282173	9.36599	7.53e-21	4.36e-20
CNTN3	49.0552	2.64276	0.37887	6.97538	3.05e-12	1.2e-11
FMR1-IT1	8.72275	2.63597	0.877063	3.00545	0.00265188	0.0055218
AC131971.1	14.9974	2.6328	0.664825	3.96014	7.49e-05	0.000183073
AKAP5	36.2439	2.63265	0.436739	6.02797	1.66e-09	5.64e-09
SARNP	11.2071	2.62717	0.83843	3.13344	0.00172773	0.00368517
ZNF85	35.9793	2.62631	0.433728	6.05519	1.4e-09	4.78e-09
SLC25A21-AS1	13.7218	2.62012	0.732805	3.57546	0.000349609	0.000805077
LRRC49	130.167	2.61995	0.22731	11.5259	9.77e-31	8.22e-30
CELF2-AS1	25.9369	2.61937	0.536257	4.88454	1.04e-06	2.94e-06
SESN3	1859.82	2.61761	0.083141	31.484	1.44e-217	3.78e-215
ALB	312.106	2.61629	0.205758	12.7154	4.86e-37	5.15e-36
FAM214A	896.747	2.61624	0.0964886	27.1145	6.65e-162	9.54e-160
AL132989.1	25.8329	2.61211	0.556564	4.69328	2.69e-06	7.38e-06
RAB27B	33.239	2.60822	0.449404	5.80373	6.49e-09	2.12e-08
FAM184A	2862.87	2.60797	0.0735091	35.4781	1.07e-275	4.96e-273
TIFA	126.501	2.60395	0.232281	11.2103	3.63e-29	2.87e-28
LINC00237	9.81237	2.60005	0.821448	3.16521	0.00154972	0.00332827
TIMD4	13.4343	2.5999	0.739477	3.51586	0.000438336	0.000999592
ST6GAL2	46.5346	2.5969	0.379239	6.84765	7.51e-12	2.9e-11
TAC3	81.4724	2.59504	0.307113	8.44979	2.92e-17	1.45e-16
ZNF254	551.014	2.59136	0.278574	9.30225	1.38e-20	7.85e-20
PIH1D2	14.6019	2.58856	0.683624	3.78653	0.000152767	0.000363579
KLF12	169.45	2.57898	0.201423	12.8038	1.56e-37	1.68e-36
PLXDC1	117.375	2.57608	0.262859	9.80025	1.12e-22	6.98e-22
CNTNAP5	44.4279	2.57488	0.407786	6.31429	2.71e-10	9.62e-10
LRRC32	43.3906	2.57417	0.38847	6.62644	3.44e-11	1.28e-10
ADAM22	134.817	2.5708	0.24064	10.6832	1.22e-26	8.76e-26
ZNF107	500.611	2.56711	0.145663	17.6237	1.62e-69	4.35e-68
CRLF1	1802.78	2.56259	0.105717	24.24	8.43e-130	7.61e-128
DACT1	645.671	2.55921	0.113811	22.4865	5.63e-112	3.75e-110
MANEA-AS1	29.8189	2.55553	0.502241	5.08825	3.61e-07	1.06e-06
LRRTM2	20.1449	2.54429	0.561722	4.52945	5.91e-06	1.58e-05
PCDHB9	16.4886	2.54412	0.683844	3.72032	0.000198971	0.000468735
GPR18	8.34514	2.54266	0.904725	2.81042	0.00494767	0.00993217
TLL1	72.2512	2.5422	0.321213	7.91437	2.49e-15	1.14e-14
ADRA1B	96.9506	2.54194	0.263618	9.64252	5.29e-22	3.21e-21
GLDN	26.0349	2.54093	0.537524	4.72711	2.28e-06	6.28e-06
KCNQ1OT1	1437.99	2.54035	0.0832705	30.5072	2.09e-204	4.34e-202
ANKRD36C	198.548	2.53713	0.196951	12.882	5.68e-38	6.22e-37
PWAR6	898.535	2.52735	0.116127	21.7636	5.14e-105	3e-103
RAB11FIP1P1	71.7969	2.5273	0.32466	7.78444	7e-15	3.13e-14
VASH2	291.125	2.52596	0.169577	14.8957	3.52e-50	5.6e-49
HNRNPA1P59	10.6078	2.52488	0.840844	3.00279	0.00267518	0.00556625
DIXDC1	273.576	2.52188	0.171483	14.7063	5.88e-49	9.02e-48
HDC	10.5082	2.52083	0.797201	3.1621	0.00156636	0.00336002
STPG2	12.7694	2.51066	0.718407	3.49476	0.000474484	0.00107808
ZNF404	82.4974	2.51048	0.292826	8.57329	1.01e-17	5.1e-17
PCDHA9	24.4097	2.50977	0.557871	4.49883	6.83e-06	1.82e-05
FTX	1320.35	2.50243	0.0987384	25.3441	1.04e-141	1.12e-139
FGF1	11.5566	2.50176	0.742042	3.37145	0.000747729	0.00166277
LMO3	56.5038	2.49695	0.350351	7.12699	1.03e-12	4.13e-12
NHSL2	221.082	2.49612	0.190244	13.1206	2.51e-39	2.88e-38
ACBD7	24.1964	2.49612	0.529791	4.71151	2.46e-06	6.77e-06
PHOX2A	10.3146	2.4945	0.795532	3.13563	0.00171483	0.00365923
SVEP1	49.1668	2.48948	0.388356	6.4103	1.45e-10	5.25e-10
EBF2	12.5965	2.48696	0.72385	3.43574	0.000590945	0.00132818
FZD3	665.128	2.48084	0.107861	23.0004	4.62e-117	3.45e-115
SMTNL1	9.11955	2.47927	0.823166	3.01188	0.00259638	0.00541415
TMEM204	15.8757	2.47892	0.655275	3.78301	0.000154941	0.000368665
ANGPTL3	9.1368	2.47775	0.84388	2.93614	0.00332326	0.00682223
TMSB15A	85.4076	2.47691	0.283817	8.72715	2.61e-18	1.36e-17
CCDC112	79.6488	2.47234	0.349709	7.06971	1.55e-12	6.2e-12
CRHR2	26.0765	2.46939	0.490347	5.036	4.75e-07	1.38e-06
SNORD116-24	13.6447	2.46438	0.734621	3.35462	0.000794733	0.00176238
AK9	66.5134	2.46104	0.308667	7.97311	1.55e-15	7.15e-15
MIR17HG	66.5699	2.4606	0.313945	7.83767	4.59e-15	2.07e-14
TPD52L1	190.33	2.45847	0.19539	12.5824	2.64e-36	2.71e-35
TNFSF10	41.5511	2.45255	0.398092	6.16075	7.24e-10	2.5e-09
PVRIG	65.0394	2.45056	0.324601	7.54945	4.37e-14	1.88e-13
ZDBF2	647.338	2.45022	0.116906	20.9589	1.56e-97	7.82e-96
SLCO6A1	37.0437	2.45017	0.433393	5.65347	1.57e-08	5.03e-08
CSRNP3	168.133	2.4496	0.210557	11.6339	2.77e-31	2.37e-30
KCNMB4	80.5621	2.44805	0.301363	8.12327	4.54e-16	2.15e-15
CHRND	10.0246	2.44645	0.806044	3.03513	0.00240431	0.00503583
TENM1	8.84789	2.43599	0.864193	2.8188	0.00482031	0.00969406
IMPG1	9.99591	2.43214	0.845863	2.87533	0.00403602	0.00819942
LIN7A	164.378	2.43188	0.211882	11.4775	1.71e-30	1.42e-29
TM4SF18	23.2372	2.42975	0.586477	4.14296	3.43e-05	8.62e-05
GSTM3	68.4158	2.42654	0.314174	7.72356	1.13e-14	5.01e-14
SYT11	14.4463	2.42638	0.679822	3.56915	0.000358146	0.00082388
PTH1R	15.5086	2.42519	0.639423	3.79278	0.00014897	0.00035501
ZNF876P	19.7289	2.41937	0.589028	4.10739	4e-05	0.00010018
ZNF675	238.744	2.41885	0.180709	13.3853	7.37e-41	8.89e-40
LRCH2	68.1526	2.41855	0.307619	7.86218	3.78e-15	1.71e-14
STOM	219.297	2.41421	0.174348	13.8471	1.32e-43	1.76e-42
PGAP1	544.29	2.41169	0.133614	18.0497	7.93e-73	2.28e-71
SNORA33	9.80523	2.40918	0.85004	2.8342	0.00459407	0.00926615
DLL4	14.1915	2.40852	0.696393	3.45857	0.000543061	0.00122553
PTGDR	304.055	2.40831	0.163737	14.7084	5.69e-49	8.75e-48
SPAG17	18.5867	2.40805	0.618183	3.89536	9.81e-05	0.000237499
RNU6-1256P	9.91136	2.4076	0.852871	2.82294	0.00475856	0.00957276
EPS8	46.8604	2.40704	0.387895	6.20539	5.46e-10	1.9e-09
CNKSR2	377.859	2.40566	0.13566	17.733	2.33e-70	6.38e-69
LINC00862	60.9525	2.4001	0.335928	7.14469	9.02e-13	3.64e-12
CDKL1	10.9619	2.39869	0.793903	3.02139	0.00251618	0.00525625
AC008938.1	313.455	2.39765	0.160786	14.9121	2.75e-50	4.39e-49
RYR3	76.8186	2.39725	0.328713	7.29284	3.03e-13	1.26e-12
TRGV7	14.1605	2.39129	0.738182	3.23943	0.00119769	0.00260674
PDE4D	115.799	2.39015	0.250983	9.52314	1.68e-21	9.99e-21
SPOCK2	172.88	2.3901	0.198002	12.0711	1.5e-33	1.39e-32
PTPRQ	14.0671	2.38519	0.670843	3.55551	0.000377242	0.000865514
AC009041.2	156.167	2.3821	0.215864	11.0352	2.58e-28	1.99e-27
KCNC1	9.73016	2.38065	0.816907	2.91422	0.0035658	0.0072894
CHRFAM7A	24.6783	2.37907	0.510355	4.66159	3.14e-06	8.57e-06
ANKRD18EP	39.6894	2.37583	0.395171	6.01215	1.83e-09	6.2e-09
AC141586.5	11.8381	2.37087	0.791674	2.99475	0.00274667	0.00570549
SNURF	20.2832	2.36893	0.573469	4.13087	3.61e-05	9.08e-05
ADAMTSL4-AS1	24.6509	2.3673	0.568893	4.16124	3.17e-05	7.98e-05
MYB	57.2802	2.36585	0.382716	6.18173	6.34e-10	2.2e-09
CPNE4	38.231	2.36309	0.417377	5.66175	1.5e-08	4.81e-08
NME8	49.0287	2.36188	0.409975	5.76104	8.36e-09	2.72e-08
ELAVL4	38.2713	2.35773	0.409427	5.75862	8.48e-09	2.76e-08
AC023818.1	29.6027	2.35311	0.456068	5.15955	2.48e-07	7.33e-07
SYCP2	28.6039	2.35178	0.512175	4.59174	4.4e-06	1.19e-05
AC005725.1	22.1106	2.34971	0.607682	3.86667	0.00011033	0.000265686
OPHN1	84.3812	2.34654	0.278007	8.44057	3.16e-17	1.57e-16
ZSCAN23	83.2495	2.34467	0.281394	8.33235	7.93e-17	3.87e-16
ZNF300	220.151	2.34124	0.212616	11.0116	3.36e-28	2.57e-27
ARSDP1	52.4467	2.33944	0.361953	6.46338	1.02e-10	3.73e-10
H3F3AP4	22.0297	2.33759	0.559301	4.17949	2.92e-05	7.39e-05
SLC2A12	17.8354	2.33661	0.661531	3.53213	0.000412227	0.000942746
DET1	100.723	2.33637	0.251433	9.29219	1.51e-20	8.62e-20
CABS1	19.9809	2.33502	0.571021	4.08919	4.33e-05	0.000108102
C1orf228	17.77	2.33203	0.587184	3.97156	7.14e-05	0.000174968
CTAGE7P	11.4667	2.32981	0.745946	3.1233	0.00178836	0.003808
LINC00511	117.818	2.32864	0.235623	9.88294	4.94e-23	3.11e-22
HAVCR1	191.187	2.32836	0.190583	12.217	2.52e-34	2.42e-33
SLC4A4	112.579	2.32462	0.242997	9.56643	1.11e-21	6.64e-21
LRRC4C	69.6809	2.32238	0.312261	7.43729	1.03e-13	4.35e-13
MLKL	14.5459	2.32068	0.646442	3.58993	0.000330772	0.00076355
AC011933.2	12.5411	2.31953	0.795307	2.91652	0.00353965	0.0072404
ALOX5	33.9858	2.31888	0.487731	4.75442	1.99e-06	5.51e-06
LINC00641	302.395	2.31876	0.151996	15.2554	1.52e-52	2.58e-51
ACVR2B-AS1	66.391	2.31687	0.307104	7.54428	4.55e-14	1.96e-13
ZNF713	81.0368	2.31641	0.290302	7.97932	1.47e-15	6.81e-15
DGKE	92.2069	2.31458	0.260193	8.89564	5.81e-19	3.1e-18
ASB9	18.5407	2.3131	0.591246	3.91225	9.14e-05	0.00022205
B4GALT6	541.357	2.31261	0.143527	16.1127	2.08e-58	4.12e-57
ZNF681	276.577	2.31042	0.174726	13.2231	6.45e-40	7.53e-39
AC008752.3	31.132	2.30956	0.48749	4.73766	2.16e-06	5.97e-06
TBC1D32	144.445	2.30844	0.22062	10.4634	1.27e-25	8.82e-25
LINC00624	135.209	2.30679	0.218082	10.5776	3.78e-26	2.67e-25
BEND5	66.8792	2.30278	0.303466	7.58825	3.24e-14	1.4e-13
ARHGEF33	10.2768	2.30216	0.763315	3.01601	0.00256128	0.00534375
IGF2	359.922	2.30158	0.537289	4.28368	1.84e-05	4.73e-05
AKR1C2	48.2681	2.29926	0.362104	6.34973	2.16e-10	7.7e-10
GABRA1	25.402	2.29808	0.577428	3.97986	6.9e-05	0.000169324
CYP2U1	102.27	2.29543	0.264649	8.67348	4.19e-18	2.16e-17
UBE2FP3	19.4588	2.29467	0.575489	3.98734	6.68e-05	0.000164277
HOXC4	35.7553	2.2927	0.44391	5.16478	2.41e-07	7.14e-07
PRPH2	13.3793	2.29236	0.762579	3.00607	0.0026465	0.00551117
MT-ND4L	9142.74	2.28814	0.0591125	38.7083	0	0
NKX1-2	19.2137	2.28589	0.618904	3.69344	0.000221239	0.000518685
PCDHGB8P	10.1511	2.28168	0.807308	2.82628	0.00470918	0.00948299
TEK	43.5798	2.28044	0.386254	5.90398	3.55e-09	1.18e-08
FAM186B	32.5942	2.2774	0.476702	4.77741	1.78e-06	4.93e-06
ZNF483	24.224	2.27544	0.515402	4.41488	1.01e-05	2.66e-05
ST3GAL6	260.035	2.27437	0.16013	14.2033	8.74e-46	1.23e-44
RFX3	349	2.27167	0.171404	13.2533	4.32e-40	5.06e-39
PROX2	10.1196	2.27143	0.764798	2.96997	0.00297832	0.00615463
LRRCC1	268.753	2.27036	0.158655	14.3101	1.89e-46	2.72e-45
HTR1B	115.021	2.27007	0.242555	9.359	8.05e-21	4.64e-20
RN7SL39P	62.7433	2.26771	0.353944	6.40697	1.48e-10	5.36e-10
PRSS55	12.1408	2.26691	0.761369	2.97741	0.00290695	0.00601711
BAG2	21.2126	2.26626	0.548272	4.13346	3.57e-05	8.98e-05
ZNF680	112.826	2.26601	0.242195	9.35611	8.27e-21	4.77e-20
FAM155A	148.313	2.25948	0.218427	10.3443	4.44e-25	3.02e-24
FAM110C	207.723	2.25719	0.203478	11.0931	1.36e-28	1.05e-27
ZNF385C	38.0372	2.25679	0.4214	5.35547	8.53e-08	2.6e-07
GLIPR1	16.091	2.25396	0.650757	3.4636	0.000533006	0.00120379
MAPK10	363.474	2.25389	0.166165	13.5642	6.53e-42	8.19e-41
ALG10B	246.733	2.24963	0.169102	13.3034	2.21e-40	2.62e-39
UBE2L6	45.8408	2.24588	0.403464	5.5665	2.6e-08	8.2e-08
AC012593.1	9.96413	2.24472	0.798582	2.81088	0.00494055	0.00991986
KCNMA1	49.8845	2.24414	0.389573	5.76051	8.39e-09	2.73e-08
FGF5	182.025	2.2437	0.193104	11.6191	3.3e-31	2.82e-30
TMC5	143.267	2.24259	0.228865	9.79875	1.14e-22	7.08e-22
CRYL1	35.7295	2.24155	0.432203	5.18633	2.14e-07	6.38e-07
HOXC13	20.7822	2.23929	0.54313	4.12293	3.74e-05	9.39e-05
PAN3-AS1	24.8509	2.23576	0.524711	4.26092	2.04e-05	5.21e-05
NXPH2	13.7568	2.22627	0.684712	3.25139	0.0011484	0.00250492
ACAN	43.4285	2.22512	0.431388	5.15805	2.5e-07	7.39e-07
PHOSPHO2	68.0762	2.22331	0.325801	6.82411	8.85e-12	3.4e-11
DUSP19	13.7532	2.22323	0.659882	3.36913	0.000754061	0.0016761
DZIP1	612.004	2.22282	0.111863	19.8709	7.27e-88	3.08e-86
NLRC3	25.7304	2.22079	0.583698	3.80469	0.000141983	0.000338884
ZNF678	409.676	2.21954	0.138341	16.044	6.3e-58	1.23e-56
MTND2P28	1227.67	2.21929	0.328056	6.76497	1.33e-11	5.08e-11
RASGRP1	26.3698	2.21863	0.492656	4.50341	6.69e-06	1.78e-05
MBL1P	41.4088	2.21804	0.43848	5.05847	4.23e-07	1.23e-06
STAB2	21.6512	2.21625	0.571882	3.87537	0.000106463	0.000256838
SLC44A5	926.331	2.21488	0.11325	19.5575	3.56e-85	1.39e-83
CTAGE3P	21.4468	2.21479	0.578973	3.82538	0.00013057	0.000312765
PRLR	51.6931	2.21359	0.348144	6.35827	2.04e-10	7.3e-10
THEG	25.3694	2.2068	0.509557	4.33082	1.49e-05	3.85e-05
ZNF730	288.266	2.20606	0.152652	14.4516	2.45e-47	3.6e-46
TMEM178A	65.0323	2.20544	0.32437	6.79916	1.05e-11	4.03e-11
AC012499.1	12.6344	2.20352	0.698215	3.15594	0.00159984	0.00342669
TRPC3	22.3308	2.20279	0.527797	4.17356	3e-05	7.58e-05
MOCOS	17.4855	2.20236	0.579563	3.80003	0.000144679	0.000345113
FAM167A	130.01	2.19945	0.226052	9.72986	2.25e-22	1.38e-21
ITGB8	517.184	2.19623	0.123566	17.7738	1.13e-70	3.1e-69
AC090519.1	11.6952	2.19434	0.773388	2.83731	0.00454961	0.00918112
SPATA6L	49.2889	2.19217	0.353785	6.19632	5.78e-10	2.01e-09
SPINK5	139.099	2.191	0.278723	7.86087	3.81e-15	1.73e-14
PCDHA2	80.9228	2.18452	0.282414	7.73515	1.03e-14	4.58e-14
C14orf132	967.385	2.18323	0.0908431	24.033	1.26e-127	1.12e-125
GLI2	20.2129	2.18079	0.578838	3.76752	0.000164875	0.000391324
CRYZP1	10.5062	2.17925	0.762693	2.85731	0.00427254	0.00865173
SYTL5	1379.17	2.17762	0.0774536	28.1152	6.39e-174	1e-171
PTGS1	25.9154	2.17708	0.517208	4.20929	2.56e-05	6.5e-05
C4orf47	18.2582	2.17695	0.584522	3.72432	0.000195841	0.00046158
FAM151B	15.3712	2.17619	0.666702	3.26411	0.0010981	0.00240018
LINC00639	19.0506	2.17327	0.577565	3.76281	0.000168012	0.000398294
TEX9	18.1542	2.17137	0.626434	3.46624	0.000527798	0.00119311
TOX3	219.859	2.16922	0.181005	11.9843	4.3e-33	3.92e-32
PLCL1	11.4263	2.16839	0.717135	3.02369	0.00249715	0.00521976
PRICKLE2	225.797	2.16726	0.181074	11.9689	5.17e-33	4.7e-32
HAPLN3	344.806	2.16507	0.172621	12.5423	4.38e-36	4.47e-35
PCMTD1	787.27	2.16234	0.101678	21.2667	2.31e-100	1.23e-98
C8orf44	60.8577	2.16143	0.319539	6.76421	1.34e-11	5.1e-11
PRR5-ARHGAP8	11.3835	2.15871	0.714551	3.02107	0.00251885	0.00526128
AC093157.1	61.4407	2.15658	0.342111	6.30375	2.91e-10	1.03e-09
SNED1	179.766	2.15563	0.187307	11.5085	1.19e-30	1e-29
DYNC2H1	571.381	2.15555	0.114711	18.7912	8.92e-79	2.97e-77
AC018690.1	12.3152	2.15376	0.729356	2.95297	0.00314735	0.00648312
ATP8B1	84.0052	2.15208	0.292611	7.35474	1.91e-13	7.98e-13
SCG5	76.2169	2.15059	0.288974	7.44216	9.91e-14	4.2e-13
TMEM178B	25.4452	2.14871	0.487774	4.40514	1.06e-05	2.77e-05
ZNF138	193.921	2.14824	0.192836	11.1402	7.99e-29	6.25e-28
NAALADL1	40.4155	2.14387	0.403888	5.30808	1.11e-07	3.36e-07
FBXO16	60.0251	2.14216	0.351958	6.08639	1.15e-09	3.95e-09
AC017104.4	13.1872	2.13896	0.740482	2.8886	0.00386957	0.0078757
TTLL7	30.9082	2.13681	0.477226	4.47757	7.55e-06	2e-05
ANKRD36B	250.644	2.13625	0.164544	12.9828	1.53e-38	1.72e-37
PARP14	250.902	2.13454	0.174246	12.2502	1.68e-34	1.62e-33
VWDE	144.871	2.13424	0.218401	9.77212	1.48e-22	9.17e-22
BCL6	186.645	2.13409	0.205135	10.4034	2.39e-25	1.64e-24
TRPC5	286.314	2.13309	0.164022	13.0049	1.15e-38	1.29e-37
SCN11A	12.9534	2.12934	0.698896	3.04672	0.00231357	0.00485791
HCN4	38.1633	2.12906	0.434319	4.90207	9.48e-07	2.69e-06
CSMD3	103.431	2.12834	0.248858	8.55243	1.21e-17	6.09e-17
ZNF37A	33.7687	2.12798	0.485042	4.3872	1.15e-05	3e-05
MAPK4	242.628	2.12606	0.161056	13.2007	8.69e-40	1.01e-38
GCA	511.327	2.1254	0.119696	17.7567	1.53e-70	4.2e-69
CCDC85A	11.1747	2.12513	0.747756	2.84201	0.00448306	0.00905506
RPS6KA6	236.282	2.11941	0.169627	12.4945	8e-36	8.08e-35
AL031594.1	13.8411	2.11655	0.660805	3.20298	0.00136012	0.00294164
KCNV1	70.2576	2.11643	0.310893	6.80759	9.92e-12	3.8e-11
MYLK4	15.7123	2.11604	0.607136	3.48529	0.000491606	0.00111521
SEC14L6	38.842	2.11045	0.436161	4.8387	1.31e-06	3.67e-06
QSER1	951.346	2.10796	0.0918172	22.9582	1.22e-116	9.04e-115
ODF2L	592.695	2.10418	0.117318	17.9357	6.21e-72	1.75e-70
AC073343.1	28.5673	2.1026	0.480766	4.37344	1.22e-05	3.19e-05
RIC3	239.005	2.1026	0.180099	11.6747	1.72e-31	1.48e-30
LHX4	88.9451	2.10161	0.264365	7.94965	1.87e-15	8.6e-15
INHBB	28.4474	2.10124	0.503669	4.17186	3.02e-05	7.63e-05
ETV1	39.3995	2.10068	0.416589	5.04257	4.59e-07	1.34e-06
GLYATL2	96.3317	2.10064	0.261745	8.02555	1.01e-15	4.71e-15
AC005785.2	18.333	2.10052	0.574921	3.65358	0.000258605	0.000602255
ANKRD36	196.261	2.09981	0.18424	11.3971	4.32e-30	3.54e-29
GHRL	11.912	2.09885	0.697999	3.00695	0.00263879	0.00549627
CCDC146	107.03	2.09709	0.243458	8.61376	7.07e-18	3.61e-17
PCDHGC4	14.6633	2.09633	0.634312	3.30489	0.000950137	0.00208913
DYRK3	11.9062	2.0961	0.701037	2.98999	0.00278985	0.00579156
AL031666.2	14.6004	2.0938	0.642568	3.25849	0.00112008	0.00244581
TTC23L	20.143	2.09364	0.572002	3.66019	0.000252027	0.00058769
COX7A1	15.5327	2.09361	0.689908	3.03461	0.00240844	0.00504331
NTF3	17.2621	2.08796	0.603519	3.45964	0.000540895	0.00122078
PLCL2	374.553	2.08731	0.140655	14.8399	8.08e-50	1.27e-48
ZNF704	48.3165	2.08693	0.393293	5.3063	1.12e-07	3.39e-07
LDB2	357.469	2.08642	0.133288	15.6534	3.15e-55	5.75e-54
AC138035.1	20.8459	2.08486	0.543565	3.83554	0.000125291	0.000300662
KIAA1324	63.5926	2.08417	0.315655	6.60268	4.04e-11	1.5e-10
LRRC37A17P	37.1652	2.08358	0.397575	5.24071	1.6e-07	4.8e-07
BHLHB9	117.296	2.08212	0.236375	8.80853	1.27e-18	6.7e-18
ZNF283	179.467	2.07863	0.191577	10.8501	1.99e-27	1.47e-26
SPATA32	17.2614	2.07692	0.612554	3.3906	0.0006974	0.00155536
CROT	148.347	2.07674	0.226795	9.15689	5.34e-20	2.98e-19
FBXL7	26.1126	2.07498	0.508174	4.0832	4.44e-05	0.000110775
ZNF91	1127.59	2.07324	0.0918914	22.5618	1.03e-112	6.98e-111
LRRC37A11P	32.4198	2.06964	0.420663	4.91994	8.66e-07	2.47e-06
TSPAN11	73.8957	2.069	0.289374	7.14992	8.68e-13	3.51e-12
AP001885.1	14.4129	2.06846	0.63597	3.25245	0.00114414	0.00249671
MBNL3	34.2369	2.06789	0.436552	4.73687	2.17e-06	5.99e-06
ERVW-1	25.9202	2.06238	0.493769	4.17681	2.96e-05	7.47e-05
KCND2	80.0869	2.06219	0.298636	6.90538	5.01e-12	1.95e-11
FAM227A	207.34	2.06189	0.173095	11.9119	1.03e-32	9.25e-32
SATB2	48.2959	2.06087	0.359428	5.73375	9.82e-09	3.18e-08
FGD3	23.1752	2.05612	0.511079	4.02309	5.74e-05	0.000141866
ZNF829	36.6701	2.05196	0.422891	4.85222	1.22e-06	3.44e-06
SCAI	436.745	2.05154	0.146001	14.0515	7.54e-45	1.03e-43
ZNF891	248.614	2.05089	0.208387	9.84174	7.44e-23	4.66e-22
ZNF92	382.141	2.0508	0.149886	13.6824	1.29e-42	1.66e-41
NCLP1	153.368	2.0466	0.226493	9.03604	1.62e-19	8.88e-19
SUSD4	69.2494	2.04584	0.292648	6.99077	2.73e-12	1.08e-11
PTGIS	149.161	2.04492	0.209105	9.77938	1.38e-22	8.55e-22
CACNA2D1	73.0932	2.0449	0.308361	6.63152	3.32e-11	1.24e-10
HSP90B3P	43.4013	2.04343	0.396498	5.15371	2.55e-07	7.56e-07
ACSM3	31.1148	2.0432	0.437925	4.66564	3.08e-06	8.4e-06
C1QTNF3	40.8608	2.04195	0.431469	4.73255	2.22e-06	6.12e-06
PABPC4L	169.967	2.04159	0.223467	9.13598	6.48e-20	3.6e-19
SCOC	1441.33	2.03899	0.0864847	23.5764	6.74e-123	5.49e-121
C3orf80	197.308	2.0378	0.177468	11.4826	1.61e-30	1.34e-29
FAM13A	257.685	2.03755	0.156305	13.0357	7.67e-39	8.68e-38
TP53TG1	22.9668	2.0363	0.570838	3.56722	0.000360787	0.000829574
CCDC74B	127.156	2.03414	0.231442	8.78902	1.51e-18	7.94e-18
PDZD2	347.927	2.03345	0.141326	14.3883	6.13e-47	8.87e-46
ZNF737	470.124	2.03161	0.1408	14.4291	3.4e-47	4.96e-46
ZNF420	115.618	2.02983	0.242884	8.3572	6.42e-17	3.15e-16
TM4SF1	42.1857	2.02945	0.424363	4.78234	1.73e-06	4.81e-06
PPP1R9A	635.522	2.02933	0.136035	14.9177	2.53e-50	4.04e-49
VN1R83P	24.6005	2.02885	0.547349	3.70668	0.000209993	0.000493653
AP000350.6	63.5658	2.02869	0.315231	6.43556	1.23e-10	4.46e-10
MAK	72.2403	2.02252	0.324312	6.23634	4.48e-10	1.57e-09
ANKRD26	443.91	2.01938	0.138459	14.5846	3.52e-48	5.3e-47
POLR2M	251.935	2.01864	0.184274	10.9546	6.32e-28	4.78e-27
TROVE2	771.895	2.01859	0.119092	16.9499	1.93e-64	4.52e-63
AC139887.4	15.8308	2.01646	0.632076	3.19022	0.00142165	0.00306607
MTHFD2L	139.306	2.01636	0.219459	9.18786	4.01e-20	2.25e-19
PCOLCE	268.083	2.0159	0.161926	12.4495	1.41e-35	1.41e-34
SIM1	78.9211	2.01586	0.304883	6.61192	3.79e-11	1.41e-10
OR51M1	30.5952	2.01398	0.446105	4.51458	6.34e-06	1.69e-05
CCDC150	318.467	2.01353	0.146445	13.7493	5.14e-43	6.7e-42
LOXL3	142.253	2.01352	0.215667	9.33624	9.98e-21	5.74e-20
RERG	181.53	2.01296	0.189688	10.6119	2.62e-26	1.86e-25
PRSS51	927.97	2.01261	0.0930643	21.6261	1.02e-103	5.87e-102
SLC9B2	35.6483	2.01019	0.420207	4.78381	1.72e-06	4.78e-06
MAP6	29.7123	2.00896	0.45573	4.40823	1.04e-05	2.74e-05
CA8	18.1228	2.00719	0.624679	3.21315	0.00131285	0.00284312
AC007842.1	21.8477	2.00307	0.55416	3.61461	0.000300802	0.000696948
GABPB1-AS1	1336.92	2.00273	0.095873	20.8894	6.68e-97	3.32e-95
ZNF626	240.792	1.99923	0.159672	12.5208	5.75e-36	5.84e-35
TTN	4568.55	1.99843	0.0899426	22.219	2.25e-109	1.4e-107
PDE5A	282.842	1.99587	0.151517	13.1725	1.26e-39	1.46e-38
ZNF221	75.1403	1.99577	0.2914	6.84892	7.44e-12	2.87e-11
NTM	26.8045	1.99537	0.463382	4.30612	1.66e-05	4.29e-05
C19orf18	19.909	1.99515	0.55656	3.58479	0.000337347	0.000777647
AC012668.3	19.9349	1.9945	0.580505	3.4358	0.000590816	0.00132804
RDH16	20.7199	1.9898	0.541438	3.67502	0.000237833	0.000556021
MTMR9LP	267.821	1.9896	0.161612	12.311	7.91e-35	7.74e-34
TRERF1	18.9511	1.98869	0.5595	3.55441	0.000378825	0.000868845
ME3	29.2008	1.98535	0.458929	4.32604	1.52e-05	3.93e-05
CD37	463.78	1.98505	0.123319	16.0969	2.68e-58	5.3e-57
ZNF204P	132.8	1.98457	0.23805	8.33676	7.64e-17	3.73e-16
SPTLC3	249.027	1.98233	0.162383	12.2077	2.83e-34	2.7e-33
PIGF	134.104	1.98108	0.227902	8.6927	3.54e-18	1.83e-17
KLHL4	120.971	1.97892	0.231307	8.55536	1.18e-17	5.94e-17
AC002553.1	23.9667	1.97686	0.533149	3.70789	0.000208994	0.000491362
FSTL1	5280.45	1.97604	0.0523752	37.7286	0	0
ERV3-1	786.269	1.97569	0.101539	19.4574	2.52e-84	9.6e-83
ZNF273	162.628	1.97553	0.194144	10.1756	2.55e-24	1.68e-23
GPX8	570.647	1.97178	0.110844	17.7888	8.64e-71	2.37e-69
CACNA1B	18.8528	1.97111	0.595224	3.31154	0.000927852	0.00204238
AL391421.1	16.1597	1.9685	0.604689	3.25539	0.00113238	0.00247159
LINC00672	40.8812	1.96513	0.381832	5.14657	2.65e-07	7.84e-07
LURAP1	13.6608	1.96352	0.663913	2.95749	0.00310156	0.00639275
SOS1-IT1	47.5755	1.96307	0.347067	5.65618	1.55e-08	4.96e-08
CEP85L	47.4479	1.96044	0.350938	5.58628	2.32e-08	7.35e-08
ATP8B3	412.907	1.9567	0.129417	15.1193	1.21e-51	2.01e-50
ARL6	112.71	1.95617	0.2416	8.09673	5.65e-16	2.66e-15
TMEM170B	429.857	1.95549	0.133818	14.613	2.32e-48	3.51e-47
ADAMTS19-AS1	39.6276	1.9542	0.385748	5.06601	4.06e-07	1.19e-06
ZBTB41	198.025	1.95245	0.201111	9.70833	2.78e-22	1.7e-21
AC011450.1	69.9812	1.95038	0.287339	6.78771	1.14e-11	4.35e-11
EVX1	549.083	1.94961	0.122053	15.9735	1.96e-57	3.76e-56
AC007128.1	39.4941	1.94884	0.404434	4.8187	1.44e-06	4.04e-06
OR2A20P	19.2805	1.94794	0.59068	3.29779	0.000974477	0.00213982
SMARCA2	63.0937	1.94779	0.369159	5.27629	1.32e-07	3.97e-07
REPS2	26.9211	1.94573	0.462237	4.20937	2.56e-05	6.5e-05
WDR35	226.266	1.94547	0.163925	11.8681	1.73e-32	1.55e-31
CD74	157.169	1.94514	0.193322	10.0616	8.16e-24	5.28e-23
DNAH9	19.2723	1.9451	0.596718	3.25966	0.00111544	0.00243649
DCDC2B	14.3275	1.94433	0.628171	3.09523	0.00196658	0.0041635
N4BP2L1	127.723	1.939	0.244739	7.92271	2.32e-15	1.06e-14
SLC26A2	2146.04	1.93831	0.0740008	26.1931	3.19e-151	4.05e-149
MORC3	455.487	1.938	0.133042	14.5669	4.56e-48	6.85e-47
WASIR2	25.1764	1.9379	0.486608	3.98246	6.82e-05	0.000167538
PLXNC1	239.648	1.93599	0.169346	11.4321	2.89e-30	2.39e-29
COLQ	36.0357	1.93525	0.431	4.49014	7.12e-06	1.89e-05
ZNF33A	968.848	1.93324	0.100916	19.1569	8.48e-82	3.05e-80
ZNF84	1356.5	1.93187	0.109375	17.6628	8.12e-70	2.2e-68
CBLB	1133.73	1.93122	0.0854748	22.594	4.96e-113	3.4e-111
ENTPD3	72.456	1.93083	0.29688	6.50375	7.83e-11	2.87e-10
ZNF708	487.404	1.92802	0.134763	14.3067	1.99e-46	2.85e-45
ZNF141	284.444	1.92744	0.160615	12.0004	3.54e-33	3.24e-32
RASSF2	189.892	1.92329	0.19503	9.86151	6.11e-23	3.84e-22
AC009120.3	15.8897	1.92176	0.643392	2.98692	0.00281806	0.00584586
ZNF546	34.7735	1.92131	0.418512	4.59082	4.42e-06	1.19e-05
ANGPTL2	180.844	1.91584	0.196397	9.75492	1.76e-22	1.09e-21
PIBF1	211.134	1.91514	0.171904	11.1408	7.94e-29	6.21e-28
IL1RAPL1	18.9914	1.91404	0.548786	3.48778	0.00048705	0.00110541
OTOGL	70.5339	1.91239	0.331434	5.77005	7.92e-09	2.58e-08
ZDHHC21	886.091	1.9123	0.104339	18.3278	4.97e-75	1.5e-73
CCDC169	32.26	1.91113	0.453612	4.21315	2.52e-05	6.4e-05
SPEF2	72.0116	1.91093	0.306201	6.24077	4.35e-10	1.53e-09
MLLT3	34.6438	1.9099	0.42638	4.47934	7.49e-06	1.99e-05
AC008555.1	108.82	1.90828	0.240202	7.94446	1.95e-15	8.96e-15
CACNG8	88.282	1.90762	0.286436	6.65984	2.74e-11	1.03e-10
MIR31HG	14.0253	1.90625	0.669928	2.84546	0.0044347	0.00896283
ERHP1	17.3324	1.90618	0.602348	3.16459	0.00155303	0.00333501
ZNF311	44.4414	1.90537	0.368403	5.17197	2.32e-07	6.87e-07
PTAR1	1709.06	1.90513	0.089851	21.2032	8.92e-100	4.71e-98
SCGB2B2	23.1114	1.9028	0.516518	3.68389	0.000229702	0.000537768
RFX7	82.8326	1.90196	0.276249	6.88496	5.78e-12	2.24e-11
FAM172A	255.939	1.90078	0.155933	12.1897	3.53e-34	3.36e-33
PURG	56.7246	1.89971	0.343939	5.52339	3.33e-08	1.04e-07
ABCB4	30.4246	1.89949	0.485807	3.90996	9.23e-05	0.000224078
GOLGA6L9	106.846	1.89916	0.273431	6.94566	3.77e-12	1.47e-11
ZNF772	191.378	1.89654	0.217811	8.70728	3.11e-18	1.62e-17
NKD1	208.754	1.89614	0.17072	11.1067	1.16e-28	9.04e-28
C21orf91	480.458	1.89575	0.126335	15.0057	6.74e-51	1.09e-49
ZNF763	34.3981	1.89524	0.423963	4.47031	7.81e-06	2.07e-05
LCN15	246.713	1.89341	0.1682	11.2569	2.14e-29	1.71e-28
N4BP2L2	1183.54	1.89094	0.0947394	19.9594	1.24e-88	5.37e-87
STEAP2	209.747	1.89066	0.18119	10.4347	1.72e-25	1.19e-24
DUSP6	3686.72	1.88933	0.0612133	30.8646	3.57e-209	8.18e-207
GNE	32.6128	1.8893	0.426848	4.42618	9.59e-06	2.53e-05
ADAMTS19	878.465	1.88709	0.100027	18.8659	2.18e-79	7.41e-78
FREM2	3641.34	1.88454	0.0731061	25.7782	1.56e-146	1.78e-144
AP002884.1	19.5733	1.88447	0.574091	3.28253	0.0010288	0.00225389
NOX4	15.4336	1.88226	0.631296	2.98159	0.00286758	0.00594118
CARF	150.142	1.88002	0.213739	8.79588	1.42e-18	7.48e-18
SPRED3	178.355	1.87981	0.187041	10.0503	9.16e-24	5.91e-23
HSPA8P15	21.0988	1.87657	0.533407	3.51807	0.000434691	0.000991621
GOLGA8A	787.751	1.87643	0.101116	18.5573	7.12e-77	2.25e-75
TRPC6	532.415	1.87537	0.111616	16.8019	2.36e-63	5.35e-62
ANO5	233.398	1.87523	0.165535	11.3283	9.51e-30	7.69e-29
ZBTB26	279.307	1.87447	0.153423	12.2176	2.5e-34	2.4e-33
NAV2	1068.62	1.87446	0.0964345	19.4376	3.71e-84	1.4e-82
RPL36A	124.512	1.87389	0.225596	8.30638	9.87e-17	4.79e-16
EPM2AIP1	1130.21	1.87224	0.0887623	21.0927	9.27e-99	4.77e-97
CABLES1	252.913	1.87173	0.167417	11.18	5.11e-29	4.02e-28
HMGN2P5	97.0437	1.87058	0.264825	7.06347	1.62e-12	6.48e-12
RANBP17	207.155	1.8703	0.186053	10.0525	8.95e-24	5.78e-23
CACNG6	104.875	1.8695	0.238798	7.82878	4.93e-15	2.22e-14
GRP	18.517	1.86794	0.552284	3.38221	0.000719048	0.00160184
LRRC37A4P	27.3939	1.86653	0.460689	4.05162	5.09e-05	0.00012614
ZNF585A	148.256	1.86572	0.199654	9.34474	9.21e-21	5.3e-20
ZNF429	39.3335	1.86425	0.420808	4.43016	9.42e-06	2.48e-05
RNF150	218.908	1.86416	0.17988	10.3633	3.64e-25	2.48e-24
CCDC80	5272.38	1.86411	0.0605331	30.7949	3.07e-208	6.88e-206
C2orf16	113.589	1.86201	0.253607	7.34211	2.1e-13	8.75e-13
CABYR	27.2885	1.86101	0.457883	4.06437	4.82e-05	0.000119662
ZNF670	143.083	1.86049	0.206355	9.01593	1.95e-19	1.06e-18
ABCA11P	29.7439	1.8586	0.446058	4.16673	3.09e-05	7.8e-05
TPH1	18.4262	1.85476	0.577881	3.20959	0.00132925	0.00287738
SEMA3A	737.076	1.85345	0.112353	16.4966	3.88e-61	8.3e-60
CRIP3	21.593	1.85187	0.529031	3.50049	0.000464397	0.00105553
ZNF616	363.76	1.85014	0.149964	12.3373	5.71e-35	5.61e-34
CCDC14	2415.44	1.84731	0.0875628	21.0969	8.49e-99	4.38e-97
CHIC1	126.281	1.84676	0.234191	7.88571	3.13e-15	1.42e-14
AL133410.1	15.117	1.84666	0.611137	3.02169	0.00251369	0.0052516
AC135050.5	15.9226	1.84635	0.62061	2.97506	0.00292932	0.00605841
GPR137B	63.5584	1.84544	0.309767	5.9575	2.56e-09	8.6e-09
AC002480.2	125.147	1.84473	0.220367	8.37119	5.7e-17	2.8e-16
SEMA3G	129.66	1.84387	0.213778	8.62519	6.4e-18	3.27e-17
TNFRSF19	651.537	1.84205	0.111161	16.571	1.13e-61	2.45e-60
RHOU	1739.85	1.83968	0.0732057	25.1303	2.32e-139	2.42e-137
PTPRE	241.672	1.83968	0.189199	9.72348	2.39e-22	1.47e-21
ATAD5	503.197	1.83962	0.124711	14.7511	3.03e-49	4.69e-48
POLR2J2	14.3004	1.83874	0.627899	2.92839	0.00340718	0.00698518
BMS1P1	92.101	1.83791	0.254938	7.20926	5.63e-13	2.3e-12
TEKT2	30.1206	1.83472	0.465326	3.94288	8.05e-05	0.000196246
AC116533.1	22.9462	1.83434	0.500768	3.66305	0.000249227	0.000581502
ZNF253	325.581	1.83321	0.146859	12.4828	9.27e-36	9.35e-35
AL353763.2	16.6355	1.83158	0.615196	2.97724	0.00290859	0.0060199
RAPGEF6	186.039	1.83121	0.187289	9.77747	1.41e-22	8.71e-22
MRVI1	84.2767	1.82706	0.259461	7.04172	1.9e-12	7.55e-12
RBM27	365.073	1.82605	0.130935	13.9462	3.32e-44	4.46e-43
WNK2	992.208	1.82594	0.0921104	19.8234	1.87e-87	7.81e-86
ASB14	30.6386	1.82584	0.477944	3.8202	0.000133342	0.0003191
KIF27	130.302	1.8252	0.245695	7.42873	1.1e-13	4.63e-13
ZNF570	175.829	1.82361	0.197512	9.23289	2.63e-20	1.49e-19
H3F3A	437.597	1.82244	0.152161	11.9771	4.69e-33	4.27e-32
ZNF43	1002.04	1.82162	0.0939201	19.3954	8.44e-84	3.16e-82
RAB9B	15.7568	1.82066	0.620811	2.93271	0.00336015	0.00689583
TPRG1	17.2771	1.82028	0.569798	3.19461	0.00140019	0.00302373
AC092685.1	23.5708	1.81969	0.493994	3.68362	0.000229946	0.000538276
LINC00473	18.763	1.81761	0.585825	3.10264	0.00191802	0.00406802
STARD4-AS1	271.18	1.81705	0.178029	10.2065	1.85e-24	1.23e-23
EBLN2	84.3439	1.81306	0.299105	6.06162	1.35e-09	4.6e-09
FAM217B	799.268	1.81265	0.10112	17.9257	7.43e-72	2.09e-70
ZNF100	338.168	1.81249	0.139305	13.011	1.06e-38	1.19e-37
SPOPL	879.724	1.81021	0.100387	18.0323	1.09e-72	3.11e-71
PARM1	43.5286	1.80982	0.408086	4.4349	9.21e-06	2.43e-05
ZNF37BP	486.293	1.8086	0.126744	14.2697	3.38e-46	4.82e-45
TCP11L2	45.2237	1.80824	0.356666	5.06985	3.98e-07	1.16e-06
ZNF573	57.7147	1.80815	0.313433	5.76888	7.98e-09	2.6e-08
ZNF571	88.9079	1.8067	0.266219	6.78653	1.15e-11	4.39e-11
GPER1	38.9754	1.80533	0.375519	4.80755	1.53e-06	4.26e-06
ZNF432	810.237	1.80527	0.0924619	19.5244	6.81e-85	2.62e-83
SLC22A7	27.1603	1.80493	0.466799	3.86661	0.00011036	0.000265728
TIA1	3382.23	1.80352	0.0716911	25.1568	1.19e-139	1.25e-137
HEY1	278.729	1.80198	0.148933	12.0993	1.07e-33	9.99e-33
TRABD2A	15.4895	1.80085	0.625824	2.87756	0.00400766	0.00814428
AGTR1	19.3696	1.79923	0.57968	3.10383	0.00191033	0.00405258
SERPIND1	49.6279	1.79895	0.343284	5.2404	1.6e-07	4.81e-07
SPDYE1	17.0968	1.79667	0.589868	3.04588	0.00232	0.0048704
ZNF799	148.749	1.79197	0.201513	8.89258	5.97e-19	3.19e-18
KLHL31	23.191	1.79168	0.511912	3.49997	0.000465303	0.00105734
KIAA0825	30.9276	1.79046	0.429935	4.1645	3.12e-05	7.87e-05
ATM	951.757	1.78874	0.0980327	18.2463	2.21e-74	6.56e-73
ESR2	25.4469	1.78791	0.486826	3.67258	0.000240112	0.000561152
GARNL3	73.158	1.78574	0.284519	6.27634	3.47e-10	1.22e-09
HECW2	431.383	1.785	0.130624	13.6652	1.64e-42	2.1e-41
ZNF137P	148.836	1.78444	0.241786	7.38023	1.58e-13	6.62e-13
PCDHGA8	24.6445	1.78412	0.496677	3.59212	0.000328003	0.000757246
CDHR5	44.0356	1.78235	0.410792	4.33881	1.43e-05	3.72e-05
HECTD2	373.056	1.78188	0.149202	11.9428	7.08e-33	6.41e-32
TMEM106B	814.343	1.78149	0.126569	14.0753	5.39e-45	7.38e-44
DPYD	26.0723	1.78032	0.467666	3.80682	0.000140764	0.000336176
HOXA10	29.0939	1.77892	0.450451	3.9492	7.84e-05	0.000191271
ALMS1-IT1	18.5373	1.77877	0.613413	2.8998	0.00373405	0.00761462
RUNX1T1	30.0552	1.77687	0.480252	3.69986	0.000215715	0.000506389
ADAMTS4	26.0463	1.77646	0.486175	3.65395	0.000258238	0.000601471
GSTM2	58.9674	1.77621	0.325354	5.4593	4.78e-08	1.48e-07
ZNF292	1474.74	1.77181	0.106939	16.5684	1.18e-61	2.55e-60
FRMD5	27.4804	1.771	0.4957	3.57273	0.000353279	0.00081306
AC004706.1	32.1693	1.77027	0.426143	4.15416	3.26e-05	8.22e-05
TTC6	196.594	1.77003	0.182697	9.68834	3.38e-22	2.06e-21
HSPA4L	31.4105	1.76995	0.426947	4.1456	3.39e-05	8.52e-05
SPP1	61.4242	1.76963	0.411319	4.30233	1.69e-05	4.36e-05
A2M	35.111	1.76764	0.406353	4.35001	1.36e-05	3.54e-05
ARHGEF28	275.758	1.76618	0.155294	11.3731	5.69e-30	4.65e-29
ZMYM6	151.338	1.7657	0.207337	8.51607	1.65e-17	8.3e-17
CASD1	1472.63	1.7656	0.0883464	19.9849	7.45e-89	3.24e-87
TMEM67	274.938	1.76453	0.150102	11.7555	6.61e-32	5.79e-31
AL662890.1	42.5816	1.76362	0.37489	4.70437	2.55e-06	7e-06
ZNF721	527.101	1.76332	0.119414	14.7665	2.41e-49	3.74e-48
PSMD6-AS2	46.6376	1.76245	0.37705	4.67431	2.95e-06	8.07e-06
SEL1L3	1071.18	1.76148	0.0885848	19.8847	5.52e-88	2.35e-86
ATRX	2259.42	1.76043	0.0896041	19.6468	6.16e-86	2.49e-84
ZC3H12B	212.269	1.75844	0.184717	9.51963	1.74e-21	1.03e-20
BCL11B	35.7897	1.75704	0.404479	4.34397	1.4e-05	3.64e-05
ATF7IP	2247.71	1.75678	0.0710109	24.7397	4.01e-135	3.92e-133
KLHL29	308.587	1.75569	0.141684	12.3916	2.9e-35	2.89e-34
CD4	49.294	1.75371	0.337555	5.19534	2.04e-07	6.09e-07
FAM221A	393.935	1.74953	0.140617	12.4418	1.55e-35	1.56e-34
IFT80	242.733	1.74945	0.162188	10.7865	3.99e-27	2.92e-26
PPIP5K2	1487.63	1.74548	0.0925245	18.865	2.21e-79	7.52e-78
PM20D2	283.245	1.74472	0.164868	10.5825	3.59e-26	2.53e-25
PHIP	3301.37	1.74465	0.0937359	18.6124	2.55e-77	8.18e-76
MMS22L	493.429	1.74417	0.135936	12.8308	1.1e-37	1.19e-36
KCTD14	19.6299	1.74243	0.532128	3.27445	0.00105866	0.00231626
EFCAB13	89.6317	1.74105	0.255921	6.80307	1.02e-11	3.92e-11
FOXP2	519.011	1.73999	0.114566	15.1876	4.27e-52	7.18e-51
C6orf163	54.9864	1.73905	0.329042	5.28517	1.26e-07	3.79e-07
CPEB3	60.0397	1.73802	0.314777	5.52143	3.36e-08	1.05e-07
SLC16A4	65.3045	1.73779	0.306734	5.66547	1.47e-08	4.7e-08
RPL39	148.728	1.73686	0.205595	8.44794	2.96e-17	1.48e-16
STARD9	21.0664	1.73665	0.521686	3.32893	0.00087181	0.00192539
EFNA1	321.369	1.73593	0.166567	10.4219	1.97e-25	1.36e-24
ZNF836	290.849	1.73556	0.148039	11.7237	9.64e-32	8.37e-31
CCDC122	53.7815	1.73534	0.373815	4.64224	3.45e-06	9.38e-06
ZNF518A	1131.06	1.7347	0.103196	16.8098	2.07e-63	4.7e-62
RGS2	1211.99	1.73418	0.0876128	19.7937	3.37e-87	1.4e-85
ANKAR	51.8985	1.73349	0.343794	5.04223	4.6e-07	1.34e-06
MAGEA3	18.7779	1.73335	0.558288	3.10477	0.00190429	0.00404105
CPS1	66.0418	1.73321	0.319119	5.43124	5.6e-08	1.73e-07
STK32B	268.612	1.7318	0.154403	11.2161	3.4e-29	2.7e-28
AC002480.3	27.6305	1.73004	0.465499	3.71653	0.000201979	0.000475485
PRKAR2B	205.778	1.72804	0.171594	10.0705	7.46e-24	4.83e-23
CEP97	274.669	1.7278	0.16447	10.5052	8.17e-26	5.7e-25
ZNF605	888.498	1.72752	0.0942939	18.3206	5.67e-75	1.71e-73
ZNF699	65.8573	1.72603	0.296333	5.82465	5.72e-09	1.88e-08
AC018628.1	42.4743	1.72582	0.374971	4.60253	4.17e-06	1.13e-05
BBS1	46.9454	1.72532	0.351625	4.9067	9.26e-07	2.63e-06
LRRTM4	47.8951	1.72445	0.356797	4.83315	1.34e-06	3.77e-06
MNS1	37.307	1.72439	0.388798	4.43518	9.2e-06	2.43e-05
PROS1	2026.59	1.72368	0.0771201	22.3506	1.19e-110	7.66e-109
ZMAT3	511.248	1.72238	0.136331	12.6338	1.38e-36	1.43e-35
ZNF490	38.0933	1.72044	0.398118	4.32143	1.55e-05	4.01e-05
TAF9B	358.914	1.71994	0.132266	13.0037	1.17e-38	1.31e-37
DCST2	17.0798	1.7168	0.563708	3.04555	0.00232259	0.0048748
FAM161A	343.896	1.71618	0.142516	12.042	2.14e-33	1.98e-32
PTCHD4	18.556	1.71616	0.546455	3.14054	0.00168635	0.00360039
HERC3	79.5766	1.71496	0.278027	6.16832	6.9e-10	2.39e-09
FKBP7	74.9747	1.7131	0.28677	5.97378	2.32e-09	7.81e-09
CECR3	28.8846	1.71264	0.472487	3.62474	0.000289248	0.00067119
KATNBL1	429.042	1.71229	0.129725	13.1993	8.85e-40	1.03e-38
SLC26A10	24.6171	1.71199	0.539315	3.17438	0.00150159	0.00323011
ETNPPL	20.7424	1.71127	0.520365	3.2886	0.00100687	0.00220876
ALOX12P2	376.723	1.71099	0.131267	13.0345	7.79e-39	8.81e-38
RNF144B	29.806	1.7098	0.490393	3.4866	0.0004892	0.00110988
MOB4	401.459	1.70925	0.156243	10.9397	7.45e-28	5.62e-27
GPRASP2	107.454	1.70898	0.233693	7.31293	2.61e-13	1.08e-12
CEP290	647.024	1.70695	0.139032	12.2774	1.2e-34	1.16e-33
TRIQK	322.179	1.70012	0.157064	10.8244	2.64e-27	1.94e-26
DLEU2	64.9636	1.69986	0.314104	5.41177	6.24e-08	1.92e-07
LRP1B	69.4835	1.69962	0.324703	5.23439	1.66e-07	4.96e-07
CALN1	22.7752	1.69876	0.513572	3.30774	0.000940537	0.00206962
CCDC180	31.6387	1.698	0.427824	3.96893	7.22e-05	0.000176714
ZNF701	430.155	1.69373	0.122345	13.8439	1.39e-43	1.84e-42
LRRC4	208.437	1.69327	0.17822	9.50103	2.08e-21	1.23e-20
ZFP14	292.211	1.69297	0.149599	11.3168	1.08e-29	8.76e-29
SDCBP2-AS1	86.7308	1.68932	0.296656	5.69453	1.24e-08	3.99e-08
SYT7	120.755	1.68902	0.224707	7.51656	5.62e-14	2.41e-13
TTBK2	198.868	1.6883	0.180991	9.32808	1.08e-20	6.18e-20
ZNF268	794.598	1.68829	0.109863	15.3672	2.72e-53	4.73e-52
AATK	214.254	1.68808	0.171453	9.84572	7.15e-23	4.48e-22
TTR	7131.24	1.6865	0.061718	27.3259	2.09e-164	3.04e-162
CASC9	54.2288	1.68647	0.334147	5.04709	4.49e-07	1.31e-06
TTC30B	178.498	1.68566	0.184723	9.12533	7.15e-20	3.96e-19
RPL7AP10	21.8563	1.68453	0.544861	3.09166	0.00199038	0.00421254
GPR141	25.6034	1.68327	0.556297	3.02585	0.00247932	0.00518468
PAQR9	721.333	1.68039	0.104541	16.0741	3.88e-58	7.62e-57
RBM26-AS1	33.3962	1.68017	0.426862	3.9361	8.28e-05	0.000201647
APBA1	137.171	1.67865	0.212372	7.9043	2.69e-15	1.23e-14
HTR7	56.2263	1.6774	0.355927	4.71276	2.44e-06	6.73e-06
DLEU7	39.2781	1.67627	0.382012	4.388	1.14e-05	2.99e-05
MAATS1	46.49	1.67601	0.35352	4.74093	2.13e-06	5.88e-06
NKAIN1	76.1974	1.67528	0.284729	5.8838	4.01e-09	1.33e-08
NPTX1	84.0021	1.67413	0.289098	5.79089	7e-09	2.29e-08
ARHGAP29	727.956	1.67329	0.100943	16.5767	1.03e-61	2.23e-60
ZNF506	57.4425	1.67121	0.316191	5.28544	1.25e-07	3.78e-07
ATP1A2	168.053	1.66975	0.185439	9.0043	2.17e-19	1.18e-18
TRIB2	1184.66	1.66855	0.08693	19.1942	4.14e-82	1.5e-80
HOGA1	38.9841	1.6677	0.391218	4.26284	2.02e-05	5.17e-05
SLC13A4	1095.95	1.66701	0.0895727	18.6106	2.63e-77	8.44e-76
BAZ2B	1085.22	1.66576	0.0952766	17.4834	1.92e-68	4.98e-67
CCDC171	68.85	1.66563	0.290624	5.73122	9.97e-09	3.23e-08
ZKSCAN8	1010.03	1.6652	0.0989495	16.8288	1.5e-63	3.43e-62
ZNF224	247.493	1.6641	0.171495	9.7035	2.91e-22	1.78e-21
WASF1	265.912	1.66252	0.16127	10.3089	6.42e-25	4.34e-24
ZNF345	96.7029	1.66225	0.256814	6.47261	9.63e-11	3.51e-10
PDE3A	30.3148	1.66171	0.46049	3.60856	0.000307904	0.000712523
ENPP7P2	20.9722	1.66131	0.526414	3.15589	0.0016001	0.00342686
ZNF790	110.465	1.6602	0.235859	7.03897	1.94e-12	7.69e-12
ZBTB44	1003.8	1.65962	0.104693	15.8522	1.36e-56	2.56e-55
PLS1	134.176	1.65924	0.218318	7.60011	2.96e-14	1.28e-13
PHC3	438.292	1.6572	0.133836	12.3823	3.26e-35	3.24e-34
DDX47	43.8533	1.65661	0.382145	4.33503	1.46e-05	3.78e-05
AC012123.1	25.2774	1.65382	0.521809	3.16939	0.00152757	0.00328458
ANKRD12	829.595	1.65351	0.114352	14.4597	2.18e-47	3.2e-46
TMED7	1255.89	1.65292	0.0884793	18.6814	7.02e-78	2.29e-76
ZNF618	1307.65	1.65109	0.0759076	21.7513	6.72e-105	3.9e-103
UBE2Q2P2	107.642	1.64947	0.274092	6.01797	1.77e-09	6e-09
AC010203.1	32.3077	1.64938	0.410148	4.02142	5.78e-05	0.000142838
NBEA	99.85	1.64895	0.296314	5.56488	2.62e-08	8.27e-08
DCUN1D1	576.143	1.6486	0.130499	12.633	1.39e-36	1.44e-35
MT-RNR1	12333.6	1.6485	0.0623979	26.4192	8.25e-154	1.08e-151
PCDHGA12	18.5516	1.64835	0.577651	2.85355	0.0043234	0.00875118
PAM	1376.81	1.64709	0.0848852	19.4038	7.17e-84	2.69e-82
ASIC4	48.6798	1.64676	0.368922	4.46372	8.06e-06	2.13e-05
ZNF484	104.556	1.64509	0.238235	6.9053	5.01e-12	1.95e-11
ZC2HC1A	181.292	1.64466	0.191134	8.60474	7.65e-18	3.9e-17
ANKRD65	25.7628	1.64428	0.47468	3.46398	0.000532254	0.0012025
DCP2	1683.66	1.64402	0.095238	17.2622	9.06e-67	2.25e-65
RICTOR	542.908	1.64231	0.138735	11.8378	2.49e-32	2.21e-31
SORL1	3888.71	1.64179	0.0583127	28.155	2.08e-174	3.33e-172
MED12L	86.5109	1.64152	0.272772	6.01791	1.77e-09	6e-09
AGBL4	40.6012	1.64032	0.384704	4.26383	2.01e-05	5.15e-05
ANO2	67.0659	1.63911	0.300761	5.44986	5.04e-08	1.56e-07
RPL5P4	21.4555	1.63788	0.51404	3.18628	0.00144115	0.00310646
MOB1B	863.874	1.63717	0.111474	14.6866	7.86e-49	1.2e-47
LEPR	143.363	1.63655	0.203029	8.06066	7.59e-16	3.55e-15
ZNF284	30.7555	1.63651	0.453652	3.6074	0.000309278	0.000715505
CHML	379.168	1.636	0.139858	11.6976	1.31e-31	1.13e-30
LGI2	1196.06	1.63589	0.100294	16.311	8.24e-60	1.69e-58
ICA1L	293.803	1.63513	0.154076	10.6125	2.61e-26	1.85e-25
ZNF280C	129.138	1.63301	0.21739	7.51187	5.83e-14	2.5e-13
PHF6	740.679	1.6325	0.130682	12.4921	8.25e-36	8.32e-35
MT-TY	77.4007	1.63232	0.291347	5.60265	2.11e-08	6.71e-08
PTPN13	16001	1.6315	0.0639337	25.5186	1.22e-143	1.36e-141
VAV3	46.0525	1.63104	0.357817	4.55829	5.16e-06	1.38e-05
GABRR1	21.3663	1.628	0.528622	3.0797	0.00207206	0.00437752
LANCL1	1024.46	1.62767	0.0962794	16.9057	4.09e-64	9.5e-63
ZNF214	51.7594	1.62619	0.328489	4.95052	7.4e-07	2.12e-06
SYT2	66.4976	1.62536	0.332687	4.88554	1.03e-06	2.92e-06
CELF2	1609.82	1.62464	0.0828112	19.6186	1.07e-85	4.3e-84
CCDC162P	311.375	1.62462	0.147555	11.0103	3.41e-28	2.61e-27
ZNF391	172.798	1.62434	0.188235	8.62932	6.17e-18	3.16e-17
MKRN3	41.7915	1.62407	0.362689	4.47786	7.54e-06	2e-05
ZNF491	25.4443	1.62253	0.490988	3.30461	0.000951075	0.00209081
PARP8	19.7576	1.62146	0.533236	3.04079	0.00235956	0.00494829
CLHC1	132.157	1.62116	0.207041	7.83016	4.87e-15	2.2e-14
ARL10	403.47	1.62089	0.131374	12.3379	5.66e-35	5.57e-34
MBTD1	961.833	1.6203	0.0959675	16.8839	5.92e-64	1.37e-62
REST	2067.14	1.61954	0.0921356	17.5778	3.64e-69	9.63e-68
ZFY	778.262	1.61779	0.103286	15.6632	2.7e-55	4.95e-54
DDX50P1	16.9457	1.61761	0.562884	2.8738	0.00405565	0.00823762
ACRBP	27.5355	1.61691	0.475993	3.39692	0.000681478	0.00152138
GCC2	1301.49	1.61529	0.0937797	17.2243	1.74e-66	4.28e-65
SLFNL1	26.0557	1.61467	0.467856	3.45121	0.000558073	0.00125784
GRB14	486.034	1.61424	0.117528	13.735	6.27e-43	8.16e-42
SCML1	151.024	1.61418	0.208563	7.73951	9.98e-15	4.43e-14
ZNF788	149.621	1.61243	0.218897	7.36618	1.76e-13	7.35e-13
ZNF808	272.524	1.61139	0.158646	10.1571	3.08e-24	2.02e-23
JAKMIP2	83.5626	1.61107	0.26067	6.18048	6.39e-10	2.22e-09
AP000648.3	69.7244	1.60969	0.294247	5.47054	4.49e-08	1.39e-07
ENPP5	137.804	1.60895	0.233259	6.8977	5.28e-12	2.05e-11
INTU	722.329	1.60714	0.0999216	16.0841	3.3e-58	6.51e-57
C9orf72	227.182	1.60523	0.168018	9.5539	1.25e-21	7.48e-21
KTN1-AS1	62.9	1.60223	0.297587	5.38407	7.28e-08	2.23e-07
DOCK3	1458.21	1.60062	0.0817702	19.5746	2.55e-85	9.98e-84
ZNF417	242.121	1.59928	0.167422	9.55239	1.27e-21	7.58e-21
SORBS2	432.684	1.59885	0.120774	13.2384	5.26e-40	6.16e-39
MYSM1	1839.2	1.59804	0.0844338	18.9265	6.9e-80	2.39e-78
MEIS1	90.1572	1.59747	0.259218	6.16264	7.15e-10	2.48e-09
KHDRBS2	131.747	1.5961	0.211953	7.53046	5.06e-14	2.17e-13
PCDHA11	109.853	1.59461	0.23534	6.77579	1.24e-11	4.72e-11
MAGEE1	132.859	1.59287	0.225543	7.06239	1.64e-12	6.53e-12
SCN1B	72.3279	1.59229	0.280459	5.67746	1.37e-08	4.39e-08
GCNT4	399.917	1.59149	0.153423	10.3732	3.28e-25	2.24e-24
AC108676.1	18.7385	1.59113	0.550031	2.89279	0.00381834	0.00777697
CARNS1	162.354	1.59093	0.194269	8.18933	2.63e-16	1.25e-15
ZNF112	115.162	1.59086	0.258799	6.14709	7.89e-10	2.73e-09
SH3BP5-AS1	179.088	1.58906	0.180397	8.80866	1.27e-18	6.69e-18
CCP110	366.561	1.58849	0.142751	11.1277	9.2e-29	7.17e-28
AC107068.1	145.203	1.5871	0.208124	7.62571	2.43e-14	1.06e-13
ZNF615	461.815	1.58691	0.134254	11.8202	3.07e-32	2.71e-31
NCOA7	154.778	1.58677	0.244841	6.48079	9.12e-11	3.33e-10
PRKCG	47.194	1.58672	0.341707	4.6435	3.43e-06	9.33e-06
LAMTOR5-AS1	47.9465	1.58604	0.344161	4.60842	4.06e-06	1.1e-05
PLEKHG4B	225.226	1.58586	0.166548	9.52195	1.7e-21	1.01e-20
L3MBTL3	276.677	1.58573	0.167759	9.45242	3.31e-21	1.95e-20
SREK1	1843.28	1.58561	0.0943366	16.808	2.13e-63	4.84e-62
FKTN	468.257	1.58505	0.127142	12.4668	1.13e-35	1.14e-34
FAM135A	442.363	1.58475	0.142129	11.1501	7.15e-29	5.61e-28
CDH1	2259.94	1.58373	0.0735875	21.5217	9.75e-103	5.54e-101
STON1	148.178	1.5829	0.208619	7.58752	3.26e-14	1.41e-13
TRMT13	265.8	1.58239	0.176319	8.97454	2.85e-19	1.54e-18
PSD3	386.47	1.58162	0.130973	12.0759	1.42e-33	1.32e-32
PPP1CB	2527.12	1.58147	0.0876532	18.0423	9.07e-73	2.6e-71
NPAT	453.238	1.58103	0.122634	12.8922	4.98e-38	5.47e-37
LSAMP	149.031	1.58093	0.248759	6.35527	2.08e-10	7.44e-10
CCDC148	62.5431	1.58092	0.340417	4.64407	3.42e-06	9.3e-06
ADCY2	126.676	1.57961	0.215668	7.32427	2.4e-13	9.98e-13
NAP1L5	57.4237	1.57871	0.321823	4.90552	9.32e-07	2.65e-06
RAB39B	97.0012	1.57781	0.258756	6.09768	1.08e-09	3.69e-09
FBXW12	22.06	1.57745	0.507331	3.10932	0.00187519	0.00398353
AL031666.1	33.202	1.57542	0.420407	3.74738	0.000178694	0.000422815
DTX3L	70.2527	1.57367	0.284423	5.53285	3.15e-08	9.88e-08
GLUD1P3	65.0057	1.57248	0.316963	4.96108	7.01e-07	2.01e-06
IGDCC3	841.441	1.57216	0.0895687	17.5526	5.68e-69	1.5e-67
LZTFL1	285.965	1.56855	0.147767	10.615	2.54e-26	1.81e-25
ACTR6	359.074	1.56756	0.159069	9.85457	6.55e-23	4.11e-22
AP003498.1	24.1449	1.56593	0.528475	2.96311	0.00304546	0.00628622
HSPD1P11	113.05	1.56564	0.26085	6.00204	1.95e-09	6.59e-09
FNDC3A	937.951	1.56411	0.0952105	16.4279	1.21e-60	2.55e-59
CNOT6L	456.445	1.56281	0.128558	12.1564	5.3e-34	5.02e-33
AC073254.1	19.7803	1.56253	0.537218	2.90856	0.00363094	0.00741344
SEMA3D	47.872	1.56205	0.375431	4.16068	3.17e-05	8e-05
ZNF780B	295.586	1.56144	0.151611	10.2989	7.12e-25	4.8e-24
WDFY3-AS2	55.5276	1.56018	0.320773	4.86382	1.15e-06	3.25e-06
HS6ST3	51.9311	1.55801	0.321166	4.85112	1.23e-06	3.46e-06
POU6F2	223.812	1.55787	0.164998	9.44174	3.67e-21	2.15e-20
SCUBE3	419.479	1.55751	0.128109	12.1577	5.22e-34	4.94e-33
MIS18BP1	1229.33	1.55655	0.0982792	15.838	1.7e-56	3.2e-55
FIGN	316.208	1.55463	0.16848	9.22738	2.77e-20	1.56e-19
OGT	4346.06	1.55401	0.0698193	22.2576	9.53e-110	6.02e-108
MANSC1	102.503	1.55275	0.251774	6.16724	6.95e-10	2.41e-09
NEK5	109.14	1.55261	0.233202	6.65782	2.78e-11	1.04e-10
SOX4	6957.98	1.55079	0.050803	30.5256	1.19e-204	2.5e-202
ABCC3	25.9146	1.55004	0.464877	3.33431	0.000855107	0.00188997
FAM19A2	44.969	1.54927	0.350269	4.42309	9.73e-06	2.56e-05
GALNT5	117.648	1.54884	0.241344	6.41755	1.38e-10	5.01e-10
ADIRF-AS1	108.147	1.54832	0.227332	6.81082	9.7e-12	3.72e-11
GPR137C	469.042	1.54802	0.115283	13.428	4.14e-41	5.06e-40
NARF-IT1	23.2613	1.54779	0.544344	2.84341	0.00446329	0.00901878
AGO4	1402.35	1.54602	0.0779463	19.8344	1.5e-87	6.32e-86
FGF12	287.519	1.54518	0.143758	10.7485	6.02e-27	4.38e-26
ARL5B	2131.05	1.54436	0.0745088	20.7273	1.97e-95	9.61e-94
GSTA1	73.155	1.54292	0.287735	5.36228	8.22e-08	2.51e-07
ACVR1C	32.5789	1.54249	0.447254	3.4488	0.000563081	0.00126841
WRN	550.112	1.54221	0.14397	10.712	8.94e-27	6.45e-26
FBXL20	404.513	1.54181	0.125452	12.29	1.02e-34	9.98e-34
FLT1	656.934	1.54105	0.104206	14.7885	1.74e-49	2.71e-48
POLI	991.121	1.54096	0.0927388	16.6162	5.32e-62	1.17e-60
IRAK1BP1	177.394	1.5409	0.192354	8.01074	1.14e-15	5.3e-15
RBPJ	1212.94	1.54041	0.0952528	16.1719	7.97e-59	1.59e-57
VPS13C	958.618	1.53937	0.122053	12.6123	1.81e-36	1.87e-35
CLEC2D	185.539	1.53818	0.216794	7.09512	1.29e-12	5.18e-12
SKIL	3213.24	1.53717	0.087414	17.5849	3.21e-69	8.56e-68
RPGRIP1L	295.371	1.53596	0.162474	9.45358	3.27e-21	1.93e-20
BGN	207.534	1.53514	0.18113	8.47539	2.34e-17	1.17e-16
CDKL5	571.824	1.53484	0.120089	12.7809	2.1e-37	2.25e-36
PMS1	606.944	1.53429	0.111997	13.6994	1.02e-42	1.32e-41
IGFBP3	6413.75	1.53357	0.0591411	25.9307	3e-148	3.59e-146
BTN2A3P	56.7772	1.5326	0.312576	4.90315	9.43e-07	2.68e-06
RNF157	33.6945	1.53247	0.407162	3.76378	0.000167361	0.000396799
ALG10	101.454	1.53188	0.253596	6.04062	1.54e-09	5.22e-09
FAT3	153.243	1.53102	0.198555	7.7108	1.25e-14	5.53e-14
PRKD1	857.271	1.53087	0.0979425	15.6303	4.53e-55	8.25e-54
ETNK1	1569.96	1.52981	0.0821147	18.6301	1.83e-77	5.9e-76
MASP2	88.1977	1.52731	0.24855	6.14488	8e-10	2.76e-09
MEG8	222.412	1.52726	0.180851	8.44482	3.05e-17	1.51e-16
SPAG5-AS1	46.6374	1.52604	0.378592	4.03084	5.56e-05	0.000137523
ZNF430	293.844	1.5247	0.158656	9.61007	7.25e-22	4.37e-21
HTR1E	90.0281	1.52466	0.2518	6.05503	1.4e-09	4.79e-09
UGT3A1	684.09	1.52303	0.0999246	15.2418	1.87e-52	3.17e-51
ZNF17	61.2815	1.52284	0.313412	4.85892	1.18e-06	3.33e-06
PTPN4	506.322	1.52277	0.141397	10.7695	4.8e-27	3.5e-26
ZNF132	37.5382	1.52183	0.397127	3.8321	0.000127056	0.000304637
NRIP1	935.131	1.52169	0.0929043	16.3791	2.7e-60	5.61e-59
TCF4	678.462	1.51937	0.0979535	15.5111	2.92e-54	5.2e-53
AXL	75.9228	1.51922	0.277694	5.47086	4.48e-08	1.39e-07
ARRDC3	810.469	1.5191	0.122767	12.3738	3.62e-35	3.59e-34
LINC00632	34.8445	1.51841	0.396721	3.82739	0.000129508	0.000310333
CLN5	98.5592	1.51732	0.246982	6.14344	8.08e-10	2.79e-09
ZNF433	71.5809	1.51727	0.278391	5.45014	5.03e-08	1.56e-07
BRCA2	739.088	1.5171	0.126548	11.9883	4.09e-33	3.74e-32
CRISPLD1	341.549	1.51706	0.136147	11.1428	7.76e-29	6.08e-28
ZNF529	308.666	1.51699	0.144194	10.5205	6.95e-26	4.86e-25
RSPO4	24.7559	1.51664	0.464438	3.26553	0.00109258	0.00238837
PRIM2	185.627	1.51455	0.199761	7.58181	3.41e-14	1.47e-13
FAM167B	28.0561	1.51405	0.455105	3.32682	0.000878433	0.00193937
ZNF286A	355.865	1.51386	0.134308	11.2716	1.81e-29	1.45e-28
KCNIP4	24.7399	1.51277	0.461147	3.28046	0.00103639	0.00226978
CDCA7L	611.656	1.51208	0.113861	13.2801	3.02e-40	3.56e-39
HNRNPA1P48	113.028	1.51127	0.226825	6.66271	2.69e-11	1.01e-10
RAB31	645.5	1.50958	0.10929	13.8125	2.14e-43	2.82e-42
PAXBP1-AS1	24.572	1.50837	0.479296	3.14705	0.00164929	0.00352654
RALGPS2	2051.48	1.50802	0.0870562	17.3224	3.19e-67	8e-66
RPL37	6274.46	1.50781	0.0631356	23.882	4.71e-126	4.07e-124
SEMA6B	973.63	1.50541	0.0936082	16.0821	3.41e-58	6.71e-57
PRRT2	67.9318	1.50495	0.282708	5.32335	1.02e-07	3.09e-07
SMIM5	25.985	1.50431	0.490297	3.06817	0.00215377	0.004541
FAM76B	553.95	1.50407	0.115136	13.0634	5.33e-39	6.06e-38
TTN-AS1	39.9802	1.50401	0.373135	4.03073	5.56e-05	0.000137568
ZBTB20	27.3892	1.50343	0.485184	3.09868	0.00194384	0.00411928
LINC00342	120.442	1.50177	0.231423	6.48929	8.62e-11	3.15e-10
TXNDC16	944.693	1.50096	0.105651	14.2068	8.31e-46	1.17e-44
STK17B	188.28	1.50092	0.195299	7.68521	1.53e-14	6.71e-14
SPAG4	72.2199	1.5005	0.282712	5.3075	1.11e-07	3.37e-07
AC105020.1	24.6138	1.49871	0.505941	2.96223	0.0030542	0.00630231
CCNE2	75.6809	1.49869	0.282931	5.297	1.18e-07	3.56e-07
FGG	209.237	1.49825	0.178349	8.40067	4.44e-17	2.19e-16
BMI1	372.669	1.49807	0.139868	10.7106	9.08e-27	6.54e-26
SLC25A36	2333.39	1.49703	0.0835141	17.9254	7.47e-72	2.1e-70
GEN1	837.713	1.4968	0.100728	14.8599	6e-50	9.49e-49
ZDHHC17	780.942	1.49614	0.108273	13.8182	1.98e-43	2.61e-42
LCORL	215.306	1.49321	0.169293	8.82025	1.14e-18	6.05e-18
ZNF793	572.375	1.49308	0.120134	12.4285	1.83e-35	1.83e-34
TGFBI	51.6346	1.49116	0.338362	4.40701	1.05e-05	2.75e-05
STRIP2	248.665	1.49088	0.158976	9.37802	6.72e-21	3.9e-20
USP34	2319.61	1.49066	0.187879	7.93414	2.12e-15	9.73e-15
CGA	26.2897	1.49012	0.496488	3.00132	0.00268812	0.0055919
ZNF711	670.518	1.48992	0.120149	12.4006	2.6e-35	2.59e-34
AC004656.1	217.953	1.48962	0.166479	8.94782	3.63e-19	1.95e-18
KLHL13	28.3452	1.48954	0.50677	2.93928	0.00328981	0.00675634
NAA16	495.79	1.48926	0.147992	10.0631	8.04e-24	5.21e-23
EXPH5	292.826	1.48909	0.159871	9.31432	1.23e-20	7.03e-20
ZSCAN31	56.6554	1.48817	0.308596	4.8224	1.42e-06	3.97e-06
UBXN10	88.4659	1.48807	0.257114	5.78759	7.14e-09	2.33e-08
RB1CC1	1185.27	1.48792	0.102202	14.5586	5.15e-48	7.72e-47
FRK	249.136	1.48624	0.153586	9.67698	3.78e-22	2.31e-21
KIF20B	910.027	1.4856	0.235568	6.30646	2.85e-10	1.01e-09
ZFYVE16	1358.49	1.4849	0.0847273	17.5257	9.13e-69	2.4e-67
SPTSSB	46.1988	1.48471	0.351998	4.21796	2.47e-05	6.27e-05
NLGN4Y	291.191	1.48377	0.143922	10.3096	6.38e-25	4.31e-24
ZC3H6	156.852	1.48295	0.206899	7.16749	7.64e-13	3.09e-12
DCLRE1C	207.507	1.4827	0.182029	8.14536	3.78e-16	1.8e-15
GULP1	803.831	1.4823	0.10902	13.5966	4.19e-42	5.3e-41
PROX1	389.497	1.482	0.141298	10.4885	9.76e-26	6.79e-25
SLC35E2	104.636	1.48173	0.233985	6.33256	2.41e-10	8.58e-10
JPX	28.3362	1.48055	0.471042	3.14314	0.00167145	0.00357048
FAM216A	70.1409	1.47881	0.302534	4.88806	1.02e-06	2.89e-06
ZNF252P	555.964	1.47845	0.112774	13.1098	2.89e-39	3.31e-38
ADAMTS7	3421.14	1.47842	0.0630312	23.4554	1.17e-121	9.38e-120
HSFY3P	145.016	1.47703	0.211672	6.97793	3e-12	1.18e-11
PACSIN1	161.799	1.47676	0.206652	7.14611	8.93e-13	3.61e-12
AC020915.2	23.5365	1.47617	0.478336	3.08606	0.00202829	0.00428776
MAP9	671.574	1.47491	0.116829	12.6245	1.55e-36	1.6e-35
THAP9-AS1	666.102	1.47439	0.112999	13.0479	6.54e-39	7.41e-38
HELLS	1502.37	1.47389	0.0820362	17.9663	3.58e-72	1.01e-70
MYH11	24.181	1.47374	0.499173	2.95237	0.00315341	0.00649495
SSTR5-AS1	29.4986	1.4733	0.487862	3.01992	0.00252843	0.00527963
ERCC6L2	422.63	1.47208	0.119247	12.3448	5.19e-35	5.12e-34
HS2ST1	1637.32	1.47173	0.0809021	18.1915	6.03e-74	1.76e-72
ADAT2	176.503	1.47129	0.21682	6.78573	1.15e-11	4.41e-11
LRRC69	30.2004	1.47126	0.44924	3.27499	0.00105666	0.00231239
USP49	510.054	1.46986	0.118932	12.3589	4.36e-35	4.31e-34
ZNF816	268.458	1.46919	0.163058	9.01025	2.06e-19	1.12e-18
UBN2	1235.5	1.46875	0.0848018	17.3199	3.33e-67	8.34e-66
CXXC4	767.947	1.46827	0.101117	14.5205	8.99e-48	1.34e-46
CCDC65	98.7352	1.46695	0.243988	6.01237	1.83e-09	6.2e-09
TRIM38	491.128	1.46651	0.110818	13.2334	5.63e-40	6.57e-39
AQP4-AS1	33.9597	1.466	0.39385	3.72224	0.000197466	0.000465354
POU2AF1	71.1106	1.4658	0.277083	5.29012	1.22e-07	3.69e-07
TSSK4	70.3425	1.4658	0.285334	5.13713	2.79e-07	8.24e-07
TARBP1	1414.7	1.46426	0.096303	15.2047	3.29e-52	5.56e-51
PDE2A	350.375	1.46349	0.129939	11.2629	2e-29	1.6e-28
VDAC1P8	60.6154	1.46287	0.301443	4.85291	1.22e-06	3.43e-06
ZNF845	379.381	1.46239	0.174429	8.38385	5.12e-17	2.52e-16
SOS1	1150.44	1.46153	0.092108	15.8676	1.06e-56	2.01e-55
ZNF439	200.955	1.45882	0.186659	7.81544	5.48e-15	2.46e-14
KNTC1	1568.36	1.45848	0.0967036	15.082	2.13e-51	3.5e-50
LINC01001	20.8094	1.45791	0.505957	2.8815	0.00395788	0.00804804
AC003681.1	140.494	1.45712	0.227214	6.41298	1.43e-10	5.16e-10
NEK1	276.064	1.45654	0.149961	9.71278	2.66e-22	1.63e-21
SSBP3-AS1	144.195	1.45591	0.205911	7.07058	1.54e-12	6.16e-12
CYP27C1	131.922	1.45565	0.217929	6.67948	2.4e-11	9.01e-11
MIB1	1793.06	1.45468	0.0747305	19.4656	2.15e-84	8.21e-83
KTN1	5971.09	1.45442	0.0808939	17.9794	2.83e-72	8.02e-71
HNF1A-AS1	719.645	1.45428	0.106974	13.5947	4.3e-42	5.43e-41
SRP9	2288.77	1.45377	0.19492	7.45828	8.77e-14	3.72e-13
SENP7	941.778	1.45352	0.0890165	16.3287	6.17e-60	1.27e-58
TRAF5	330.123	1.45291	0.147671	9.83886	7.66e-23	4.79e-22
SLC25A40	334.611	1.4521	0.141171	10.2861	8.14e-25	5.47e-24
INMT	55.4257	1.45014	0.335144	4.32692	1.51e-05	3.92e-05
TTC21A	49.7508	1.44954	0.345333	4.1975	2.7e-05	6.85e-05
NFAT5	1360.59	1.44926	0.0968012	14.9715	1.13e-50	1.82e-49
VASH1	365.129	1.44882	0.140479	10.3134	6.13e-25	4.14e-24
AFAP1	542.469	1.44849	0.1146	12.6396	1.28e-36	1.33e-35
LRP2BP	58.7276	1.44791	0.3095	4.67823	2.89e-06	7.92e-06
G2E3	746.365	1.44726	0.115675	12.5115	6.46e-36	6.56e-35
BRIP1	563.842	1.44718	0.116478	12.4245	1.92e-35	1.93e-34
AC005034.3	105.105	1.44679	0.245609	5.89065	3.85e-09	1.28e-08
MDM4	1152.55	1.44675	0.0802036	18.0385	9.72e-73	2.79e-71
ZNF527	107.608	1.44548	0.249194	5.80064	6.61e-09	2.16e-08
PUS7L	529.839	1.4453	0.129376	11.1713	5.63e-29	4.43e-28
GABRG2	155.478	1.44414	0.191314	7.54855	4.4e-14	1.89e-13
CLOCK	452.067	1.44273	0.139983	10.3065	6.59e-25	4.44e-24
CCDC30	59.3443	1.4424	0.328211	4.39472	1.11e-05	2.9e-05
CCDC141	915.462	1.44233	0.102673	14.0479	7.94e-45	1.08e-43
ZNF846	244.896	1.44169	0.163316	8.82761	1.07e-18	5.67e-18
CLIP3	179.321	1.44164	0.19999	7.20857	5.65e-13	2.31e-12
GUSBP2	36.1452	1.44107	0.444557	3.2416	0.00118862	0.0025884
RIC8B	225.836	1.44097	0.171937	8.38078	5.26e-17	2.59e-16
PDK1	628.84	1.44079	0.114213	12.6149	1.75e-36	1.81e-35
ZNF431	969.706	1.4406	0.0891616	16.1572	1.01e-58	2.01e-57
TGFBR1	2804.62	1.43845	0.0652949	22.0301	1.48e-107	8.92e-106
ZNF33B	622.614	1.43811	0.107828	13.3371	1.41e-40	1.68e-39
DPY19L3	2025.9	1.43774	0.0767737	18.727	2.98e-78	9.81e-77
NKTR	3381.84	1.43746	0.077115	18.6404	1.51e-77	4.89e-76
TTC14	604.56	1.43632	0.107755	13.3295	1.56e-40	1.86e-39
ZFP90	554.43	1.43499	0.115549	12.4189	2.06e-35	2.07e-34
ZNF395	543.566	1.43489	0.113537	12.6381	1.3e-36	1.36e-35
DCAF12L2	35.8899	1.43448	0.387269	3.70408	0.000212156	0.000498445
ZNF225	111.202	1.43407	0.232624	6.16475	7.06e-10	2.44e-09
HECW1	23.1751	1.43382	0.491437	2.91761	0.00352726	0.00721578
C8orf59	255.005	1.43378	0.183783	7.8015	6.12e-15	2.74e-14
AL161891.1	70.6697	1.43124	0.312679	4.57735	4.71e-06	1.27e-05
GFRA3	24.3726	1.43103	0.464687	3.07955	0.00207316	0.00437938
AP000866.1	45.6452	1.43087	0.368054	3.88765	0.000101219	0.000244751
ETAA1	490.159	1.43049	0.123439	11.5886	4.71e-31	4.01e-30
CPT1C	150.898	1.43018	0.200634	7.1283	1.02e-12	4.09e-12
GC	38.9907	1.42965	0.41852	3.41597	0.000635552	0.00142279
MAP1A	65.4851	1.42923	0.311219	4.59236	4.38e-06	1.18e-05
GK5	568.542	1.42862	0.112697	12.6767	7.96e-37	8.36e-36
SEMA3E	3648.46	1.42682	0.0599238	23.8106	2.6e-125	2.2e-123
NKPD1	52.9914	1.42592	0.326966	4.36106	1.29e-05	3.37e-05
CASP8AP2	895.638	1.42532	0.113587	12.5483	4.06e-36	4.15e-35
ELL2	3004.55	1.4239	0.0676227	21.0565	1.99e-98	1.02e-96
EFHC1	353.501	1.42317	0.131197	10.8476	2.05e-27	1.51e-26
RAB11FIP2	465.002	1.42269	0.135564	10.4946	9.15e-26	6.37e-25
MTX3	734.87	1.42211	0.11298	12.5873	2.48e-36	2.55e-35
ZBTB11	518.286	1.42095	0.125336	11.3372	8.59e-30	6.96e-29
GLS	543.04	1.42063	0.125782	11.2944	1.4e-29	1.12e-28
IKZF5	352.15	1.42052	0.131461	10.8056	3.24e-27	2.37e-26
MT-RNR2	85960.5	1.41974	0.0723979	19.6103	1.26e-85	5.04e-84
PBX1	2147.76	1.41844	0.0685835	20.682	5.03e-95	2.43e-93
ZNF519	299.502	1.41771	0.143867	9.85434	6.56e-23	4.11e-22
P2RY1	482.776	1.41727	0.112611	12.5856	2.53e-36	2.61e-35
DOCK4	194.19	1.4162	0.183352	7.72395	1.13e-14	4.99e-14
HIF3A	458.119	1.41596	0.117609	12.0396	2.2e-33	2.03e-32
PCDHGB7	51.4938	1.41513	0.360291	3.92775	8.57e-05	0.000208548
HLTF	768.808	1.41474	0.139653	10.1303	4.05e-24	2.65e-23
MYOCD	294.034	1.4145	0.141771	9.97734	1.92e-23	1.22e-22
F8	39.1358	1.41384	0.42092	3.35893	0.000782447	0.00173649
CRYBG3	90.9991	1.41363	0.251695	5.61645	1.95e-08	6.21e-08
PNISR	3458.04	1.41335	0.0816621	17.3073	4.14e-67	1.04e-65
AC021078.1	474.649	1.41328	0.126296	11.1902	4.55e-29	3.59e-28
PAWR	1437.89	1.41328	0.0827657	17.0757	2.25e-65	5.36e-64
ZNF761	3372.72	1.41326	0.0817213	17.2937	5.25e-67	1.31e-65
RN7SL381P	45.1566	1.41264	0.360541	3.91811	8.92e-05	0.000216828
ANKHD1	69.8411	1.41164	0.291894	4.83616	1.32e-06	3.72e-06
UCHL1	1162.64	1.41163	0.0787436	17.927	7.26e-72	2.04e-70
SP4	250.725	1.41154	0.152091	9.28089	1.68e-20	9.56e-20
B3GAT2	23.4866	1.40978	0.470464	2.99657	0.00273032	0.00567447
FAM111B	420.375	1.40784	0.137244	10.2579	1.09e-24	7.29e-24
ZNF443	261.941	1.40738	0.172519	8.15782	3.41e-16	1.62e-15
ARAP3	1357.2	1.40637	0.0789874	17.805	6.47e-71	1.78e-69
KCNH8	32.8668	1.40573	0.421431	3.3356	0.000851141	0.00188162
CAPRIN2	2034.31	1.40559	0.0824856	17.0404	4.12e-65	9.76e-64
IGSF21	30.9862	1.40469	0.482302	2.91247	0.00358581	0.00732505
POLN	42.4436	1.40427	0.370614	3.78903	0.000151239	0.000360115
SLC16A9	339.809	1.40411	0.149018	9.42239	4.41e-21	2.58e-20
AC083843.3	95.8151	1.40196	0.274109	5.11461	3.14e-07	9.25e-07
COL4A6	5675.93	1.40161	0.0516352	27.1445	2.94e-162	4.25e-160
NPIPA1	119.931	1.4016	0.213958	6.55082	5.72e-11	2.11e-10
MMP2	121.29	1.40046	0.213783	6.55084	5.72e-11	2.11e-10
PLCB1	512.276	1.3998	0.122646	11.4134	3.59e-30	2.95e-29
TTC30A	301.805	1.39772	0.143848	9.71669	2.56e-22	1.57e-21
TUG1	3724.94	1.39722	0.0874747	15.9729	1.97e-57	3.79e-56
PCDH12	30.8025	1.39637	0.452054	3.08895	0.00200867	0.004249
NF1	1970.33	1.39634	0.0961209	14.527	8.18e-48	1.22e-46
FPGT	227.265	1.39588	0.186307	7.49236	6.76e-14	2.89e-13
ZNF260	1078.85	1.39574	0.104757	13.3236	1.69e-40	2.01e-39
ARG2	124.054	1.39563	0.214398	6.5095	7.54e-11	2.76e-10
DDX6	1643.3	1.39545	0.0906611	15.392	1.85e-53	3.25e-52
ZNF8	324.03	1.3953	0.138524	10.0726	7.3e-24	4.74e-23
KPNA5	258.701	1.39508	0.160244	8.70599	3.15e-18	1.63e-17
AC083799.1	41.5368	1.39467	0.358797	3.88707	0.000101463	0.000245282
LRRC8B	583.439	1.3926	0.116959	11.9068	1.09e-32	9.82e-32
MKLN1	1373.34	1.38965	0.108177	12.846	9.06e-38	9.87e-37
DLX3	36.3131	1.38957	0.406545	3.41801	0.000630806	0.00141299
GPRASP1	166.344	1.38935	0.192461	7.21888	5.24e-13	2.14e-12
TCEA1	1104.27	1.38912	0.089793	15.4703	5.5e-54	9.76e-53
KCNH3	527.82	1.38713	0.118238	11.7317	8.77e-32	7.62e-31
SEZ6L	3415.89	1.38681	0.0624402	22.2101	2.74e-109	1.69e-107
MLF1	145.485	1.38587	0.202017	6.86015	6.88e-12	2.66e-11
RBM20	67.655	1.38577	0.279961	4.94986	7.43e-07	2.13e-06
XG	234.011	1.38558	0.189465	7.31309	2.61e-13	1.08e-12
PIK3C2A	4010.59	1.38494	0.0708912	19.5361	5.42e-85	2.1e-83
ZNF14	153.771	1.38487	0.232484	5.95685	2.57e-09	8.63e-09
ZNF383	170.299	1.38375	0.182282	7.59123	3.17e-14	1.37e-13
CTDSPL2	942.27	1.38351	0.110965	12.468	1.12e-35	1.12e-34
ZNF765	1424.01	1.38319	0.0821902	16.8292	1.49e-63	3.42e-62
COPS2	1002.17	1.38267	0.0902407	15.322	5.45e-53	9.32e-52
THSD1	32.4694	1.38253	0.474428	2.9141	0.00356715	0.00729142
UST	863.557	1.38218	0.0959768	14.4012	5.08e-47	7.4e-46
ZNF644	947.77	1.38144	0.0923734	14.9549	1.45e-50	2.32e-49
ZNF121	1440.09	1.38136	0.0872339	15.8351	1.78e-56	3.34e-55
GLYATL1	304.702	1.3811	0.162104	8.51982	1.6e-17	8.04e-17
FGD6	5881.84	1.37973	0.0772643	17.8573	2.54e-71	7.06e-70
C17orf51	35.7543	1.3793	0.417515	3.30359	0.000954541	0.00209789
ZMYM1	385.056	1.37861	0.138289	9.96905	2.08e-23	1.33e-22
BOD1L2	53.7623	1.3786	0.329139	4.18849	2.81e-05	7.11e-05
RIF1	1932.54	1.37786	0.0783557	17.5847	3.23e-69	8.58e-68
KLHL23	974.659	1.37781	0.101012	13.64	2.32e-42	2.96e-41
NR1D2	350.164	1.37724	0.13582	10.1402	3.66e-24	2.4e-23
RBL2	781.322	1.37635	0.102714	13.3998	6.06e-41	7.35e-40
TMEM64	294.254	1.37575	0.14795	9.2988	1.42e-20	8.1e-20
SCYL2	1208.04	1.37497	0.101073	13.6037	3.81e-42	4.82e-41
THAP6	184.617	1.37438	0.179622	7.65151	1.99e-14	8.69e-14
TAF1D	1206.4	1.37433	0.0969402	14.177	1.27e-45	1.77e-44
RPS3A	3499.7	1.37424	0.0721785	19.0395	8.03e-81	2.83e-79
ZNF10	221.359	1.37304	0.165587	8.29194	1.11e-16	5.4e-16
MAPRE2	85.4122	1.37288	0.298061	4.60604	4.1e-06	1.11e-05
IL6ST	2680.09	1.3715	0.0786336	17.4417	3.98e-68	1.02e-66
ZNF714	1145.44	1.37142	0.0893927	15.3415	4.03e-53	6.95e-52
FBXO4	71.5606	1.37142	0.272965	5.02416	5.06e-07	1.47e-06
FMO4	67.0758	1.37	0.287458	4.76593	1.88e-06	5.21e-06
ZNF182	138.82	1.36992	0.213961	6.40269	1.53e-10	5.51e-10
SPICE1	378.516	1.36987	0.135821	10.0858	6.38e-24	4.15e-23
SHISA6	341.004	1.36946	0.134448	10.1858	2.29e-24	1.51e-23
COMMD10	317.85	1.36943	0.134992	10.1445	3.5e-24	2.3e-23
ZBTB6	265.83	1.36881	0.170717	8.01804	1.07e-15	5e-15
NSUN3	184.3	1.36874	0.17935	7.63165	2.32e-14	1.01e-13
ZNF780A	364.101	1.36725	0.132343	10.3311	5.1e-25	3.46e-24
PSD2	27.978	1.36666	0.45447	3.00715	0.00263708	0.00549326
AHI1	304.599	1.36612	0.146033	9.35484	8.37e-21	4.82e-20
EFCAB7	125.424	1.3659	0.217294	6.28597	3.26e-10	1.15e-09
RRN3P1	114.892	1.36558	0.226062	6.04074	1.53e-09	5.22e-09
MYCBP	215.429	1.36544	0.176008	7.75785	8.64e-15	3.85e-14
PPP2R3A	385.284	1.36543	0.137473	9.93237	3.01e-23	1.91e-22
STXBP5-AS1	24.814	1.36503	0.465069	2.9351	0.00333436	0.00684432
AGO3	720.826	1.36481	0.101743	13.4143	4.98e-41	6.07e-40
DNAH10	74.9593	1.36385	0.27288	4.99799	5.79e-07	1.67e-06
AGT	95.2112	1.36381	0.246346	5.53614	3.09e-08	9.71e-08
VPS13A	1314.48	1.36157	0.213341	6.3821	1.75e-10	6.28e-10
SWT1	149.191	1.3609	0.194324	7.00326	2.5e-12	9.88e-12
XRN1	607.116	1.3605	0.10596	12.8397	9.82e-38	1.07e-36
NSUN7	264.64	1.36024	0.157017	8.66303	4.59e-18	2.36e-17
DPY19L1	898.797	1.36013	0.0913133	14.8952	3.54e-50	5.63e-49
FRY	638.348	1.35949	0.107403	12.6578	1.01e-36	1.06e-35
ARID2	1388.82	1.35622	0.0821116	16.5168	2.78e-61	5.96e-60
LACC1	27.8534	1.35563	0.460396	2.9445	0.00323478	0.00665019
HPN-AS1	32.0153	1.35547	0.438485	3.09127	0.00199304	0.00421727
POLK	182.728	1.35495	0.188889	7.17325	7.32e-13	2.97e-12
RAB8B	363.372	1.35346	0.129615	10.4421	1.59e-25	1.1e-24
FLRT2	3270.57	1.35234	0.0608175	22.2361	1.54e-109	9.62e-108
WDR19	342.072	1.35231	0.131066	10.3178	5.86e-25	3.96e-24
AASS	585.634	1.35197	0.103014	13.1241	2.4e-39	2.75e-38
ENPP4	276.121	1.35188	0.154946	8.72482	2.67e-18	1.39e-17
ALMS1	1432.27	1.35128	0.0845896	15.9746	1.92e-57	3.7e-56
APOBEC3AP1	28.241	1.3497	0.431326	3.12919	0.00175287	0.00373602
ZBTB12	339.074	1.34934	0.153189	8.80833	1.27e-18	6.71e-18
PARGP1	132.131	1.34905	0.214152	6.29952	2.99e-10	1.05e-09
TACSTD2	55.715	1.34827	0.328202	4.10806	3.99e-05	9.99e-05
FAM218A	35.6163	1.34817	0.39807	3.38678	0.000707185	0.00157577
ZNF665	89.1428	1.34741	0.244889	5.50213	3.75e-08	1.17e-07
AC008555.2	44.2365	1.34707	0.364409	3.69659	0.000218516	0.000512483
DOPEY1	417.409	1.34676	0.126531	10.6437	1.87e-26	1.33e-25
ARHGEF26	183.546	1.3467	0.176984	7.60917	2.76e-14	1.2e-13
ADAMTS9	1262.93	1.34638	0.0794733	16.9413	2.23e-64	5.22e-63
CDH6	478.998	1.3463	0.113509	11.8607	1.89e-32	1.69e-31
DPY19L4	793.541	1.34499	0.0950241	14.1542	1.76e-45	2.44e-44
SLC36A4	422.159	1.3449	0.133492	10.0748	7.14e-24	4.63e-23
NXPH3	105.074	1.34478	0.236725	5.68076	1.34e-08	4.31e-08
BICD1	924.326	1.34386	0.0854518	15.7266	9.95e-56	1.85e-54
NKAP	241.017	1.34365	0.162968	8.24483	1.65e-16	7.95e-16
AC024560.2	29.4263	1.34363	0.438424	3.06468	0.00217905	0.0045914
MUC6	2904.4	1.34348	0.0705784	19.0353	8.7e-81	3.06e-79
OXR1	187.338	1.34274	0.187005	7.18024	6.96e-13	2.83e-12
BRWD3	1002.63	1.34162	0.0953973	14.0635	6.37e-45	8.71e-44
PDE4C	101.225	1.34158	0.244356	5.49027	4.01e-08	1.25e-07
JMJD1C	2199.07	1.34152	0.080721	16.6193	5.05e-62	1.11e-60
RBAK	689.318	1.34136	0.11207	11.969	5.16e-33	4.69e-32
USP45	289.268	1.34003	0.143199	9.35777	8.14e-21	4.7e-20
FOXO6	38.5926	1.33906	0.383364	3.49291	0.000477785	0.00108534
MUC19	28.1241	1.33794	0.465292	2.87548	0.00403417	0.00819648
PCDH19	28.5798	1.33717	0.452242	2.95676	0.00310889	0.00640656
TBCK	616.959	1.33696	0.103513	12.9159	3.66e-38	4.05e-37
ZBTB16	416.904	1.33691	0.124137	10.7696	4.79e-27	3.49e-26
LINC00648	209.881	1.33673	0.175236	7.62815	2.38e-14	1.04e-13
ZNF124	493.577	1.33633	0.158396	8.43666	3.27e-17	1.62e-16
SP5	742.121	1.33586	0.112333	11.8919	1.3e-32	1.17e-31
PCDHB3	56.1198	1.33546	0.315976	4.22647	2.37e-05	6.04e-05
TET1	1700.52	1.33526	0.0899763	14.8402	8.06e-50	1.27e-48
MIPOL1	201.519	1.3339	0.182516	7.30839	2.7e-13	1.12e-12
ZNF525	842.851	1.33255	0.105173	12.6701	8.66e-37	9.09e-36
MGAT4A	341.859	1.33222	0.13321	10.0009	1.51e-23	9.67e-23
ITGB3BP	373.639	1.33186	0.139649	9.5372	1.47e-21	8.75e-21
CHST6	357.72	1.33134	0.137708	9.66781	4.13e-22	2.51e-21
NOVA1	182.51	1.33128	0.179767	7.40556	1.31e-13	5.49e-13
TXNIP	2830.9	1.33119	0.0647707	20.5524	7.33e-94	3.48e-92
HSF2	399.573	1.33021	0.148227	8.97416	2.86e-19	1.55e-18
KIAA1109	1953.55	1.32954	0.0888523	14.9635	1.27e-50	2.04e-49
GPATCH2L	1837.45	1.32775	0.0828937	16.0176	9.63e-58	1.87e-56
C5orf24	1127.8	1.3276	0.0862564	15.3913	1.87e-53	3.28e-52
ZBTB37	639.443	1.3275	0.129045	10.287	8.06e-25	5.42e-24
ZNF660	271.548	1.32731	0.153029	8.67358	4.19e-18	2.16e-17
PHC1	400.619	1.32648	0.12466	10.6408	1.92e-26	1.37e-25
TSACC	28.5045	1.32607	0.433603	3.05825	0.00222632	0.00468309
ROCK1P1	71.4095	1.32527	0.316643	4.1854	2.85e-05	7.21e-05
ZNF614	1558.16	1.32423	0.086394	15.3278	4.98e-53	8.55e-52
SCD5	91.6768	1.32304	0.24548	5.38959	7.06e-08	2.17e-07
B3GAT1	900.756	1.32128	0.088796	14.8799	4.45e-50	7.05e-49
C1R	29.0682	1.32078	0.429425	3.07569	0.00210018	0.0044341
IFT81	457.568	1.32013	0.12512	10.5509	5.03e-26	3.53e-25
POLR2J3	53.3662	1.31931	0.324662	4.06363	4.83e-05	0.000120029
BCLAF1	2741.01	1.31824	0.0858881	15.3483	3.64e-53	6.28e-52
SP140L	182.262	1.31409	0.182619	7.19583	6.21e-13	2.53e-12
GOLT1B	724.36	1.3136	0.10341	12.7028	5.71e-37	6.03e-36
SOCS4	1355.12	1.31346	0.097151	13.5198	1.2e-41	1.48e-40
TIAM2	971.136	1.31344	0.095973	13.6855	1.24e-42	1.6e-41
TBC1D8	176.855	1.31233	0.177422	7.39664	1.4e-13	5.86e-13
PSTPIP2	1707.11	1.31189	0.0780142	16.8161	1.86e-63	4.24e-62
ABCD3	906.807	1.30888	0.107353	12.1922	3.42e-34	3.27e-33
EPB41	1661.09	1.30874	0.0859215	15.2319	2.17e-52	3.68e-51
AC124944.3	78.4124	1.30832	0.260522	5.0219	5.12e-07	1.48e-06
DGKH	40.2707	1.30822	0.419872	3.11575	0.00183476	0.00390221
PCDHAC1	30.0968	1.3076	0.434929	3.00646	0.00264306	0.00550459
HACE1	223.112	1.30756	0.166686	7.84446	4.35e-15	1.97e-14
AASDH	286.172	1.3073	0.156089	8.37536	5.51e-17	2.71e-16
USP9Y	1771.71	1.30664	0.0887846	14.717	5.02e-49	7.72e-48
ZNF181	250.915	1.30651	0.151381	8.63059	6.1e-18	3.12e-17
SPCS3	2686.73	1.30627	0.0753719	17.331	2.75e-67	6.89e-66
HYPK	48.8215	1.30526	0.364311	3.58281	0.000339921	0.000783219
IGSF9	442.297	1.30466	0.117872	11.0684	1.78e-28	1.38e-27
TPP2	1407.44	1.30447	0.101225	12.8868	5.34e-38	5.85e-37
CLMN	255.527	1.30444	0.159771	8.16441	3.23e-16	1.54e-15
TSPAN6	1830.97	1.30341	0.0692204	18.8298	4.3e-79	1.45e-77
KIAA1958	1001.87	1.30264	0.0903889	14.4115	4.38e-47	6.38e-46
TSGA10	80.9678	1.30068	0.291096	4.46821	7.89e-06	2.09e-05
ZNF22	449.86	1.29983	0.151438	8.58326	9.22e-18	4.68e-17
ZNF169	109.874	1.29978	0.22986	5.65463	1.56e-08	5e-08
XPO1	6000.25	1.29858	0.0710393	18.2797	1.2e-74	3.57e-73
ARHGAP28	1028.44	1.29817	0.0866469	14.9823	9.58e-51	1.55e-49
BCL2L14	29.9634	1.29816	0.412279	3.14873	0.00163981	0.00350778
THBS1	701.495	1.29782	0.113496	11.435	2.8e-30	2.31e-29
LRRC58	904.124	1.29764	0.100112	12.9619	2.01e-38	2.25e-37
EIF2AK2	1049.63	1.29743	0.105382	12.3117	7.84e-35	7.68e-34
C2orf15	61.1693	1.29672	0.302155	4.29155	1.77e-05	4.57e-05
ZBED5	1273.07	1.29566	0.084288	15.3719	2.53e-53	4.41e-52
ZNF93	681.661	1.29479	0.103791	12.475	1.02e-35	1.03e-34
TMLHE	236.289	1.29408	0.162297	7.97351	1.54e-15	7.13e-15
FER	365.886	1.29219	0.128748	10.0366	1.05e-23	6.78e-23
ZBTB33	802.976	1.29194	0.111917	11.5438	7.93e-31	6.7e-30
ZNF512	458.058	1.29171	0.117586	10.9852	4.5e-28	3.44e-27
CAV1	98.0661	1.29133	0.24556	5.25871	1.45e-07	4.36e-07
UBLCP1	779.579	1.29048	0.0905414	14.253	4.3e-46	6.09e-45
PAPOLG	541.27	1.29034	0.106186	12.1517	5.62e-34	5.31e-33
ZNF695	104.424	1.29012	0.230192	5.60455	2.09e-08	6.64e-08
EXOC6	1016.05	1.28965	0.0940406	13.7137	8.4e-43	1.09e-41
CCDC138	339.993	1.2891	0.141777	9.09245	9.68e-20	5.33e-19
TSPYL5	217.755	1.28788	0.169107	7.61573	2.62e-14	1.14e-13
ATP8B4	38.7195	1.28748	0.400345	3.21592	0.00130028	0.00281742
PRKACB	593.999	1.28721	0.112252	11.4672	1.93e-30	1.6e-29
PKIA	137.515	1.28703	0.207121	6.21389	5.17e-10	1.81e-09
ACADSB	1707.39	1.28694	0.0808517	15.9173	4.8e-57	9.18e-56
NRXN3	1995.93	1.28641	0.0669193	19.2233	2.36e-82	8.61e-81
STAU2	1028.56	1.28607	0.101921	12.6183	1.67e-36	1.73e-35
ZNF195	1022.91	1.28557	0.0969825	13.2557	4.18e-40	4.91e-39
RPS20P22	160.384	1.28491	0.194672	6.60038	4.1e-11	1.52e-10
TNPO1	3802.67	1.2845	0.0780288	16.4619	6.89e-61	1.47e-59
MAP3K14-AS1	70.789	1.28368	0.294485	4.35906	1.31e-05	3.4e-05
PCDH8	269.935	1.28317	0.152765	8.39965	4.48e-17	2.21e-16
SGK494	186.002	1.28244	0.187857	6.8267	8.69e-12	3.34e-11
PSAT1	321.161	1.2817	0.137329	9.33306	1.03e-20	5.91e-20
VPS8	614.526	1.281	0.125238	10.2285	1.48e-24	9.83e-24
RPS6KA3	919.031	1.28016	0.105036	12.1879	3.61e-34	3.44e-33
CYP1B1-AS1	130.185	1.27942	0.208148	6.14671	7.91e-10	2.73e-09
NUP62CL	113.742	1.27888	0.260508	4.90918	9.15e-07	2.6e-06
BDH2	303.959	1.2786	0.136092	9.39508	5.72e-21	3.33e-20
TET2	680.584	1.27844	0.10095	12.6641	9.34e-37	9.79e-36
ZNF620	308.812	1.2777	0.138922	9.19723	3.67e-20	2.06e-19
NXPE3	83.2034	1.27757	0.255068	5.00874	5.48e-07	1.58e-06
IQCH	26.1144	1.27611	0.442396	2.88455	0.00391972	0.00797289
GREB1L	224.658	1.27556	0.162422	7.85334	4.05e-15	1.83e-14
DTD2	128.931	1.2749	0.223565	5.70258	1.18e-08	3.81e-08
NIPSNAP3B	41.7298	1.27489	0.432083	2.95056	0.003172	0.00653053
TSPAN5	187.117	1.27486	0.173487	7.34843	2.01e-13	8.36e-13
SYDE2	193.337	1.27462	0.170269	7.48594	7.1e-14	3.03e-13
LCLAT1	302.855	1.27457	0.137856	9.24561	2.34e-20	1.32e-19
PHLPP2	392.42	1.27409	0.136968	9.30206	1.38e-20	7.87e-20
MDFIC	320.057	1.2714	0.153917	8.2603	1.45e-16	7e-16
ZNF654	373.973	1.27056	0.127937	9.93115	3.05e-23	1.93e-22
MFSD6	64.6354	1.27005	0.296509	4.28335	1.84e-05	4.73e-05
NPHP1	135.239	1.26997	0.21255	5.97494	2.3e-09	7.75e-09
CDK17	1004.42	1.26946	0.0982234	12.9242	3.29e-38	3.64e-37
RALGAPA1	263.84	1.26924	0.14938	8.49669	1.95e-17	9.78e-17
PPP2R2B	80.8206	1.26896	0.267955	4.73574	2.18e-06	6.03e-06
FBXO41	177.447	1.26875	0.175433	7.23211	4.76e-13	1.95e-12
AKAP9	2117.32	1.26854	0.0929757	13.6438	2.2e-42	2.81e-41
ZNF528	786.365	1.26724	0.0946395	13.3902	6.9e-41	8.34e-40
PXK	405.761	1.26721	0.131811	9.61379	6.99e-22	4.22e-21
ZDHHC11B	83.8581	1.26703	0.253911	4.99006	6.04e-07	1.74e-06
ANKRD61	35.0263	1.26674	0.424389	2.98484	0.00283722	0.00588317
VAX1	415.945	1.26661	0.147461	8.58947	8.74e-18	4.44e-17
SVIP	150.857	1.26652	0.207863	6.09305	1.11e-09	3.8e-09
SMARCAD1	2670.63	1.26565	0.0833936	15.1768	5.03e-52	8.44e-51
ELMOD2	1231.2	1.26526	0.0890936	14.2015	8.97e-46	1.26e-44
BBS9	200.458	1.26493	0.166468	7.59862	2.99e-14	1.3e-13
MKL2	1095.03	1.26465	0.0944594	13.3883	7.08e-41	8.55e-40
SLC22A3	151.616	1.26348	0.191938	6.58273	4.62e-11	1.71e-10
CENPE	1021.29	1.26347	0.111799	11.3013	1.29e-29	1.04e-28
ZDHHC23	811.092	1.26104	0.0899689	14.0163	1.24e-44	1.68e-43
EEF1DP3	31.2095	1.26067	0.430566	2.92795	0.00341205	0.00699228
ZNF441	103.211	1.26038	0.241294	5.22343	1.76e-07	5.26e-07
RPL34	4597.53	1.25825	0.0647501	19.4324	4.11e-84	1.55e-82
CKAP2	1318.66	1.2569	0.0970932	12.9453	2.5e-38	2.78e-37
IGFBP5	1988.82	1.25619	0.0702139	17.8909	1.39e-71	3.88e-70
EML5	65.2419	1.25596	0.292219	4.29801	1.72e-05	4.44e-05
LRRC37A16P	57.5574	1.25587	0.330776	3.79673	0.000146618	0.00034957
DYNC2LI1	218.091	1.25581	0.17246	7.28174	3.3e-13	1.36e-12
ZNF611	1249.88	1.25483	0.07934	15.8158	2.42e-56	4.53e-55
OFD1	659.762	1.25462	0.104352	12.023	2.69e-33	2.48e-32
C1GALT1	2319.21	1.25395	0.0720212	17.4109	6.83e-68	1.74e-66
HELB	162.183	1.25223	0.19493	6.42401	1.33e-10	4.81e-10
BBS10	232.526	1.25182	0.158119	7.91695	2.43e-15	1.11e-14
PLSCR4	37.0957	1.25181	0.400539	3.12532	0.00177612	0.00378305
COLCA1	53.2372	1.25178	0.335029	3.73633	0.000186728	0.000441354
FAM13B	475.027	1.25173	0.116061	10.7851	4.05e-27	2.96e-26
PCDHA5	48.761	1.25125	0.337927	3.70273	0.000213291	0.000501053
GDPD1	200.789	1.25122	0.187871	6.66001	2.74e-11	1.03e-10
FAM46A	415.366	1.25099	0.126258	9.90818	3.84e-23	2.42e-22
ZKSCAN1	1945.35	1.25091	0.0737952	16.9511	1.89e-64	4.43e-63
ARHGAP23	101.98	1.24964	0.241818	5.16769	2.37e-07	7.03e-07
ZMYM2	3051.6	1.24944	0.0787699	15.8619	1.16e-56	2.19e-55
GNPNAT1	2360.89	1.24845	0.0680225	18.3536	3.09e-75	9.46e-74
N4BP2	1232.23	1.24838	0.0876162	14.2483	4.59e-46	6.5e-45
AGO1	2220.42	1.24794	0.0641383	19.457	2.54e-84	9.67e-83
PSIP1	2297.66	1.24793	0.0713582	17.4882	1.76e-68	4.59e-67
SLC4A7	1084.74	1.24631	0.103659	12.0232	2.69e-33	2.47e-32
NLRP1	140.036	1.24625	0.211908	5.88108	4.08e-09	1.35e-08
STX17	509.969	1.24546	0.119334	10.4368	1.68e-25	1.16e-24
NFXL1	531.238	1.24545	0.112448	11.0757	1.65e-28	1.27e-27
ERCC8	182.917	1.24518	0.227948	5.46257	4.69e-08	1.46e-07
SEC31B	208.821	1.24445	0.178094	6.98761	2.8e-12	1.1e-11
B3GALNT1	412.66	1.24404	0.129131	9.63391	5.75e-22	3.48e-21
PRPF4B	2338.71	1.24238	0.0791601	15.6945	1.65e-55	3.04e-54
ZNF550	449.168	1.24114	0.115242	10.7698	4.78e-27	3.49e-26
NNT-AS1	196.944	1.24054	0.189616	6.54236	6.06e-11	2.23e-10
DDX17	21138.2	1.24029	0.0511218	24.2614	5.01e-130	4.55e-128
PCOLCE2	562.503	1.23989	0.11302	10.9706	5.29e-28	4.03e-27
CCDC18	281.317	1.23866	0.155269	7.97751	1.49e-15	6.91e-15
UTRN	2463.97	1.23781	0.0810742	15.2676	1.26e-52	2.14e-51
UGT3A2	318.664	1.23694	0.142094	8.70507	3.17e-18	1.65e-17
C5orf42	523.533	1.23675	0.118726	10.4169	2.08e-25	1.43e-24
PTBP2	703.321	1.23669	0.106947	11.5635	6.31e-31	5.35e-30
ELK4	588.783	1.23625	0.117721	10.5015	8.5e-26	5.93e-25
ZNF600	675.229	1.23612	0.118181	10.4596	1.32e-25	9.18e-25
SPIN4	266.429	1.23585	0.144124	8.57487	9.92e-18	5.03e-17
SBK1	3028.72	1.2357	0.0732203	16.8765	6.7e-64	1.55e-62
YOD1	259.237	1.23554	0.162139	7.62025	2.53e-14	1.1e-13
AL513327.1	56.4378	1.23553	0.302151	4.08912	4.33e-05	0.000108122
ZFHX3	771.985	1.23459	0.0986165	12.5191	5.87e-36	5.96e-35
DNAJC27	118.145	1.23422	0.21751	5.67432	1.39e-08	4.47e-08
KIAA2026	791.395	1.23369	0.0984991	12.5249	5.46e-36	5.55e-35
SLCO1A2	804.495	1.23168	0.0952527	12.9307	3.02e-38	3.35e-37
RPAP2	513.486	1.23134	0.153177	8.03864	9.08e-16	4.24e-15
TRAF1	318.169	1.23044	0.136018	9.04614	1.48e-19	8.11e-19
RAG1	45.268	1.22983	0.364712	3.37206	0.000746076	0.00165928
NHLRC2	764.653	1.22966	0.106581	11.5374	8.55e-31	7.21e-30
GSTA4	126.977	1.22941	0.20628	5.9599	2.52e-09	8.47e-09
TTLL3	610.961	1.22858	0.110415	11.1269	9.28e-29	7.23e-28
DMXL2	390.56	1.22743	0.148808	8.2484	1.61e-16	7.72e-16
MYH3	55.0591	1.22724	0.32925	3.72738	0.000193478	0.000456498
ICK	414.882	1.22718	0.136671	8.97912	2.73e-19	1.48e-18
FOXC1	58.9055	1.22715	0.308118	3.98273	6.81e-05	0.000167371
USP25	645.568	1.22684	0.113034	10.8537	1.91e-27	1.42e-26
ZNF302	748.85	1.2259	0.0991671	12.3619	4.2e-35	4.15e-34
ADAMTS3	432.266	1.22549	0.122172	10.0309	1.12e-23	7.17e-23
IMPA1	236.212	1.22547	0.157066	7.80224	6.08e-15	2.73e-14
BCL2L11	674.34	1.22545	0.101482	12.0756	1.42e-33	1.32e-32
TRPC1	227.206	1.22527	0.168833	7.2573	3.95e-13	1.62e-12
RBM26	2015.31	1.22525	0.0772809	15.8545	1.31e-56	2.47e-55
ARL15	388.631	1.22518	0.142916	8.57272	1.01e-17	5.12e-17
TOP2B	4601.24	1.22443	0.0793162	15.4373	9.19e-54	1.62e-52
ARID4A	491.426	1.22362	0.128146	9.54868	1.31e-21	7.85e-21
ZNF718	277.23	1.22245	0.149412	8.18177	2.8e-16	1.33e-15
GLMN	318.928	1.22224	0.147776	8.27094	1.33e-16	6.42e-16
YTHDC2	935.063	1.22192	0.0923204	13.2357	5.46e-40	6.39e-39
ZNF382	97.6998	1.22158	0.273887	4.46015	8.19e-06	2.17e-05
ZNF568	63.6294	1.22145	0.290449	4.20539	2.61e-05	6.61e-05
C5	5061.79	1.22113	0.0693435	17.6098	2.07e-69	5.54e-68
ARRDC4	608.017	1.22072	0.110656	11.0317	2.69e-28	2.07e-27
ATR	583.046	1.22003	0.116298	10.4906	9.55e-26	6.64e-25
GSDMB	408.828	1.21997	0.123139	9.90728	3.87e-23	2.45e-22
HMGCS2	210.055	1.21979	0.169158	7.21093	5.56e-13	2.27e-12
AC137932.1	49.256	1.21976	0.348131	3.50374	0.000458774	0.0010437
ZNF606	589.922	1.21886	0.112575	10.8271	2.56e-27	1.88e-26
SFMBT2	321.539	1.21747	0.140905	8.6404	5.6e-18	2.87e-17
STMN1	6734.84	1.21747	0.0610926	19.9282	2.32e-88	9.96e-87
ZNF850	290.832	1.21732	0.147601	8.24735	1.62e-16	7.79e-16
ONECUT2	1426.57	1.21693	0.0761872	15.9729	1.97e-57	3.79e-56
WDFY2	587.532	1.21675	0.116729	10.4237	1.93e-25	1.33e-24
KANSL1L	350.9	1.21647	0.140333	8.66846	4.38e-18	2.26e-17
GNPDA2	166.41	1.21602	0.184141	6.60372	4.01e-11	1.49e-10
RBM41	422.968	1.2156	0.124628	9.75385	1.78e-22	1.1e-21
CGGBP1	2604.58	1.21452	0.0657635	18.4681	3.73e-76	1.17e-74
GMDS-AS1	78.807	1.21423	0.259083	4.68666	2.78e-06	7.61e-06
SMCHD1	1971.71	1.21407	0.0766038	15.8487	1.44e-56	2.7e-55
PLG	66.179	1.21327	0.373124	3.25165	0.00114737	0.00250295
GMFB	2959.63	1.21254	0.0719552	16.8513	1.03e-63	2.36e-62
ZNF83	984.878	1.21253	0.091067	13.3147	1.9e-40	2.25e-39
SH3BGRL	903.424	1.21217	0.0947302	12.796	1.73e-37	1.86e-36
ALG9	126.023	1.21097	0.220295	5.49701	3.86e-08	1.2e-07
PLXNB3	44.5327	1.21088	0.39494	3.06598	0.0021696	0.00457294
NLGN4X	487.295	1.21065	0.112821	10.7306	7.31e-27	5.29e-26
RAB30	162.733	1.21046	0.187165	6.46735	9.97e-11	3.63e-10
ZNF567	252.152	1.21046	0.161508	7.49474	6.64e-14	2.84e-13
KIAA1147	2837.32	1.21031	0.0639681	18.9205	7.74e-80	2.67e-78
ZNF562	545.782	1.2101	0.112257	10.7797	4.29e-27	3.13e-26
ARID4B	1520.28	1.21008	0.0771162	15.6916	1.73e-55	3.18e-54
U2SURP	3029.27	1.20839	0.0660607	18.2921	9.57e-75	2.86e-73
ZNF569	149.375	1.20829	0.199171	6.0666	1.31e-09	4.46e-09
RC3H1	716.996	1.20802	0.114643	10.5372	5.82e-26	4.08e-25
NPHP3	195.492	1.20797	0.205587	5.8757	4.21e-09	1.4e-08
ASPM	1497.03	1.20772	0.114449	10.5526	4.94e-26	3.47e-25
ZNF184	204.329	1.20769	0.165787	7.28458	3.23e-13	1.33e-12
THOC2	1820.05	1.20719	0.0921091	13.106	3.04e-39	3.47e-38
ZNF639	655.809	1.20619	0.108527	11.1142	1.07e-28	8.33e-28
ELOVL4	80.1902	1.20529	0.256477	4.69941	2.61e-06	7.17e-06
EXTL2	809.413	1.20493	0.0946444	12.7312	3.97e-37	4.22e-36
TTC32	87.4066	1.20466	0.285739	4.21595	2.49e-05	6.32e-05
PCM1	2845.83	1.20453	0.069799	17.2572	9.88e-67	2.44e-65
CICP14	269.575	1.20449	0.146153	8.24125	1.7e-16	8.19e-16
PAXIP1-AS2	51.5541	1.20396	0.315894	3.81127	0.000138256	0.000330424
RNF138	535.366	1.20359	0.109842	10.9575	6.12e-28	4.63e-27
TTK	732.351	1.20243	0.122483	9.81715	9.5e-23	5.91e-22
ACVR2B	3328.57	1.20208	0.0593149	20.2661	2.56e-91	1.17e-89
BRWD1	1821.98	1.20197	0.0983846	12.217	2.52e-34	2.42e-33
DCLRE1A	309.602	1.20184	0.139761	8.59925	8.02e-18	4.08e-17
UHRF2	1707.28	1.20177	0.0810938	14.8194	1.1e-49	1.72e-48
ZNF770	948.524	1.20165	0.0913557	13.1535	1.62e-39	1.88e-38
FAM160B1	623.027	1.20136	0.118868	10.1067	5.16e-24	3.36e-23
ZNF700	231.454	1.20036	0.182077	6.59261	4.32e-11	1.6e-10
SCAND2P	59.4084	1.19948	0.310039	3.86881	0.000109368	0.000263497
PPA2	805.281	1.19876	0.0995938	12.0365	2.28e-33	2.11e-32
MTMR7	55.5904	1.19872	0.323027	3.7109	0.000206523	0.000485782
KCTD8	74.5282	1.19716	0.301912	3.96526	7.33e-05	0.000179363
NXT2	201.041	1.19714	0.190368	6.28857	3.2e-10	1.13e-09
CROCCP3	239.137	1.19656	0.166889	7.16978	7.51e-13	3.04e-12
AGL	6162.52	1.19549	0.0693311	17.2432	1.26e-66	3.1e-65
GAS2L3	206.495	1.19513	0.17648	6.77207	1.27e-11	4.84e-11
UBXN7	1993.3	1.19459	0.0842345	14.1817	1.19e-45	1.66e-44
POC1B	605.922	1.19444	0.114728	10.411	2.21e-25	1.52e-24
LINC00630	62.7276	1.19373	0.309252	3.86006	0.00011336	0.000272688
SLC1A4	104.269	1.19325	0.227257	5.25066	1.52e-07	4.55e-07
ZNF841	648.924	1.19297	0.127018	9.39212	5.88e-21	3.42e-20
CLCA1	446.934	1.19297	0.131211	9.09193	9.73e-20	5.36e-19
ANO9	2014.04	1.19276	0.0759621	15.7021	1.46e-55	2.7e-54
CCR1	64.1794	1.19256	0.330112	3.61259	0.000303148	0.000702058
PAX2	93.4497	1.19211	0.237924	5.01046	5.43e-07	1.57e-06
SLC10A7	238.658	1.19196	0.163981	7.26892	3.62e-13	1.49e-12
GCFC2	356.802	1.19127	0.140558	8.47526	2.35e-17	1.17e-16
KDM3A	1374.66	1.19114	0.0871753	13.6637	1.67e-42	2.14e-41
DEK	3115.55	1.19081	0.0701749	16.9691	1.39e-64	3.27e-63
FSD1L	383.331	1.19037	0.143001	8.32416	8.49e-17	4.13e-16
ZFX	438.039	1.18782	0.144649	8.21179	2.18e-16	1.04e-15
YPEL4	195.558	1.18779	0.169125	7.02314	2.17e-12	8.61e-12
CFLAR-AS1	58.4951	1.1869	0.299183	3.96713	7.27e-05	0.000178012
MBOAT2	705.722	1.18607	0.121719	9.74436	1.95e-22	1.2e-21
ZBTB8A	1245.46	1.18573	0.0937848	12.6431	1.22e-36	1.28e-35
TMF1	837.465	1.18552	0.0931519	12.7268	4.2e-37	4.46e-36
MRPL42	961.941	1.18552	0.101708	11.6561	2.14e-31	1.84e-30
DENND4C	658.684	1.18542	0.109222	10.8532	1.92e-27	1.43e-26
ZFAND4	82.2208	1.18526	0.256544	4.62009	3.84e-06	1.04e-05
DPYSL2	921.46	1.18491	0.0897532	13.2019	8.56e-40	9.97e-39
MAPK8	1020.33	1.18468	0.097749	12.1196	8.31e-34	7.83e-33
ZYG11B	802.266	1.18438	0.092167	12.8504	8.55e-38	9.33e-37
PCDHB2	180.577	1.18396	0.178514	6.63233	3.3e-11	1.23e-10
BLM	597.19	1.18365	0.108383	10.9209	9.15e-28	6.89e-27
STK33	174.877	1.18317	0.201322	5.877	4.18e-09	1.39e-08
TTC21B	524.714	1.18307	0.119373	9.91071	3.74e-23	2.37e-22
REV3L	716.101	1.18272	0.117698	10.0488	9.3e-24	6e-23
ZNF418	330.013	1.1825	0.154832	7.63729	2.22e-14	9.68e-14
ZNF197	625.354	1.18229	0.113922	10.3781	3.12e-25	2.13e-24
CUL4B	1147.45	1.18155	0.0994182	11.8846	1.42e-32	1.28e-31
CCNT2	1376.34	1.18144	0.206606	5.71831	1.08e-08	3.48e-08
RAI14	1442.55	1.18084	0.0837227	14.1041	3.58e-45	4.92e-44
MAP4K5	907.202	1.1808	0.0933338	12.6514	1.1e-36	1.15e-35
FAM117B	982.762	1.17946	0.0933419	12.6359	1.34e-36	1.39e-35
RORA	905.976	1.17839	0.130609	9.02231	1.84e-19	1e-18
GPC6	2137.23	1.17829	0.0735665	16.0166	9.78e-58	1.9e-56
ZNF451	742.741	1.17827	0.110006	10.7109	9.05e-27	6.53e-26
SDHD	384.694	1.17742	0.143706	8.19328	2.54e-16	1.21e-15
STXBP4	314.766	1.17742	0.167475	7.03043	2.06e-12	8.17e-12
SLC39A10	2232.1	1.17716	0.0805808	14.6084	2.48e-48	3.75e-47
ZNF619	103.874	1.17527	0.251376	4.67537	2.93e-06	8.03e-06
C1RL-AS1	397.824	1.17502	0.140942	8.33689	7.63e-17	3.72e-16
SCAF11	2620.9	1.17478	0.0960552	12.2303	2.14e-34	2.06e-33
KRT7	33.4064	1.17468	0.401757	2.92385	0.00345727	0.00708132
GKAP1	150.512	1.17279	0.214478	5.46814	4.55e-08	1.41e-07
NADK2	628.342	1.17267	0.113203	10.359	3.81e-25	2.59e-24
PHACTR1	33.8099	1.17214	0.411213	2.85043	0.004366	0.00883112
USP6	703.25	1.17209	0.098922	11.8486	2.19e-32	1.95e-31
ZNF136	275.143	1.17145	0.147471	7.94362	1.96e-15	9.02e-15
DNHD1	520.963	1.17135	0.109843	10.6639	1.5e-26	1.08e-25
NIPBL	2528.46	1.17109	0.077031	15.2028	3.39e-52	5.71e-51
UNC13C	386.459	1.17079	0.133901	8.74371	2.26e-18	1.18e-17
KLHL9	1307.09	1.17044	0.0820984	14.2565	4.08e-46	5.8e-45
ZNF148	595.435	1.16974	0.109798	10.6535	1.68e-26	1.2e-25
SLAIN1	118.727	1.16836	0.237245	4.92472	8.45e-07	2.41e-06
LTN1	885.653	1.16825	0.114322	10.219	1.63e-24	1.08e-23
IREB2	2755.9	1.16794	0.0779444	14.9843	9.31e-51	1.51e-49
GIPR	1283.09	1.16764	0.0779067	14.9877	8.84e-51	1.43e-49
CACNA2D4	34.1817	1.16686	0.41325	2.82363	0.00474837	0.00955515
GLIS3	35.9084	1.16669	0.407588	2.86242	0.00420415	0.00852016
BPTF	3844.76	1.16568	0.0823097	14.1622	1.57e-45	2.18e-44
HELZ	2322.14	1.16563	0.0769032	15.1572	6.79e-52	1.14e-50
NCR3LG1	109.696	1.16516	0.240415	4.84647	1.26e-06	3.53e-06
ZNF233	47.9192	1.16504	0.342809	3.39851	0.000677537	0.00151309
ATF2	514.75	1.16434	0.135165	8.61418	7.04e-18	3.6e-17
TTC17	2128.19	1.16311	0.071307	16.3113	8.2e-60	1.68e-58
NEDD1	692.522	1.1628	0.100956	11.5178	1.07e-30	9.01e-30
POU2F1	1476.07	1.16267	0.0872078	13.3322	1.5e-40	1.79e-39
CNTLN	249.978	1.16219	0.1839	6.31967	2.62e-10	9.3e-10
REL	237.289	1.16171	0.169038	6.87251	6.31e-12	2.45e-11
ZNF655	1339.95	1.16047	0.0795563	14.5867	3.41e-48	5.15e-47
RB1	640.222	1.16041	0.10231	11.3421	8.12e-30	6.58e-29
UBE2E1	1308.57	1.15987	0.0855627	13.5558	7.32e-42	9.17e-41
SLC28A2	340.837	1.15973	0.129585	8.94961	3.57e-19	1.92e-18
RNF180	109.256	1.15887	0.236525	4.89957	9.6e-07	2.73e-06
ZNF146	1857.62	1.15884	0.0849638	13.6392	2.34e-42	2.98e-41
XPO4	978.437	1.15816	0.0878481	13.1837	1.09e-39	1.26e-38
COL28A1	44.1129	1.15815	0.373498	3.10082	0.00192984	0.00409135
DUOX1	68.4358	1.15806	0.320971	3.60799	0.000308584	0.000713982
SSBP2	264.507	1.15772	0.169005	6.8502	7.37e-12	2.85e-11
UTP20	958.011	1.15757	0.108121	10.7063	9.51e-27	6.85e-26
ZSCAN30	594.23	1.15749	0.115633	10.0101	1.38e-23	8.83e-23
CEP76	241.02	1.15743	0.167463	6.91157	4.79e-12	1.87e-11
THBS3	303.239	1.15663	0.142794	8.10001	5.5e-16	2.59e-15
CDK19	318.711	1.1562	0.141303	8.1824	2.78e-16	1.33e-15
ATAD2B	555.569	1.15618	0.115513	10.0091	1.39e-23	8.91e-23
RNF38	902.293	1.15577	0.0983564	11.7508	7e-32	6.11e-31
ZNF222	66.5615	1.15565	0.290406	3.97944	6.91e-05	0.000169603
ETV5	1038.72	1.15545	0.0862613	13.3947	6.49e-41	7.86e-40
LMBRD2	390.943	1.15524	0.15009	7.69699	1.39e-14	6.14e-14
SLC38A6	82.8929	1.15382	0.269489	4.2815	1.86e-05	4.77e-05
IPO8	1148.47	1.15363	0.0890708	12.9518	2.3e-38	2.55e-37
FMR1	1054.38	1.15329	0.089861	12.8342	1.06e-37	1.14e-36
OVCH2	47.4801	1.15253	0.361185	3.19098	0.00141792	0.00305903
GOLPH3L	527.334	1.15191	0.115618	9.96306	2.21e-23	1.41e-22
SAMD12	74.0479	1.1513	0.324058	3.55275	0.000381227	0.000874055
SPAST	762.718	1.15064	0.108574	10.5977	3.05e-26	2.16e-25
LINC00858	35.7522	1.14962	0.397268	2.89382	0.00380586	0.00775314
CASC15	146.925	1.14838	0.208942	5.49617	3.88e-08	1.21e-07
ZFC3H1	1095.97	1.14834	0.23507	4.88509	1.03e-06	2.93e-06
ZNF235	138.145	1.14829	0.201357	5.70275	1.18e-08	3.8e-08
SLC16A2	108.724	1.14819	0.232369	4.94122	7.76e-07	2.22e-06
RTTN	571.131	1.14787	0.107056	10.7221	8.01e-27	5.79e-26
CNTRL	421.127	1.14755	0.119507	9.6024	7.81e-22	4.7e-21
ZRANB2	2110.19	1.14667	0.07459	15.373	2.48e-53	4.33e-52
TATDN2P2	68.988	1.14627	0.284565	4.02815	5.62e-05	0.000138984
USH1C	41.7223	1.14425	0.371336	3.08144	0.00206004	0.00435396
ZNF160	1482.57	1.14419	0.0776384	14.7375	3.7e-49	5.73e-48
SPEG	1830.46	1.14403	0.0733972	15.5868	8.95e-55	1.61e-53
UTP23	223.45	1.14283	0.17214	6.63894	3.16e-11	1.18e-10
CMPK2	53.5954	1.14253	0.341327	3.34732	0.000815968	0.00180726
CCNT1	1163.28	1.14197	0.0854156	13.3695	9.11e-41	1.1e-39
PARD3B	46.5901	1.14088	0.341518	3.34062	0.000835916	0.00184939
SPIN3	457.244	1.14077	0.121468	9.39157	5.91e-21	3.44e-20
MATR3	69.3805	1.14014	0.273464	4.16926	3.06e-05	7.71e-05
FZD6	501.521	1.14	0.126556	9.00788	2.1e-19	1.14e-18
MICU3	49.4338	1.13916	0.343416	3.31713	0.000909466	0.00200478
AKAP11	1212.04	1.13905	0.103885	10.9645	5.66e-28	4.3e-27
AL049840.1	136.017	1.13888	0.207415	5.49085	4e-08	1.25e-07
LINC01002	106.704	1.13819	0.242655	4.69056	2.72e-06	7.47e-06
STYX	999.405	1.13771	0.0855241	13.3029	2.23e-40	2.64e-39
GNAS-AS1	37.6057	1.13761	0.395283	2.87797	0.00400241	0.00813444
CEP57	1059.34	1.13721	0.0879175	12.935	2.86e-38	3.17e-37
ARHGEF10	52.2246	1.13688	0.319279	3.56076	0.000369787	0.000849583
GUF1	1175.28	1.13621	0.0844943	13.4472	3.2e-41	3.92e-40
MET	679.896	1.1361	0.104097	10.9139	9.89e-28	7.43e-27
PARP9	97.6132	1.13599	0.244672	4.64292	3.44e-06	9.35e-06
PDS5B	915.2	1.13578	0.107764	10.5395	5.68e-26	3.98e-25
DISC1	111.513	1.13481	0.221684	5.11903	3.07e-07	9.04e-07
ITIH2	46.4052	1.13459	0.34194	3.3181	0.000906322	0.00199807
WDR36	616.706	1.13383	0.105499	10.7473	6.1e-27	4.43e-26
CSRP2	665.426	1.1332	0.0971334	11.6665	1.89e-31	1.63e-30
SF3B1	8352.66	1.13288	0.0690546	16.4055	1.75e-60	3.65e-59
HCAR1	75.8531	1.13256	0.275515	4.1107	3.94e-05	9.89e-05
MT-ND5	60758.6	1.13198	0.0693602	16.3204	7.07e-60	1.45e-58
PLCB2	132.281	1.13192	0.218951	5.16972	2.34e-07	6.95e-07
SIX2	88.575	1.13147	0.257673	4.3911	1.13e-05	2.95e-05
MIA3	1368.78	1.13104	0.0921502	12.2739	1.25e-34	1.21e-33
EMB	548.544	1.13019	0.104907	10.7732	4.61e-27	3.36e-26
PEAK1	1479.82	1.12989	0.0841485	13.4273	4.18e-41	5.1e-40
FAAH2	47.1949	1.1298	0.357416	3.16104	0.00157209	0.00337196
DNAL1	281.539	1.1298	0.142221	7.94399	1.96e-15	9e-15
UBA6	1074.12	1.12973	0.110232	10.2487	1.2e-24	8.01e-24
SLIT1	41.4466	1.1296	0.35463	3.1853	0.00144603	0.0031163
TTC33	267.291	1.12941	0.155481	7.26396	3.76e-13	1.55e-12
TSPAN2	324.723	1.12898	0.146818	7.68962	1.48e-14	6.49e-14
SKP1	1587.64	1.12887	0.097797	11.543	8.01e-31	6.76e-30
SMIM8	198.657	1.12847	0.188423	5.98903	2.11e-09	7.12e-09
LMO7	2292.7	1.12799	0.0683725	16.4977	3.81e-61	8.16e-60
TTC9	201.358	1.12721	0.172324	6.54124	6.1e-11	2.24e-10
CEP57L1	117.4	1.12703	0.21828	5.16323	2.43e-07	7.19e-07
ASB16	74.4572	1.12676	0.264083	4.26668	1.98e-05	5.08e-05
C1orf112	432.033	1.12652	0.122574	9.19054	3.91e-20	2.19e-19
SCTR	40.2649	1.12615	0.356332	3.1604	0.00157553	0.0033786
ELFN1	620.653	1.12557	0.101311	11.11	1.12e-28	8.72e-28
ZNF175	171.836	1.12554	0.198457	5.67145	1.42e-08	4.55e-08
MYEF2	141.292	1.12535	0.208958	5.38554	7.22e-08	2.21e-07
LENG8-AS1	60.6944	1.12522	0.290903	3.86803	0.000109718	0.000264277
AL669831.1	67.2876	1.12507	0.276492	4.0691	4.72e-05	0.00011739
ORC3	681.546	1.125	0.101115	11.1259	9.38e-29	7.31e-28
TMEM167A	3047.55	1.1247	0.0855331	13.1493	1.72e-39	1.98e-38
OSBPL8	1361.83	1.12427	0.0944412	11.9045	1.12e-32	1.01e-31
VAMP4	162.443	1.12423	0.195595	5.74778	9.04e-09	2.94e-08
COL18A1-AS1	50.851	1.12422	0.33567	3.34919	0.000810495	0.00179574
ZKSCAN7	224.813	1.12389	0.166509	6.74971	1.48e-11	5.62e-11
ZNF577	478.34	1.12372	0.123232	9.11872	7.6e-20	4.2e-19
EVI5	278.788	1.12367	0.1469	7.64922	2.02e-14	8.84e-14
PLEKHG5	2069.64	1.12346	0.0794858	14.1341	2.34e-45	3.23e-44
HPRT1	135.38	1.12329	0.233954	4.80131	1.58e-06	4.39e-06
ZNF154	712.163	1.1222	0.0937395	11.9715	5.01e-33	4.56e-32
FAM84B	2850.41	1.12204	0.0594119	18.8858	1.49e-79	5.1e-78
SESTD1	1079.15	1.12105	0.0853277	13.1382	1.99e-39	2.29e-38
LCOR	719.657	1.11956	0.122048	9.17314	4.59e-20	2.57e-19
RBBP4	14760.8	1.11874	0.0535704	20.8836	7.56e-97	3.74e-95
ARL13B	237.672	1.11851	0.170744	6.5508	5.72e-11	2.11e-10
TMEM68	379.973	1.11848	0.154451	7.24163	4.43e-13	1.82e-12
MED13	1913.16	1.11823	0.0836257	13.3719	8.83e-41	1.06e-39
USP33	1395.33	1.11787	0.0866277	12.9044	4.25e-38	4.69e-37
MBLAC2	79.3366	1.11737	0.275948	4.04921	5.14e-05	0.000127367
TMEM168	492.205	1.11685	0.116086	9.62084	6.53e-22	3.95e-21
GATA2	1125.92	1.11672	0.0875504	12.7551	2.92e-37	3.11e-36
SECISBP2L	1170.78	1.11663	0.0945105	11.8148	3.27e-32	2.89e-31
BAIAP3	761.366	1.11657	0.098977	11.2811	1.63e-29	1.31e-28
CELSR2	1922.16	1.11614	0.0739677	15.0896	1.9e-51	3.13e-50
LINC00894	81.322	1.11581	0.254899	4.37745	1.2e-05	3.14e-05
LGALS8	400.638	1.11536	0.127089	8.77622	1.69e-18	8.88e-18
DTWD1	302.13	1.11527	0.139453	7.99744	1.27e-15	5.89e-15
FCHSD2	333.243	1.11526	0.129862	8.5881	8.84e-18	4.5e-17
DCAF17	409.679	1.11488	0.138323	8.05998	7.63e-16	3.57e-15
PNCK	79.1782	1.11454	0.292427	3.81134	0.000138213	0.00033036
SPG11	1309.69	1.11409	0.0868086	12.8339	1.06e-37	1.15e-36
ADSSL1	185.034	1.11392	0.180206	6.18134	6.36e-10	2.21e-09
FAM210B	1118.14	1.11281	0.0841251	13.2281	6.04e-40	7.05e-39
AC084859.1	58.227	1.11278	0.304345	3.6563	0.000255878	0.000596181
GPR135	114.016	1.11277	0.226151	4.92047	8.63e-07	2.46e-06
ZFP91	871.944	1.11269	0.0873011	12.7454	3.31e-37	3.52e-36
CPNE3	1281.08	1.11202	0.0992017	11.2097	3.66e-29	2.89e-28
ZNF32-AS2	39.9033	1.11142	0.383895	2.89512	0.00379008	0.00772337
PCDHA4	242.305	1.11142	0.158746	7.00123	2.54e-12	1e-11
METTL7A	67.3729	1.11129	0.307608	3.61267	0.000303064	0.000701944
ZNF649	635.206	1.11126	0.11838	9.38721	6.16e-21	3.58e-20
DNAJB14	908.287	1.11102	0.115604	9.61056	7.22e-22	4.35e-21
ZNF585B	172.72	1.11064	0.18371	6.04562	1.49e-09	5.07e-09
KIAA1551	1998.4	1.10998	0.0812624	13.6592	1.78e-42	2.28e-41
ARMC2	41.0153	1.10967	0.351746	3.15473	0.00160645	0.00344011
PRR14L	1639.64	1.10814	0.0776046	14.2794	2.94e-46	4.2e-45
CTNND2	69.4618	1.10727	0.278901	3.97013	7.18e-05	0.00017589
PKN2	1166.23	1.10714	0.0872614	12.6876	6.93e-37	7.3e-36
ABCG1	324.522	1.10702	0.138718	7.98033	1.46e-15	6.76e-15
ZNF419	306.321	1.10631	0.141224	7.83371	4.74e-15	2.14e-14
PCDHGB4	265.196	1.10593	0.144706	7.64258	2.13e-14	9.3e-14
FBXO25	384.191	1.10579	0.130514	8.47263	2.4e-17	1.2e-16
STRADA	173.786	1.10402	0.186414	5.9224	3.17e-09	1.06e-08
KIAA1328	167.429	1.10302	0.195759	5.63457	1.75e-08	5.6e-08
PGM2L1	302.277	1.10146	0.166021	6.63446	3.26e-11	1.21e-10
VPS13B	1310.26	1.1014	0.085761	12.8426	9.46e-38	1.03e-36
ZNF285	68.6113	1.1009	0.284819	3.86525	0.000110976	0.000267177
TTC25	54.5721	1.10077	0.315611	3.48775	0.000487095	0.00110541
PLIN4	203.014	1.10005	0.174379	6.30836	2.82e-10	9.98e-10
EFNA5	218.579	1.09993	0.160208	6.86566	6.62e-12	2.56e-11
[truncated: 7,945 more rows]

## Sheet: 1b
Supplementary Table 1b. ATAC-peaks and their annotated genes				200000 bp max extension, Single nearest gene, curated regulatory domains included	25000 bp max extension, Single nearest gene, curated regulatory domains included
Chr.	start	end	Dynamic ATAC-peaks	Gene_name (distance to TSS)	Gene_name (distance to TSS)
chr1	9932	10661	ADE.off.peak1	OR4F5 (-58794)	NONE
chr1	1136093	1137653	ADE.off.peak110	TNFRSF18 (+5078)	TNFRSF18 (+5078)
chr1	1228845	1229724	ADE.off.peak123	SCNN1D (+13469)	SCNN1D (+13469)
chr1	1273127	1273653	ADE.off.peak133	TAS1R3 (+6696)	TAS1R3 (+6696)
chr1	1345244	1346358	ADE.off.peak146	MRPL20 (-3108)	MRPL20 (-3108)
chr1	1355205	1356109	ADE.off.peak148	TMEM88B (-5851)	TMEM88B (-5851)
chr1	1362290	1362912	ADE.off.peak152	TMEM88B (+1093)	TMEM88B (+1093)
chr1	1374678	1375406	ADE.off.peak158	VWA1 (+3991)	VWA1 (+3991)
chr1	1564002	1564673	ADE.off.peak180	MMP23B (-3136)	MMP23B (-3136)
chr1	1564919	1565992	ADE.off.peak181	MMP23B (-2018)	MMP23B (-2018)
chr1	1580258	1580882	ADE.off.peak183	CDK11B (+8365)	CDK11B (+8365)
chr1	1643455	1644076	ADE.off.peak190	CDK11A (+11997)	CDK11A (+11997)
chr1	1790118	1791315	ADE.off.peak205	GNB1 (+31778)	NONE
chr1	2179226	2180357	ADE.off.peak251	SKI (+19658)	SKI (+19658)
chr1	2374795	2375855	ADE.off.peak273	PLCH2 (-23573)	PLCH2 (-23573)
chr1	2559843	2561087	ADE.off.peak291	MMEL1 (+3964)	MMEL1 (+3964)
chr1	3649072	3650020	ADE.off.peak395	SMIM1 (-39806)	NONE
chr1	3709875	3710503	ADE.off.peak401	LRRC47 (+2879)	LRRC47 (+2879)
chr1	4485930	4486344	ADE.off.peak433	NONE	NONE
chr1	4659809	4660798	ADE.off.peak440	AJAP1 (-54801)	NONE
chr1	4815268	4816194	ADE.off.peak464	AJAP1 (+100626)	NONE
chr1	5104810	5105405	ADE.off.peak487	NONE	NONE
chr1	5112502	5113260	ADE.off.peak490	NONE	NONE
chr1	5178261	5179085	ADE.off.peak500	NONE	NONE
chr1	5484617	5485933	ADE.off.peak536	NONE	NONE
chr1	5890702	5891199	ADE.off.peak582	NPHP4 (+161580)	NONE
chr1	6040217	6041313	ADE.off.peak597	NPHP4 (+11766)	NPHP4 (+11766)
chr1	6187630	6188572	ADE.off.peak611	CHD5 (+52082)	NONE
chr1	6208366	6209285	ADE.off.peak614	CHD5 (+31357)	NONE
chr1	6530722	6532059	ADE.off.peak678	TNFRSF25 (-5156)	TNFRSF25 (-5156)
chr1	7021989	7023872	ADE.off.peak727	CAMTA1 (+177547)	NONE
chr1	7129938	7131129	ADE.off.peak733	NONE	NONE
chr1	7177456	7178457	ADE.off.peak736	NONE	NONE
chr1	7610339	7610976	ADE.off.peak762	NONE	NONE
chr1	7621327	7621994	ADE.off.peak764	NONE	NONE
chr1	7945456	7946243	ADE.off.peak799	UTS2 (-32359)	NONE
chr1	8013812	8014673	ADE.off.peak806	PARK7 (-7509)	PARK7 (-7509)
chr1	8051774	8052271	ADE.off.peak813	PARK7 (+30271)	NONE
chr1	8276919	8277920	ADE.off.peak845	SLC45A1 (-100466)	NONE
chr1	8298875	8300449	ADE.off.peak848	SLC45A1 (-78224)	NONE
chr1	8503503	8504220	ADE.off.peak876	SLC45A1 (+125976)	NONE
chr1	9774342	9774899	ADE.off.peak1041	PIK3CD (+62818)	NONE
chr1	10926511	10927701	ADE.off.peak1163	CASZ1 (-70401)	NONE
chr1	10948243	10949585	ADE.off.peak1165	CASZ1 (-92209)	NONE
chr1	11112016	11114271	ADE.off.peak1179	MASP2 (-5864)	MASP2 (-5864)
chr1	11415363	11416631	ADE.off.peak1208	UBIAD1 (+82734)	NONE
chr1	11742374	11742819	ADE.off.peak1243	MAD2L2 (+9110)	MAD2L2 (+9110)
chr1	12127572	12128164	ADE.off.peak1296	TNFRSF8 (+4434)	TNFRSF8 (+4434)
chr1	12138526	12140006	ADE.off.peak1298	TNFRSF8 (+15832)	TNFRSF8 (+15832)
chr1	12689159	12690009	ADE.off.peak1376	DHRS3 (-11847)	DHRS3 (-11847)
chr1	12772063	12772438	ADE.off.peak1385	AADACL3 (-3895)	AADACL3 (-3895)
chr1	12773674	12774105	ADE.off.peak1386	AADACL3 (-2256)	AADACL3 (-2256)
chr1	14440200	14440985	ADE.off.peak1484	NONE	NONE
chr1	14462495	14463435	ADE.off.peak1486	NONE	NONE
chr1	15052140	15052882	ADE.off.peak1536	KAZN (+127311)	NONE
chr1	15059514	15060564	ADE.off.peak1538	KAZN (+134839)	NONE
chr1	15068577	15069289	ADE.off.peak1540	KAZN (+143733)	NONE
chr1	15710620	15711539	ADE.off.peak1630	EFHD2 (-25311)	NONE
chr1	15835114	15835929	ADE.off.peak1647	CASP9 (+15268)	CASP9 (+15268)
chr1	16488892	16489335	ADE.off.peak1722	EPHA2 (-6532)	EPHA2 (-6532)
chr1	16846896	16847696	ADE.off.peak1757	NECAP2 (+80065)	NONE
chr1	16859146	16859537	ADE.off.peak1758	NBPF1 (+80640)	NONE
chr1	16871875	16872587	ADE.off.peak1762	NBPF1 (+67751)	NONE
chr1	17188343	17188973	ADE.off.peak1819	CROCC (-59787)	NONE
chr1	17201385	17201945	ADE.off.peak1823	CROCC (-46780)	NONE
chr1	17796300	17797187	ADE.off.peak1889	RCC2 (-30524)	NONE
chr1	17877119	17878194	ADE.off.peak1904	ARHGEF10L (+11327)	ARHGEF10L (+11327)
chr1	18436283	18437377	ADE.off.peak1959	IGSF21 (+2590)	IGSF21 (+2590)
chr1	18559651	18560381	ADE.off.peak1971	IGSF21 (+125776)	NONE
chr1	18621247	18621805	ADE.off.peak1979	KLHDC7A (-185898)	NONE
chr1	18624571	18625337	ADE.off.peak1980	KLHDC7A (-182470)	NONE
chr1	18968953	18969609	ADE.off.peak2021	PAX7 (+11781)	PAX7 (+11781)
chr1	18978176	18978902	ADE.off.peak2024	PAX7 (+21039)	PAX7 (+21039)
chr1	19019980	19020667	ADE.off.peak2029	PAX7 (+62824)	NONE
chr1	20316492	20317073	ADE.off.peak2144	PLA2G2A (-9874)	PLA2G2A (-9874)
chr1	20669581	20670704	ADE.off.peak2174	VWA5B1 (+52731)	NONE
chr1	20756799	20757665	ADE.off.peak2185	CAMK2N1 (+55481)	NONE
chr1	21754204	21755638	ADE.off.peak2278	NBPF3 (-11710)	NBPF3 (-11710)
chr1	21762984	21764012	ADE.off.peak2279	NBPF3 (-3133)	NBPF3 (-3133)
chr1	22140757	22141535	ADE.off.peak2323	LDLRAD2 (+2388)	LDLRAD2 (+2388)
chr1	22816730	22817210	ADE.off.peak2428	ZBTB40 (+38626)	NONE
chr1	23279507	23280752	ADE.off.peak2486	KDM1A (-65856)	NONE
chr1	23589814	23590657	ADE.off.peak2515	HTR1D (-69014)	NONE
chr1	23721184	23722136	ADE.off.peak2525	ZNF436 (-25725)	NONE
chr1	23762841	23763892	ADE.off.peak2529	TCEA3 (-12134)	TCEA3 (-12134)
chr1	23924587	23925556	ADE.off.peak2556	MDS2 (-28752)	NONE
chr1	24612981	24613775	ADE.off.peak2631	GRHL3 (-32537)	NONE
chr1	24634716	24635484	ADE.off.peak2632	GRHL3 (-10815)	GRHL3 (-10815)
chr1	24667021	24668253	ADE.off.peak2636	GRHL3 (+21722)	GRHL3 (+21722)
chr1	25068703	25069292	ADE.off.peak2680	CLIC4 (-2850)	CLIC4 (-2850)
chr1	25830100	25830594	ADE.off.peak2749	LDLRAP1 (-39724)	NONE
chr1	26527212	26528201	ADE.off.peak2846	CATSPER4 (+10655)	CATSPER4 (+10655)
chr1	26608440	26609158	ADE.off.peak2853	SH3BGRL3 (+3132)	SH3BGRL3 (+3132)
chr1	26686315	26687137	ADE.off.peak2862	ZNF683 (+12540)	ZNF683 (+12540)
chr1	27325898	27326355	ADE.off.peak2941	TRNP1 (+5929)	TRNP1 (+5929)
chr1	27333581	27334192	ADE.off.peak2944	FAM46B (+5440)	FAM46B (+5440)
chr1	27357700	27358677	ADE.off.peak2950	FAM46B (-18862)	FAM46B (-18862)
chr1	27384475	27385032	ADE.off.peak2954	FAM46B (-45427)	NONE
chr1	27633308	27634231	ADE.off.peak2980	TMEM222 (-14881)	TMEM222 (-14881)
chr1	27884412	27884836	ADE.off.peak3019	AHDC1 (+45519)	NONE
chr1	27941169	27942468	ADE.off.peak3034	AHDC1 (-11676)	AHDC1 (-11676)
chr1	28431392	28432174	ADE.off.peak3072	EYA3 (-16576)	EYA3 (-16576)
chr1	28841532	28842843	ADE.off.peak3115	RCC1 (-2581)	RCC1 (-2581)
chr1	29101496	29102132	ADE.off.peak3142	OPRD1 (-36840)	NONE
chr1	29460411	29461441	ADE.off.peak3176	TMEM200B (-11913)	TMEM200B (-11913)
chr1	29513185	29513731	ADE.off.peak3182	SRSF4 (-4959)	SRSF4 (-4959)
chr1	29566913	29567406	ADE.off.peak3196	PTPRU (+4132)	PTPRU (+4132)
chr1	29585746	29587432	ADE.off.peak3202	PTPRU (+23561)	PTPRU (+23561)
chr1	29609287	29610283	ADE.off.peak3204	PTPRU (+46757)	NONE
chr1	29651175	29651824	ADE.off.peak3210	PTPRU (+88472)	NONE
chr1	30179604	30180256	ADE.off.peak3244	NONE	NONE
chr1	30396512	30397789	ADE.off.peak3264	NONE	NONE
chr1	30558271	30559334	ADE.off.peak3281	NONE	NONE
chr1	30815352	30816021	ADE.off.peak3307	NONE	NONE
chr1	31904532	31905110	ADE.off.peak3431	SERINC2 (+22409)	SERINC2 (+22409)
chr1	32237653	32239022	ADE.off.peak3473	BAI2 (-8702)	BAI2 (-8702)
chr1	32527743	32528490	ADE.off.peak3503	TMEM39B (-10386)	TMEM39B (-10386)
chr1	32713728	32714498	ADE.off.peak3528	LCK (-2727)	LCK (-2727)
chr1	32892314	32893111	ADE.off.peak3546	ZBTB8B (-37957)	NONE
chr1	32903210	32904205	ADE.off.peak3551	ZBTB8B (-26962)	NONE
chr1	33603288	33603824	ADE.off.peak3655	TRIM62 (+43711)	NONE
chr1	33618308	33619024	ADE.off.peak3658	TRIM62 (+28601)	NONE
chr1	33630659	33631344	ADE.off.peak3659	TRIM62 (+16265)	TRIM62 (+16265)
chr1	33771821	33773152	ADE.off.peak3679	A3GALT2 (+14212)	A3GALT2 (+14212)
chr1	34101027	34101755	ADE.off.peak3716	ZSCAN20 (+163145)	NONE
chr1	34654005	34654840	ADE.off.peak3764	C1orf94 (+11152)	C1orf94 (+11152)
chr1	35012481	35013142	ADE.off.peak3787	NONE	NONE
chr1	35055586	35056325	ADE.off.peak3793	GJB5 (-164692)	NONE
chr1	35119428	35120234	ADE.off.peak3802	GJB5 (-100817)	NONE
chr1	35149797	35150499	ADE.off.peak3806	GJB5 (-70500)	NONE
chr1	35350359	35352011	ADE.off.peak3833	SMIM12 (-25768)	NONE
chr1	35384297	35385134	ADE.off.peak3834	DLGAP3 (+10470)	DLGAP3 (+10470)
chr1	35442058	35443024	ADE.off.peak3840	ZMYM6NB (+8413)	ZMYM6NB (+8413)
chr1	35586178	35587115	ADE.off.peak3846	ZMYM1 (+41655)	NONE
chr1	35675735	35676722	ADE.off.peak3854	SFPQ (-17480)	SFPQ (-17480)
chr1	36020528	36020803	ADE.off.peak3873	KIAA0319L (+2348)	KIAA0319L (+2348)
chr1	36042648	36043699	ADE.off.peak3879	TFAP2E (+4203)	TFAP2E (+4203)
chr1	36351552	36352123	ADE.off.peak3903	AGO1 (+3028)	AGO1 (+3028)
chr1	36641751	36642256	ADE.off.peak3932	MAP7D1 (+20201)	MAP7D1 (+20201)
chr1	36643427	36643952	ADE.off.peak3933	MAP7D1 (+21887)	MAP7D1 (+21887)
chr1	36644269	36644942	ADE.off.peak3934	MAP7D1 (+22803)	MAP7D1 (+22803)
chr1	36786391	36787572	ADE.off.peak3949	EVA1B (+2773)	EVA1B (+2773)
chr1	37501707	37502458	ADE.off.peak4039	GRIK3 (-2357)	GRIK3 (-2357)
chr1	37679908	37680505	ADE.off.peak4058	GRIK3 (-180481)	NONE
chr1	37700482	37701375	ADE.off.peak4059	NONE	NONE
chr1	37860494	37861352	ADE.off.peak4072	ZC3H12A (-79230)	NONE
chr1	37913788	37914702	ADE.off.peak4077	ZC3H12A (-25908)	NONE
chr1	37937327	37937819	ADE.off.peak4081	ZC3H12A (-2580)	ZC3H12A (-2580)
chr1	38461444	38462491	ADE.off.peak4136	SF3A3 (-5375)	SF3A3 (-5375)
chr1	38736108	38736685	ADE.off.peak4165	NONE	NONE
chr1	38890740	38891362	ADE.off.peak4172	NONE	NONE
chr1	38895997	38896410	ADE.off.peak4176	NONE	NONE
chr1	38897287	38898463	ADE.off.peak4177	NONE	NONE
chr1	38955430	38955992	ADE.off.peak4184	NONE	NONE
chr1	39023759	39025087	ADE.off.peak4193	NONE	NONE
chr1	39043768	39044706	ADE.off.peak4195	NONE	NONE
chr1	39418889	39419525	ADE.off.peak4223	RHBDL2 (-26698)	NONE
chr1	39466984	39467679	ADE.off.peak4230	AKIRIN1 (+10437)	AKIRIN1 (+10437)
chr1	39546400	39548100	ADE.off.peak4239	MACF1 (-1784)	MACF1 (-1784)
chr1	39608173	39608762	ADE.off.peak4249	MACF1 (+59434)	NONE
chr1	40075134	40076131	ADE.off.peak4305	HEYL (+29984)	NONE
chr1	41303436	41304400	ADE.off.peak4430	CITED4 (+24100)	CITED4 (+24100)
chr1	41349715	41350531	ADE.off.peak4438	CITED4 (-22105)	CITED4 (-22105)
chr1	41831512	41831937	ADE.off.peak4486	FOXO6 (+4131)	FOXO6 (+4131)
chr1	41837428	41838305	ADE.off.peak4487	FOXO6 (+10273)	FOXO6 (+10273)
chr1	41847014	41848709	ADE.off.peak4489	FOXO6 (+20268)	FOXO6 (+20268)
chr1	41860507	41861313	ADE.off.peak4492	FOXO6 (+33316)	NONE
chr1	41869847	41870645	ADE.off.peak4493	FOXO6 (+42652)	NONE
chr1	43428298	43428748	ADE.off.peak4634	SLC2A1 (-4022)	SLC2A1 (-4022)
chr1	43472886	43474766	ADE.off.peak4641	SLC2A1 (-49325)	NONE
chr1	43533678	43534411	ADE.off.peak4652	EBNA1BP2 (+104196)	NONE
chr1	43556259	43556887	ADE.off.peak4661	EBNA1BP2 (+81668)	NONE
chr1	44023479	44024689	ADE.off.peak4713	PTPRF (+27537)	NONE
chr1	44031010	44031944	ADE.off.peak4714	PTPRF (+34930)	NONE
chr1	44118911	44119345	ADE.off.peak4726	KDM4A (+3299)	KDM4A (+3299)
chr1	44126080	44126474	ADE.off.peak4728	KDM4A (+10448)	KDM4A (+10448)
chr1	44350759	44351601	ADE.off.peak4746	ARTN (-47812)	NONE
chr1	45008124	45009326	ADE.off.peak4831	TMEM53 (+131502)	NONE
chr1	45187176	45187655	ADE.off.peak4856	KIF2C (-18076)	KIF2C (-18076)
chr1	45278528	45279805	ADE.off.peak4871	TCTEX1D4 (-6210)	TCTEX1D4 (-6210)
chr1	45787298	45787662	ADE.off.peak4903	HPDL (-5065)	HPDL (-5065)
chr1	45795028	45795550	ADE.off.peak4906	HPDL (+2744)	HPDL (+2744)
chr1	46392733	46393328	ADE.off.peak4956	MAST2 (+123746)	NONE
chr1	46509323	46509934	ADE.off.peak4969	PIK3R3 (+88685)	NONE
chr1	46632104	46633443	ADE.off.peak4973	TSPAN1 (-7985)	TSPAN1 (-7985)
chr1	46795393	46796132	ADE.off.peak4999	NSUN4 (-10086)	NSUN4 (-10086)
chr1	46867593	46868111	ADE.off.peak5007	FAAH (+7915)	FAAH (+7915)
chr1	46913511	46914703	ADE.off.peak5014	FAAH (+54170)	NONE
chr1	46958541	46958992	ADE.off.peak5024	DMBX1 (-13902)	DMBX1 (-13902)
chr1	47009558	47010502	ADE.off.peak5034	KNCN (+6857)	KNCN (+6857)
chr1	47079125	47079886	ADE.off.peak5042	MOB3C (+1299)	MOB3C (+1299)
chr1	47222927	47224143	ADE.off.peak5063	EFCAB14 (-38799)	NONE
chr1	47323254	47323769	ADE.off.peak5072	CYP4B1 (+58794)	NONE
chr1	47448709	47450414	ADE.off.peak5079	CYP4X1 (-39678)	NONE
chr1	47573489	47574203	ADE.off.peak5088	CYP4A22 (-29281)	NONE
chr1	47595491	47596347	ADE.off.peak5090	CYP4A22 (-7208)	CYP4A22 (-7208)
chr1	47673860	47675138	ADE.off.peak5105	PDZK1IP1 (-18772)	PDZK1IP1 (-18772)
chr1	47690266	47691672	ADE.off.peak5108	TAL1 (+4474)	TAL1 (+4474)
chr1	47909285	47911077	ADE.off.peak5133	FOXD2 (+8492)	FOXD2 (+8492)
chr1	47998601	47999878	ADE.off.peak5148	FOXD2 (+97551)	NONE
chr1	48013336	48014265	ADE.off.peak5150	FOXD2 (+112112)	NONE
chr1	48030216	48030729	ADE.off.peak5156	FOXD2 (+128784)	NONE
chr1	48058347	48059584	ADE.off.peak5162	FOXD2 (+157277)	NONE
chr1	48360510	48361085	ADE.off.peak5204	TRABD2B (+101769)	NONE
chr1	48363763	48364256	ADE.off.peak5205	TRABD2B (+98557)	NONE
chr1	48449389	48450602	ADE.off.peak5222	TRABD2B (+12571)	TRABD2B (+12571)
chr1	48471020	48471793	ADE.off.peak5227	TRABD2B (-8840)	TRABD2B (-8840)
chr1	48521460	48522027	ADE.off.peak5242	TRABD2B (-59177)	NONE
chr1	48673761	48674359	ADE.off.peak5262	SLC5A9 (-14299)	SLC5A9 (-14299)
chr1	48756757	48757593	ADE.off.peak5275	SLC5A9 (+68816)	NONE
chr1	48964210	48964737	ADE.off.peak5293	SPATA6 (-26629)	NONE
chr1	49061073	49062119	ADE.off.peak5306	SPATA6 (-123751)	NONE
chr1	49084957	49085836	ADE.off.peak5310	SPATA6 (-147552)	NONE
chr1	49111363	49112030	ADE.off.peak5313	BEND5 (+130893)	NONE
chr1	49133429	49134244	ADE.off.peak5318	BEND5 (+108753)	NONE
chr1	49339554	49340081	ADE.off.peak5348	BEND5 (-97228)	NONE
chr1	49364485	49364988	ADE.off.peak5352	BEND5 (-122147)	NONE
chr1	50346012	50346850	ADE.off.peak5397	AGBL4 (+143154)	NONE
chr1	50798438	50799759	ADE.off.peak5435	DMRTA2 (+90073)	NONE
chr1	50837231	50837784	ADE.off.peak5441	DMRTA2 (+51664)	NONE
chr1	50881140	50881759	ADE.off.peak5445	DMRTA2 (+7722)	DMRTA2 (+7722)
chr1	50881885	50882206	ADE.off.peak5446	DMRTA2 (+7126)	DMRTA2 (+7126)
chr1	50882406	50882951	ADE.off.peak5447	DMRTA2 (+6493)	DMRTA2 (+6493)
chr1	50884291	50885418	ADE.off.peak5448	DMRTA2 (+4317)	DMRTA2 (+4317)
chr1	50886570	50886997	ADE.off.peak5449	DMRTA2 (+2388)	DMRTA2 (+2388)
chr1	51086295	51087071	ADE.off.peak5472	DMRTA2 (-197511)	NONE
chr1	51165601	51166264	ADE.off.peak5481	NONE	NONE
chr1	51339078	51339789	ADE.off.peak5492	FAF1 (+86501)	NONE
chr1	51375875	51376716	ADE.off.peak5493	FAF1 (+49639)	NONE
chr1	51443242	51444330	ADE.off.peak5503	CDKN2C (+17369)	CDKN2C (+17369)
chr1	51778935	51779502	ADE.off.peak5521	TTC39A (+31569)	NONE
chr1	52023759	52025354	ADE.off.peak5537	EPS15 (-39557)	NONE
chr1	53125477	53126205	ADE.off.peak5638	FAM159A (+26825)	NONE
chr1	53896397	53896869	ADE.off.peak5740	DMRTB1 (-28439)	NONE
chr1	53914021	53914564	ADE.off.peak5743	DMRTB1 (-10779)	DMRTB1 (-10779)
chr1	53935722	53936570	ADE.off.peak5747	DMRTB1 (+11074)	DMRTB1 (+11074)
chr1	54017551	54018476	ADE.off.peak5756	DMRTB1 (+92942)	NONE
chr1	54059576	54060447	ADE.off.peak5763	DMRTB1 (+134940)	NONE
chr1	54775586	54777398	ADE.off.peak5843	SSBP3-AS1 (+72782)	NONE
chr1	54940260	54940896	ADE.off.peak5880	SSBP3 (-68486)	NONE
chr1	54956029	54956427	ADE.off.peak5887	ACOT11 (-57673)	NONE
chr1	55240624	55241181	ADE.off.peak5917	PARS2 (-10716)	PARS2 (-10716)
chr1	55246686	55247544	ADE.off.peak5918	PARS2 (-16928)	PARS2 (-16928)
chr1	55415918	55416866	ADE.off.peak5945	TMEM61 (-30073)	NONE
chr1	55428092	55428811	ADE.off.peak5946	TMEM61 (-18013)	TMEM61 (-18013)
chr1	55461927	55463021	ADE.off.peak5953	BSND (-2132)	BSND (-2132)
chr1	55475938	55477410	ADE.off.peak5957	BSND (+12068)	BSND (+12068)
chr1	55493405	55494036	ADE.off.peak5961	PCSK9 (-11500)	PCSK9 (-11500)
chr1	55844193	55844723	ADE.off.peak6004	USP24 (-163672)	NONE
chr1	56184375	56185330	ADE.off.peak6032	NONE	NONE
chr1	56555260	56556176	ADE.off.peak6053	NONE	NONE
chr1	56756806	56757730	ADE.off.peak6065	NONE	NONE
chr1	56835983	56836583	ADE.off.peak6071	NONE	NONE
chr1	56842264	56842752	ADE.off.peak6073	NONE	NONE
chr1	56855575	56856632	ADE.off.peak6074	PPAP2B (+189137)	NONE
chr1	56874746	56875333	ADE.off.peak6078	PPAP2B (+170201)	NONE
chr1	56901406	56901960	ADE.off.peak6085	PPAP2B (+143558)	NONE
chr1	56918765	56919598	ADE.off.peak6089	PPAP2B (+126059)	NONE
chr1	56942743	56943755	ADE.off.peak6091	PPAP2B (+101992)	NONE
chr1	57001051	57001946	ADE.off.peak6102	PPAP2B (+43742)	NONE
chr1	57015519	57016473	ADE.off.peak6104	PPAP2B (+29245)	NONE
chr1	57042725	57043214	ADE.off.peak6109	PPAP2B (+2271)	PPAP2B (+2271)
chr1	57046544	57047324	ADE.off.peak6111	PPAP2B (-1693)	PPAP2B (-1693)
chr1	57670635	57671144	ADE.off.peak6185	NONE	NONE
chr1	57671692	57672070	ADE.off.peak6186	NONE	NONE
chr1	57727979	57728727	ADE.off.peak6190	DAB1 (+161376)	NONE
chr1	57773035	57773628	ADE.off.peak6194	DAB1 (+116397)	NONE
chr1	57983119	57983766	ADE.off.peak6220	DAB1 (-93714)	NONE
chr1	57996438	57997197	ADE.off.peak6222	DAB1 (-107089)	NONE
chr1	58066080	58066453	ADE.off.peak6232	DAB1 (-176538)	NONE
chr1	58143706	58144666	ADE.off.peak6238	NONE	NONE
chr1	58298031	58298770	ADE.off.peak6257	NONE	NONE
chr1	58468783	58469445	ADE.off.peak6269	NONE	NONE
chr1	58472252	58472798	ADE.off.peak6271	NONE	NONE
chr1	58496869	58497941	ADE.off.peak6276	NONE	NONE
chr1	58634551	58635955	ADE.off.peak6296	NONE	NONE
chr1	58756243	58756891	ADE.off.peak6304	NONE	NONE
chr1	58773756	58774445	ADE.off.peak6305	NONE	NONE
chr1	58898252	58899010	ADE.off.peak6323	OMA1 (+113841)	NONE
chr1	58919985	58920661	ADE.off.peak6328	OMA1 (+92149)	NONE
chr1	59170221	59170984	ADE.off.peak6355	MYSM1 (-4839)	MYSM1 (-4839)
chr1	59281763	59282455	ADE.off.peak6373	JUN (-32324)	NONE
chr1	59478857	59479699	ADE.off.peak6411	NONE	NONE
chr1	59529001	59529655	ADE.off.peak6422	NONE	NONE
chr1	59538045	59538875	ADE.off.peak6425	NONE	NONE
chr1	59543301	59544328	ADE.off.peak6427	NONE	NONE
chr1	59549708	59550419	ADE.off.peak6428	NONE	NONE
chr1	59582312	59583127	ADE.off.peak6431	FGGY (-179933)	NONE
chr1	59884024	59884798	ADE.off.peak6459	FGGY (+121758)	NONE
chr1	59998655	59999486	ADE.off.peak6469	NONE	NONE
chr1	60118609	60119510	ADE.off.peak6485	HOOK1 (-161473)	NONE
chr1	60138549	60139354	ADE.off.peak6491	HOOK1 (-141581)	NONE
chr1	60451722	60452757	ADE.off.peak6525	CYP2J2 (-59778)	NONE
chr1	60622483	60622921	ADE.off.peak6542	NONE	NONE
chr1	60891103	60891677	ADE.off.peak6556	NONE	NONE
chr1	61145130	61145813	ADE.off.peak6566	NONE	NONE
chr1	61193206	61193662	ADE.off.peak6567	NONE	NONE
chr1	61371462	61372102	ADE.off.peak6587	NFIA (-175752)	NONE
chr1	61377629	61378448	ADE.off.peak6588	NFIA (-169495)	NONE
chr1	61471179	61472232	ADE.off.peak6602	NFIA (-75828)	NONE
chr1	61508455	61509826	ADE.off.peak6606	NFIA (-38393)	NONE
chr1	61515416	61516898	ADE.off.peak6607	NFIA (-31377)	NONE
chr1	61523201	61523738	ADE.off.peak6609	NFIA (-24064)	NFIA (-24064)
chr1	61545589	61545847	ADE.off.peak6613	NFIA (-1816)	NFIA (-1816)
chr1	61548870	61549557	ADE.off.peak6615	NFIA (+1680)	NFIA (+1680)
chr1	61818537	61819164	ADE.off.peak6652	NONE	NONE
chr1	62012974	62013528	ADE.off.peak6667	TM2D1 (+177844)	NONE
chr1	62107225	62107955	ADE.off.peak6672	TM2D1 (+83505)	NONE
chr1	62417256	62418250	ADE.off.peak6698	NONE	NONE
chr1	62524436	62525109	ADE.off.peak6716	L1TD1 (-135730)	NONE
chr1	62646783	62647622	ADE.off.peak6735	L1TD1 (-13300)	L1TD1 (-13300)
chr1	62663813	62664712	ADE.off.peak6739	L1TD1 (+3760)	L1TD1 (+3760)
chr1	62678055	62679663	ADE.off.peak6740	L1TD1 (+18356)	L1TD1 (+18356)
chr1	62694158	62695418	ADE.off.peak6741	L1TD1 (+34285)	NONE
chr1	62792890	62793765	ADE.off.peak6757	KANK4 (-8243)	KANK4 (-8243)
chr1	63051109	63051714	ADE.off.peak6773	ANGPTL3 (-11746)	ANGPTL3 (-11746)
chr1	63221374	63222368	ADE.off.peak6784	ATG4C (-27935)	NONE
chr1	63539292	63540655	ADE.off.peak6814	NONE	NONE
chr1	63760404	63761178	ADE.off.peak6831	FOXD3 (-27939)	NONE
chr1	63795973	63796625	ADE.off.peak6840	FOXD3 (+7569)	FOXD3 (+7569)
chr1	64038398	64038832	ADE.off.peak6849	EFCAB7 (+49554)	NONE
chr1	64039502	64040626	ADE.off.peak6850	PGM1 (-48700)	NONE
chr1	64248517	64249074	ADE.off.peak6882	ROR1 (+9082)	ROR1 (+9082)
chr1	64260481	64261040	ADE.off.peak6887	ROR1 (+21047)	ROR1 (+21047)
chr1	64779379	64779963	ADE.off.peak6958	UBE2U (+110181)	NONE
chr1	64815665	64816235	ADE.off.peak6963	CACHD1 (-120525)	NONE
chr1	64820825	64821488	ADE.off.peak6967	CACHD1 (-115318)	NONE
chr1	64822664	64823457	ADE.off.peak6969	CACHD1 (-113414)	NONE
chr1	64938475	64938972	ADE.off.peak6982	CACHD1 (+2249)	CACHD1 (+2249)
chr1	64949426	64950123	ADE.off.peak6986	CACHD1 (+13300)	CACHD1 (+13300)
chr1	64959356	64960179	ADE.off.peak6988	CACHD1 (+23293)	CACHD1 (+23293)
chr1	64963191	64963578	ADE.off.peak6989	CACHD1 (+26910)	NONE
chr1	65037904	65038703	ADE.off.peak7000	CACHD1 (+101829)	NONE
chr1	65491838	65492531	ADE.off.peak7045	JAK1 (-59998)	NONE
chr1	65744404	65745162	ADE.off.peak7079	DNAJC6 (-30445)	NONE
chr1	65861521	65862360	ADE.off.peak7089	LEPROT (-24329)	LEPROT (-24329)
chr1	65891338	65891878	ADE.off.peak7093	LEPR (+5273)	LEPR (+5273)
chr1	66015765	66016716	ADE.off.peak7112	LEPR (+129906)	NONE
chr1	66183520	66184452	ADE.off.peak7126	PDE4B (-74211)	NONE
chr1	66736912	66737425	ADE.off.peak7172	NONE	NONE
chr1	66801649	66802064	ADE.off.peak7185	SGIP1 (-198108)	NONE
chr1	66815675	66816234	ADE.off.peak7186	SGIP1 (-184010)	NONE
chr1	66890122	66891418	ADE.off.peak7198	SGIP1 (-109195)	NONE
chr1	66946572	66947460	ADE.off.peak7208	SGIP1 (-52949)	NONE
chr1	67196155	67196676	ADE.off.peak7237	TCTEX1D1 (-21727)	TCTEX1D1 (-21727)
chr1	67484830	67486297	ADE.off.peak7255	SLC35D1 (+34218)	NONE
chr1	67505861	67506662	ADE.off.peak7256	SLC35D1 (+13520)	SLC35D1 (+13520)
chr1	67562959	67563645	ADE.off.peak7259	SLC35D1 (-43520)	NONE
chr1	67721816	67723395	ADE.off.peak7273	IL12RB2 (-50441)	NONE
chr1	67807626	67808398	ADE.off.peak7282	IL12RB2 (+34965)	NONE
chr1	67866186	67867031	ADE.off.peak7286	SERBP1 (+29460)	NONE
chr1	67924365	67925075	ADE.off.peak7293	SERBP1 (-28651)	NONE
chr1	67981019	67981983	ADE.off.peak7302	SERBP1 (-85432)	NONE
chr1	68021019	68021552	ADE.off.peak7309	SERBP1 (-125217)	NONE
chr1	68215089	68216146	ADE.off.peak7352	GADD45A (+64874)	NONE
chr1	68231843	68232735	ADE.off.peak7356	GNG12 (+66861)	NONE
chr1	68257314	68258031	ADE.off.peak7358	GNG12 (+41477)	NONE
chr1	68319249	68319909	ADE.off.peak7373	GNG12 (-20429)	GNG12 (-20429)
chr1	68354290	68355019	ADE.off.peak7374	GNG12 (-55505)	NONE
chr1	68358502	68358820	ADE.off.peak7376	GNG12 (-59511)	NONE
chr1	68742009	68742563	ADE.off.peak7435	WLS (-44058)	NONE
chr1	68759285	68760725	ADE.off.peak7440	WLS (-61777)	NONE
chr1	68785789	68786538	ADE.off.peak7443	WLS (-87936)	NONE
chr1	68851651	68852073	ADE.off.peak7453	RPE65 (+63780)	NONE
chr1	68857026	68857628	ADE.off.peak7454	RPE65 (+58315)	NONE
chr1	68930323	68931122	ADE.off.peak7463	RPE65 (-15081)	RPE65 (-15081)
chr1	69065631	69066260	ADE.off.peak7469	DEPDC1 (-103149)	NONE
chr1	69204954	69205867	ADE.off.peak7472	NONE	NONE
chr1	69224306	69225023	ADE.off.peak7473	NONE	NONE
chr1	69283148	69284262	ADE.off.peak7478	NONE	NONE
chr1	69389106	69390016	ADE.off.peak7485	NONE	NONE
chr1	69542886	69543668	ADE.off.peak7504	NONE	NONE
chr1	69585341	69586318	ADE.off.peak7510	NONE	NONE
chr1	69709399	69710360	ADE.off.peak7519	NONE	NONE
chr1	69734934	69736244	ADE.off.peak7523	NONE	NONE
chr1	69771375	69772090	ADE.off.peak7528	NONE	NONE
chr1	70500092	70500584	ADE.off.peak7590	LRRC40 (+170965)	NONE
chr1	70503682	70504164	ADE.off.peak7591	LRRC40 (+167380)	NONE
chr1	70598677	70599245	ADE.off.peak7595	LRRC40 (+72342)	NONE
chr1	70832641	70832997	ADE.off.peak7616	HHLA3 (+12300)	HHLA3 (+12300)
chr1	70833080	70833889	ADE.off.peak7617	HHLA3 (+12966)	HHLA3 (+12966)
chr1	70839070	70839705	ADE.off.peak7620	HHLA3 (+18869)	HHLA3 (+18869)
chr1	70994250	70994908	ADE.off.peak7633	CTH (+117624)	NONE
chr1	71150805	71151554	ADE.off.peak7655	NONE	NONE
chr1	71312596	71313073	ADE.off.peak7669	NONE	NONE
chr1	71519481	71520744	ADE.off.peak7691	PTGER3 (-6642)	PTGER3 (-6642)
chr1	71694323	71695207	ADE.off.peak7704	ZRANB2 (-147785)	NONE
chr1	71822982	71824070	ADE.off.peak7713	NONE	NONE
chr1	71858833	71859680	ADE.off.peak7715	NONE	NONE
chr1	71927858	71928381	ADE.off.peak7717	NONE	NONE
chr1	72006156	72006829	ADE.off.peak7723	NONE	NONE
chr1	72203458	72204450	ADE.off.peak7734	NONE	NONE
chr1	72429811	72430337	ADE.off.peak7744	NONE	NONE
chr1	72466335	72466996	ADE.off.peak7745	NONE	NONE
chr1	72500472	72501120	ADE.off.peak7753	NONE	NONE
chr1	72750064	72750470	ADE.off.peak7767	NEGR1 (-1850)	NEGR1 (-1850)
chr1	72836931	72837804	ADE.off.peak7768	NEGR1 (-88951)	NONE
chr1	73190440	73191657	ADE.off.peak7794	NONE	NONE
chr1	73310881	73311600	ADE.off.peak7804	NONE	NONE
chr1	73446133	73446763	ADE.off.peak7812	NONE	NONE
chr1	73450680	73451243	ADE.off.peak7816	NONE	NONE
chr1	73453476	73453966	ADE.off.peak7817	NONE	NONE
chr1	73458773	73459386	ADE.off.peak7820	NONE	NONE
chr1	73531103	73531746	ADE.off.peak7827	NONE	NONE
chr1	73565083	73566378	ADE.off.peak7830	NONE	NONE
chr1	73646359	73647295	ADE.off.peak7837	NONE	NONE
chr1	73670864	73671618	ADE.off.peak7841	NONE	NONE
chr1	73792248	73794007	ADE.off.peak7847	NONE	NONE
chr1	73867124	73867850	ADE.off.peak7849	NONE	NONE
chr1	74058917	74059540	ADE.off.peak7859	NONE	NONE
chr1	74408926	74409491	ADE.off.peak7880	NONE	NONE
chr1	74781861	74782739	ADE.off.peak7904	TNNI3K (+118353)	NONE
chr1	74987784	74988394	ADE.off.peak7930	LRRC53 (-9791)	LRRC53 (-9791)
chr1	74989799	74990146	ADE.off.peak7931	LRRC53 (-11675)	LRRC53 (-11675)
chr1	75327467	75328328	ADE.off.peak7962	CRYZ (-128806)	NONE
chr1	75342745	75343669	ADE.off.peak7964	CRYZ (-144115)	NONE
chr1	75533618	75534482	ADE.off.peak7978	LHX8 (-60069)	NONE
chr1	75540428	75541244	ADE.off.peak7979	LHX8 (-53283)	NONE
chr1	75557751	75558342	ADE.off.peak7982	LHX8 (-36072)	NONE
chr1	75590053	75591037	ADE.off.peak7988	LHX8 (-3574)	LHX8 (-3574)
chr1	75595773	75596147	ADE.off.peak7989	LHX8 (+1841)	LHX8 (+1841)
chr1	75596578	75597048	ADE.off.peak7990	LHX8 (+2694)	LHX8 (+2694)
chr1	75601553	75602963	ADE.off.peak7993	LHX8 (+8139)	LHX8 (+8139)
chr1	75722926	75723719	ADE.off.peak8003	LHX8 (+129204)	NONE
chr1	75794250	75795066	ADE.off.peak8012	NONE	NONE
chr1	76137773	76138989	ADE.off.peak8042	ACADM (-52084)	NONE
chr1	76307604	76308759	ADE.off.peak8057	MSH4 (+45615)	NONE
chr1	76327177	76328059	ADE.off.peak8060	MSH4 (+65051)	NONE
chr1	76518620	76519276	ADE.off.peak8082	ST6GALNAC3 (-21456)	ST6GALNAC3 (-21456)
chr1	76696578	76696982	ADE.off.peak8100	ST6GALNAC3 (+156376)	NONE
chr1	76703698	76704394	ADE.off.peak8102	ST6GALNAC3 (+163642)	NONE
chr1	76960488	76960981	ADE.off.peak8127	NONE	NONE
chr1	76967244	76967916	ADE.off.peak8129	NONE	NONE
chr1	76968765	76969224	ADE.off.peak8130	NONE	NONE
chr1	76976807	76977448	ADE.off.peak8131	NONE	NONE
chr1	77013415	77014170	ADE.off.peak8136	NONE	NONE
chr1	77319968	77320457	ADE.off.peak8160	ST6GALNAC5 (-12913)	ST6GALNAC5 (-12913)
chr1	77384184	77385552	ADE.off.peak8171	ST6GALNAC5 (+51742)	NONE
chr1	77399205	77400168	ADE.off.peak8173	ST6GALNAC5 (+66561)	NONE
chr1	77446686	77447381	ADE.off.peak8177	ST6GALNAC5 (+113908)	NONE
chr1	77481455	77482034	ADE.off.peak8180	ST6GALNAC5 (+148619)	NONE
chr1	77547479	77548123	ADE.off.peak8190	PIGK (+137310)	NONE
chr1	77687840	77688738	ADE.off.peak8198	PIGK (-3178)	PIGK (-3178)
chr1	77878182	77879298	ADE.off.peak8220	AK5 (+131004)	NONE
chr1	78152527	78153804	ADE.off.peak8243	ZZZ3 (-4823)	ZZZ3 (-4823)
chr1	78620651	78621228	ADE.off.peak8291	GIPC2 (+109354)	NONE
chr1	78668884	78669936	ADE.off.peak8297	GIPC2 (+157824)	NONE
chr1	78702962	78703611	ADE.off.peak8304	GIPC2 (+191701)	NONE
chr1	79019073	79019893	ADE.off.peak8327	PTGFR (+62726)	NONE
chr1	79138505	79139473	ADE.off.peak8333	IFI44 (+23473)	IFI44 (+23473)
chr1	79316305	79317192	ADE.off.peak8343	ELTD1 (+155654)	NONE
chr1	79603754	79604345	ADE.off.peak8355	ELTD1 (-131647)	NONE
chr1	79658708	79659600	ADE.off.peak8359	ELTD1 (-186751)	NONE
chr1	79728342	79729000	ADE.off.peak8364	NONE	NONE
chr1	79896090	79896516	ADE.off.peak8372	NONE	NONE
chr1	79954254	79954904	ADE.off.peak8375	NONE	NONE
chr1	79982120	79982997	ADE.off.peak8383	NONE	NONE
chr1	80161887	80162511	ADE.off.peak8401	NONE	NONE
chr1	80167183	80167892	ADE.off.peak8403	NONE	NONE
chr1	80603419	80604282	ADE.off.peak8435	NONE	NONE
chr1	80619478	80620114	ADE.off.peak8436	NONE	NONE
chr1	80647130	80647692	ADE.off.peak8440	NONE	NONE
chr1	80814778	80815306	ADE.off.peak8452	NONE	NONE
chr1	80975609	80976054	ADE.off.peak8460	NONE	NONE
chr1	81460613	81461363	ADE.off.peak8488	NONE	NONE
chr1	81686221	81687649	ADE.off.peak8507	NONE	NONE
chr1	81710868	81711538	ADE.off.peak8511	NONE	NONE
chr1	81716202	81716886	ADE.off.peak8516	NONE	NONE
chr1	81720228	81720647	ADE.off.peak8518	NONE	NONE
chr1	81777804	81778554	ADE.off.peak8520	NONE	NONE
chr1	81844749	81845779	ADE.off.peak8529	NONE	NONE
chr1	81879949	81880678	ADE.off.peak8532	NONE	NONE
chr1	82012845	82013581	ADE.off.peak8547	NONE	NONE
chr1	82148089	82148815	ADE.off.peak8561	LPHN2 (-117630)	NONE
chr1	82385816	82386491	ADE.off.peak8576	LPHN2 (+120072)	NONE
chr1	82533206	82533795	ADE.off.peak8589	NONE	NONE
chr1	82951029	82952144	ADE.off.peak8622	NONE	NONE
chr1	83030808	83031478	ADE.off.peak8629	NONE	NONE
chr1	83241132	83241747	ADE.off.peak8640	NONE	NONE
chr1	83444225	83445021	ADE.off.peak8657	NONE	NONE
chr1	83729254	83730134	ADE.off.peak8681	NONE	NONE
chr1	83821347	83822178	ADE.off.peak8690	NONE	NONE
chr1	85189926	85190607	ADE.off.peak8838	SSX2IP (-34039)	NONE
chr1	85229660	85230628	ADE.off.peak8849	SSX2IP (-73916)	NONE
chr1	85240473	85241393	ADE.off.peak8852	SSX2IP (-84705)	NONE
chr1	85247693	85248652	ADE.off.peak8853	LPAR3 (+83669)	NONE
chr1	85360198	85360700	ADE.off.peak8862	LPAR3 (-28607)	NONE
chr1	85515484	85515920	ADE.off.peak8873	MCOLN3 (-1573)	MCOLN3 (-1573)
chr1	85809998	85810418	ADE.off.peak8908	BCL10 (-67435)	NONE
chr1	86072720	86073505	ADE.off.peak8936	CYR61 (+26669)	NONE
chr1	86081659	86082586	ADE.off.peak8939	CYR61 (+35679)	NONE
chr1	86392663	86393597	ADE.off.peak8963	NONE	NONE
chr1	86441543	86442446	ADE.off.peak8965	COL24A1 (+180451)	NONE
chr1	86566117	86566615	ADE.off.peak8973	COL24A1 (+56080)	NONE
chr1	86657635	86658001	ADE.off.peak8978	COL24A1 (-35372)	NONE
chr1	87277264	87277794	ADE.off.peak9039	ENSG00000183291 (+102519)	NONE
chr1	87279634	87280175	ADE.off.peak9040	ENSG00000183291 (+100143)	NONE
chr1	87283018	87283507	ADE.off.peak9041	ENSG00000183291 (+96785)	NONE
chr1	87565584	87566721	ADE.off.peak9062	HS2ST1 (+185796)	NONE
chr1	87614788	87615758	ADE.off.peak9073	LMO4 (-178878)	NONE
chr1	87691617	87692533	ADE.off.peak9082	LMO4 (-102076)	NONE
chr1	87796902	87797830	ADE.off.peak9094	LMO4 (+3215)	LMO4 (+3215)
chr1	87892553	87893054	ADE.off.peak9103	LMO4 (+98653)	NONE
chr1	88063984	88064523	ADE.off.peak9120	NONE	NONE
chr1	88151100	88151755	ADE.off.peak9131	NONE	NONE
chr1	88188905	88189345	ADE.off.peak9135	NONE	NONE
chr1	88807252	88808359	ADE.off.peak9191	NONE	NONE
chr1	88928194	88928980	ADE.off.peak9196	NONE	NONE
chr1	88932572	88933168	ADE.off.peak9197	NONE	NONE
chr1	89202176	89203559	ADE.off.peak9222	PKN2 (+52963)	NONE
chr1	89241577	89242456	ADE.off.peak9227	PKN2 (+92112)	NONE
chr1	89243306	89243664	ADE.off.peak9228	PKN2 (+93580)	NONE
chr1	89593285	89594295	ADE.off.peak9264	GBP2 (-1993)	GBP2 (-1993)
chr1	89827284	89827730	ADE.off.peak9284	GBP6 (-2110)	GBP6 (-2110)
chr1	89870555	89871483	ADE.off.peak9288	GBP6 (+41402)	NONE
chr1	89922517	89922986	ADE.off.peak9293	LRRC8B (-67710)	NONE
chr1	90064005	90065085	ADE.off.peak9308	LRRC8C (-34086)	NONE
chr1	90075132	90076508	ADE.off.peak9310	LRRC8C (-22811)	LRRC8C (-22811)
chr1	90376241	90376751	ADE.off.peak9349	ZNF326 (-84178)	NONE
chr1	90377079	90377596	ADE.off.peak9350	ZNF326 (-83336)	NONE
chr1	90394686	90395533	ADE.off.peak9354	ZNF326 (-65564)	NONE
chr1	90959543	90960844	ADE.off.peak9409	NONE	NONE
chr1	91027033	91027913	ADE.off.peak9419	BARHL2 (+155321)	NONE
chr1	91176040	91176828	ADE.off.peak9437	BARHL2 (+6360)	BARHL2 (+6360)
chr1	91189107	91189677	ADE.off.peak9440	BARHL2 (-6598)	BARHL2 (-6598)
chr1	91274420	91275448	ADE.off.peak9451	BARHL2 (-92140)	NONE
chr1	91306996	91307579	ADE.off.peak9459	BARHL2 (-124494)	NONE
chr1	91392479	91392855	ADE.off.peak9468	ZNF644 (+94363)	NONE
chr1	91439759	91440499	ADE.off.peak9471	ZNF644 (+46901)	NONE
chr1	91752283	91753041	ADE.off.peak9500	HFM1 (+117764)	NONE
chr1	92011581	92012950	ADE.off.peak9514	CDC7 (+45601)	NONE
chr1	92110427	92111236	ADE.off.peak9526	CDC7 (+144167)	NONE
chr1	92945666	92946912	ADE.off.peak9597	GFI1 (+3222)	GFI1 (+3222)
chr1	93876484	93877007	ADE.off.peak9665	FNBP1L (-36942)	NONE
chr1	94101620	94102138	ADE.off.peak9699	FNBP1L (+188191)	NONE
chr1	94245076	94245807	ADE.off.peak9726	BCAR3 (+67264)	NONE
chr1	94478156	94479210	ADE.off.peak9758	GCLM (-103717)	NONE
chr1	94514138	94514707	ADE.off.peak9768	ABCA4 (+72265)	NONE
chr1	94725012	94725602	ADE.off.peak9793	ARHGAP29 (-22186)	ARHGAP29 (-22186)
chr1	94792607	94793278	ADE.off.peak9803	ARHGAP29 (-89822)	NONE
chr1	95088278	95089785	ADE.off.peak9844	F3 (-81676)	NONE
chr1	95123046	95124156	ADE.off.peak9848	F3 (-116245)	NONE
chr1	95126442	95126883	ADE.off.peak9849	F3 (-119307)	NONE
chr1	95154063	95154804	ADE.off.peak9854	SLC44A3 (-131472)	NONE
chr1	95200481	95201676	ADE.off.peak9863	SLC44A3 (-84827)	NONE
chr1	95762987	95763935	ADE.off.peak9938	RWDD3 (+63750)	NONE
chr1	95872478	95873961	ADE.off.peak9955	RWDD3 (+173509)	NONE
chr1	96259358	96260096	ADE.off.peak9989	NONE	NONE
chr1	96468836	96469491	ADE.off.peak10001	NONE	NONE
chr1	96940590	96941412	ADE.off.peak10040	NONE	NONE
chr1	97025499	97025996	ADE.off.peak10050	PTBP2 (-161630)	NONE
chr1	97027665	97028211	ADE.off.peak10051	PTBP2 (-159440)	NONE
chr1	97046284	97046955	ADE.off.peak10053	PTBP2 (-140758)	NONE
chr1	97061647	97062288	ADE.off.peak10056	PTBP2 (-125410)	NONE
chr1	97070011	97070765	ADE.off.peak10057	PTBP2 (-116990)	NONE
chr1	97180858	97181476	ADE.off.peak10065	PTBP2 (-6211)	PTBP2 (-6211)
chr1	97324076	97324922	ADE.off.peak10078	PTBP2 (+137121)	NONE
chr1	97338343	97339276	ADE.off.peak10079	PTBP2 (+151432)	NONE
chr1	97580392	97580847	ADE.off.peak10100	NONE	NONE
chr1	97907477	97907971	ADE.off.peak10121	NONE	NONE
chr1	98046605	98047898	ADE.off.peak10136	NONE	NONE
chr1	98513832	98514285	ADE.off.peak10159	DPYD (-127480)	NONE
chr1	98518679	98520188	ADE.off.peak10160	DPYD (-132855)	NONE
chr1	98552256	98552945	ADE.off.peak10162	DPYD (-166022)	NONE
chr1	98670782	98671269	ADE.off.peak10172	NONE	NONE
chr1	98789390	98789999	ADE.off.peak10185	NONE	NONE
chr1	99054181	99055037	ADE.off.peak10206	SNX7 (-72670)	NONE
chr1	99534601	99535240	ADE.off.peak10245	ENSG00000117598 (-64472)	NONE
chr1	99603124	99603654	ADE.off.peak10249	ENSG00000117600 (-126120)	NONE
chr1	99980254	99981028	ADE.off.peak10289	PALMD (-130858)	NONE
chr1	100118486	100118865	ADE.off.peak10310	PALMD (+7177)	PALMD (+7177)
chr1	100169912	100170887	ADE.off.peak10318	PALMD (+58901)	NONE
chr1	100309979	100311094	ADE.off.peak10349	AGL (-5508)	AGL (-5508)
chr1	100927838	100928510	ADE.off.peak10407	GPR88 (-75519)	NONE
chr1	100929327	100929952	ADE.off.peak10408	GPR88 (-74053)	NONE
chr1	101004254	101005847	ADE.off.peak10413	GPR88 (+1358)	GPR88 (+1358)
chr1	101009025	101009542	ADE.off.peak10414	GPR88 (+5591)	GPR88 (+5591)
chr1	101285584	101286345	ADE.off.peak10444	EXTL2 (+75589)	NONE
chr1	101300317	101301456	ADE.off.peak10447	EXTL2 (+60667)	NONE
chr1	101602426	101603541	ADE.off.peak10470	S1PR1 (-99460)	NONE
chr1	101666022	101666481	ADE.off.peak10476	S1PR1 (-36192)	NONE
chr1	101704277	101704670	ADE.off.peak10481	S1PR1 (+2030)	S1PR1 (+2030)
chr1	101847682	101848132	ADE.off.peak10497	S1PR1 (+145463)	NONE
chr1	102118989	102119807	ADE.off.peak10523	NONE	NONE
chr1	102308501	102309137	ADE.off.peak10542	OLFM3 (+153767)	NONE
chr1	102583693	102584122	ADE.off.peak10557	OLFM3 (-121322)	NONE
chr1	103016246	103016723	ADE.off.peak10577	NONE	NONE
chr1	103124916	103126462	ADE.off.peak10581	NONE	NONE
chr1	103319031	103320331	ADE.off.peak10591	NONE	NONE
chr1	103398896	103399710	ADE.off.peak10595	COL11A1 (+174744)	NONE
chr1	103571931	103572861	ADE.off.peak10606	COL11A1 (+1651)	COL11A1 (+1651)
chr1	103715824	103716507	ADE.off.peak10615	COL11A1 (-142119)	NONE
chr1	103732951	103733791	ADE.off.peak10617	COL11A1 (-159324)	NONE
chr1	104626793	104627557	ADE.off.peak10640	NONE	NONE
chr1	104635269	104635716	ADE.off.peak10641	NONE	NONE
chr1	104677298	104678304	ADE.off.peak10643	NONE	NONE
chr1	105030733	105031817	ADE.off.peak10660	NONE	NONE
chr1	105136063	105136964	ADE.off.peak10664	NONE	NONE
chr1	105206636	105207548	ADE.off.peak10672	NONE	NONE
chr1	105391645	105392556	ADE.off.peak10677	NONE	NONE
chr1	105420912	105421655	ADE.off.peak10679	NONE	NONE
chr1	105679943	105680997	ADE.off.peak10687	NONE	NONE
chr1	105958872	105959636	ADE.off.peak10698	NONE	NONE
chr1	106184021	106184925	ADE.off.peak10707	NONE	NONE
chr1	107224283	107225123	ADE.off.peak10754	NONE	NONE
chr1	107289033	107290701	ADE.off.peak10758	NONE	NONE
chr1	107460122	107460531	ADE.off.peak10769	PRMT6 (-138974)	NONE
chr1	107560256	107560661	ADE.off.peak10780	PRMT6 (-38842)	NONE
chr1	107587127	107588115	ADE.off.peak10783	PRMT6 (-11680)	PRMT6 (-11680)
chr1	107737949	107738775	ADE.off.peak10796	NTNG1 (+54920)	NONE
chr1	107769065	107770253	ADE.off.peak10800	NTNG1 (+86217)	NONE
chr1	107895281	107896233	ADE.off.peak10816	NONE	NONE
chr1	108373074	108373535	ADE.off.peak10878	VAV3 (+134461)	NONE
chr1	108409954	108410754	ADE.off.peak10884	VAV3 (+97412)	NONE
chr1	108479136	108479726	ADE.off.peak10887	VAV3 (+28335)	NONE
chr1	108600197	108601059	ADE.off.peak10899	VAV3 (-92862)	NONE
chr1	108663854	108664776	ADE.off.peak10906	SLC25A24 (+78665)	NONE
chr1	108751242	108752529	ADE.off.peak10915	SLC25A24 (-8906)	SLC25A24 (-8906)
chr1	108815042	108816425	ADE.off.peak10923	NBPF4 (-29045)	NONE
chr1	108963302	108964586	ADE.off.peak10927	NBPF6 (+45523)	NONE
chr1	109076055	109076947	ADE.off.peak10943	HENMT1 (+127647)	NONE
chr1	109358818	109359648	ADE.off.peak10978	GPSM2 (-58739)	NONE
chr1	109490434	109491279	ADE.off.peak10994	CLCC1 (+15254)	CLCC1 (+15254)
chr1	109772017	109772906	ADE.off.peak11030	SARS (+15922)	SARS (+15922)
chr1	109783146	109783743	ADE.off.peak11032	CELSR2 (-9196)	CELSR2 (-9196)
chr1	110672631	110673610	ADE.off.peak11148	UBL4B (+18059)	UBL4B (+18059)
chr1	111050314	111051289	ADE.off.peak11200	KCNA10 (+10995)	KCNA10 (+10995)
chr1	111756781	111757811	ADE.off.peak11265	CHI3L2 (+13903)	CHI3L2 (+13903)
chr1	112084287	112085161	ADE.off.peak11302	ADORA3 (-38614)	NONE
chr1	113285638	113287237	ADE.off.peak11415	FAM19A3 (+23397)	FAM19A3 (+23397)
chr1	113360352	113361082	ADE.off.peak11427	FAM19A3 (+97676)	NONE
chr1	113361746	113363116	ADE.off.peak11428	FAM19A3 (+99390)	NONE
chr1	113368115	113368723	ADE.off.peak11431	FAM19A3 (+105378)	NONE
chr1	113396658	113397749	ADE.off.peak11436	SLC16A1 (+101481)	NONE
chr1	113569626	113570964	ADE.off.peak11456	LRIG2 (-45536)	NONE
chr1	113586264	113586822	ADE.off.peak11460	LRIG2 (-29288)	NONE
chr1	113797981	113799032	ADE.off.peak11482	MAGI3 (-135074)	NONE
chr1	114545118	114545939	ADE.off.peak11526	OLFML3 (+23464)	OLFML3 (+23464)
chr1	114574548	114575450	ADE.off.peak11532	OLFML3 (+52934)	NONE
chr1	114579577	114580226	ADE.off.peak11534	OLFML3 (+57837)	NONE
chr1	114580723	114581543	ADE.off.peak11535	OLFML3 (+59068)	NONE
chr1	114618032	114618870	ADE.off.peak11540	SYT6 (+77088)	NONE
chr1	114630861	114631869	ADE.off.peak11543	SYT6 (+64174)	NONE
chr1	114661133	114661779	ADE.off.peak11549	SYT6 (+34083)	NONE
chr1	114688130	114689048	ADE.off.peak11554	SYT6 (+6950)	SYT6 (+6950)
chr1	115434604	115435712	ADE.off.peak11609	SYCP1 (+37734)	NONE
chr1	115444423	115445343	ADE.off.peak11610	SYCP1 (+47459)	NONE
chr1	115655141	115656270	ADE.off.peak11628	TSPAN2 (-23621)	TSPAN2 (-23621)
chr1	116380252	116382483	ADE.off.peak11715	NHLH2 (+5170)	NHLH2 (+5170)
chr1	116710080	116711326	ADE.off.peak11747	MAB21L3 (+56327)	NONE
chr1	117036668	117037337	ADE.off.peak11801	CD58 (+76658)	NONE
chr1	117255112	117255784	ADE.off.peak11830	CD2 (-41559)	NONE
chr1	117811056	117812176	ADE.off.peak11902	VTCN1 (-58060)	NONE
chr1	118205261	118206184	ADE.off.peak11944	FAM46C (+57167)	NONE
chr1	118250492	118251508	ADE.off.peak11950	FAM46C (+102444)	NONE
chr1	118385196	118386006	ADE.off.peak11965	GDAP2 (+86652)	NONE
chr1	118619799	118620623	ADE.off.peak11985	SPAG17 (+107635)	NONE
chr1	119025788	119026680	ADE.off.peak12016	NONE	NONE
chr1	119116040	119116855	ADE.off.peak12026	NONE	NONE
chr1	119281886	119282702	ADE.off.peak12032	NONE	NONE
chr1	119502470	119503747	ADE.off.peak12043	TBX15 (+29070)	NONE
chr1	119522120	119522950	ADE.off.peak12044	TBX15 (+9644)	TBX15 (+9644)
chr1	119526848	119527513	ADE.off.peak12046	TBX15 (+4998)	TBX15 (+4998)
chr1	119549116	119549706	ADE.off.peak12055	TBX15 (-17232)	TBX15 (-17232)
chr1	119550045	119551606	ADE.off.peak12056	TBX15 (-18647)	TBX15 (-18647)
chr1	119623175	119623591	ADE.off.peak12060	WARS2 (+59911)	NONE
chr1	119859266	119859835	ADE.off.peak12084	HAO2 (-51910)	NONE
chr1	119874376	119874952	ADE.off.peak12087	HAO2 (-36797)	NONE
chr1	119883332	119884496	ADE.off.peak12089	HAO2 (-27547)	NONE
chr1	119930463	119931319	ADE.off.peak12094	HAO2 (+19430)	HAO2 (+19430)
chr1	119992489	119993060	ADE.off.peak12102	HSD3B2 (+35221)	NONE
chr1	120173769	120174653	ADE.off.peak12124	ZNF697 (+16185)	ZNF697 (+16185)
chr1	120256142	120256620	ADE.off.peak12139	PHGDH (+1871)	PHGDH (+1871)
chr1	120601783	120602474	ADE.off.peak12188	NOTCH2 (+10111)	NOTCH2 (+10111)
chr1	121279207	121280333	ADE.off.peak12265	NONE	NONE
chr1	143646690	143647679	ADE.off.peak12277	PPIAL4G (+120696)	NONE
chr1	143879645	143880369	ADE.off.peak12294	FAM72D (+33136)	NONE
chr1	144567337	144568277	ADE.off.peak12399	NONE	NONE
chr1	145022907	145023812	ADE.off.peak12458	PDE4DIP (-28338)	NONE
chr1	145218910	145219647	ADE.off.peak12489	NOTCH2NL (-5320)	NOTCH2NL (-5320)
chr1	145415165	145416132	ADE.off.peak12525	HFE2 (+2371)	HFE2 (+2371)
chr1	145561898	145563235	ADE.off.peak12547	PIAS3 (-13422)	PIAS3 (-13422)
chr1	145962985	145964216	ADE.off.peak12576	GPR89C (+79733)	NONE
chr1	146543945	146544948	ADE.off.peak12625	PRKAB2 (+99676)	NONE
chr1	147039433	147040041	ADE.off.peak12668	BCL9 (+26555)	NONE
chr1	147309140	147309768	ADE.off.peak12703	GJA5 (-63970)	NONE
chr1	147504828	147505958	ADE.off.peak12719	NBPF24 (+94156)	NONE
chr1	147550981	147551869	ADE.off.peak12728	NBPF24 (+48124)	NONE
chr1	147736956	147737601	ADE.off.peak12744	NBPF24 (-137730)	NONE
chr1	147752159	147753972	ADE.off.peak12745	NBPF24 (-153517)	NONE
chr1	147774423	147776205	ADE.off.peak12749	NBPF24 (-175765)	NONE
chr1	147825348	147826493	ADE.off.peak12758	PPIAL4A (+129498)	NONE
chr1	147833555	147835135	ADE.off.peak12759	PPIAL4A (+121074)	NONE
chr1	148526845	148527535	ADE.off.peak12806	NBPF15 (-33653)	NONE
chr1	149192652	149193308	ADE.off.peak12843	NONE	NONE
chr1	149193652	149194734	ADE.off.peak12844	NONE	NONE
chr1	149284363	149285159	ADE.off.peak12856	HIST2H3PS2 (+115781)	NONE
chr1	149326099	149327221	ADE.off.peak12864	HIST2H3PS2 (+73882)	NONE
chr1	149332815	149333469	ADE.off.peak12865	HIST2H3PS2 (+67400)	NONE
chr1	149333623	149334427	ADE.off.peak12866	HIST2H3PS2 (+66517)	NONE
chr1	149670089	149670701	ADE.off.peak12902	FCGR1A (-83851)	NONE
chr1	149711585	149712776	ADE.off.peak12909	FCGR1A (-42065)	NONE
chr1	149817030	149817411	ADE.off.peak12924	HIST2H2AA3 (-2743)	HIST2H2AA3 (-2743)
chr1	150613757	150614277	ADE.off.peak13021	ENSA (-11965)	ENSA (-11965)
chr1	151105584	151106195	ADE.off.peak13062	SEMA6C (+13043)	SEMA6C (+13043)
chr1	151488449	151489052	ADE.off.peak13110	CGN (+4878)	CGN (+4878)
chr1	151833004	151833812	ADE.off.peak13154	THEM5 (-7235)	THEM5 (-7235)
chr1	151918044	151918611	ADE.off.peak13165	THEM4 (-36044)	NONE
chr1	152016350	152016701	ADE.off.peak13188	S100A11 (-7015)	S100A11 (-7015)
chr1	152079891	152080620	ADE.off.peak13194	TCHH (+6300)	TCHH (+6300)
chr1	153233107	153234577	ADE.off.peak13282	LOR (+1666)	LOR (+1666)
chr1	153260930	153261579	ADE.off.peak13285	PGLYRP3 (+21939)	PGLYRP3 (+21939)
chr1	153265261	153265878	ADE.off.peak13286	PGLYRP3 (+17624)	PGLYRP3 (+17624)
chr1	153438018	153439440	ADE.off.peak13305	S100A7 (-5552)	S100A7 (-5552)
chr1	153571090	153571683	ADE.off.peak13332	S100A16 (+10426)	S100A16 (+10426)
chr1	153717784	153718464	ADE.off.peak13358	INTS3 (+17581)	INTS3 (+17581)
chr1	155161195	155161632	ADE.off.peak13525	MUC1 (+1292)	MUC1 (+1292)
chr1	155165939	155166369	ADE.off.peak13528	MUC1 (-3448)	MUC1 (-3448)
chr1	155264737	155266019	ADE.off.peak13546	PKLR (+5847)	PKLR (+5847)
chr1	156473111	156473438	ADE.off.peak13700	MEF2D (-2655)	MEF2D (-2655)
chr1	156554360	156555139	ADE.off.peak13711	APOA1BP (-6804)	APOA1BP (-6804)
chr1	156637756	156639097	ADE.off.peak13730	NES (+8762)	NES (+8762)
chr1	156643330	156644169	ADE.off.peak13731	NES (+3439)	NES (+3439)
chr1	156662499	156663399	ADE.off.peak13736	CRABP2 (+12444)	CRABP2 (+12444)
chr1	156677820	156678366	ADE.off.peak13740	CRABP2 (-2700)	CRABP2 (-2700)
chr1	156814908	156815884	ADE.off.peak13764	INSRR (+13414)	INSRR (+13414)
chr1	156845844	156846497	ADE.off.peak13770	NTRK1 (+15485)	NTRK1 (+15485)
chr1	157081512	157082019	ADE.off.peak13801	ETV3L (-12166)	ETV3L (-12166)
chr1	157164490	157165635	ADE.off.peak13820	ETV3 (-56904)	NONE
chr1	157243096	157243912	ADE.off.peak13828	ETV3 (-135345)	NONE
chr1	157509854	157510455	ADE.off.peak13861	FCRL5 (+12155)	FCRL5 (+12155)
chr1	157595739	157596219	ADE.off.peak13871	FCRL4 (-28109)	NONE
chr1	157743360	157744184	ADE.off.peak13881	FCRL2 (+3140)	FCRL2 (+3140)
chr1	157948225	157949246	ADE.off.peak13892	KIRREL (-14664)	KIRREL (-14664)
chr1	158073033	158073399	ADE.off.peak13915	CD1D (-76521)	NONE
chr1	158073553	158074217	ADE.off.peak13916	CD1D (-75852)	NONE
chr1	158087653	158088143	ADE.off.peak13919	CD1D (-61839)	NONE
chr1	158124342	158124722	ADE.off.peak13924	CD1D (-25205)	NONE
chr1	158150569	158151600	ADE.off.peak13926	CD1D (+1348)	CD1D (+1348)
chr1	158182033	158182764	ADE.off.peak13931	CD1D (+32662)	NONE
chr1	158289446	158290515	ADE.off.peak13938	CD1B (+11340)	CD1B (+11340)
chr1	158476058	158476817	ADE.off.peak13947	OR10R2 (+26770)	NONE
chr1	158763440	158764375	ADE.off.peak13959	OR6N2 (-16483)	OR6N2 (-16483)
chr1	158834214	158834870	ADE.off.peak13962	MNDA (+33435)	NONE
chr1	159111288	159112088	ADE.off.peak13997	CADM3 (-29711)	NONE
chr1	159142453	159143204	ADE.off.peak14003	CADM3 (+1430)	CADM3 (+1430)
chr1	159156909	159158805	ADE.off.peak14006	CADM3 (+16458)	CADM3 (+16458)
chr1	159177971	159178552	ADE.off.peak14010	DARC (+3061)	DARC (+3061)
chr1	159188471	159189451	ADE.off.peak14013	DARC (+13760)	DARC (+13760)
chr1	159391494	159392576	ADE.off.peak14031	OR10J1 (-17477)	OR10J1 (-17477)
chr1	159567658	159568557	ADE.off.peak14049	APCS (+10493)	APCS (+10493)
chr1	159883529	159883992	ADE.off.peak14093	TAGLN2 (+11761)	TAGLN2 (+11761)
chr1	159899160	159899986	ADE.off.peak14097	TAGLN2 (-4051)	TAGLN2 (-4051)
chr1	160031101	160032457	ADE.off.peak14117	KCNJ10 (+8259)	KCNJ10 (+8259)
chr1	160065619	160066037	ADE.off.peak14124	IGSF8 (+2651)	IGSF8 (+2651)
chr1	160138650	160140072	ADE.off.peak14140	ATP1A4 (+18001)	ATP1A4 (+18001)
chr1	160176181	160176695	ADE.off.peak14147	PEA15 (+1311)	PEA15 (+1311)
chr1	160332013	160333180	ADE.off.peak14165	NHLH1 (-4260)	NHLH1 (-4260)
chr1	160377543	160378564	ADE.off.peak14173	VANGL2 (+7678)	VANGL2 (+7678)
chr1	160951093	160952834	ADE.off.peak14243	ITLN2 (-27375)	NONE
chr1	161275301	161276453	ADE.off.peak14297	MPZ (+3885)	MPZ (+3885)
chr1	161391677	161392792	ADE.off.peak14313	C1orf192 (-54571)	NONE
chr1	161397421	161398328	ADE.off.peak14315	C1orf192 (-60211)	NONE
chr1	161411268	161412407	ADE.off.peak14317	FCGR2A (-63382)	NONE
chr1	161412994	161413545	ADE.off.peak14318	FCGR2A (-61950)	NONE
chr1	161418416	161419117	ADE.off.peak14320	FCGR2A (-56453)	NONE
chr1	161423945	161425627	ADE.off.peak14322	FCGR2A (-50434)	NONE
chr1	161425970	161426322	ADE.off.peak14323	FCGR2A (-49074)	NONE
chr1	161433194	161433930	ADE.off.peak14326	FCGR2A (-41658)	NONE
chr1	161438822	161440407	ADE.off.peak14328	FCGR2A (-35605)	NONE
chr1	161440761	161441212	ADE.off.peak14329	FCGR2A (-34233)	NONE
chr1	161509672	161510725	ADE.off.peak14339	FCGR3A (+9619)	FCGR3A (+9619)
chr1	161591087	161592161	ADE.off.peak14350	FCGR3B (+9372)	FCGR3B (+9372)
chr1	162061493	162062275	ADE.off.peak14391	NOS1AP (+22318)	NOS1AP (+22318)
chr1	162117447	162117992	ADE.off.peak14397	NOS1AP (+78154)	NONE
chr1	162166654	162168277	ADE.off.peak14406	NOS1AP (+127900)	NONE
chr1	162199805	162200247	ADE.off.peak14412	C1orf111 (+146634)	NONE
chr1	162219852	162221103	ADE.off.peak14414	C1orf111 (+126182)	NONE
chr1	162336533	162338145	ADE.off.peak14425	C1orf111 (+9321)	C1orf111 (+9321)
chr1	162402689	162403886	ADE.off.peak14435	SH2D1B (-21372)	SH2D1B (-21372)
chr1	162445094	162445921	ADE.off.peak14443	UHMK1 (-22125)	UHMK1 (-22125)
chr1	162499923	162500711	ADE.off.peak14446	UAP1 (-31006)	NONE
chr1	162660741	162661278	ADE.off.peak14457	DDR2 (+58755)	NONE
chr1	162666048	162666723	ADE.off.peak14458	DDR2 (+64131)	NONE
chr1	162792103	162793046	ADE.off.peak14467	HSD17B7 (+32039)	NONE
chr1	163101729	163102194	ADE.off.peak14496	RGS4 (+63397)	NONE
chr1	163369730	163370303	ADE.off.peak14524	NUF2 (+78273)	NONE
chr1	163531378	163532622	ADE.off.peak14535	NONE	NONE
chr1	163565736	163566439	ADE.off.peak14542	NONE	NONE
chr1	163566517	163566989	ADE.off.peak14543	NONE	NONE
chr1	164428365	164429243	ADE.off.peak14589	PBX1 (-100068)	NONE
chr1	164544625	164545192	ADE.off.peak14606	PBX1 (+16037)	PBX1 (+16037)
chr1	164545340	164546324	ADE.off.peak14607	PBX1 (+16960)	PBX1 (+16960)
chr1	164547993	164548396	ADE.off.peak14608	PBX1 (+19323)	PBX1 (+19323)
chr1	164571777	164572391	ADE.off.peak14616	PBX1 (+43212)	NONE
chr1	165042490	165042956	ADE.off.peak14683	NONE	NONE
chr1	165086331	165087207	ADE.off.peak14690	NONE	NONE
chr1	165131710	165132629	ADE.off.peak14697	LMX1A (+193782)	NONE
chr1	165197400	165198183	ADE.off.peak14709	LMX1A (+128160)	NONE
chr1	165256538	165256960	ADE.off.peak14717	LMX1A (+69203)	NONE
chr1	165321610	165322564	ADE.off.peak14730	LMX1A (+3865)	LMX1A (+3865)
chr1	165529919	165530958	ADE.off.peak14762	LRRC52 (+17195)	LRRC52 (+17195)
chr1	165628378	165629263	ADE.off.peak14769	MGST3 (+28723)	NONE
chr1	165902556	165903555	ADE.off.peak14813	UCK2 (+106288)	NONE
chr1	166092030	166092696	ADE.off.peak14830	NONE	NONE
chr1	166402743	166403424	ADE.off.peak14868	NONE	NONE
chr1	166699379	166700221	ADE.off.peak14888	POGK (-109526)	NONE
chr1	166753706	166754570	ADE.off.peak14891	POGK (-55188)	NONE
chr1	166853070	166853919	ADE.off.peak14903	TADA1 (-7931)	TADA1 (-7931)
chr1	167028238	167028980	ADE.off.peak14922	GPA33 (+31259)	NONE
chr1	167090565	167091375	ADE.off.peak14934	DUSP27 (+27688)	NONE
chr1	167105238	167106265	ADE.off.peak14937	DUSP27 (+42470)	NONE
chr1	167399430	167401399	ADE.off.peak14967	CD247 (+87360)	NONE
chr1	167458643	167459525	ADE.off.peak14977	CD247 (+28691)	NONE
chr1	167652812	167653800	ADE.off.peak15002	MPZL1 (-37881)	NONE
chr1	167765983	167766578	ADE.off.peak15019	MPZL1 (+75094)	NONE
chr1	168355869	168356958	ADE.off.peak15103	TBX19 (+106136)	NONE
chr1	168578426	168579644	ADE.off.peak15150	XCL1 (+33324)	NONE
chr1	168888158	168888952	ADE.off.peak15187	ATP1B1 (-186380)	NONE
chr1	169082827	169083380	ADE.off.peak15212	ATP1B1 (+8169)	ATP1B1 (+8169)
chr1	169257159	169257714	ADE.off.peak15231	NME7 (+79768)	NONE
chr1	169294338	169294820	ADE.off.peak15236	NME7 (+42626)	NONE
chr1	169309955	169310761	ADE.off.peak15237	NME7 (+26847)	NONE
chr1	169750530	169750881	ADE.off.peak15284	METTL18 (+13401)	METTL18 (+13401)
chr1	170095726	170096386	ADE.off.peak15314	METTL11B (-19086)	METTL11B (-19086)
chr1	170456488	170457829	ADE.off.peak15342	GORAB (-44111)	NONE
chr1	170482297	170482645	ADE.off.peak15347	GORAB (-18799)	GORAB (-18799)
chr1	170531360	170532457	ADE.off.peak15350	GORAB (+30639)	NONE
chr1	170629274	170629799	ADE.off.peak15358	PRRX1 (-3510)	PRRX1 (-3510)
chr1	170640311	170640945	ADE.off.peak15363	PRRX1 (+7581)	PRRX1 (+7581)
chr1	170900834	170901690	ADE.off.peak15379	FMO3 (-158756)	NONE
chr1	171188496	171188850	ADE.off.peak15399	FMO2 (+34285)	NONE
chr1	171188957	171190258	ADE.off.peak15400	FMO2 (+35220)	NONE
chr1	171267589	171268277	ADE.off.peak15410	FMO4 (-15440)	FMO4 (-15440)
chr1	171275594	171276497	ADE.off.peak15412	FMO4 (-7327)	FMO4 (-7327)
chr1	171372337	171373126	ADE.off.peak15427	PRRC2C (-81963)	NONE
chr1	171400575	171401733	ADE.off.peak15431	PRRC2C (-53541)	NONE
chr1	171610327	171611040	ADE.off.peak15446	MYOC (+11139)	MYOC (+11139)
chr1	171723414	171724097	ADE.off.peak15458	VAMP4 (-12369)	VAMP4 (-12369)
chr1	171867989	171868585	ADE.off.peak15471	DNM3 (+57666)	NONE
chr1	171878666	171879405	ADE.off.peak15472	DNM3 (+68415)	NONE
chr1	171935818	171936374	ADE.off.peak15480	DNM3 (+125475)	NONE
chr1	172448866	172449558	ADE.off.peak15539	PIGC (-35986)	NONE
chr1	172507040	172507429	ADE.off.peak15549	SUCO (+4878)	SUCO (+4878)
chr1	172651934	172652387	ADE.off.peak15569	FASLG (+24003)	FASLG (+24003)
chr1	172673552	172674165	ADE.off.peak15570	FASLG (+45701)	NONE
chr1	172688719	172690077	ADE.off.peak15571	FASLG (+61240)	NONE
chr1	172696966	172697525	ADE.off.peak15573	FASLG (+69088)	NONE
chr1	172955573	172956472	ADE.off.peak15598	TNFSF18 (+64080)	NONE
chr1	173398639	173399521	ADE.off.peak15642	PRDX6 (-47325)	NONE
chr1	173417547	173418450	ADE.off.peak15645	PRDX6 (-28406)	NONE
chr1	173458110	173459604	ADE.off.peak15650	PRDX6 (+12452)	PRDX6 (+12452)
chr1	173475377	173475910	ADE.off.peak15652	PRDX6 (+29239)	NONE
chr1	173606473	173607097	ADE.off.peak15668	ANKRD45 (+32216)	NONE
chr1	173656814	173657749	ADE.off.peak15671	ANKRD45 (-18281)	ANKRD45 (-18281)
chr1	173830073	173831195	ADE.off.peak15680	ZBTB37 (-7460)	ZBTB37 (-7460)
chr1	174025039	174026114	ADE.off.peak15698	RC3H1 (-34142)	NONE
chr1	174564664	174565580	ADE.off.peak15732	GPR52 (+147910)	NONE
chr1	174841078	174841460	ADE.off.peak15759	CACYBP (-127600)	NONE
chr1	175042703	175043352	ADE.off.peak15786	TNN (+6034)	TNN (+6034)
chr1	175098372	175099964	ADE.off.peak15792	TNN (+62174)	NONE
chr1	175190379	175191386	ADE.off.peak15803	KIAA0040 (-28993)	NONE
chr1	175301584	175302067	ADE.off.peak15819	KIAA0040 (-139936)	NONE
chr1	175509108	175510534	ADE.off.peak15845	NONE	NONE
chr1	175568061	175569108	ADE.off.peak15854	TNR (+144321)	NONE
chr1	175801419	175802271	ADE.off.peak15893	TNR (-88939)	NONE
chr1	175834351	175835038	ADE.off.peak15899	TNR (-121789)	NONE
chr1	175887499	175888076	ADE.off.peak15908	TNR (-174882)	NONE
chr1	175891353	175892035	ADE.off.peak15911	TNR (-178788)	NONE
chr1	175976689	175977478	ADE.off.peak15918	RFWD2 (+199545)	NONE
chr1	176230412	176231321	ADE.off.peak15936	RFWD2 (-54238)	NONE
chr1	176769767	176771257	ADE.off.peak15992	NONE	NONE
chr1	177013280	177013956	ADE.off.peak16025	ASTN1 (+120208)	NONE
chr1	177034572	177035158	ADE.off.peak16029	ASTN1 (+98961)	NONE
chr1	177150471	177151483	ADE.off.peak16045	BRINP2 (+10344)	BRINP2 (+10344)
chr1	177225195	177226074	ADE.off.peak16053	BRINP2 (+85002)	NONE
chr1	177375263	177376088	ADE.off.peak16070	NONE	NONE
chr1	177602988	177603909	ADE.off.peak16098	NONE	NONE
chr1	177749106	177749729	ADE.off.peak16113	SEC16B (+189632)	NONE
chr1	177763609	177764153	ADE.off.peak16115	SEC16B (+175169)	NONE
chr1	178024264	178024589	ADE.off.peak16145	RASAL2 (-38849)	NONE
chr1	178030188	178030714	ADE.off.peak16149	RASAL2 (-32825)	NONE
chr1	178235701	178236211	ADE.off.peak16165	RASAL2 (+172680)	NONE
chr1	178236711	178237268	ADE.off.peak16166	RASAL2 (+173714)	NONE
chr1	178252116	178253578	ADE.off.peak16169	RASAL2 (+189571)	NONE
chr1	178455330	178456834	ADE.off.peak16198	TEX35 (-26130)	NONE
chr1	178550401	178551093	ADE.off.peak16212	TEX35 (+68535)	NONE
chr1	178914697	178915971	ADE.off.peak16236	ANGPTL1 (-75147)	NONE
chr1	179027504	179028585	ADE.off.peak16251	TOR3A (-22467)	TOR3A (-22467)
chr1	179498545	179499029	ADE.off.peak16292	NPHS2 (+46281)	NONE
chr1	179552800	179553469	ADE.off.peak16297	TDRD5 (-7890)	TDRD5 (-7890)
chr1	179555276	179555996	ADE.off.peak16298	TDRD5 (-5389)	TDRD5 (-5389)
chr1	179757275	179758137	ADE.off.peak16311	FAM163A (+45408)	NONE
chr1	180137086	180137685	ADE.off.peak16340	QSOX1 (+13417)	QSOX1 (+13417)
chr1	180200143	180200503	ADE.off.peak16348	LHX4 (+902)	LHX4 (+902)
chr1	180200764	180201016	ADE.off.peak16349	LHX4 (+1469)	LHX4 (+1469)
chr1	180240307	180241219	ADE.off.peak16361	LHX4 (+41342)	NONE
chr1	180904079	180905154	ADE.off.peak16420	STX6 (+87430)	NONE
chr1	181007538	181007951	ADE.off.peak16433	MR1 (+4606)	MR1 (+4606)
chr1	181070650	181071433	ADE.off.peak16447	IER5 (+13404)	IER5 (+13404)
chr1	181097635	181098343	ADE.off.peak16457	IER5 (+40351)	NONE
chr1	181287163	181288459	ADE.off.peak16480	CACNA1E (-165070)	NONE
chr1	181577987	181578792	ADE.off.peak16520	CACNA1E (+125509)	NONE
chr1	181683606	181684115	ADE.off.peak16530	NONE	NONE
chr1	181752351	181752797	ADE.off.peak16537	NONE	NONE
chr1	181775913	181776872	ADE.off.peak16538	NONE	NONE
chr1	181888186	181889243	ADE.off.peak16544	ZNF648 (+142132)	NONE
chr1	181938592	181939775	ADE.off.peak16547	ZNF648 (+91663)	NONE
chr1	181973052	181974079	ADE.off.peak16552	ZNF648 (+57281)	NONE
chr1	182004245	182004966	ADE.off.peak16556	ZNF648 (+26241)	NONE
chr1	182025448	182026599	ADE.off.peak16559	ZNF648 (+4823)	ZNF648 (+4823)
chr1	182112334	182113748	ADE.off.peak16576	ZNF648 (-82194)	NONE
chr1	182580865	182581427	ADE.off.peak16632	RGS16 (-7603)	RGS16 (-7603)
chr1	182585223	182585698	ADE.off.peak16634	RGS16 (-11918)	RGS16 (-11918)
chr1	182602604	182603243	ADE.off.peak16638	RGS16 (-29381)	NONE
chr1	182631302	182632009	ADE.off.peak16641	RGS8 (+10393)	RGS8 (+10393)
chr1	182668418	182669757	ADE.off.peak16649	RGS8 (-27039)	NONE
chr1	182911163	182911724	ADE.off.peak16680	SHCBP1L (+11061)	SHCBP1L (+11061)
chr1	182926958	182927497	ADE.off.peak16683	SHCBP1L (-4723)	SHCBP1L (-4723)
chr1	183063108	183063522	ADE.off.peak16702	LAMC1 (+70720)	NONE
chr1	183133498	183133837	ADE.off.peak16708	LAMC2 (-21755)	LAMC2 (-21755)
chr1	183260409	183261617	ADE.off.peak16728	LAMC2 (+105590)	NONE
chr1	183271465	183272120	ADE.off.peak16730	NMNAT2 (+115944)	NONE
chr1	183287439	183288014	ADE.off.peak16735	NMNAT2 (+100010)	NONE
chr1	183290306	183290733	ADE.off.peak16736	NMNAT2 (+97217)	NONE
chr1	183300216	183301074	ADE.off.peak16738	NMNAT2 (+87092)	NONE
chr1	183587917	183588466	ADE.off.peak16774	ARPC5 (+16700)	ARPC5 (+16700)
chr1	183627392	183627963	ADE.off.peak16781	APOBEC4 (-5230)	APOBEC4 (-5230)
chr1	184016685	184017060	ADE.off.peak16819	TSEN15 (-3938)	TSEN15 (-3938)
chr1	184395364	184395776	ADE.off.peak16870	C1orf21 (+39378)	NONE
chr1	184449537	184450420	ADE.off.peak16875	C1orf21 (+93787)	NONE
chr1	184455880	184456457	ADE.off.peak16877	C1orf21 (+99977)	NONE
chr1	184467046	184467445	ADE.off.peak16879	C1orf21 (+111054)	NONE
chr1	184517078	184517775	ADE.off.peak16883	C1orf21 (+161235)	NONE
chr1	184632909	184634104	ADE.off.peak16897	EDEM3 (+90540)	NONE
chr1	184797261	184797807	ADE.off.peak16911	EDEM3 (-73487)	NONE
chr1	184869403	184870031	ADE.off.peak16921	FAM129A (+73965)	NONE
chr1	185043406	185043837	ADE.off.peak16938	RNF2 (+29126)	NONE
chr1	185369984	185370598	ADE.off.peak16967	IVNS1ABP (-83830)	NONE
chr1	185507426	185508025	ADE.off.peak16989	HMCN1 (-195957)	NONE
chr1	185614229	185614964	ADE.off.peak17001	HMCN1 (-89086)	NONE
chr1	185668931	185669723	ADE.off.peak17014	HMCN1 (-34356)	NONE
chr1	185861637	185862446	ADE.off.peak17037	HMCN1 (+158359)	NONE
chr1	185908200	185908631	ADE.off.peak17043	NONE	NONE
chr1	185917410	185918099	ADE.off.peak17045	NONE	NONE
chr1	185918693	185919097	ADE.off.peak17047	NONE	NONE
chr1	185922759	185923399	ADE.off.peak17049	NONE	NONE
chr1	186213734	186214887	ADE.off.peak17073	PRG4 (-51100)	NONE
chr1	186451662	186452182	ADE.off.peak17089	PDC (-21668)	PDC (-21668)
chr1	186574755	186575608	ADE.off.peak17100	PTGS2 (+74377)	NONE
chr1	186840587	186841290	ADE.off.peak17116	PLA2G4A (+42854)	NONE
chr1	186885997	186887477	ADE.off.peak17124	PLA2G4A (+88652)	NONE
chr1	186978418	186979131	ADE.off.peak17133	PLA2G4A (+180690)	NONE
chr1	187015331	187015863	ADE.off.peak17136	NONE	NONE
chr1	187016214	187017060	ADE.off.peak17137	NONE	NONE
chr1	187022982	187023538	ADE.off.peak17139	NONE	NONE
chr1	187318127	187318965	ADE.off.peak17155	NONE	NONE
chr1	187593912	187594590	ADE.off.peak17181	NONE	NONE
chr1	187672592	187673856	ADE.off.peak17189	NONE	NONE
chr1	187734143	187735313	ADE.off.peak17191	NONE	NONE
chr1	187897453	187898105	ADE.off.peak17206	NONE	NONE
chr1	187981719	187983030	ADE.off.peak17211	NONE	NONE
chr1	188040004	188040831	ADE.off.peak17212	NONE	NONE
chr1	188058106	188059002	ADE.off.peak17213	NONE	NONE
chr1	188096750	188098291	ADE.off.peak17215	NONE	NONE
chr1	188781878	188783313	ADE.off.peak17250	NONE	NONE
chr1	188809461	188810915	ADE.off.peak17252	NONE	NONE
chr1	189118652	189119444	ADE.off.peak17272	NONE	NONE
chr1	189677485	189678384	ADE.off.peak17309	NONE	NONE
chr1	189828557	189829300	ADE.off.peak17325	NONE	NONE
chr1	189868776	189869716	ADE.off.peak17326	NONE	NONE
chr1	189890442	189891151	ADE.off.peak17327	NONE	NONE
chr1	190053348	190054169	ADE.off.peak17336	NONE	NONE
chr1	190584831	190585782	ADE.off.peak17366	BRINP3 (-138548)	NONE
chr1	190602630	190603233	ADE.off.peak17367	BRINP3 (-156173)	NONE
chr1	190666409	190667930	ADE.off.peak17370	NONE	NONE
chr1	190761567	190762703	ADE.off.peak17373	NONE	NONE
chr1	190832669	190834316	ADE.off.peak17378	NONE	NONE
chr1	191120309	191121333	ADE.off.peak17387	NONE	NONE
chr1	191401752	191402538	ADE.off.peak17400	NONE	NONE
chr1	191598858	191599419	ADE.off.peak17407	NONE	NONE
chr1	191700712	191701943	ADE.off.peak17418	NONE	NONE
chr1	191870651	191871344	ADE.off.peak17432	NONE	NONE
chr1	192469680	192470565	ADE.off.peak17472	RGS1 (-74734)	NONE
chr1	192549604	192550045	ADE.off.peak17487	RGS1 (+4968)	RGS1 (+4968)
chr1	192762679	192763590	ADE.off.peak17505	RGS2 (-15036)	RGS2 (-15036)
chr1	192808156	192809101	ADE.off.peak17512	RGS2 (+30458)	NONE
chr1	192856430	192856954	ADE.off.peak17521	RGS2 (+78521)	NONE
chr1	192880893	192881638	ADE.off.peak17523	RGS2 (+103095)	NONE
chr1	192955810	192956557	ADE.off.peak17534	UCHL5 (+72442)	NONE
chr1	193082230	193082948	ADE.off.peak17557	GLRX2 (-7345)	GLRX2 (-7345)
chr1	193185969	193186775	ADE.off.peak17565	B3GALT2 (-30588)	NONE
chr1	193244777	193245624	ADE.off.peak17570	B3GALT2 (-89417)	NONE
chr1	193350867	193351442	ADE.off.peak17581	B3GALT2 (-195371)	NONE
chr1	193364510	193365513	ADE.off.peak17583	NONE	NONE
chr1	193531118	193531611	ADE.off.peak17611	NONE	NONE
chr1	193557366	193558152	ADE.off.peak17614	NONE	NONE
chr1	193692083	193693069	ADE.off.peak17625	NONE	NONE
chr1	193709900	193710798	ADE.off.peak17628	NONE	NONE
chr1	193854009	193854902	ADE.off.peak17636	NONE	NONE
chr1	193899269	193899947	ADE.off.peak17640	NONE	NONE
chr1	194086741	194087430	ADE.off.peak17647	NONE	NONE
chr1	194311552	194312331	ADE.off.peak17659	NONE	NONE
chr1	194327081	194327974	ADE.off.peak17660	NONE	NONE
chr1	194502870	194504846	ADE.off.peak17665	NONE	NONE
chr1	195305638	195306532	ADE.off.peak17699	NONE	NONE
chr1	195314345	195314678	ADE.off.peak17700	NONE	NONE
chr1	195450482	195451251	ADE.off.peak17710	NONE	NONE
chr1	195464871	195465702	ADE.off.peak17712	NONE	NONE
chr1	195732228	195733357	ADE.off.peak17730	NONE	NONE
chr1	195816976	195817976	ADE.off.peak17735	NONE	NONE
chr1	195908883	195909533	ADE.off.peak17743	NONE	NONE
chr1	195973465	195974137	ADE.off.peak17752	NONE	NONE
chr1	196077912	196078879	ADE.off.peak17761	NONE	NONE
chr1	196184220	196184844	ADE.off.peak17770	NONE	NONE
chr1	196233766	196234873	ADE.off.peak17773	NONE	NONE
chr1	196275380	196276017	ADE.off.peak17774	NONE	NONE
chr1	196484875	196486397	ADE.off.peak17797	KCNT2 (+92719)	NONE
chr1	196546395	196546924	ADE.off.peak17799	KCNT2 (+31695)	NONE
chr1	196581089	196581279	ADE.off.peak17803	KCNT2 (-2829)	KCNT2 (-2829)
chr1	196618978	196619849	ADE.off.peak17806	CFH (-1594)	CFH (-1594)
chr1	196701715	196702438	ADE.off.peak17811	CFHR3 (-41848)	NONE
chr1	196786408	196787233	ADE.off.peak17814	CFHR1 (-2066)	CFHR1 (-2066)
chr1	196847053	196847762	ADE.off.peak17818	CFHR4 (-9736)	CFHR4 (-9736)
chr1	196902573	196903676	ADE.off.peak17823	CFHR2 (-9786)	CFHR2 (-9786)
chr1	196910420	196911272	ADE.off.peak17824	CFHR2 (-2065)	CFHR2 (-2065)
chr1	197098734	197099213	ADE.off.peak17837	ASPM (+16850)	ASPM (+16850)
chr1	197221841	197222485	ADE.off.peak17853	CRB1 (-15245)	CRB1 (-15245)
chr1	197768226	197768843	ADE.off.peak17910	DENND1B (-24080)	DENND1B (-24080)
chr1	197779798	197780335	ADE.off.peak17913	DENND1B (-35612)	NONE
chr1	197783310	197784030	ADE.off.peak17914	DENND1B (-39215)	NONE
chr1	197838050	197838583	ADE.off.peak17918	LHX9 (-48212)	NONE
chr1	197860001	197860442	ADE.off.peak17920	LHX9 (-26307)	NONE
chr1	197888961	197889431	ADE.off.peak17927	LHX9 (+2667)	LHX9 (+2667)
chr1	197890566	197891043	ADE.off.peak17928	LHX9 (+4276)	LHX9 (+4276)
chr1	198009475	198010214	ADE.off.peak17946	NEK7 (-116248)	NONE
chr1	198024977	198026176	ADE.off.peak17948	NEK7 (-100516)	NONE
chr1	198057568	198058241	ADE.off.peak17951	NEK7 (-68188)	NONE
chr1	198283554	198284693	ADE.off.peak17982	NEK7 (+158031)	NONE
chr1	198670835	198671706	ADE.off.peak18020	PTPRC (+63101)	NONE
chr1	198710945	198711482	ADE.off.peak18023	PTPRC (+103044)	NONE
chr1	198798985	198800011	ADE.off.peak18033	PTPRC (+191328)	NONE
chr1	198845452	198846054	ADE.off.peak18038	NONE	NONE
chr1	199085651	199086300	ADE.off.peak18057	NONE	NONE
chr1	199187018	199187997	ADE.off.peak18063	NONE	NONE
chr1	199212213	199212972	ADE.off.peak18066	NONE	NONE
chr1	199279775	199280299	ADE.off.peak18076	NONE	NONE
chr1	199280647	199281390	ADE.off.peak18077	NONE	NONE
chr1	199306156	199306818	ADE.off.peak18079	NONE	NONE
chr1	199432397	199433004	ADE.off.peak18089	NONE	NONE
chr1	199716835	199717667	ADE.off.peak18116	NONE	NONE
chr1	199923695	199924189	ADE.off.peak18131	NR5A2 (-72788)	NONE
chr1	199945863	199947237	ADE.off.peak18137	NR5A2 (-50180)	NONE
chr1	199998054	199999187	ADE.off.peak18144	NR5A2 (+1891)	NR5A2 (+1891)
chr1	200003206	200003627	ADE.off.peak18145	NR5A2 (+6687)	NR5A2 (+6687)
chr1	200005472	200005698	ADE.off.peak18146	NR5A2 (+8855)	NR5A2 (+8855)
chr1	200007799	200009195	ADE.off.peak18147	NR5A2 (+11767)	NR5A2 (+11767)
chr1	200009666	200010181	ADE.off.peak18148	NR5A2 (+13194)	NR5A2 (+13194)
chr1	200017123	200017936	ADE.off.peak18149	NR5A2 (+20800)	NR5A2 (+20800)
chr1	200098196	200099127	ADE.off.peak18157	NR5A2 (+101932)	NONE
chr1	200195036	200196320	ADE.off.peak18168	ZNF281 (+183506)	NONE
chr1	200248962	200249292	ADE.off.peak18177	ZNF281 (+130057)	NONE
chr1	200333309	200333859	ADE.off.peak18192	ZNF281 (+45600)	NONE
chr1	200333978	200334533	ADE.off.peak18193	ZNF281 (+44928)	NONE
chr1	200334950	200335677	ADE.off.peak18194	ZNF281 (+43870)	NONE
chr1	200380635	200381055	ADE.off.peak18208	ZNF281 (-1661)	ZNF281 (-1661)
chr1	200884956	200886170	ADE.off.peak18256	C1orf106 (+21614)	C1orf106 (+21614)
chr1	201228541	201229540	ADE.off.peak18303	PKP1 (-23539)	PKP1 (-23539)
chr1	201432764	201433430	ADE.off.peak18335	PHLDA3 (+5215)	PHLDA3 (+5215)
chr1	201619090	201619869	ADE.off.peak18370	NAV1 (+2103)	NAV1 (+2103)
chr1	201647848	201648466	ADE.off.peak18373	NAV1 (+30780)	NONE
chr1	201863817	201864402	ADE.off.peak18409	SHISA4 (+6274)	SHISA4 (+6274)
chr1	201977092	201977810	ADE.off.peak18423	ELF3 (+378)	ELF3 (+378)
chr1	202681008	202681513	ADE.off.peak18533	SYT2 (-68680)	NONE
chr1	203044487	203045653	ADE.off.peak18572	MYOG (+10094)	MYOG (+10094)
chr1	203276796	203277288	ADE.off.peak18613	BTG2 (+2378)	BTG2 (+2378)
chr1	203488249	203489036	ADE.off.peak18645	OPTC (+25372)	NONE
chr1	203518423	203518891	ADE.off.peak18648	OPTC (+55386)	NONE
chr1	204034102	204035148	ADE.off.peak18712	SOX13 (-8107)	SOX13 (-8107)
chr1	204048731	204049098	ADE.off.peak18716	SOX13 (+6183)	SOX13 (+6183)
chr1	204077421	204078482	ADE.off.peak18722	SOX13 (+35220)	NONE
chr1	204450579	204451527	ADE.off.peak18789	PIK3C2B (+8499)	PIK3C2B (+8499)
chr1	204620853	204621584	ADE.off.peak18810	LRRN2 (-29886)	NONE
chr1	204661512	204662550	ADE.off.peak18813	LRRN2 (-70698)	NONE
chr1	204679210	204680139	ADE.off.peak18815	LRRN2 (-88342)	NONE
chr1	204683770	204684751	ADE.off.peak18817	LRRN2 (-92928)	NONE
chr1	204803484	204804078	ADE.off.peak18835	NFASC (+5999)	NFASC (+5999)
chr1	205413795	205414516	ADE.off.peak18920	LEMD1 (-22974)	LEMD1 (-22974)
chr1	205421071	205421322	ADE.off.peak18924	LEMD1 (-30015)	NONE
chr1	206671891	206672390	ADE.off.peak19070	RASSF5 (-8738)	RASSF5 (-8738)
chr1	206831502	206832535	ADE.off.peak19088	DYRK3 (+23138)	DYRK3 (+23138)
chr1	206837093	206838019	ADE.off.peak19089	MAPKAPK2 (-20826)	MAPKAPK2 (-20826)
chr1	206861156	206861611	ADE.off.peak19093	MAPKAPK2 (+3002)	MAPKAPK2 (+3002)
chr1	207063435	207064143	ADE.off.peak19130	IL24 (-6999)	IL24 (-6999)
chr1	207082429	207083705	ADE.off.peak19133	FAIM3 (+12276)	FAIM3 (+12276)
chr1	207158570	207159085	ADE.off.peak19151	FCAMR (-14883)	FCAMR (-14883)
chr1	207393723	207394861	ADE.off.peak19172	CD55 (-100754)	NONE
chr1	207432444	207433465	ADE.off.peak19175	CD55 (-62091)	NONE
chr1	207738704	207739399	ADE.off.peak19199	CR1 (+69439)	NONE
chr1	207807067	207807586	ADE.off.peak19207	CR1L (-11192)	CR1L (-11192)
chr1	207808285	207809569	ADE.off.peak19208	CR1L (-9592)	CR1L (-9592)
chr1	207842333	207843690	ADE.off.peak19215	CR1L (+24493)	CR1L (+24493)
chr1	207845708	207846200	ADE.off.peak19216	CR1L (+27435)	NONE
chr1	207903776	207904842	ADE.off.peak19223	CD46 (-21093)	CD46 (-21093)
chr1	208132132	208133208	ADE.off.peak19257	CD34 (-47923)	NONE
chr1	208166864	208167361	ADE.off.peak19262	CD34 (-82366)	NONE
chr1	208340104	208340493	ADE.off.peak19299	PLXNA2 (+77366)	NONE
chr1	208405228	208405775	ADE.off.peak19315	PLXNA2 (+12163)	PLXNA2 (+12163)
chr1	208954818	208955797	ADE.off.peak19385	NONE	NONE
chr1	209253494	209254275	ADE.off.peak19405	NONE	NONE
chr1	209279220	209280142	ADE.off.peak19408	NONE	NONE
chr1	209328377	209329305	ADE.off.peak19415	NONE	NONE
chr1	209330828	209331565	ADE.off.peak19416	NONE	NONE
chr1	209372360	209373618	ADE.off.peak19421	NONE	NONE
chr1	209404825	209405480	ADE.off.peak19424	NONE	NONE
chr1	209530250	209530765	ADE.off.peak19446	NONE	NONE
chr1	209556700	209558118	ADE.off.peak19450	CAMK1G (-199653)	NONE
chr1	209571051	209572332	ADE.off.peak19457	CAMK1G (-185370)	NONE
chr1	209606357	209607720	ADE.off.peak19466	CAMK1G (-150023)	NONE
chr1	209622068	209622699	ADE.off.peak19471	CAMK1G (-134678)	NONE
chr1	209626839	209627306	ADE.off.peak19475	CAMK1G (-129989)	NONE
chr1	209632332	209633475	ADE.off.peak19476	CAMK1G (-124158)	NONE
chr1	209729316	209730092	ADE.off.peak19496	CAMK1G (-27358)	NONE
chr1	209758917	209759650	ADE.off.peak19502	CAMK1G (+2222)	CAMK1G (+2222)
chr1	209803685	209804248	ADE.off.peak19510	LAMB3 (+20712)	LAMB3 (+20712)
chr1	210031454	210032593	ADE.off.peak19542	DIEXF (+30672)	NONE
chr1	210035977	210036327	ADE.off.peak19544	DIEXF (+34800)	NONE
chr1	210061870	210062892	ADE.off.peak19549	SYT14 (-49157)	NONE
chr1	210073356	210073893	ADE.off.peak19551	SYT14 (-37913)	NONE
chr1	210092310	210093230	ADE.off.peak19553	SYT14 (-18768)	SYT14 (-18768)
chr1	210382301	210382866	ADE.off.peak19568	SERTAD4 (-23560)	SERTAD4 (-23560)
chr1	210395600	210395999	ADE.off.peak19569	SERTAD4 (-10344)	SERTAD4 (-10344)
chr1	210424024	210424366	ADE.off.peak19572	SERTAD4 (+18051)	SERTAD4 (+18051)
chr1	210424425	210425813	ADE.off.peak19573	SERTAD4 (+18975)	SERTAD4 (+18975)
chr1	210425937	210426531	ADE.off.peak19574	SERTAD4 (+20090)	SERTAD4 (+20090)
chr1	210438815	210439616	ADE.off.peak19577	SERTAD4 (+33072)	NONE
chr1	210445763	210446492	ADE.off.peak19578	SERTAD4 (+39984)	NONE
chr1	210465345	210466295	ADE.off.peak19579	HHAT (-36430)	NONE
chr1	210484273	210485211	ADE.off.peak19583	HHAT (-17508)	HHAT (-17508)
chr1	210580610	210581475	ADE.off.peak19597	HHAT (+78793)	NONE
chr1	210589203	210589794	ADE.off.peak19599	HHAT (+87249)	NONE
chr1	210612244	210613078	ADE.off.peak19603	HHAT (+110411)	NONE
chr1	210714808	210715638	ADE.off.peak19617	NONE	NONE
chr1	210930966	210931818	ADE.off.peak19647	NONE	NONE
chr1	211242052	211242821	ADE.off.peak19673	KCNH1 (+64878)	NONE
chr1	211571832	211572881	ADE.off.peak19708	TRAF5 (+72178)	NONE
chr1	211573029	211574058	ADE.off.peak19709	TRAF5 (+73365)	NONE
chr1	211651862	211653549	ADE.off.peak19718	RD3 (+13553)	RD3 (+13553)
chr1	211690394	211690769	ADE.off.peak19725	RD3 (-24323)	RD3 (-24323)
chr1	211695470	211696648	ADE.off.peak19726	RD3 (-29800)	NONE
chr1	211871507	211872976	ADE.off.peak19755	NEK2 (-23282)	NEK2 (-23282)
chr1	212062481	212063648	ADE.off.peak19775	LPGAT1 (-58951)	NONE
chr1	212271199	212272207	ADE.off.peak19799	DTL (+62784)	NONE
chr1	212299783	212301129	ADE.off.peak19807	DTL (+91537)	NONE
chr1	212932915	212934110	ADE.off.peak19890	NSL1 (+31611)	NONE
chr1	213025413	213025871	ADE.off.peak19900	FLVCR1 (-5955)	FLVCR1 (-5955)
chr1	213081313	213082160	ADE.off.peak19905	VASH2 (-42240)	NONE
chr1	213083165	213083917	ADE.off.peak19906	VASH2 (-40436)	NONE
chr1	213087479	213088017	ADE.off.peak19908	VASH2 (-36229)	NONE
chr1	213088558	213089247	ADE.off.peak19909	VASH2 (-35074)	NONE
chr1	213089908	213090735	ADE.off.peak19910	VASH2 (-33655)	NONE
chr1	213101857	213102767	ADE.off.peak19912	VASH2 (-21665)	VASH2 (-21665)
chr1	213167292	213167992	ADE.off.peak19922	ANGEL2 (+21526)	ANGEL2 (+21526)
chr1	213405200	213405698	ADE.off.peak19940	RPS6KC1 (+180852)	NONE
chr1	213572840	213573625	ADE.off.peak19967	NONE	NONE
chr1	213680482	213681522	ADE.off.peak19977	NONE	NONE
chr1	213843177	213844278	ADE.off.peak19998	NONE	NONE
chr1	214153011	214153856	ADE.off.peak20033	PROX1 (-7852)	PROX1 (-7852)
chr1	214156038	214156829	ADE.off.peak20034	PROX1 (-4852)	PROX1 (-4852)
chr1	214200271	214200770	ADE.off.peak20044	PROX1 (+39235)	NONE
chr1	214280489	214281745	ADE.off.peak20059	PROX1 (+119831)	NONE
chr1	214360443	214361037	ADE.off.peak20071	SMYD2 (-93836)	NONE
chr1	214397743	214398696	ADE.off.peak20078	SMYD2 (-56356)	NONE
chr1	214462985	214463591	ADE.off.peak20084	SMYD2 (+8712)	SMYD2 (+8712)
chr1	214470164	214470670	ADE.off.peak20086	SMYD2 (+15841)	SMYD2 (+15841)
chr1	214485816	214486271	ADE.off.peak20088	SMYD2 (+31468)	NONE
chr1	214489721	214490359	ADE.off.peak20089	SMYD2 (+35464)	NONE
chr1	214490618	214490995	ADE.off.peak20090	SMYD2 (+36231)	NONE
chr1	214553764	214554340	ADE.off.peak20103	SMYD2 (+99476)	NONE
chr1	214577899	214578784	ADE.off.peak20105	SMYD2 (+123766)	NONE
chr1	214612829	214613562	ADE.off.peak20112	PTPN14 (+111370)	NONE
chr1	214621393	214622164	ADE.off.peak20115	PTPN14 (+102787)	NONE
chr1	214649411	214650161	ADE.off.peak20122	PTPN14 (+74780)	NONE
chr1	214755161	214756180	ADE.off.peak20139	CENPF (-20867)	CENPF (-20867)
chr1	214845952	214847172	ADE.off.peak20149	CENPF (+70024)	NONE
chr1	214856932	214857514	ADE.off.peak20152	CENPF (+80685)	NONE
chr1	214982086	214982912	ADE.off.peak20164	NONE	NONE
chr1	214996463	214997449	ADE.off.peak20165	NONE	NONE
chr1	215125829	215126498	ADE.off.peak20179	KCNK2 (-130415)	NONE
chr1	215149815	215150781	ADE.off.peak20182	KCNK2 (-106281)	NONE
chr1	215401418	215401980	ADE.off.peak20203	KCNK2 (+145120)	NONE
chr1	215567380	215568270	ADE.off.peak20214	KCTD3 (-172910)	NONE
chr1	215583043	215584090	ADE.off.peak20217	KCTD3 (-157168)	NONE
chr1	215585884	215586881	ADE.off.peak20218	KCTD3 (-154352)	NONE
chr1	215588478	215589217	ADE.off.peak20220	KCTD3 (-151887)	NONE
chr1	215592278	215592527	ADE.off.peak20221	KCTD3 (-148332)	NONE
chr1	215605781	215606884	ADE.off.peak20222	KCTD3 (-134402)	NONE
chr1	215690801	215691276	ADE.off.peak20231	KCTD3 (-49696)	NONE
chr1	215756564	215757231	ADE.off.peak20241	KCTD3 (+16163)	KCTD3 (+16163)
chr1	215825214	215825612	ADE.off.peak20245	KCTD3 (+84678)	NONE
chr1	215883535	215884165	ADE.off.peak20256	KCTD3 (+143115)	NONE
chr1	215997649	215998148	ADE.off.peak20261	NONE	NONE
chr1	216111591	216112274	ADE.off.peak20272	NONE	NONE
chr1	216165985	216166555	ADE.off.peak20277	NONE	NONE
chr1	216181441	216181891	ADE.off.peak20278	NONE	NONE
chr1	216186594	216187217	ADE.off.peak20282	NONE	NONE
chr1	216187452	216188146	ADE.off.peak20283	NONE	NONE
chr1	216207802	216208580	ADE.off.peak20284	NONE	NONE
chr1	216248496	216249081	ADE.off.peak20288	NONE	NONE
chr1	216268720	216269298	ADE.off.peak20291	NONE	NONE
chr1	216290134	216290530	ADE.off.peak20292	NONE	NONE
chr1	216314455	216314933	ADE.off.peak20296	NONE	NONE
chr1	216318106	216318769	ADE.off.peak20297	NONE	NONE
chr1	216318864	216319573	ADE.off.peak20298	NONE	NONE
chr1	216325314	216326945	ADE.off.peak20302	NONE	NONE
chr1	216349059	216349468	ADE.off.peak20303	NONE	NONE
chr1	216356147	216357001	ADE.off.peak20304	NONE	NONE
chr1	216480095	216481166	ADE.off.peak20318	USH2A (+116107)	NONE
chr1	216484133	216484639	ADE.off.peak20319	USH2A (+112352)	NONE
chr1	216561911	216562476	ADE.off.peak20320	USH2A (+34544)	NONE
chr1	216774078	216775003	ADE.off.peak20342	ESRRG (+122254)	NONE
chr1	217100526	217101395	ADE.off.peak20400	NONE	NONE
chr1	217221482	217222137	ADE.off.peak20412	NONE	NONE
chr1	217307369	217308982	ADE.off.peak20424	NONE	NONE
chr1	217309453	217310081	ADE.off.peak20425	NONE	NONE
chr1	217313282	217314406	ADE.off.peak20427	NONE	NONE
chr1	217485028	217485644	ADE.off.peak20440	NONE	NONE
chr1	217507145	217508171	ADE.off.peak20443	NONE	NONE
chr1	217542849	217543630	ADE.off.peak20447	NONE	NONE
chr1	217547028	217547961	ADE.off.peak20449	NONE	NONE
chr1	217552679	217553646	ADE.off.peak20450	NONE	NONE
chr1	217555182	217555585	ADE.off.peak20451	NONE	NONE
chr1	217671381	217671920	ADE.off.peak20461	GPATCH2 (+132773)	NONE
chr1	218054915	218055655	ADE.off.peak20480	NONE	NONE
chr1	218062785	218063103	ADE.off.peak20482	NONE	NONE
chr1	218098231	218098757	ADE.off.peak20489	NONE	NONE
chr1	218138055	218139059	ADE.off.peak20494	NONE	NONE
chr1	218207704	218208643	ADE.off.peak20502	NONE	NONE
chr1	218297290	218297740	ADE.off.peak20505	RRP15 (-161114)	NONE
chr1	218329812	218330484	ADE.off.peak20507	RRP15 (-128481)	NONE
chr1	218337336	218339287	ADE.off.peak20508	RRP15 (-120317)	NONE
chr1	218520096	218521059	ADE.off.peak20529	TGFB2 (+1001)	TGFB2 (+1001)
chr1	218524938	218525216	ADE.off.peak20530	TGFB2 (+5500)	TGFB2 (+5500)
chr1	218633141	218634176	ADE.off.peak20543	TGFB2 (+114082)	NONE
chr1	218667486	218668255	ADE.off.peak20547	TGFB2 (+148294)	NONE
chr1	218694775	218695260	ADE.off.peak20552	TGFB2 (+175441)	NONE
chr1	218847565	218848304	ADE.off.peak20569	NONE	NONE
chr1	218956884	218957674	ADE.off.peak20582	NONE	NONE
chr1	219559179	219559705	ADE.off.peak20631	NONE	NONE
chr1	219717487	219718510	ADE.off.peak20650	NONE	NONE
chr1	219728290	219729156	ADE.off.peak20652	NONE	NONE
chr1	219833904	219834761	ADE.off.peak20668	NONE	NONE
chr1	220006693	220007198	ADE.off.peak20692	SLC30A10 (+94998)	NONE
chr1	220007464	220008157	ADE.off.peak20693	SLC30A10 (+94133)	NONE
chr1	220036887	220037768	ADE.off.peak20696	SLC30A10 (+64616)	NONE
chr1	220418424	220419362	ADE.off.peak20728	RAB3GAP2 (+26903)	NONE
chr1	220463474	220464078	ADE.off.peak20732	RAB3GAP2 (-17980)	RAB3GAP2 (-17980)
chr1	220473756	220474493	ADE.off.peak20735	RAB3GAP2 (-28329)	NONE
chr1	220511949	220512624	ADE.off.peak20740	RAB3GAP2 (-66491)	NONE
chr1	220526387	220527292	ADE.off.peak20741	RAB3GAP2 (-81044)	NONE
chr1	220541772	220542529	ADE.off.peak20743	RAB3GAP2 (-96355)	NONE
chr1	220635938	220636805	ADE.off.peak20756	MARK1 (-65527)	NONE
chr1	220718005	220718891	ADE.off.peak20767	MARK1 (+16549)	MARK1 (+16549)
chr1	220906128	220906951	ADE.off.peak20789	MARC2 (-15136)	MARC2 (-15136)
chr1	220983525	220984196	ADE.off.peak20798	MARC1 (+23760)	MARC1 (+23760)
chr1	220991569	220992509	ADE.off.peak20800	MARC1 (+31938)	NONE
chr1	221047615	221048019	ADE.off.peak20806	HLX (-3882)	HLX (-3882)
chr1	221050269	221051046	ADE.off.peak20807	HLX (-1041)	HLX (-1041)
chr1	221055522	221055955	ADE.off.peak20810	HLX (+4040)	HLX (+4040)
chr1	221057563	221058304	ADE.off.peak20811	HLX (+6235)	HLX (+6235)
chr1	221061468	221062018	ADE.off.peak20813	HLX (+10044)	HLX (+10044)
chr1	221067116	221068453	ADE.off.peak20814	HLX (+16086)	HLX (+16086)
chr1	221094939	221095722	ADE.off.peak20819	HLX (+43632)	NONE
chr1	221157245	221157925	ADE.off.peak20828	HLX (+105886)	NONE
chr1	221401866	221402543	ADE.off.peak20849	NONE	NONE
chr1	221437161	221437508	ADE.off.peak20850	NONE	NONE
chr1	221458478	221459586	ADE.off.peak20852	NONE	NONE
chr1	221465956	221466579	ADE.off.peak20854	NONE	NONE
chr1	221888601	221889460	ADE.off.peak20898	DUSP10 (+26487)	NONE
chr1	222030203	222030744	ADE.off.peak20918	DUSP10 (-114956)	NONE
chr1	222144344	222144963	ADE.off.peak20933	NONE	NONE
chr1	222145566	222145939	ADE.off.peak20934	NONE	NONE
chr1	222146419	222146831	ADE.off.peak20935	NONE	NONE
chr1	222222630	222223737	ADE.off.peak20949	NONE	NONE
chr1	222269264	222269915	ADE.off.peak20955	NONE	NONE
chr1	222272841	222273540	ADE.off.peak20957	NONE	NONE
chr1	222297777	222298496	ADE.off.peak20960	NONE	NONE
chr1	222425905	222426555	ADE.off.peak20975	NONE	NONE
chr1	222439436	222440674	ADE.off.peak20976	NONE	NONE
chr1	222560515	222561100	ADE.off.peak20988	HHIPL2 (+160637)	NONE
chr1	222627966	222629130	ADE.off.peak20991	HHIPL2 (+92897)	NONE
chr1	223017193	223017719	ADE.off.peak21016	DISP1 (-84310)	NONE
chr1	223101460	223101944	ADE.off.peak21021	DISP1 (-64)	DISP1 (-64)
chr1	223197778	223198217	ADE.off.peak21035	DISP1 (+96232)	NONE
chr1	223202999	223204256	ADE.off.peak21038	DISP1 (+101862)	NONE
chr1	223214769	223215319	ADE.off.peak21041	TLR5 (+95585)	NONE
chr1	223306791	223307691	ADE.off.peak21053	TLR5 (+3388)	TLR5 (+3388)
chr1	223574047	223574934	ADE.off.peak21091	C1orf65 (+7776)	C1orf65 (+7776)
chr1	223652544	223653652	ADE.off.peak21101	C1orf65 (+86383)	NONE
chr1	223660476	223661535	ADE.off.peak21104	C1orf65 (+94291)	NONE
chr1	223834286	223835312	ADE.off.peak21115	CAPN8 (+18549)	CAPN8 (+18549)
chr1	223858096	223858754	ADE.off.peak21119	CAPN8 (-5077)	CAPN8 (-5077)
chr1	223883986	223884477	ADE.off.peak21122	CAPN2 (-15802)	CAPN2 (-15802)
chr1	223913880	223914944	ADE.off.peak21132	CAPN2 (+14378)	CAPN2 (+14378)
chr1	223940385	223940800	ADE.off.peak21139	CAPN2 (+40559)	NONE
chr1	223946911	223947364	ADE.off.peak21142	CAPN2 (+47104)	NONE
chr1	224352151	224353029	ADE.off.peak21186	DEGS1 (-18283)	DEGS1 (-18283)
chr1	224363103	224364070	ADE.off.peak21189	DEGS1 (-7286)	DEGS1 (-7286)
chr1	224390941	224391705	ADE.off.peak21192	DEGS1 (+20450)	DEGS1 (+20450)
chr1	224423772	224424186	ADE.off.peak21199	DEGS1 (+53106)	NONE
chr1	224685702	224686768	ADE.off.peak21220	WDR26 (-64234)	NONE
chr1	224690495	224690870	ADE.off.peak21221	WDR26 (-68682)	NONE
chr1	224794773	224795591	ADE.off.peak21230	CNIH3 (-8813)	CNIH3 (-8813)
chr1	225027368	225028080	ADE.off.peak21258	DNAH14 (-89645)	NONE
chr1	225038884	225040130	ADE.off.peak21263	DNAH14 (-77862)	NONE
chr1	225068264	225068911	ADE.off.peak21267	DNAH14 (-48781)	NONE
chr1	225652527	225653682	ADE.off.peak21300	LBR (-36586)	NONE
chr1	225706849	225707294	ADE.off.peak21307	LBR (-90553)	NONE
chr1	225865007	225865839	ADE.off.peak21326	ENAH (-24579)	ENAH (-24579)
chr1	226078010	226078725	ADE.off.peak21356	LEFTY1 (-1522)	LEFTY1 (-1522)
chr1	226086569	226087598	ADE.off.peak21360	LEFTY1 (-10238)	LEFTY1 (-10238)
chr1	226126856	226127739	ADE.off.peak21369	LEFTY2 (+1891)	LEFTY2 (+1891)
chr1	226133150	226134098	ADE.off.peak21372	LEFTY2 (-4435)	LEFTY2 (-4435)
chr1	226299179	226299849	ADE.off.peak21395	H3F3A (+47836)	NONE
chr1	226592509	226593448	ADE.off.peak21423	PARP1 (+2795)	PARP1 (+2795)
chr1	226841450	226842310	ADE.off.peak21459	ITPKB (+84984)	NONE
chr1	227544084	227545435	ADE.off.peak21519	CDC42BPA (-38585)	NONE
chr1	227981304	227982054	ADE.off.peak21546	PRSS38 (-21715)	PRSS38 (-21715)
chr1	228074678	228076199	ADE.off.peak21550	WNT9A (+60160)	NONE
chr1	228246996	228248439	ADE.off.peak21576	ARF1 (-23133)	ARF1 (-23133)
chr1	228345606	228346955	ADE.off.peak21590	IBA57 (-7235)	IBA57 (-7235)
chr1	228666698	228667769	ADE.off.peak21633	RNF187 (-7528)	RNF187 (-7528)
chr1	229315251	229315908	ADE.off.peak21742	TMEM78 (-69803)	NONE
chr1	229364861	229365785	ADE.off.peak21750	TMEM78 (-20060)	TMEM78 (-20060)
chr1	229553938	229554871	ADE.off.peak21778	ACTA1 (+15436)	ACTA1 (+15436)
chr1	229832066	229832588	ADE.off.peak21794	URB2 (+70346)	NONE
chr1	229832667	229833136	ADE.off.peak21795	URB2 (+70921)	NONE
chr1	230153934	230154425	ADE.off.peak21823	GALNT2 (-48776)	NONE
chr1	230182603	230183504	ADE.off.peak21825	GALNT2 (-19902)	GALNT2 (-19902)
chr1	230412947	230413570	ADE.off.peak21863	PGBD5 (+100132)	NONE
chr1	230717153	230717776	ADE.off.peak21900	COG2 (-60773)	NONE
chr1	230736302	230736735	ADE.off.peak21901	COG2 (-41719)	NONE
chr1	230736904	230737352	ADE.off.peak21902	COG2 (-41110)	NONE
chr1	230744147	230745075	ADE.off.peak21904	COG2 (-33627)	NONE
chr1	230986744	230987482	ADE.off.peak21934	C1orf198 (+17286)	C1orf198 (+17286)
chr1	231451536	231452072	ADE.off.peak21984	EXOC8 (+21774)	EXOC8 (+21774)
chr1	231827435	231827749	ADE.off.peak22018	DISC1 (+65031)	NONE
chr1	231942233	231943041	ADE.off.peak22027	DISC1 (+180076)	NONE
chr1	232253726	232254483	ADE.off.peak22070	NONE	NONE
chr1	232259020	232259841	ADE.off.peak22073	NONE	NONE
chr1	232276691	232277134	ADE.off.peak22074	NONE	NONE
chr1	232278563	232279620	ADE.off.peak22076	NONE	NONE
chr1	232302551	232303077	ADE.off.peak22079	NONE	NONE
chr1	232346738	232347415	ADE.off.peak22084	NONE	NONE
chr1	232361929	232362497	ADE.off.peak22086	NONE	NONE
chr1	232365441	232366010	ADE.off.peak22087	NONE	NONE
chr1	232441976	232442810	ADE.off.peak22101	NONE	NONE
chr1	232595262	232596099	ADE.off.peak22117	SIPA1L2 (+101623)	NONE
chr1	232861479	232862483	ADE.off.peak22163	MAP10 (-78662)	NONE
chr1	233425213	233425968	ADE.off.peak22218	PCNXL2 (+5868)	PCNXL2 (+5868)
chr1	233502817	233503644	ADE.off.peak22227	ENSG00000143674 (+39717)	NONE
chr1	233606335	233607262	ADE.off.peak22234	KCNK1 (-142951)	NONE
chr1	233723616	233724542	ADE.off.peak22246	KCNK1 (-25671)	NONE
chr1	233819202	233819668	ADE.off.peak22257	KCNK1 (+69685)	NONE
chr1	233824384	233825289	ADE.off.peak22261	KCNK1 (+75087)	NONE
chr1	233861146	233862074	ADE.off.peak22268	KCNK1 (+111860)	NONE
chr1	233866495	233867272	ADE.off.peak22269	KCNK1 (+117134)	NONE
chr1	233874577	233875121	ADE.off.peak22270	KCNK1 (+125099)	NONE
chr1	234323954	234324628	ADE.off.peak22300	COA6 (-185138)	NONE
chr1	234458643	234459076	ADE.off.peak22320	COA6 (-50569)	NONE
chr1	234462233	234462905	ADE.off.peak22321	COA6 (-46860)	NONE
chr1	234791690	234792435	ADE.off.peak22362	IRF2BP2 (-46792)	NONE
chr1	235105536	235106075	ADE.off.peak22412	TOMM20 (+186445)	NONE
chr1	235253700	235254257	ADE.off.peak22424	TOMM20 (+38272)	NONE
chr1	236073669	236074209	ADE.off.peak22521	LYST (-43719)	NONE
chr1	236292075	236293045	ADE.off.peak22546	GPR137B (-13272)	GPR137B (-13272)
chr1	236511235	236512124	ADE.off.peak22572	EDARADD (-45898)	NONE
chr1	236615115	236615819	ADE.off.peak22588	EDARADD (+57889)	NONE
chr1	237179929	237180602	ADE.off.peak22669	MT1HL1 (-12548)	MT1HL1 (-12548)
chr1	237194967	237195882	ADE.off.peak22672	RYR2 (-10080)	RYR2 (-10080)
chr1	237278211	237278834	ADE.off.peak22681	RYR2 (+73018)	NONE
chr1	237360827	237361482	ADE.off.peak22692	RYR2 (+155650)	NONE
chr1	237402454	237402987	ADE.off.peak22698	RYR2 (+197216)	NONE
chr1	237451101	237452176	ADE.off.peak22699	NONE	NONE
chr1	237472272	237474014	ADE.off.peak22701	NONE	NONE
chr1	237705823	237706614	ADE.off.peak22715	NONE	NONE
chr1	237725598	237725941	ADE.off.peak22716	NONE	NONE
chr1	237899468	237900435	ADE.off.peak22725	ZP4 (+154142)	NONE
chr1	237963039	237963485	ADE.off.peak22730	ZP4 (+90832)	NONE
chr1	238014374	238014851	ADE.off.peak22735	ZP4 (+39481)	NONE
chr1	238027603	238028397	ADE.off.peak22737	ZP4 (+26094)	NONE
chr1	238036725	238037489	ADE.off.peak22739	ZP4 (+16987)	ZP4 (+16987)
chr1	238064645	238065108	ADE.off.peak22744	ZP4 (-10783)	ZP4 (-10783)
chr1	238341178	238341641	ADE.off.peak22774	NONE	NONE
chr1	238344765	238345555	ADE.off.peak22775	NONE	NONE
chr1	238415413	238416183	ADE.off.peak22779	NONE	NONE
chr1	238540353	238541647	ADE.off.peak22783	NONE	NONE
chr1	238542705	238543265	ADE.off.peak22784	NONE	NONE
chr1	238543503	238543940	ADE.off.peak22785	NONE	NONE
chr1	238811162	238811671	ADE.off.peak22797	NONE	NONE
chr1	239269370	239270399	ADE.off.peak22823	NONE	NONE
chr1	239288176	239288730	ADE.off.peak22829	NONE	NONE
chr1	239406176	239406748	ADE.off.peak22837	NONE	NONE
chr1	239949627	239950252	ADE.off.peak22879	CHRM3 (+157567)	NONE
chr1	239973166	239973884	ADE.off.peak22882	CHRM3 (+181152)	NONE
chr1	239977612	239978234	ADE.off.peak22884	CHRM3 (+185550)	NONE
chr1	239979370	239979692	ADE.off.peak22885	CHRM3 (+187158)	NONE
chr1	240160653	240161669	ADE.off.peak22907	FMN2 (-94019)	NONE
chr1	240236475	240237198	ADE.off.peak22919	FMN2 (-18343)	FMN2 (-18343)
chr1	240348118	240348514	ADE.off.peak22932	FMN2 (+93136)	NONE
chr1	240654460	240654819	ADE.off.peak22970	GREM2 (+120809)	NONE
chr1	240655798	240656870	ADE.off.peak22971	GREM2 (+119115)	NONE
chr1	240784555	240785409	ADE.off.peak22989	GREM2 (-9533)	GREM2 (-9533)
chr1	240793380	240794467	ADE.off.peak22990	GREM2 (-18475)	GREM2 (-18475)
chr1	240925563	240926750	ADE.off.peak22998	GREM2 (-150708)	NONE
chr1	241133379	241134109	ADE.off.peak23011	NONE	NONE
chr1	241175877	241176563	ADE.off.peak23016	NONE	NONE
chr1	241208737	241209356	ADE.off.peak23020	NONE	NONE
chr1	241260375	241261149	ADE.off.peak23030	NONE	NONE
chr1	241271477	241272359	ADE.off.peak23034	NONE	NONE
chr1	241278002	241278523	ADE.off.peak23035	NONE	NONE
chr1	241305777	241306168	ADE.off.peak23038	NONE	NONE
chr1	241326375	241327300	ADE.off.peak23040	RGS7 (+193692)	NONE
chr1	241465263	241465735	ADE.off.peak23059	RGS7 (+55031)	NONE
chr1	241602065	241603414	ADE.off.peak23077	FH (+80321)	NONE
chr1	241620644	241621079	ADE.off.peak23079	FH (+62199)	NONE
chr1	241911065	241911810	ADE.off.peak23115	EXO1 (-100044)	NONE
chr1	242018380	242019479	ADE.off.peak23127	EXO1 (+7448)	EXO1 (+7448)
chr1	242220154	242221348	ADE.off.peak23160	MAP1LC3C (-58376)	NONE
chr1	242249259	242250043	ADE.off.peak23162	MAP1LC3C (-87276)	NONE
chr1	242342256	242343219	ADE.off.peak23169	MAP1LC3C (-180363)	NONE
chr1	242375664	242376045	ADE.off.peak23174	NONE	NONE
chr1	242610697	242611573	ADE.off.peak23192	PLD5 (+76685)	NONE
chr1	242748877	242750261	ADE.off.peak23208	PLD5 (-61749)	NONE
chr1	242814962	242816013	ADE.off.peak23216	PLD5 (-127668)	NONE
chr1	242873980	242874530	ADE.off.peak23221	PLD5 (-186435)	NONE
chr1	242950630	242951687	ADE.off.peak23224	NONE	NONE
chr1	243053308	243054211	ADE.off.peak23235	NONE	NONE
chr1	243099740	243100803	ADE.off.peak23237	NONE	NONE
chr1	243173898	243174622	ADE.off.peak23242	NONE	NONE
chr1	243255103	243256177	ADE.off.peak23246	CEP170 (+162712)	NONE
chr1	243277297	243278237	ADE.off.peak23250	CEP170 (+140585)	NONE
chr1	243432082	243432734	ADE.off.peak23263	SDCCAG8 (+13050)	SDCCAG8 (+13050)
chr1	243447549	243448458	ADE.off.peak23265	SDCCAG8 (+28646)	NONE
chr1	243479334	243480145	ADE.off.peak23268	SDCCAG8 (+60382)	NONE
chr1	243637488	243638194	ADE.off.peak23286	NONE	NONE
chr1	243650725	243651405	ADE.off.peak23289	NONE	NONE
chr1	243654595	243655521	ADE.off.peak23291	NONE	NONE
chr1	243893138	243894194	ADE.off.peak23303	AKT3 (+119764)	NONE
chr1	244012717	244014648	ADE.off.peak23316	AKT3 (-253)	AKT3 (-253)
chr1	244019033	244019636	ADE.off.peak23317	AKT3 (-5905)	AKT3 (-5905)
chr1	244087571	244088779	ADE.off.peak23322	AKT3 (-74745)	NONE
chr1	244094057	244095158	ADE.off.peak23324	AKT3 (-81178)	NONE
chr1	244107438	244108333	ADE.off.peak23325	AKT3 (-94456)	NONE
chr1	244110030	244110683	ADE.off.peak23327	AKT3 (-96927)	NONE
chr1	244374239	244374990	ADE.off.peak23352	ZBTB18 (+160030)	NONE
chr1	244377534	244377943	ADE.off.peak23353	ZBTB18 (+163154)	NONE
chr1	244513801	244514436	ADE.off.peak23371	ADSS (+101317)	NONE
chr1	244516821	244517360	ADE.off.peak23374	ADSS (+98345)	NONE
chr1	244532756	244533307	ADE.off.peak23376	ADSS (+82404)	NONE
chr1	244602566	244603413	ADE.off.peak23386	ADSS (+12446)	ADSS (+12446)
chr1	244978381	244979820	ADE.off.peak23419	COX20 (-19523)	COX20 (-19523)
chr1	245508422	245509150	ADE.off.peak23488	KIF26B (+190499)	NONE
chr1	245540988	245542321	ADE.off.peak23494	NONE	NONE
chr1	245647303	245647820	ADE.off.peak23521	NONE	NONE
chr1	245673746	245674381	ADE.off.peak23523	NONE	NONE
chr1	245676348	245676787	ADE.off.peak23524	NONE	NONE
chr1	245836246	245836813	ADE.off.peak23547	NONE	NONE
chr1	245850989	245852291	ADE.off.peak23549	NONE	NONE
chr1	246931507	246932409	ADE.off.peak23658	SCCPDH (+44609)	NONE
chr1	246958123	246959016	ADE.off.peak23660	SCCPDH (+71221)	NONE
chr1	246976465	246977169	ADE.off.peak23664	SCCPDH (+89468)	NONE
chr1	247134523	247135000	ADE.off.peak23673	ZNF695 (+36596)	NONE
chr1	247458459	247459033	ADE.off.peak23703	ZNF496 (+36299)	NONE
chr1	247460678	247461193	ADE.off.peak23704	ZNF496 (+34109)	NONE
chr1	247510950	247511613	ADE.off.peak23711	ZNF496 (-16237)	ZNF496 (-16237)
chr1	247537013	247537496	ADE.off.peak23716	ZNF496 (-42210)	NONE
chr1	247539928	247540530	ADE.off.peak23717	NLRP3 (-41122)	NONE
chr1	247611328	247612111	ADE.off.peak23729	OR2B11 (+3588)	OR2B11 (+3588)
chr1	247725072	247725990	ADE.off.peak23741	GCSAML (+13141)	GCSAML (+13141)
chr1	247802496	247803293	ADE.off.peak23744	OR13G1 (+33470)	NONE
chr1	247810925	247811618	ADE.off.peak23745	OR13G1 (+25093)	NONE
chr1	247844485	247845107	ADE.off.peak23746	OR13G1 (-8431)	OR13G1 (-8431)
chr1	249105946	249106951	ADE.off.peak23778	SH3BP5L (+14383)	SH3BP5L (+14383)
chr1	249141382	249142955	ADE.off.peak23785	ZNF672 (+9690)	ZNF672 (+9690)
chr1	249239754	249240678	ADE.off.peak23800	ZNF692 (-87157)	NONE
chr10	1339596	1340260	ADE.off.peak23929	NONE	NONE
chr10	1351809	1353037	ADE.off.peak23931	NONE	NONE
chr10	1368794	1370246	ADE.off.peak23934	NONE	NONE
chr10	1390162	1391539	ADE.off.peak23936	NONE	NONE
chr10	1402237	1403524	ADE.off.peak23940	NONE	NONE
chr10	1410781	1411570	ADE.off.peak23941	NONE	NONE
chr10	1462795	1463615	ADE.off.peak23945	NONE	NONE
chr10	1650952	1651674	ADE.off.peak23955	ADARB2 (+128357)	NONE
chr10	1757919	1758508	ADE.off.peak23961	ADARB2 (+21456)	ADARB2 (+21456)
chr10	1797122	1798252	ADE.off.peak23963	ADARB2 (-18017)	ADARB2 (-18017)
chr10	1974465	1975221	ADE.off.peak23969	ADARB2 (-195173)	NONE
chr10	2179596	2180273	ADE.off.peak23979	NONE	NONE
chr10	2243734	2244329	ADE.off.peak23981	NONE	NONE
chr10	2519205	2519960	ADE.off.peak23994	NONE	NONE
chr10	3006166	3006944	ADE.off.peak24028	PFKP (-103157)	NONE
chr10	3509546	3510122	ADE.off.peak24098	NONE	NONE
chr10	3538299	3538764	ADE.off.peak24106	NONE	NONE
chr10	3804038	3804587	ADE.off.peak24138	KLF6 (+23154)	KLF6 (+23154)
chr10	3871702	3872455	ADE.off.peak24157	KLF6 (-44612)	NONE
chr10	4986818	4987537	ADE.off.peak24259	AKR1C1 (-18267)	AKR1C1 (-18267)
chr10	5132064	5132708	ADE.off.peak24281	AKR1C3 (-3599)	AKR1C3 (-3599)
chr10	5241107	5242088	ADE.off.peak24289	AKR1C4 (+4172)	AKR1C4 (+4172)
chr10	5287253	5288155	ADE.off.peak24293	AKR1C4 (+50278)	NONE
chr10	5335714	5336616	ADE.off.peak24299	UCN3 (-70807)	NONE
chr10	5458684	5459427	ADE.off.peak24307	NET1 (+4542)	NET1 (+4542)
chr10	5508024	5509084	ADE.off.peak24314	CALML5 (+32979)	NONE
chr10	5518447	5519429	ADE.off.peak24318	CALML5 (+22595)	CALML5 (+22595)
chr10	6623740	6624182	ADE.off.peak24467	PRKCQ (-1698)	PRKCQ (-1698)
chr10	6671528	6672220	ADE.off.peak24474	PRKCQ (-49611)	NONE
chr10	6838984	6839733	ADE.off.peak24502	NONE	NONE
chr10	6844421	6845640	ADE.off.peak24505	NONE	NONE
chr10	7450062	7450733	ADE.off.peak24554	SFMBT2 (+905)	SFMBT2 (+905)
chr10	7466108	7466786	ADE.off.peak24559	SFMBT2 (-15144)	SFMBT2 (-15144)
chr10	7517231	7517835	ADE.off.peak24565	SFMBT2 (-66230)	NONE
chr10	7677325	7677928	ADE.off.peak24588	ITIH5 (+31307)	NONE
chr10	8075726	8077628	ADE.off.peak24624	GATA3 (-19979)	GATA3 (-19979)
chr10	8085037	8086004	ADE.off.peak24625	GATA3 (-11135)	GATA3 (-11135)
chr10	8089906	8090222	ADE.off.peak24627	GATA3 (-6592)	GATA3 (-6592)
chr10	8337884	8338884	ADE.off.peak24663	NONE	NONE
chr10	8442032	8442737	ADE.off.peak24680	NONE	NONE
chr10	8552422	8553315	ADE.off.peak24696	NONE	NONE
chr10	8555470	8556085	ADE.off.peak24697	NONE	NONE
chr10	8882166	8882873	ADE.off.peak24711	NONE	NONE
chr10	9225139	9226285	ADE.off.peak24728	NONE	NONE
chr10	9552332	9553257	ADE.off.peak24747	NONE	NONE
chr10	9586855	9587726	ADE.off.peak24751	NONE	NONE
chr10	9953294	9954049	ADE.off.peak24772	NONE	NONE
chr10	10335459	10336065	ADE.off.peak24789	NONE	NONE
chr10	10403075	10404005	ADE.off.peak24795	NONE	NONE
chr10	10570202	10570693	ADE.off.peak24806	NONE	NONE
chr10	11479402	11480125	ADE.off.peak24906	USP6NL (+94510)	NONE
chr10	11511555	11512262	ADE.off.peak24909	USP6NL (+62365)	NONE
chr10	11515280	11515707	ADE.off.peak24911	USP6NL (+58780)	NONE
chr10	11910912	11912655	ADE.off.peak24960	PROSER2 (+46387)	NONE
chr10	11978106	11979195	ADE.off.peak24968	UPF2 (+99245)	NONE
chr10	13358111	13359826	ADE.off.peak25076	PHYH (-16868)	PHYH (-16868)
chr10	13391431	13392302	ADE.off.peak25078	SEPHS1 (-1570)	SEPHS1 (-1570)
chr10	13393334	13393869	ADE.off.peak25079	SEPHS1 (-3305)	SEPHS1 (-3305)
chr10	13394581	13394832	ADE.off.peak25080	SEPHS1 (-4410)	SEPHS1 (-4410)
chr10	13864829	13865417	ADE.off.peak25130	NONE	NONE
chr10	13923688	13924709	ADE.off.peak25139	NONE	NONE
chr10	15467788	15468892	ADE.off.peak25302	FAM171A1 (-55282)	NONE
chr10	15514493	15515496	ADE.off.peak25311	FAM171A1 (-101937)	NONE
chr10	15962905	15963783	ADE.off.peak25356	FAM188A (-60825)	NONE
chr10	16032493	16033087	ADE.off.peak25357	FAM188A (-130271)	NONE
chr10	16228237	16229128	ADE.off.peak25370	NONE	NONE
chr10	16237690	16238284	ADE.off.peak25373	NONE	NONE
chr10	16284783	16285715	ADE.off.peak25376	PTER (-193734)	NONE
chr10	16428819	16429630	ADE.off.peak25383	PTER (-49758)	NONE
chr10	16841281	16842058	ADE.off.peak25416	RSU1 (+17712)	RSU1 (+17712)
chr10	16943108	16943508	ADE.off.peak25425	RSU1 (-83926)	NONE
chr10	17031748	17032356	ADE.off.peak25434	CUBN (+139778)	NONE
chr10	17569468	17570181	ADE.off.peak25496	ST8SIA6 (-73496)	NONE
chr10	17829078	17829973	ADE.off.peak25519	TMEM236 (+35275)	NONE
chr10	19169415	19170070	ADE.off.peak25606	NONE	NONE
chr10	19239906	19240810	ADE.off.peak25609	NONE	NONE
chr10	19408043	19408751	ADE.off.peak25616	MALRD1 (-84382)	NONE
chr10	19457402	19458186	ADE.off.peak25618	MALRD1 (-34985)	NONE
chr10	19704892	19705683	ADE.off.peak25628	NONE	NONE
chr10	19777631	19778391	ADE.off.peak25630	NONE	NONE
chr10	19798793	19799693	ADE.off.peak25635	NONE	NONE
chr10	20002760	20003355	ADE.off.peak25646	PLXDC2 (-102110)	NONE
chr10	20056685	20057238	ADE.off.peak25651	PLXDC2 (-48206)	NONE
chr10	20206997	20207441	ADE.off.peak25660	PLXDC2 (+102051)	NONE
chr10	20408068	20408574	ADE.off.peak25673	NONE	NONE
chr10	20504520	20505063	ADE.off.peak25688	NONE	NONE
chr10	20545910	20546751	ADE.off.peak25690	NONE	NONE
chr10	20658819	20660453	ADE.off.peak25699	NONE	NONE
chr10	20903812	20904495	ADE.off.peak25709	NONE	NONE
chr10	21450533	21451078	ADE.off.peak25765	NONE	NONE
chr10	21570709	21571787	ADE.off.peak25776	NONE	NONE
chr10	21581672	21582669	ADE.off.peak25779	NONE	NONE
chr10	21705972	21706742	ADE.off.peak25800	MLLT10 (-116915)	NONE
chr10	21798280	21799949	ADE.off.peak25817	MLLT10 (-24157)	MLLT10 (-24157)
chr10	22039417	22039848	ADE.off.peak25842	NONE	NONE
chr10	22040241	22041342	ADE.off.peak25843	NONE	NONE
chr10	22265560	22266116	ADE.off.peak25863	DNAJC1 (+26816)	NONE
chr10	22568745	22569470	ADE.off.peak25887	COMMD3 (-35795)	NONE
chr10	22622911	22623797	ADE.off.peak25893	SPAG6 (-11045)	SPAG6 (-11045)
chr10	22624870	22626075	ADE.off.peak25895	SPAG6 (-8926)	SPAG6 (-8926)
chr10	22764694	22767118	ADE.off.peak25908	SPAG6 (+131507)	NONE
chr10	22979516	22980414	ADE.off.peak25933	PIP4K2A (+23519)	PIP4K2A (+23519)
chr10	23099523	23100391	ADE.off.peak25945	PIP4K2A (-96473)	NONE
chr10	23462152	23463983	ADE.off.peak25988	PTF1A (-18188)	PTF1A (-18188)
chr10	23487728	23489124	ADE.off.peak25990	PTF1A (+7170)	PTF1A (+7170)
chr10	23569198	23569969	ADE.off.peak25994	C10orf115 (-40839)	NONE
chr10	23932375	23933115	ADE.off.peak26022	NONE	NONE
chr10	23960519	23961467	ADE.off.peak26025	NONE	NONE
chr10	23984427	23985291	ADE.off.peak26028	NONE	NONE
chr10	24207725	24208211	ADE.off.peak26043	NONE	NONE
chr10	24385068	24385689	ADE.off.peak26056	KIAA1217 (-112714)	NONE
chr10	24540469	24540944	ADE.off.peak26078	KIAA1217 (+42614)	NONE
chr10	24658187	24659181	ADE.off.peak26094	KIAA1217 (+160591)	NONE
chr10	24772580	24773064	ADE.off.peak26109	NONE	NONE
chr10	24841173	24841701	ADE.off.peak26118	ARHGAP21 (+171160)	NONE
chr10	25051891	25052382	ADE.off.peak26133	ARHGAP21 (-39540)	NONE
chr10	25356932	25357935	ADE.off.peak26163	THNSL1 (+51847)	NONE
chr10	25809497	25810327	ADE.off.peak26192	NONE	NONE
chr10	25811929	25812449	ADE.off.peak26193	NONE	NONE
chr10	26055237	26056137	ADE.off.peak26226	MYO3A (-167509)	NONE
chr10	26057889	26058285	ADE.off.peak26227	MYO3A (-165109)	NONE
chr10	26107656	26108066	ADE.off.peak26236	MYO3A (-115335)	NONE
chr10	26500660	26501186	ADE.off.peak26273	GAD2 (-4313)	GAD2 (-4313)
chr10	26502936	26503363	ADE.off.peak26274	GAD2 (-2086)	GAD2 (-2086)
chr10	26506569	26507242	ADE.off.peak26276	GAD2 (+1670)	GAD2 (+1670)
chr10	26624033	26624634	ADE.off.peak26297	APBB1IP (-102798)	NONE
chr10	26680530	26681554	ADE.off.peak26302	APBB1IP (-46090)	NONE
chr10	26855834	26856646	ADE.off.peak26317	APBB1IP (+129108)	NONE
chr10	27069908	27070516	ADE.off.peak26340	ABI1 (+79652)	NONE
chr10	27220111	27220699	ADE.off.peak26353	ABI1 (-70541)	NONE
chr10	27234923	27235772	ADE.off.peak26356	ABI1 (-85484)	NONE
chr10	27608594	27609498	ADE.off.peak26375	ACBD5 (-79302)	NONE
chr10	27759358	27760140	ADE.off.peak26387	RAB18 (-33448)	NONE
chr10	28807688	28808272	ADE.off.peak26469	WAC (-14368)	WAC (-14368)
chr10	29213449	29214665	ADE.off.peak26516	NONE	NONE
chr10	29314803	29315535	ADE.off.peak26525	NONE	NONE
chr10	29431390	29432423	ADE.off.peak26540	LYZL1 (-146083)	NONE
chr10	29448392	29449580	ADE.off.peak26544	LYZL1 (-129004)	NONE
chr10	29726661	29727742	ADE.off.peak26573	LYZL1 (+149212)	NONE
chr10	30073244	30073746	ADE.off.peak26630	SVIL (-48765)	NONE
chr10	30323443	30324072	ADE.off.peak26660	KIAA1462 (+24695)	KIAA1462 (+24695)
chr10	30440551	30441466	ADE.off.peak26675	KIAA1462 (-92556)	NONE
chr10	30662392	30663648	ADE.off.peak26691	MTPAP (-24772)	MTPAP (-24772)
chr10	30965911	30966892	ADE.off.peak26731	LYZL2 (-47711)	NONE
chr10	31073797	31074653	ADE.off.peak26745	LYZL2 (-155534)	NONE
chr10	31175828	31176454	ADE.off.peak26754	ZNF438 (+144725)	NONE
chr10	31325197	31325610	ADE.off.peak26764	ZNF438 (-4538)	ZNF438 (-4538)
chr10	31737536	31738392	ADE.off.peak26788	ZEB1 (+129863)	NONE
chr10	31756982	31757702	ADE.off.peak26789	ZEB1 (+149241)	NONE
chr10	31954616	31955737	ADE.off.peak26799	NONE	NONE
chr10	31966260	31967339	ADE.off.peak26800	NONE	NONE
chr10	32043763	32044314	ADE.off.peak26805	ARHGAP12 (+173696)	NONE
chr10	32063236	32064086	ADE.off.peak26808	ARHGAP12 (+154074)	NONE
chr10	32428068	32428882	ADE.off.peak26846	KIF5B (-83116)	NONE
chr10	32555881	32556339	ADE.off.peak26860	EPC1 (+80003)	NONE
chr10	33182306	33182744	ADE.off.peak26894	ITGB1 (+64297)	NONE
chr10	33250869	33251226	ADE.off.peak26900	ITGB1 (-4226)	ITGB1 (-4226)
chr10	33294270	33295006	ADE.off.peak26906	ITGB1 (-47816)	NONE
chr10	33625474	33626227	ADE.off.peak26963	NRP1 (-661)	NRP1 (-661)
chr10	34297417	34298044	ADE.off.peak27000	NONE	NONE
chr10	34594091	34594573	ADE.off.peak27037	NONE	NONE
chr10	35028695	35029566	ADE.off.peak27082	PARD3 (+75118)	NONE
chr10	35301707	35302316	ADE.off.peak27126	CUL2 (+61204)	NONE
chr10	35329540	35330776	ADE.off.peak27127	CUL2 (+33058)	NONE
chr10	35736810	35737353	ADE.off.peak27169	CCNY (+111280)	NONE
chr10	35883077	35884007	ADE.off.peak27192	GJD4 (-10796)	GJD4 (-10796)
chr10	35896399	35897558	ADE.off.peak27195	GJD4 (+2641)	GJD4 (+2641)
chr10	35927982	35928396	ADE.off.peak27204	FZD8 (+2173)	FZD8 (+2173)
chr10	35989388	35990061	ADE.off.peak27215	FZD8 (-59363)	NONE
chr10	36476667	36477365	ADE.off.peak27282	NONE	NONE
chr10	37824663	37825264	ADE.off.peak27325	MTRNR2L7 (+66895)	NONE
chr10	43185765	43186580	ADE.off.peak27362	ZNF33B (-52181)	NONE
chr10	43322341	43323180	ADE.off.peak27372	BMS1 (+44512)	NONE
chr10	43428152	43429713	ADE.off.peak27383	RET (-143542)	NONE
chr10	43447019	43448342	ADE.off.peak27385	RET (-124794)	NONE
chr10	43507824	43508528	ADE.off.peak27392	RET (-64299)	NONE
chr10	43697666	43699672	ADE.off.peak27411	RASGEF1A (+5963)	RASGEF1A (+5963)
chr10	43897148	43897445	ADE.off.peak27451	HNRNPF (-5018)	HNRNPF (-5018)
chr10	44811817	44812554	ADE.off.peak27527	CXCL12 (+68311)	NONE
chr10	44858166	44859117	ADE.off.peak27536	CXCL12 (+21855)	CXCL12 (+21855)
chr10	44865895	44866796	ADE.off.peak27537	CXCL12 (+14151)	CXCL12 (+14151)
chr10	44877621	44878263	ADE.off.peak27540	CXCL12 (+2555)	CXCL12 (+2555)
chr10	45304859	45305717	ADE.off.peak27559	TMEM72 (-101360)	NONE
chr10	45539619	45540401	ADE.off.peak27599	C10orf25 (-43674)	NONE
chr10	45693730	45695445	ADE.off.peak27613	OR13A1 (+116468)	NONE
chr10	46095922	46097041	ADE.off.peak27651	MARCH8 (-6128)	MARCH8 (-6128)
chr10	46792062	46793303	ADE.off.peak27683	PTPN20A (-172671)	NONE
chr10	46975189	46975807	ADE.off.peak27703	SYT15 (-4983)	SYT15 (-4983)
chr10	47272865	47273671	ADE.off.peak27748	ANXA8L1 (-99228)	NONE
chr10	48336050	48336721	ADE.off.peak27813	ZNF488 (-18638)	ZNF488 (-18638)
chr10	48981815	48982942	ADE.off.peak27864	PTPN20B (-175440)	NONE
chr10	49348036	49348825	ADE.off.peak27884	FRMPD2 (+134482)	NONE
chr10	49673922	49675100	ADE.off.peak27926	ARHGAP22 (+138486)	NONE
chr10	49744941	49745630	ADE.off.peak27940	ARHGAP22 (+67711)	NONE
chr10	49879090	49880556	ADE.off.peak27957	WDFY4 (-37928)	NONE
chr10	50209203	50210195	ADE.off.peak27980	LRRC18 (-87422)	NONE
chr10	50489344	50490040	ADE.off.peak28004	C10orf128 (-93288)	NONE
chr10	50567567	50568601	ADE.off.peak28010	DRGX (+31823)	NONE
chr10	50605230	50606710	ADE.off.peak28015	DRGX (-6063)	DRGX (-6063)
chr10	50897959	50898607	ADE.off.peak28043	OGDHL (+72086)	NONE
chr10	50975870	50977389	ADE.off.peak28049	OGDHL (-6261)	OGDHL (-6261)
chr10	51039419	51040053	ADE.off.peak28054	OGDHL (-69367)	NONE
chr10	52167191	52167558	ADE.off.peak28142	ASAH2 (-159005)	NONE
chr10	52378772	52379438	ADE.off.peak28181	SGMS1 (+4638)	SGMS1 (+4638)
chr10	52434171	52435014	ADE.off.peak28189	SGMS1 (-50850)	NONE
chr10	52469208	52470513	ADE.off.peak28193	SGMS1 (-86118)	NONE
chr10	52839457	52840375	ADE.off.peak28233	PRKG1 (+5982)	PRKG1 (+5982)
chr10	52842854	52843758	ADE.off.peak28234	PRKG1 (+9372)	PRKG1 (+9372)
chr10	53478443	53479072	ADE.off.peak28282	CSTF2T (-19403)	CSTF2T (-19403)
chr10	53669606	53670666	ADE.off.peak28300	NONE	NONE
chr10	53674803	53675369	ADE.off.peak28301	NONE	NONE
chr10	53793515	53794150	ADE.off.peak28313	NONE	NONE
chr10	53798760	53799509	ADE.off.peak28318	NONE	NONE
chr10	53930541	53930938	ADE.off.peak28328	DKK1 (-143316)	NONE
chr10	54538239	54539219	ADE.off.peak28390	MBL2 (-7269)	MBL2 (-7269)
chr10	54668238	54669003	ADE.off.peak28405	MBL2 (-137161)	NONE
chr10	54683192	54683741	ADE.off.peak28406	MBL2 (-152007)	NONE
chr10	54711547	54712128	ADE.off.peak28410	MBL2 (-180378)	NONE
chr10	54782198	54782899	ADE.off.peak28416	NONE	NONE
chr10	54969758	54970439	ADE.off.peak28425	NONE	NONE
chr10	55016185	55016871	ADE.off.peak28428	NONE	NONE
chr10	55118111	55119122	ADE.off.peak28434	NONE	NONE
chr10	55252467	55253149	ADE.off.peak28448	NONE	NONE
chr10	55264019	55264561	ADE.off.peak28451	NONE	NONE
chr10	55357474	55358082	ADE.off.peak28458	NONE	NONE
chr10	55358581	55359582	ADE.off.peak28459	NONE	NONE
chr10	55926373	55926996	ADE.off.peak28481	NONE	NONE
chr10	55931559	55932266	ADE.off.peak28486	NONE	NONE
chr10	57023384	57024307	ADE.off.peak28526	NONE	NONE
chr10	57260568	57261073	ADE.off.peak28534	MTRNR2L5 (-97929)	NONE
chr10	57390274	57390687	ADE.off.peak28542	MTRNR2L5 (+31731)	NONE
chr10	57448007	57448891	ADE.off.peak28547	MTRNR2L5 (+89699)	NONE
chr10	57579697	57580214	ADE.off.peak28553	NONE	NONE
chr10	57581854	57582369	ADE.off.peak28555	NONE	NONE
chr10	57728677	57729224	ADE.off.peak28567	NONE	NONE
chr10	58345640	58346670	ADE.off.peak28599	NONE	NONE
chr10	58364340	58365178	ADE.off.peak28601	NONE	NONE
chr10	58583483	58583994	ADE.off.peak28608	NONE	NONE
chr10	58778267	58778572	ADE.off.peak28621	NONE	NONE
chr10	58862007	58862510	ADE.off.peak28628	NONE	NONE
chr10	58902760	58903419	ADE.off.peak28632	NONE	NONE
chr10	58981945	58982773	ADE.off.peak28636	NONE	NONE
chr10	59081083	59082151	ADE.off.peak28641	NONE	NONE
chr10	59466419	59467313	ADE.off.peak28664	NONE	NONE
chr10	59546277	59547330	ADE.off.peak28669	NONE	NONE
chr10	59657931	59658531	ADE.off.peak28676	NONE	NONE
chr10	59809980	59810743	ADE.off.peak28685	NONE	NONE
chr10	59908392	59909006	ADE.off.peak28693	IPMK (+118995)	NONE
chr10	59989446	59990295	ADE.off.peak28706	IPMK (+37823)	NONE
chr10	60086204	60087269	ADE.off.peak28720	UBE2D1 (-7998)	UBE2D1 (-7998)
chr10	60236887	60237402	ADE.off.peak28731	BICC1 (-35755)	NONE
chr10	60391394	60392302	ADE.off.peak28740	BICC1 (+118948)	NONE
chr10	60723315	60723941	ADE.off.peak28770	NONE	NONE
chr10	60966564	60967411	ADE.off.peak28806	PHYHIPL (+30638)	NONE
chr10	61251605	61253010	ADE.off.peak28832	FAM13C (-130000)	NONE
chr10	61385636	61386559	ADE.off.peak28845	SLC16A9 (+83739)	NONE
chr10	61606803	61607456	ADE.off.peak28871	CCDC6 (+59284)	NONE
chr10	61668047	61668586	ADE.off.peak28883	CCDC6 (-1903)	CCDC6 (-1903)
chr10	61730648	61731300	ADE.off.peak28892	CCDC6 (-64560)	NONE
chr10	61763143	61764196	ADE.off.peak28895	CCDC6 (-97256)	NONE
chr10	61899387	61899782	ADE.off.peak28908	NONE	NONE
chr10	62522183	62523005	ADE.off.peak28989	CDK1 (-15618)	CDK1 (-15618)
chr10	62795670	62796491	ADE.off.peak29018	RHOBTB1 (-92076)	NONE
chr10	62812156	62812905	ADE.off.peak29020	RHOBTB1 (-108526)	NONE
chr10	63388435	63388987	ADE.off.peak29058	TMEM26 (-175503)	NONE
chr10	63627174	63628433	ADE.off.peak29081	ARID5B (-33255)	NONE
chr10	63662723	63663900	ADE.off.peak29085	ARID5B (+2253)	ARID5B (+2253)
chr10	63746121	63747114	ADE.off.peak29092	ARID5B (+85559)	NONE
chr10	63795803	63796634	ADE.off.peak29098	ARID5B (+135160)	NONE
chr10	64670944	64671862	ADE.off.peak29178	EGR2 (-95288)	NONE
chr10	64684041	64684610	ADE.off.peak29180	EGR2 (-108211)	NONE
chr10	64793131	64794293	ADE.off.peak29190	NRBF2 (-99338)	NONE
chr10	65263631	65264913	ADE.off.peak29237	REEP3 (-16851)	REEP3 (-16851)
chr10	65274682	65275499	ADE.off.peak29238	REEP3 (-6032)	REEP3 (-6032)
chr10	65472891	65473762	ADE.off.peak29255	REEP3 (+192204)	NONE
chr10	65646674	65647325	ADE.off.peak29276	NONE	NONE
chr10	65732842	65733636	ADE.off.peak29289	NONE	NONE
chr10	65800786	65801941	ADE.off.peak29295	NONE	NONE
chr10	65845831	65846681	ADE.off.peak29300	NONE	NONE
chr10	65873499	65874169	ADE.off.peak29306	NONE	NONE
chr10	66144957	66145726	ADE.off.peak29338	NONE	NONE
chr10	66155773	66156324	ADE.off.peak29340	NONE	NONE
chr10	66266418	66267116	ADE.off.peak29345	NONE	NONE
chr10	67085561	67086172	ADE.off.peak29383	NONE	NONE
chr10	68345804	68346655	ADE.off.peak29455	NONE	NONE
chr10	68363982	68364479	ADE.off.peak29456	NONE	NONE
chr10	69161228	69161914	ADE.off.peak29498	NONE	NONE
chr10	69459627	69460210	ADE.off.peak29521	CTNNA3 (-3992)	CTNNA3 (-3992)
chr10	69548032	69548784	ADE.off.peak29529	DNAJC12 (+49514)	NONE
chr10	69621442	69622297	ADE.off.peak29537	SIRT1 (-22557)	SIRT1 (-22557)
chr10	71089167	71090032	ADE.off.peak29642	HK1 (+41100)	NONE
chr10	71166020	71166784	ADE.off.peak29656	TACR2 (+10221)	TACR2 (+10221)
chr10	71328422	71329168	ADE.off.peak29672	NEUROG3 (+4199)	NEUROG3 (+4199)
chr10	71334339	71335013	ADE.off.peak29675	NEUROG3 (-1682)	NEUROG3 (-1682)
chr10	71612309	71613243	ADE.off.peak29709	COL13A1 (+51088)	NONE
chr10	71627411	71628171	ADE.off.peak29713	COL13A1 (+66103)	NONE
chr10	72214875	72215455	ADE.off.peak29791	NODAL (-13742)	NODAL (-13742)
chr10	72393834	72394193	ADE.off.peak29817	PRF1 (-31483)	NONE
chr10	72730512	72731047	ADE.off.peak29857	PCBD1 (-82239)	NONE
chr10	74008226	74009229	ADE.off.peak30014	DDIT4 (-24950)	DDIT4 (-24950)
chr10	74181573	74182326	ADE.off.peak30039	DNAJB12 (-67043)	NONE
chr10	74516368	74517117	ADE.off.peak30065	MCU (+64854)	NONE
chr10	75406846	75407832	ADE.off.peak30115	MYOZ1 (-5824)	MYOZ1 (-5824)
chr10	75492296	75493388	ADE.off.peak30126	SEC24C (-11307)	SEC24C (-11307)
chr10	75666371	75666979	ADE.off.peak30158	PLAU (-4240)	PLAU (-4240)
chr10	75691675	75692646	ADE.off.peak30164	PLAU (+21246)	PLAU (+21246)
chr10	75726762	75727238	ADE.off.peak30169	VCL (-30872)	NONE
chr10	76489776	76490793	ADE.off.peak30227	KAT6B (-96098)	NONE
chr10	76572962	76573956	ADE.off.peak30235	KAT6B (-12924)	KAT6B (-12924)
chr10	76803083	76804076	ADE.off.peak30253	DUPD1 (+14692)	DUPD1 (+14692)
chr10	76983137	76983716	ADE.off.peak30278	COMTD1 (+12342)	COMTD1 (+12342)
chr10	77035646	77036640	ADE.off.peak30286	COMTD1 (-40374)	NONE
chr10	77042814	77043692	ADE.off.peak30287	COMTD1 (-47484)	NONE
chr10	77177227	77177811	ADE.off.peak30297	ZNF503 (-15855)	ZNF503 (-15855)
chr10	77297218	77298244	ADE.off.peak30312	ZNF503 (-136067)	NONE
chr10	77616887	77617469	ADE.off.peak30330	C10orf11 (+74659)	NONE
chr10	77842427	77843280	ADE.off.peak30347	NONE	NONE
chr10	77862947	77863625	ADE.off.peak30350	NONE	NONE
chr10	77990657	77991739	ADE.off.peak30364	NONE	NONE
chr10	78391890	78392762	ADE.off.peak30389	NONE	NONE
chr10	78538638	78539846	ADE.off.peak30401	NONE	NONE
chr10	78873768	78874703	ADE.off.peak30428	NONE	NONE
chr10	79151437	79152127	ADE.off.peak30472	NONE	NONE
chr10	79324437	79325539	ADE.off.peak30495	KCNMA1 (+72412)	NONE
chr10	79469750	79470334	ADE.off.peak30513	KCNMA1 (-72642)	NONE
chr10	79931381	79931942	ADE.off.peak30577	RPS24 (+138144)	NONE
chr10	80311018	80312238	ADE.off.peak30633	NONE	NONE
chr10	80782356	80782864	ADE.off.peak30699	ZMIZ1 (-46182)	NONE
chr10	80989559	80990558	ADE.off.peak30747	PPIF (-117175)	NONE
chr10	81158905	81159640	ADE.off.peak30771	ZCCHC24 (+46110)	NONE
chr10	81598146	81598999	ADE.off.peak30813	SFTPD (+110286)	NONE
chr10	81634157	81635453	ADE.off.peak30817	SFTPD (+74054)	NONE
chr10	81741189	81742374	ADE.off.peak30826	SFTPD (-32923)	NONE
chr10	81775647	81776286	ADE.off.peak30830	TMEM254 (-62459)	NONE
chr10	81953974	81954935	ADE.off.peak30855	ANXA11 (+10873)	ANXA11 (+10873)
chr10	82356211	82356729	ADE.off.peak30918	TSPAN14 (+142548)	NONE
chr10	82614939	82615671	ADE.off.peak30945	NONE	NONE
chr10	82653993	82655226	ADE.off.peak30950	NONE	NONE
chr10	82669996	82670816	ADE.off.peak30954	NONE	NONE
chr10	82841545	82843041	ADE.off.peak30968	NONE	NONE
chr10	83011205	83012221	ADE.off.peak30979	NONE	NONE
chr10	83463848	83464985	ADE.off.peak31002	NRG3 (-170653)	NONE
chr10	83488198	83488957	ADE.off.peak31005	NRG3 (-146492)	NONE
chr10	83532139	83533025	ADE.off.peak31008	NRG3 (-102488)	NONE
chr10	83598443	83599069	ADE.off.peak31015	NRG3 (-36314)	NONE
chr10	83607293	83607783	ADE.off.peak31017	NRG3 (-27532)	NONE
chr10	83703269	83703854	ADE.off.peak31030	NRG3 (+68492)	NONE
chr10	83800678	83801312	ADE.off.peak31037	NRG3 (+165925)	NONE
chr10	83909691	83910415	ADE.off.peak31045	NONE	NONE
chr10	84413023	84413753	ADE.off.peak31088	NONE	NONE
chr10	84648609	84649142	ADE.off.peak31108	NONE	NONE
chr10	84721434	84722070	ADE.off.peak31119	NONE	NONE
chr10	84837788	84838942	ADE.off.peak31126	NONE	NONE
chr10	84912933	84913997	ADE.off.peak31128	NONE	NONE
chr10	84982283	84983652	ADE.off.peak31137	NONE	NONE
chr10	85519898	85520547	ADE.off.peak31181	NONE	NONE
chr10	85545989	85546920	ADE.off.peak31183	NONE	NONE
chr10	85631048	85631690	ADE.off.peak31191	NONE	NONE
chr10	85684893	85685275	ADE.off.peak31203	NONE	NONE
chr10	85716892	85717606	ADE.off.peak31210	GHITM (-181947)	NONE
chr10	85743161	85744012	ADE.off.peak31216	GHITM (-155609)	NONE
chr10	85873798	85874430	ADE.off.peak31232	GHITM (-25082)	NONE
chr10	85885502	85886228	ADE.off.peak31234	GHITM (-13331)	GHITM (-13331)
chr10	85973769	85974863	ADE.off.peak31250	LRIT2 (+10966)	LRIT2 (+10966)
chr10	85996799	85997657	ADE.off.peak31252	LRIT1 (+3989)	LRIT1 (+3989)
chr10	86055931	86056762	ADE.off.peak31261	CCSER2 (-32072)	NONE
chr10	86073406	86074338	ADE.off.peak31262	CCSER2 (-14547)	CCSER2 (-14547)
chr10	86111860	86112460	ADE.off.peak31274	CCSER2 (+23741)	CCSER2 (+23741)
chr10	86297073	86297473	ADE.off.peak31291	NONE	NONE
chr10	86300264	86301334	ADE.off.peak31292	NONE	NONE
chr10	86347411	86347913	ADE.off.peak31301	NONE	NONE
chr10	86361852	86362977	ADE.off.peak31303	NONE	NONE
chr10	86425622	86426138	ADE.off.peak31309	NONE	NONE
chr10	86475542	86476239	ADE.off.peak31312	NONE	NONE
chr10	86538184	86539043	ADE.off.peak31321	NONE	NONE
chr10	86865181	86866239	ADE.off.peak31352	NONE	NONE
chr10	87180215	87180967	ADE.off.peak31370	NONE	NONE
chr10	87252024	87253078	ADE.off.peak31373	NONE	NONE
chr10	87838319	87839507	ADE.off.peak31423	NONE	NONE
chr10	87937882	87939035	ADE.off.peak31435	GRID1 (+187776)	NONE
chr10	88021535	88022812	ADE.off.peak31442	GRID1 (+104061)	NONE
chr10	88148096	88148454	ADE.off.peak31463	GRID1 (-22040)	GRID1 (-22040)
chr10	88183369	88184019	ADE.off.peak31467	GRID1 (-57459)	NONE
chr10	88359393	88360065	ADE.off.peak31482	OPN4 (-54585)	NONE
chr10	88616668	88617544	ADE.off.peak31511	MMRN2 (+100514)	NONE
chr10	88624546	88625394	ADE.off.peak31513	MMRN2 (+92650)	NONE
chr10	88702264	88702859	ADE.off.peak31521	MMRN2 (+15058)	MMRN2 (+15058)
chr10	88785064	88785984	ADE.off.peak31532	ADIRF (+57575)	NONE
chr10	88916312	88917010	ADE.off.peak31546	GLUD1 (-62038)	NONE
chr10	89150517	89151851	ADE.off.peak31570	MINPP1 (-113448)	NONE
chr10	89675052	89675631	ADE.off.peak31620	KLLN (-52148)	NONE
chr10	89874140	89874787	ADE.off.peak31635	NONE	NONE
chr10	90107337	90108160	ADE.off.peak31665	NONE	NONE
chr10	90462646	90463453	ADE.off.peak31694	LIPK (-21251)	LIPK (-21251)
chr10	90487975	90488976	ADE.off.peak31695	LIPK (+4175)	LIPK (+4175)
chr10	90791446	90792356	ADE.off.peak31731	ACTA2 (-40754)	NONE
chr10	90846192	90847334	ADE.off.peak31733	ACTA2 (-95616)	NONE
chr10	91237796	91238355	ADE.off.peak31788	SLC16A12 (+57237)	NONE
chr10	91293765	91294272	ADE.off.peak31794	SLC16A12 (+1294)	SLC16A12 (+1294)
chr10	91596812	91598385	ADE.off.peak31823	KIF20B (+136232)	NONE
chr10	91739873	91740310	ADE.off.peak31830	NONE	NONE
chr10	91840805	91841364	ADE.off.peak31843	NONE	NONE
chr10	91845901	91846835	ADE.off.peak31847	NONE	NONE
chr10	91918420	91919269	ADE.off.peak31852	NONE	NONE
chr10	92010300	92011216	ADE.off.peak31861	NONE	NONE
chr10	92054675	92055349	ADE.off.peak31866	NONE	NONE
chr10	92059884	92060451	ADE.off.peak31869	NONE	NONE
chr10	92061460	92062317	ADE.off.peak31870	NONE	NONE
chr10	92078914	92079695	ADE.off.peak31872	NONE	NONE
chr10	92243741	92245191	ADE.off.peak31888	NONE	NONE
chr10	92483179	92484172	ADE.off.peak31913	HTR7 (+133779)	NONE
chr10	92529619	92530468	ADE.off.peak31915	HTR7 (+87411)	NONE
chr10	92564836	92565432	ADE.off.peak31920	HTR7 (+52321)	NONE
chr10	92571540	92573059	ADE.off.peak31921	HTR7 (+45155)	NONE
chr10	92685260	92685767	ADE.off.peak31930	ANKRD1 (-4481)	ANKRD1 (-4481)
chr10	93262957	93263861	ADE.off.peak31991	HECTD2 (+93307)	NONE
chr10	93556091	93556371	ADE.off.peak32027	TNKS2 (-1838)	TNKS2 (-1838)
chr10	93643508	93644067	ADE.off.peak32036	FGFBP3 (+25452)	NONE
chr10	93805255	93806109	ADE.off.peak32051	BTAF1 (+122156)	NONE
chr10	93976025	93976907	ADE.off.peak32063	CPEB3 (+74378)	NONE
chr10	94179145	94180226	ADE.off.peak32080	MARCH5 (+128766)	NONE
chr10	94821755	94822938	ADE.off.peak32139	CYP26C1 (+1326)	CYP26C1 (+1326)
chr10	94828130	94828610	ADE.off.peak32141	CYP26A1 (-5277)	CYP26A1 (-5277)
chr10	94980164	94981179	ADE.off.peak32159	CYP26A1 (+147025)	NONE
chr10	95032487	95033377	ADE.off.peak32165	CYP26A1 (+199285)	NONE
chr10	95039926	95041299	ADE.off.peak32167	NONE	NONE
chr10	95143489	95144140	ADE.off.peak32177	MYOF (+98136)	NONE
chr10	95601634	95602345	ADE.off.peak32246	SLC35G1 (-51740)	NONE
chr10	95609278	95609826	ADE.off.peak32247	SLC35G1 (-44178)	NONE
chr10	96589581	96590453	ADE.off.peak32331	CYP2C19 (+67636)	NONE
chr10	96752485	96752955	ADE.off.peak32344	CYP2C9 (+54292)	NONE
chr10	96757455	96758394	ADE.off.peak32345	CYP2C9 (+59497)	NONE
chr10	96988862	96989355	ADE.off.peak32360	C10orf129 (+35152)	NONE
chr10	96989968	96991427	ADE.off.peak32362	C10orf129 (+36741)	NONE
chr10	97226993	97227478	ADE.off.peak32408	SORBS1 (+93899)	NONE
chr10	97982105	97982710	ADE.off.peak32481	BLNK (+48889)	NONE
chr10	98068380	98069058	ADE.off.peak32495	DNTT (+4566)	DNTT (+4566)
chr10	98069442	98070040	ADE.off.peak32496	DNTT (+5588)	DNTT (+5588)
chr10	98104855	98105561	ADE.off.peak32503	OPALIN (+13851)	OPALIN (+13851)
chr10	98210117	98210933	ADE.off.peak32513	TLL2 (+63143)	NONE
chr10	98268846	98269481	ADE.off.peak32517	TLL2 (+4504)	TLL2 (+4504)
chr10	98492697	98493203	ADE.off.peak32538	PIK3AP1 (-12679)	PIK3AP1 (-12679)
chr10	98495884	98496395	ADE.off.peak32541	PIK3AP1 (-15869)	PIK3AP1 (-15869)
chr10	99239630	99240136	ADE.off.peak32613	MMS19 (+18594)	MMS19 (+18594)
chr10	99299497	99299960	ADE.off.peak32624	ANKRD2 (-32469)	NONE
chr10	99648407	99649764	ADE.off.peak32678	GOLGA7B (+39090)	NONE
chr10	99765803	99766586	ADE.off.peak32686	CRTAC1 (+24390)	CRTAC1 (+24390)
chr10	100022299	100022761	ADE.off.peak32710	LOXL4 (+5477)	LOXL4 (+5477)
chr10	100185408	100185953	ADE.off.peak32734	PYROXD2 (-10740)	PYROXD2 (-10740)
chr10	100214122	100214786	ADE.off.peak32737	HPS1 (-7771)	HPS1 (-7771)
chr10	100423998	100424676	ADE.off.peak32762	NONE	NONE
chr10	100547977	100548843	ADE.off.peak32769	NONE	NONE
chr10	100912448	100913320	ADE.off.peak32788	HPSE2 (+82735)	NONE
chr10	100991733	100992822	ADE.off.peak32794	HPSE2 (+3341)	HPSE2 (+3341)
chr10	101075615	101076764	ADE.off.peak32802	CNNM1 (-12666)	CNNM1 (-12666)
chr10	101286754	101287649	ADE.off.peak32830	NKX2-3 (-5488)	NKX2-3 (-5488)
chr10	101297126	101297563	ADE.off.peak32836	NKX2-3 (+4655)	NKX2-3 (+4655)
chr10	101609243	101610624	ADE.off.peak32867	ABCC2 (+67445)	NONE
chr10	101677777	101678548	ADE.off.peak32875	DNMBP (+91513)	NONE
chr10	102030031	102030828	ADE.off.peak32916	CWF19L1 (-2993)	CWF19L1 (-2993)
chr10	102385286	102386247	ADE.off.peak32966	HIF1AN (+90151)	NONE
chr10	102414358	102415264	ADE.off.peak32971	PAX2 (-90657)	NONE
chr10	103045410	103046060	ADE.off.peak33075	LBX1 (-56184)	NONE
chr10	103403371	103404333	ADE.off.peak33115	FBXW4 (+51164)	NONE
chr10	104102208	104102634	ADE.off.peak33186	NFKB2 (-51933)	NONE
chr10	104375026	104375565	ADE.off.peak33227	TRIM8 (-28957)	NONE
chr10	104562809	104563709	ADE.off.peak33256	CYP17A1 (+34031)	NONE
chr10	105279980	105280618	ADE.off.peak33325	NEURL1 (+26563)	NONE
chr10	105420663	105421757	ADE.off.peak33344	NEURL1 (+167474)	NONE
chr10	105451713	105453642	ADE.off.peak33351	SH3PXD2A (+162486)	NONE
chr10	105456116	105456894	ADE.off.peak33352	SH3PXD2A (+158659)	NONE
chr10	105667763	105668608	ADE.off.peak33389	OBFC1 (+9777)	OBFC1 (+9777)
chr10	105836266	105837417	ADE.off.peak33405	COL17A1 (+8918)	COL17A1 (+8918)
chr10	106050951	106051622	ADE.off.peak33422	GSTO2 (+22348)	GSTO2 (+22348)
chr10	106091028	106091691	ADE.off.peak33433	ITPRIP (+2303)	ITPRIP (+2303)
chr10	106398513	106399141	ADE.off.peak33476	SORCS3 (-2032)	SORCS3 (-2032)
chr10	106402142	106402938	ADE.off.peak33479	SORCS3 (+1681)	SORCS3 (+1681)
chr10	106467420	106468300	ADE.off.peak33486	SORCS3 (+67001)	NONE
chr10	106494805	106495769	ADE.off.peak33490	SORCS3 (+94428)	NONE
chr10	106526811	106527792	ADE.off.peak33495	SORCS3 (+126443)	NONE
chr10	106568960	106569729	ADE.off.peak33499	SORCS3 (+168486)	NONE
chr10	106862414	106863416	ADE.off.peak33530	NONE	NONE
chr10	107298464	107299250	ADE.off.peak33570	NONE	NONE
chr10	107460045	107460912	ADE.off.peak33588	NONE	NONE
chr10	107487332	107488188	ADE.off.peak33591	NONE	NONE
chr10	107603947	107604387	ADE.off.peak33608	NONE	NONE
chr10	107684688	107685708	ADE.off.peak33615	NONE	NONE
chr10	107775202	107775621	ADE.off.peak33624	NONE	NONE
chr10	107776340	107777003	ADE.off.peak33625	NONE	NONE
chr10	107782221	107783112	ADE.off.peak33628	NONE	NONE
chr10	108260259	108260881	ADE.off.peak33666	NONE	NONE
chr10	108336980	108337533	ADE.off.peak33675	NONE	NONE
chr10	108468271	108468860	ADE.off.peak33687	NONE	NONE
chr10	108609510	108610443	ADE.off.peak33702	NONE	NONE
chr10	108716043	108716736	ADE.off.peak33718	NONE	NONE
chr10	109223257	109224279	ADE.off.peak33763	NONE	NONE
chr10	109431523	109432473	ADE.off.peak33776	NONE	NONE
chr10	109574599	109575153	ADE.off.peak33784	NONE	NONE
chr10	109639608	109640591	ADE.off.peak33789	NONE	NONE
chr10	109658623	109659325	ADE.off.peak33790	NONE	NONE
chr10	109673363	109675351	ADE.off.peak33794	NONE	NONE
chr10	109712225	109713259	ADE.off.peak33796	NONE	NONE
chr10	109799483	109800264	ADE.off.peak33803	NONE	NONE
chr10	109873625	109874552	ADE.off.peak33810	NONE	NONE
chr10	109963412	109964907	ADE.off.peak33815	NONE	NONE
chr10	110225584	110226708	ADE.off.peak33830	NONE	NONE
chr10	110326007	110327316	ADE.off.peak33838	NONE	NONE
chr10	110543571	110544016	ADE.off.peak33863	NONE	NONE
chr10	110802489	110803555	ADE.off.peak33876	NONE	NONE
chr10	110983388	110984205	ADE.off.peak33895	NONE	NONE
chr10	111153027	111153852	ADE.off.peak33910	NONE	NONE
chr10	111348025	111348482	ADE.off.peak33938	NONE	NONE
[truncated: 55,805 more rows]

## Sheet: 1c
Supplementary Table 1c. Differential expression between PE and VFG (passage6) cells.
Gene_name	baseMean	log2FoldChange	lfcSE	stat	pvalue	padj
INSM1	958.972	13.2371	1.184	11.1799	5.11e-29	5.6e-28
FGF9	231.911	11.1884	1.18721	9.42406	4.34e-21	3.61e-20
C1orf158	109.648	10.1046	1.19613	8.44773	2.97e-17	2.11e-16
PDX1	3283.32	9.39644	0.285822	32.8752	4.98e-237	7.4e-235
IGF2	124436	8.50389	0.317035	26.8232	1.73e-158	1.26e-156
CPM	973.843	8.39472	0.374084	22.4408	1.58e-111	7.32e-110
SAMD5	602.155	8.38098	0.467276	17.9358	6.19e-72	1.76e-70
HOXA3	32.646	8.36279	1.23347	6.77991	1.2e-11	6.36e-11
A2M	8744.25	8.1358	0.12768	63.7203	0	0
LHFPL3	604.411	8.0119	0.864638	9.26619	1.93e-20	1.57e-19
CAMKV	24.8549	7.96613	1.25339	6.35568	2.08e-10	1.01e-09
GLP1R	23.2681	7.86021	1.2716	6.18137	6.35e-10	2.98e-09
FAM84A	121.32	7.81003	0.861571	9.06487	1.25e-19	9.8e-19
PNOC	42.1654	7.76179	1.22053	6.35936	2.03e-10	9.88e-10
SLITRK4	20.8429	7.709	1.26765	6.08135	1.19e-09	5.47e-09
TMEM114	20.161	7.67557	1.30256	5.8927	3.8e-09	1.67e-08
ADH1C	38.7658	7.63395	1.2247	6.23332	4.57e-10	2.17e-09
IGF2-AS	323.069	7.6306	0.497619	15.3342	4.52e-53	9.2e-52
CALB1	1072.84	7.62438	0.280144	27.2159	4.21e-163	3.23e-161
ADH1B	245.503	7.59803	0.564154	13.468	2.41e-41	3.79e-40
MPZ	848.948	7.55272	0.304502	24.8035	8.22e-136	4.8e-134
MMP10	18.5473	7.53182	1.28762	5.84942	4.93e-09	2.14e-08
PAH	2153.73	7.38728	0.188496	39.1906	0	0
CASR	31.8215	7.35773	1.24058	5.93086	3.01e-09	1.33e-08
SCN9A	31.5102	7.34644	1.26711	5.79778	6.72e-09	2.89e-08
SCGN	55.3885	7.24837	1.06237	6.82281	8.93e-12	4.75e-11
LYZ	159.784	7.19514	0.627277	11.4704	1.86e-30	2.13e-29
A4GNT	243.326	7.06692	0.478621	14.7651	2.46e-49	4.66e-48
NXPH1	25.6374	7.03044	1.25179	5.6163	1.95e-08	8.07e-08
NETO1	12.2995	6.94965	1.31565	5.28229	1.28e-07	4.9e-07
GUCY1A2	1897.83	6.91482	0.323201	21.3948	1.49e-101	6.25e-100
SERPINA7	23.4656	6.91139	1.25288	5.5164	3.46e-08	1.4e-07
TM4SF4	2188.07	6.88517	0.178486	38.5754	0	0
DCX	768.653	6.7816	0.561391	12.08	1.35e-33	1.69e-32
WNT8B	39.8509	6.76952	1.07522	6.29594	3.06e-10	1.47e-09
TMOD1	351.038	6.75037	0.692291	9.75078	1.83e-22	1.6e-21
CELA3A	10.2856	6.68122	1.35798	4.91995	8.66e-07	3.08e-06
AMBP	21819.2	6.68091	0.0997101	67.0034	0	0
FER1L6	37.2133	6.68067	1.09017	6.12808	8.89e-10	4.12e-09
NRG3	143.916	6.62688	0.544622	12.1679	4.61e-34	5.87e-33
PRM1	9.54998	6.59289	1.35782	4.85549	1.2e-06	4.21e-06
AGTR1	1570.81	6.50303	0.171221	37.9804	0	0
MIR483	8.77576	6.47493	1.38696	4.66845	3.03e-06	1.02e-05
ARL14	16.7963	6.4053	1.33536	4.79668	1.61e-06	5.59e-06
SOBP	260.653	6.39812	0.385316	16.6049	6.43e-62	1.54e-60
MEP1A	30.0014	6.36587	1.08722	5.85517	4.77e-09	2.07e-08
BCHE	1720.33	6.33292	0.156118	40.5651	0	0
PIK3C2G	8.01902	6.33092	1.38288	4.57808	4.69e-06	1.55e-05
CTNND2	4267.09	6.28409	0.114036	55.1062	0	0
UGT2B11	28.1303	6.26498	1.09899	5.70069	1.19e-08	5.02e-08
ST8SIA3	2474.58	6.24147	0.299776	20.8204	2.83e-96	1.11e-94
SLC17A8	26.6895	6.19226	1.09475	5.65633	1.55e-08	6.44e-08
JAG1	3758.14	6.18836	0.11681	52.9778	0	0
SFRP5	2431.87	6.17076	0.138137	44.6713	0	0
SERPINA1	188664	6.14689	0.0698892	87.9519	0	0
ONECUT3	166.354	6.13325	0.456501	13.4353	3.75e-41	5.86e-40
SLC17A3	6.76031	6.09995	1.44397	4.22444	2.4e-05	7.33e-05
AC010729.1	6.57825	6.06062	1.5008	4.03827	5.38e-05	0.000158095
CGA	1501.03	6.05982	0.178571	33.9351	2.03e-252	3.1e-250
PCSK1N	1585.31	6.00517	0.159778	37.5844	0	0
NR1H4	12.5514	5.99352	1.32108	4.53684	5.71e-06	1.87e-05
AC079610.2	6.36958	5.98212	1.50596	3.97228	7.12e-05	0.00020605
NKX6-2	387.874	5.96303	0.308915	19.3031	5.06e-83	1.69e-81
NPY5R	6.1397	5.95865	1.46445	4.06886	4.72e-05	0.000139686
SLC17A4	22.1375	5.92963	1.12389	5.276	1.32e-07	5.06e-07
RALYL	55.3576	5.91657	0.706546	8.37394	5.57e-17	3.92e-16
CLGN	844.34	5.88686	0.20361	28.9124	8.33e-184	7.64e-182
MMP1	5.74418	5.83484	1.50561	3.87541	0.000106447	0.000301289
NR0B2	850.784	5.80247	0.185358	31.3041	4.1e-215	4.96e-213
MT1F	5.50764	5.79854	1.47331	3.93572	8.29e-05	0.000238101
WNT7B	81.5194	5.79788	0.569806	10.1752	2.56e-24	2.38e-23
ITIH2	2020.31	5.76858	0.123648	46.6533	0	0
RHOJ	19.9963	5.76398	1.12555	5.12102	3.04e-07	1.13e-06
TMPRSS3	39.5394	5.74719	0.791297	7.263	3.79e-13	2.2e-12
CTNNA2	18.6052	5.67277	1.13245	5.0093	5.46e-07	1.98e-06
PNMA2	64.7314	5.65247	0.608576	9.28804	1.57e-20	1.29e-19
SLC38A4	244.732	5.65062	1.06575	5.30199	1.15e-07	4.42e-07
CYP1A1	4.98762	5.6457	1.49785	3.7692	0.000163772	0.000453756
SLITRK3	89.7286	5.63011	1.08406	5.19355	2.06e-07	7.77e-07
CAMK2B	98.6436	5.61425	0.497884	11.2762	1.72e-29	1.91e-28
F5	490.709	5.60217	0.224204	24.9869	8.49e-138	5.03e-136
ASCL1	17.6176	5.58441	1.15029	4.85479	1.21e-06	4.23e-06
LINC00907	4.74278	5.56357	1.52776	3.64166	0.000270885	0.000729388
GLB1L3	9.23102	5.56134	1.39883	3.97572	7.02e-05	0.000203275
ADAMTS15	182.277	5.55919	0.352096	15.7889	3.71e-56	8.03e-55
VAT1L	249.815	5.5479	0.318393	17.4247	5.36e-68	1.44e-66
FGF18	2074.88	5.52002	0.122124	45.2	0	0
LINC00987	4.46116	5.46317	1.60931	3.39472	0.000686999	0.00174899
DCN	8.82684	5.45956	1.42547	3.83002	0.000128135	0.000358282
RNF165	274.133	5.45334	0.291085	18.7345	2.59e-78	8.06e-77
LINC00908	8.55019	5.41826	1.38854	3.90213	9.54e-05	0.0002718
KCNK2	4.21818	5.39699	1.55523	3.47021	0.000520045	0.00134683
HOXA1	4.14293	5.38193	1.59054	3.3837	0.000715153	0.00181445
RN7SL8P	53.6886	5.37908	0.620514	8.66874	4.37e-18	3.2e-17
THSD7A	626.972	5.37634	0.204413	26.3014	1.85e-152	1.25e-150
CP	173.739	5.35156	0.348676	15.3482	3.64e-53	7.43e-52
FGL1	8.07229	5.34989	1.3754	3.8897	0.000100367	0.000285126
GDNF	4.03902	5.34342	1.57124	3.40076	0.000671997	0.00171362
OSR2	14.7882	5.33955	1.16818	4.57083	4.86e-06	1.6e-05
COL24A1	29.59	5.3336	0.830561	6.42169	1.35e-10	6.66e-10
SOX9	7341.39	5.33101	0.0816063	65.326	0	0
ONECUT1	898.688	5.33016	0.3699	14.4097	4.49e-47	8e-46
VSTM2L	7.76682	5.29851	1.38288	3.8315	0.000127364	0.000356274
S1PR1	7.72975	5.28624	1.42695	3.70458	0.000211741	0.000577814
SNAP25	178.565	5.26964	0.332577	15.8449	1.52e-56	3.32e-55
PIK3AP1	700.652	5.24887	0.190806	27.509	1.37e-166	1.07e-164
NAP1L3	105.023	5.23859	0.438334	11.9512	6.4e-33	7.86e-32
OR7E158P	3.70481	5.21319	1.60974	3.23852	0.00120151	0.00294964
UGT2B10	3.64412	5.20978	1.62882	3.1985	0.00138144	0.00336544
DYNLRB2	3.6439	5.20704	1.67168	3.11486	0.00184031	0.00439169
HOXA-AS2	13.801	5.1979	1.18917	4.37103	1.24e-05	3.91e-05
AP004550.1	3.66803	5.19383	1.66751	3.11473	0.00184116	0.00439318
AL138930.1	3.59589	5.18315	1.65803	3.12608	0.00177151	0.0042416
LRRC10B	7.14961	5.17503	1.40004	3.69634	0.000218731	0.00059527
TFF3	133.511	5.17051	0.381662	13.5473	8.22e-42	1.31e-40
TMEM151B	231.023	5.16069	0.313638	16.4543	7.82e-61	1.84e-59
TSPAN7	386.63	5.11778	0.223034	22.9462	1.61e-116	7.85e-115
BAALC	423.852	5.09586	0.432591	11.7799	4.96e-32	5.95e-31
SLC30A10	220.011	5.09069	0.303643	16.7654	4.37e-63	1.07e-61
C16orf45	428.925	5.08908	0.218968	23.2412	1.75e-119	8.76e-118
SCNN1G	3.37372	5.07983	1.65255	3.07393	0.00211256	0.00499047
SPANXA2-OT1	3.35584	5.05416	1.69083	2.98916	0.00279747	0.00648244
AC084809.2	3.36374	5.0523	1.76687	2.85947	0.00424346	0.00954244
SYT11	472.613	5.04707	0.195818	25.7743	1.72e-146	1.1e-144
GLIS3	955.689	5.03478	0.171035	29.4372	1.84e-190	1.83e-188
NRP1	3740.74	5.03219	0.0957056	52.5799	0	0
DACH1	124.682	5.00537	0.395312	12.6618	9.62e-37	1.33e-35
LINC00472	3.16088	4.99863	1.67176	2.99005	0.00278934	0.00646435
CHRDL1	219.403	4.99737	0.286895	17.4188	5.94e-68	1.59e-66
ENOX1	99.8414	4.98034	0.428869	11.6127	3.55e-31	4.15e-30
FAM212A	11.8051	4.9775	1.18227	4.21011	2.55e-05	7.78e-05
CELF3	326.691	4.97583	0.234632	21.2069	8.24e-100	3.37e-98
GABRA2	250.054	4.96178	0.275021	18.0415	9.21e-73	2.66e-71
RAMP1	11.5188	4.95704	1.20374	4.11803	3.82e-05	0.000114243
ART3	6.19428	4.95628	1.42535	3.47723	0.000506615	0.00131425
HMGCLL1	3.06486	4.94012	1.67064	2.95703	0.00310622	0.00714514
ROPN1L	11.2332	4.91169	1.24529	3.9442	8.01e-05	0.000230326
RAB3C	457.347	4.90589	0.193947	25.295	3.63e-141	2.18e-139
LINC00694	10.9041	4.87834	1.19572	4.07984	4.51e-05	0.000133625
CHI3L1	2.88258	4.85455	1.69714	2.86043	0.00423062	0.00951676
BHMT	21.4148	4.8489	0.868406	5.58368	2.35e-08	9.66e-08
AC096921.2	10.8054	4.84056	1.19593	4.04753	5.18e-05	0.000152366
KCNIP1	5.66172	4.83205	1.4541	3.32305	0.000890379	0.00223111
FBXL7	711.904	4.82735	0.177847	27.1432	3.04e-162	2.31e-160
PDE3A	771.517	4.82463	0.327836	14.7166	5.04e-49	9.44e-48
GNA14	15.6523	4.80916	0.992069	4.8476	1.25e-06	4.38e-06
RND3	763.563	4.75652	0.156243	30.4431	1.48e-203	1.65e-201
CXCL12	90.6963	4.75398	0.407509	11.6659	1.9e-31	2.24e-30
CCDC160	65.7202	4.75352	0.478362	9.93707	2.87e-23	2.57e-22
NPTX2	5.42152	4.7453	1.47297	3.2216	0.00127479	0.00311924
SHOX2	488.065	4.7208	0.180815	26.1084	2.92e-150	1.91e-148
KNG1	44.306	4.71648	0.579872	8.13366	4.17e-16	2.81e-15
TOX2	53.6439	4.71262	0.529802	8.89507	5.84e-19	4.46e-18
MEIS1-AS3	5.24568	4.71091	1.46283	3.22042	0.00128004	0.0031298
RDH12	57.6066	4.68453	0.502628	9.32008	1.16e-20	9.57e-20
RPL3P1	5.18487	4.66236	1.5441	3.01947	0.00253216	0.00590995
AGR2	28.4088	4.66054	0.725268	6.42596	1.31e-10	6.48e-10
KCNK17	5.02988	4.6514	1.47473	3.15406	0.00161014	0.00388301
ASXL3	14.0074	4.64659	1.01895	4.56016	5.11e-06	1.68e-05
ABCA6	18.9647	4.64537	0.89821	5.1718	2.32e-07	8.68e-07
ELAVL3	5.00085	4.62898	1.48197	3.12352	0.00178701	0.00427617
B3GALT1	1139.68	4.62727	0.124156	37.2698	5.07e-304	1.03e-301
IFIH1	23.1245	4.62263	0.771939	5.98833	2.12e-09	9.51e-09
IGFBP1	142.599	4.61473	0.325113	14.1942	9.95e-46	1.73e-44
ALDOB	45.8316	4.60563	0.590334	7.80172	6.11e-15	3.88e-14
RELN	338.808	4.59078	0.232452	19.7493	8.13e-87	2.86e-85
NPW	573.125	4.59037	0.184116	24.9319	3.35e-137	1.97e-135
TGFA	49.7576	4.58889	0.524692	8.74587	2.21e-18	1.64e-17
DPF3	192.738	4.54883	0.290267	15.6712	2.38e-55	5.06e-54
BTN3A2	8.74793	4.54282	1.22771	3.70025	0.000215385	0.00058688
IFI6	96.7507	4.54246	0.380484	11.9386	7.44e-33	9.1e-32
MEGF10	397.582	4.5405	0.191589	23.6992	3.68e-124	1.93e-122
NT5E	672.178	4.53533	0.163519	27.7358	2.58e-169	2.07e-167
SPP1	1312.72	4.53365	0.336035	13.4916	1.75e-41	2.76e-40
DPYSL5	665.326	4.53274	0.154299	29.3763	1.1e-189	1.08e-187
CAPN6	277.305	4.52434	0.231868	19.5125	8.59e-85	2.92e-83
ATP6V1B1	4.65535	4.51535	1.51736	2.9758	0.00292223	0.00675208
LINC00543	154.049	4.50835	0.305439	14.7602	2.64e-49	5e-48
NTRK2	59.6443	4.50661	0.492677	9.14719	5.84e-20	4.67e-19
CRTAC1	33.8943	4.50322	0.629999	7.14798	8.81e-13	5.01e-12
GPBAR1	127.742	4.50142	0.322059	13.977	2.15e-44	3.64e-43
SLC16A10	230.585	4.4778	0.241512	18.5407	9.7e-77	2.93e-75
PLA2G7	108.76	4.47101	0.348516	12.8287	1.13e-37	1.61e-36
NUDT11	86.953	4.46305	0.426306	10.4691	1.2e-25	1.17e-24
PLCL1	244.448	4.45818	0.236438	18.8556	2.64e-79	8.34e-78
MECOM	2078.47	4.44286	0.10113	43.9323	0	0
KLF9	57.3893	4.44259	0.479814	9.25898	2.06e-20	1.68e-19
SH2D3C	12.4966	4.44151	1.05007	4.22972	2.34e-05	7.17e-05
AFP	122596	4.43859	0.0754076	58.8613	0	0
NKX6-1	8.23093	4.43792	1.27491	3.48097	0.000499597	0.00129705
CDX2	89.8634	4.43623	0.374823	11.8355	2.56e-32	3.09e-31
PGBD5	142.373	4.43241	0.307663	14.4067	4.7e-47	8.35e-46
GRM3	52.2447	4.4134	0.49089	8.99062	2.46e-19	1.91e-18
DACT3	224.24	4.41129	0.259793	16.98	1.16e-64	2.9e-63
LRRIQ1	88.3395	4.40644	0.398866	11.0474	2.26e-28	2.42e-27
TDRD6	52.3372	4.40245	0.528655	8.32764	8.25e-17	5.74e-16
H19	170.584	4.40097	0.285965	15.3899	1.91e-53	3.93e-52
NOV	131.389	4.40012	0.319111	13.7887	2.98e-43	4.91e-42
SLC4A4	2364.82	4.39769	0.104031	42.273	0	0
DYRK3	238.935	4.37054	0.243467	17.9513	4.69e-72	1.34e-70
GPR153	151.238	4.3648	0.302284	14.4394	2.92e-47	5.26e-46
CDO1	77.0668	4.35155	0.414187	10.5063	8.08e-26	7.96e-25
EIF4E3	272.606	4.32283	0.218348	19.7979	3.11e-87	1.1e-85
APLP1	1120.72	4.31232	0.13583	31.7478	3.4e-221	4.27e-219
HLA-U	7.33397	4.28448	1.26427	3.38889	0.000701762	0.00178408
TRIM67	44.2985	4.28402	0.515629	8.30834	9.71e-17	6.72e-16
PLG	1082.07	4.27866	0.141799	30.174	5.19e-200	5.57e-198
SIX4	127.816	4.27636	0.324146	13.1927	9.67e-40	1.45e-38
RRAGD	113.175	4.26155	0.332815	12.8046	1.55e-37	2.19e-36
MPV17L	263.98	4.25524	0.218494	19.4753	1.78e-84	6.01e-83
C2CD4A	7.07607	4.2383	1.29696	3.26788	0.00108358	0.0026788
MAOB	431.718	4.22115	0.179903	23.4635	9.62e-122	4.94e-120
MEX3B	773.831	4.19871	0.135108	31.0766	4.99e-212	5.86e-210
TMEM108	101.112	4.1981	0.338509	12.4017	2.56e-35	3.38e-34
EBF1	27.8268	4.19103	0.639055	6.55817	5.45e-11	2.77e-10
C1orf116	304.952	4.18697	0.212731	19.682	3.08e-86	1.07e-84
ADH1A	34.3846	4.17431	0.592104	7.04996	1.79e-12	9.96e-12
COL19A1	321.137	4.16935	0.205304	20.3081	1.09e-91	4.07e-90
EHF	17.0916	4.16758	0.801419	5.20025	1.99e-07	7.51e-07
RIIAD1	6.7432	4.14935	1.40884	2.94523	0.00322716	0.00740381
PKNOX2	572.345	4.1477	0.155296	26.7083	3.77e-157	2.66e-155
NR4A2	628.021	4.14266	0.14519	28.5327	4.6e-179	4.1e-177
RASSF9	174.189	4.13438	0.268069	15.4228	1.15e-53	2.37e-52
TTYH1	669.182	4.12448	0.147844	27.8974	2.87e-171	2.34e-169
EFNB2	5039.8	4.12323	0.0763518	54.0031	0	0
OR5BA1P	6.59939	4.10343	1.33817	3.06646	0.00216612	0.00510788
TLR10	6.4748	4.09511	1.32063	3.10087	0.00192953	0.00458932
LRP11	45.592	4.08971	0.52054	7.85668	3.94e-15	2.52e-14
RGS22	6.35487	4.07644	1.3268	3.0724	0.00212346	0.00501374
NPY1R	107.912	4.06181	0.32645	12.4424	1.54e-35	2.05e-34
SLCO3A1	198.612	4.04529	0.239551	16.887	5.61e-64	1.4e-62
LRRN3	100.657	4.03857	0.334681	12.0669	1.58e-33	1.98e-32
CLDN18	229.556	4.01858	0.227621	17.6547	9.37e-70	2.59e-68
TF	8708.69	4.0103	0.0952437	42.1056	0	0
BEND7	140.159	4.00064	0.296526	13.4917	1.75e-41	2.75e-40
ERAP1	282.531	3.98904	0.199206	20.0247	3.36e-89	1.22e-87
NR2F1	455.907	3.97822	0.168442	23.6178	2.53e-123	1.32e-121
CD47	555.535	3.94411	0.150793	26.1558	8.46e-151	5.59e-149
MDGA1	49.5664	3.93647	0.498554	7.89579	2.88e-15	1.86e-14
IL1RAPL1	277.772	3.93191	0.216994	18.1199	2.22e-73	6.45e-72
STAT4	163.002	3.92348	0.253428	15.4816	4.62e-54	9.6e-53
ADRA2A	5.70369	3.91421	1.35768	2.88302	0.00393888	0.00890739
TMOD2	31.7702	3.91086	0.574518	6.80719	9.95e-12	5.29e-11
NR4A3	17.3233	3.90857	0.761517	5.13262	2.86e-07	1.06e-06
ADH6	112.893	3.90711	0.308685	12.6573	1.02e-36	1.41e-35
SERPINA6	86.3683	3.89942	0.354845	10.9891	4.31e-28	4.58e-27
CYP26B1	60.0236	3.89499	0.410825	9.48091	2.52e-21	2.12e-20
LIPC	1232.27	3.89169	0.111167	35.0075	1.73e-268	2.9e-266
TESC	116.836	3.89135	0.342851	11.35	7.42e-30	8.35e-29
TAGLN3	20.013	3.88187	0.740498	5.24225	1.59e-07	6.04e-07
LOH12CR2	11.3381	3.87434	0.998282	3.881	0.000104026	0.000294937
UCP1	11.461	3.87394	0.975083	3.97293	7.1e-05	0.000205519
STAT1	16063.9	3.84732	0.0549971	69.955	0	0
CDKL2	13.8282	3.84375	0.931625	4.12585	3.69e-05	0.000110643
OTC	16.6966	3.83427	0.798623	4.8011	1.58e-06	5.47e-06
ATP10D	19.0126	3.82525	0.715369	5.34724	8.93e-08	3.49e-07
SERPINA5	3228.51	3.81697	0.0851174	44.8436	0	0
TDO2	43.1359	3.81118	0.490531	7.76951	7.88e-15	4.99e-14
ALB	4539.46	3.78906	0.252309	15.0175	5.64e-51	1.1e-49
PPP4R4	74.258	3.78505	0.371471	10.1894	2.21e-24	2.07e-23
MOXD1	26.6844	3.78357	0.642945	5.88475	3.99e-09	1.75e-08
SLC30A8	29.423	3.77672	0.593201	6.36667	1.93e-10	9.43e-10
NETO2	1471.51	3.73774	0.104902	35.6308	4.68e-278	8.46e-276
MT2A	10.2193	3.72882	0.944347	3.94858	7.86e-05	0.000226447
LIM2	10.39	3.7216	1.00143	3.71629	0.000202172	0.000553281
ABCA8	10.3238	3.71772	1.01827	3.65102	0.000261205	0.000704749
ZFPM2	104.192	3.71623	0.303384	12.2492	1.7e-34	2.2e-33
COL14A1	63.1784	3.7149	0.462402	8.03393	9.44e-16	6.24e-15
CES1	7.6074	3.71247	1.14459	3.24349	0.00118075	0.00290192
XKR7	12.627	3.71153	0.88211	4.20756	2.58e-05	7.86e-05
CLDN2	25.287	3.71002	0.641714	5.78142	7.41e-09	3.17e-08
RHBDL3	17.5567	3.69261	0.72686	5.08023	3.77e-07	1.39e-06
RNF157	393.096	3.67264	0.167778	21.8898	3.25e-106	1.41e-104
CNTN3	660.263	3.6675	0.142667	25.7067	9.84e-146	6.21e-144
TANC1	1341.74	3.6536	0.126927	28.7849	3.31e-182	3e-180
PRR15L	170.542	3.6501	0.266691	13.6866	1.22e-42	1.98e-41
NR5A2	135.96	3.64838	0.274313	13.3001	2.31e-40	3.52e-39
SERPINA11	176.767	3.629	0.252846	14.3526	1.03e-46	1.81e-45
HMCN1	674.389	3.61456	0.346955	10.418	2.05e-25	1.99e-24
CPB2	81.2786	3.6105	0.342743	10.5341	6.01e-26	5.94e-25
RNASET2	120.641	3.60042	0.277159	12.9904	1.39e-38	2.03e-37
ONECUT2	14812.4	3.58594	0.110582	32.428	1.11e-230	1.51e-228
DDIT4L	294.102	3.58228	0.180891	19.8036	2.77e-87	9.88e-86
PON1	25.4159	3.5757	0.621742	5.75111	8.87e-09	3.77e-08
CNIH2	268.94	3.56175	0.219655	16.2152	3.93e-59	8.98e-58
ACSM3	363.555	3.54646	0.176765	20.0632	1.55e-89	5.66e-88
LRRTM1	157.384	3.54185	0.245927	14.402	5.02e-47	8.92e-46
NLGN3	380.749	3.53054	0.167716	21.0507	2.25e-98	9.05e-97
MFSD6	651.032	3.52373	0.129729	27.1623	1.81e-162	1.38e-160
CLSTN2	55.8701	3.52122	0.423787	8.30892	9.66e-17	6.69e-16
PPP1R1A	712.016	3.51776	0.145879	24.1142	1.77e-128	9.76e-127
SNCAIP	1719.1	3.51254	0.108379	32.4097	2e-230	2.72e-228
TRERF1	214.208	3.51225	0.225198	15.5963	7.72e-55	1.62e-53
SERPING1	8001.94	3.51213	0.0612042	57.3837	0	0
RNF207	272.802	3.50446	0.200226	17.5025	1.37e-68	3.73e-67
BGN	2168.12	3.49952	0.0845594	41.3854	0	0
RAB40B	154.683	3.49109	0.241937	14.4298	3.36e-47	6.02e-46
SPTSSB	473.477	3.48504	0.15217	22.9023	4.41e-116	2.15e-114
CRB2	867.749	3.48463	0.159057	21.9081	2.18e-106	9.5e-105
PARD3B	446.309	3.48382	0.168628	20.6597	7.98e-95	3.09e-93
ANXA4	9127.28	3.48118	0.0813071	42.8153	0	0
ADAMTS16	487.369	3.47621	0.152278	22.8281	2.41e-115	1.16e-113
RBM43	154.531	3.44959	0.237781	14.5074	1.09e-47	1.97e-46
RGMA	313.273	3.44664	0.177587	19.4082	6.58e-84	2.2e-82
REM2	249.74	3.43949	0.202085	17.02	5.83e-65	1.48e-63
PPM1L	843.64	3.43075	0.147833	23.207	3.87e-119	1.92e-117
SOX21	759.492	3.42422	0.128054	26.7404	1.6e-157	1.13e-155
NRAP	399.487	3.42414	0.188766	18.1396	1.55e-73	4.52e-72
SIX2	813.659	3.42345	0.130252	26.2832	2.98e-152	2e-150
GOLGA8B	413.372	3.42025	0.154336	22.1611	8.16e-109	3.66e-107
MARK1	52.4796	3.41531	0.450271	7.585	3.32e-14	2.04e-13
TGFBR2	2090.51	3.4128	0.083832	40.71	0	0
C3orf70	25.2163	3.40934	0.612595	5.5654	2.62e-08	1.07e-07
AHSG	1173.48	3.39594	0.122585	27.7028	6.46e-169	5.11e-167
SH3TC2	14.4406	3.39499	0.881782	3.85015	0.000118045	0.000332337
CBFA2T3	8.21769	3.38984	1.041	3.25633	0.00112864	0.00278299
TMEM169	86.5322	3.38718	0.310752	10.9	1.15e-27	1.21e-26
NEURL3	24.7912	3.38073	0.597849	5.65482	1.56e-08	6.49e-08
UBE2L6	493.837	3.37733	0.16943	19.9335	2.09e-88	7.49e-87
SOX21-AS1	298.678	3.37642	0.183392	18.4109	1.07e-75	3.21e-74
ZFHX4	16.2024	3.36021	0.720872	4.66131	3.14e-06	1.06e-05
ARID5B	143.763	3.35852	0.242327	13.8595	1.12e-43	1.85e-42
PLEKHB1	4550.75	3.35632	0.0949375	35.3529	9.04e-274	1.56e-271
COL2A1	8833.81	3.35573	0.0763763	43.9368	0	0
SLC7A4	24.1473	3.35383	0.603053	5.56141	2.68e-08	1.09e-07
TMEM130	20.3578	3.34832	0.659457	5.07739	3.83e-07	1.41e-06
ZNF704	496.115	3.33718	0.20187	16.5314	2.18e-61	5.16e-60
COL1A2	1979.73	3.33229	0.0944082	35.2966	6.62e-273	1.13e-270
MICAL1	1956.3	3.31682	0.0890387	37.2514	1.01e-303	2.02e-301
SLC38A3	639.281	3.31345	0.132383	25.0294	2.93e-138	1.74e-136
ROBO2	3225.72	3.30852	0.0929268	35.6035	1.24e-277	2.21e-275
SMOC1	180.182	3.30647	0.224705	14.7147	5.19e-49	9.69e-48
TSHZ2	2189.73	3.3002	0.106326	31.0387	1.62e-211	1.89e-209
IL1RAP	478.839	3.29752	0.15399	21.4138	9.94e-102	4.17e-100
TLL2	36.1867	3.26994	0.512262	6.38333	1.73e-10	8.48e-10
PROX1-AS1	74.4598	3.26263	0.337136	9.67751	3.76e-22	3.25e-21
ZFYVE28	28.3376	3.26254	0.557581	5.85124	4.88e-09	2.12e-08
NR5A1	9.41505	3.25142	1.00315	3.2412	0.00119029	0.00292388
GNB5	529.934	3.25011	0.136994	23.7244	2.02e-124	1.07e-122
ANXA13	11.2664	3.2439	0.960757	3.3764	0.000734419	0.0018598
ATP2B2	30.4642	3.24389	0.543626	5.96714	2.41e-09	1.08e-08
FOS	460.333	3.22405	0.138737	23.2385	1.86e-119	9.31e-118
PROX1	3337.59	3.20143	0.105045	30.4768	5.3e-204	5.94e-202
TMCC3	449.689	3.20051	0.149959	21.3426	4.57e-101	1.9e-99
PRSS12	98.9016	3.18666	0.306486	10.3974	2.55e-25	2.46e-24
SPAG6	171.617	3.18137	0.235088	13.5327	1e-41	1.59e-40
ITIH1	73.0592	3.17934	0.388695	8.17952	2.85e-16	1.94e-15
HCN4	355.684	3.17741	0.222831	14.2593	3.92e-46	6.84e-45
KCNH7	167.305	3.17306	0.231587	13.7014	9.96e-43	1.62e-41
GDPD5	949.71	3.17166	0.124393	25.497	2.13e-143	1.31e-141
KISS1R	39.3766	3.16901	0.523893	6.04896	1.46e-09	6.63e-09
CBX4	1440.09	3.16855	0.0997813	31.7549	2.71e-221	3.43e-219
FAM163A	8.88226	3.1632	0.936659	3.37711	0.000732522	0.00185571
SULF2	9812.4	3.15707	0.061557	51.2869	0	0
FABP1	300.957	3.15628	0.175362	17.9987	2e-72	5.74e-71
C1QL1	138.35	3.15114	0.252684	12.4707	1.08e-35	1.45e-34
PTX3	12.3338	3.14835	0.850554	3.70153	0.000214303	0.000584327
SERPINF2	6499.5	3.1374	0.0714506	43.9101	0	0
MAGEA12	70.9372	3.13597	0.358831	8.73941	2.34e-18	1.74e-17
NCAN	13.9644	3.13463	0.778192	4.0281	5.62e-05	0.000164537
ZNF703	2119.01	3.12911	0.118921	26.3126	1.38e-152	9.31e-151
CSMD3	934.894	3.12724	0.159439	19.614	1.17e-85	4.05e-84
APOL2	171.666	3.11997	0.549428	5.67858	1.36e-08	5.68e-08
MAOA	69.6726	3.11938	0.335009	9.31132	1.26e-20	1.04e-19
CLU	19102.7	3.11578	0.0779495	39.9717	0	0
FREM1	1696.1	3.11314	0.106235	29.3043	9.13e-189	8.81e-187
APOL6	22.5131	3.10578	0.621808	4.99476	5.89e-07	2.13e-06
PDGFC	519.192	3.10097	0.134037	23.1352	2.05e-118	1.01e-116
FAT1	4278.14	3.09681	0.116024	26.6912	5.95e-157	4.18e-155
MYZAP	22.2589	3.0882	0.631109	4.8933	9.92e-07	3.51e-06
RTN4R	749.128	3.08812	0.125514	24.6039	1.15e-133	6.62e-132
PPIL6	22.3331	3.08746	0.611475	5.04921	4.44e-07	1.62e-06
INA	422.877	3.08706	0.157388	19.6143	1.17e-85	4.04e-84
SOX6	125.91	3.08655	0.271433	11.3713	5.81e-30	6.56e-29
CCDC88A	563.282	3.08454	0.127634	24.1671	4.93e-129	2.73e-127
AC144831.1	73.8061	3.08417	0.364153	8.46945	2.47e-17	1.76e-16
NGFR	31.9291	3.07341	0.560866	5.47977	4.26e-08	1.71e-07
CCL20	10.3567	3.07082	1.00587	3.0529	0.00226639	0.00533178
PDCD4-AS1	86.2124	3.07081	0.299524	10.2523	1.16e-24	1.09e-23
C10orf111	20.0549	3.05654	0.62032	4.92736	8.33e-07	2.97e-06
SERPINF1	2881.08	3.05471	0.0953971	32.021	5.57e-225	7.41e-223
NAALADL2	72.5327	3.05267	0.367369	8.30955	9.61e-17	6.66e-16
ASPHD1	20.3585	3.0509	0.822914	3.70743	0.000209371	0.000571655
GLRB	10.0161	3.04996	0.947084	3.22037	0.00128025	0.00312993
ADCY5	589.294	3.0362	0.163241	18.5995	3.24e-77	9.87e-76
AGAP2	16.5185	3.03013	0.71557	4.23458	2.29e-05	7.02e-05
SLC12A2	4419.34	3.02952	0.0786376	38.5251	0	0
LOXL4	134.976	3.02947	0.25301	11.9737	4.88e-33	6.02e-32
PDE11A	194.981	3.02809	0.205003	14.771	2.25e-49	4.27e-48
CHCHD2	16.8106	3.02634	0.752492	4.02175	5.78e-05	0.000168786
RFPL1S	11.6792	3.02439	0.864858	3.49698	0.000470552	0.00122673
LYPD1	34.6674	3.02402	0.467919	6.4627	1.03e-10	5.13e-10
ELAVL2	13.0644	3.0093	0.8743	3.44196	0.000577526	0.00148573
ETV1	330.119	3.00913	0.171594	17.5363	7.57e-69	2.07e-67
NOTCH1	1477.62	3.00447	0.136094	22.0765	5.32e-108	2.36e-106
ROBO1	3780.59	3.00438	0.103347	29.0707	8.41e-186	7.86e-184
ST8SIA5	9.66145	3.00114	0.889315	3.37466	0.000739071	0.00187111
CPE	1198.05	2.99795	0.10187	29.4292	2.33e-190	2.31e-188
SRGAP3	276.166	2.99705	0.173202	17.3038	4.4e-67	1.16e-65
PAQR8	288.473	2.9968	0.191688	15.6338	4.29e-55	9.04e-54
CDH6	3506.7	2.98801	0.0711568	41.9919	0	0
NCAM1	107.654	2.98636	0.280663	10.6404	1.93e-26	1.95e-25
KCNH5	36.6057	2.97808	0.502677	5.92444	3.13e-09	1.38e-08
APOA5	7.97862	2.97449	0.944402	3.1496	0.00163494	0.00393787
NME5	66.3658	2.95823	0.32867	9.00059	2.25e-19	1.74e-18
GPRIN3	365.489	2.95505	0.190021	15.5512	1.56e-54	3.26e-53
FRMD6	3059.57	2.95499	0.0698392	42.3113	0	0
CHSY3	63.5363	2.95479	0.383167	7.7115	1.24e-14	7.77e-14
FGF13-AS1	61.0807	2.95332	0.378858	7.79534	6.42e-15	4.08e-14
EPDR1	26.5274	2.94866	0.52941	5.56972	2.55e-08	1.05e-07
DPYSL4	490.113	2.94142	0.139626	21.0664	1.62e-98	6.53e-97
SSTR3	40.554	2.94092	0.42913	6.85322	7.22e-12	3.87e-11
LRRC20	526.553	2.93734	0.140886	20.8491	1.55e-96	6.16e-95
ANKRD53	20.2329	2.93559	0.588354	4.98949	6.05e-07	2.18e-06
FRMD4B	900.565	2.92402	0.10701	27.3247	2.16e-164	1.67e-162
FAM46C	94.202	2.92363	0.277343	10.5416	5.55e-26	5.5e-25
RAP1GAP2	2125.88	2.9195	0.0886018	32.9508	4.12e-238	6.17e-236
TENM4	4382.97	2.91446	0.108501	26.8611	6.25e-159	4.58e-157
ATP1B2	148.251	2.91191	0.24708	11.7853	4.65e-32	5.58e-31
SLC34A2	59.7639	2.91185	0.351019	8.29544	1.08e-16	7.47e-16
ST6GALNAC3	260.389	2.90443	0.1769	16.4185	1.41e-60	3.3e-59
DUSP5	15993.3	2.90177	0.0690455	42.0269	0	0
GSTM3	558.592	2.90146	0.150514	19.277	8.38e-83	2.78e-81
GP2	148.041	2.89809	0.250663	11.5617	6.44e-31	7.48e-30
KIF1A	249.05	2.89705	0.17904	16.1811	6.86e-59	1.56e-57
FAT4	133.617	2.89594	0.245263	11.8075	3.57e-32	4.3e-31
CHRM4	13.6314	2.89584	0.780166	3.71183	0.00020577	0.000562512
EPS8	379.493	2.89259	0.175376	16.4937	4.07e-61	9.62e-60
TMEM200A	9.03286	2.89232	0.901798	3.20728	0.00133994	0.0032687
GK	108.222	2.88249	0.265449	10.8589	1.81e-27	1.89e-26
TMEM117	73.6158	2.87844	0.318191	9.04626	1.48e-19	1.16e-18
MYC	95.8331	2.87679	0.281904	10.2049	1.89e-24	1.76e-23
MLLT3	260.771	2.8756	0.19508	14.7406	3.54e-49	6.65e-48
CHRM1	8.95471	2.87401	0.892289	3.22094	0.0012777	0.00312446
GSAP	65.921	2.87399	0.324669	8.85206	8.59e-19	6.5e-18
NFATC4	223.721	2.87151	0.239548	11.9872	4.15e-33	5.13e-32
CYP46A1	82.4457	2.87084	0.33756	8.50467	1.82e-17	1.31e-16
PLAU	76.0822	2.86422	0.314378	9.11077	8.18e-20	6.49e-19
OTUD7A	151.813	2.85999	0.251952	11.3513	7.3e-30	8.23e-29
FGF2	28.1455	2.85992	0.52938	5.40241	6.58e-08	2.6e-07
PCP4L1	41.5174	2.85691	0.40913	6.9829	2.89e-12	1.59e-11
MAPK8IP1	709.715	2.85648	0.112277	25.4414	8.79e-143	5.33e-141
ESPN	1314.73	2.84754	0.110557	25.7563	2.74e-146	1.74e-144
GLB1L2	310.538	2.84441	0.171158	16.6186	5.11e-62	1.23e-60
NDP	8.73508	2.83817	0.937309	3.02799	0.00246182	0.0057585
GABRB1	14.7382	2.83367	0.748543	3.78558	0.000153351	0.000426118
SMAD3	1087.79	2.83292	0.100912	28.0732	2.08e-173	1.74e-171
GAS2L3	1331.46	2.82992	0.0876422	32.2894	9.85e-229	1.33e-226
F12	53.713	2.82938	0.391471	7.22755	4.92e-13	2.84e-12
SPATA13	597.673	2.82362	0.119944	23.5412	1.55e-122	7.98e-121
HIST2H2BE	339.715	2.81703	0.155278	18.1418	1.49e-73	4.35e-72
SFMBT1	288.031	2.81688	0.175441	16.056	5.19e-58	1.17e-56
PCYT1B	185.304	2.81513	0.206581	13.6273	2.76e-42	4.43e-41
TNFRSF9	17.0589	2.81477	0.736973	3.81937	0.000133795	0.000373484
KCNH8	219.601	2.8132	0.204284	13.771	3.81e-43	6.25e-42
GPR27	90.0101	2.80778	0.338285	8.30006	1.04e-16	7.19e-16
STMN3	470.6	2.80126	0.138395	20.2411	4.26e-91	1.57e-89
ACTRT2	21.5585	2.79643	0.567472	4.92788	8.31e-07	2.96e-06
PLEKHF1	40.5237	2.79211	0.474269	5.88718	3.93e-09	1.72e-08
THBS4	208.578	2.78716	0.202684	13.7513	5e-43	8.2e-42
DNAAF3	26.7597	2.78223	0.552366	5.03694	4.73e-07	1.72e-06
EIF1AY	12.8158	2.78183	0.811081	3.42979	0.000604059	0.00154844
NR2F1-AS1	31.2055	2.78079	0.466452	5.96157	2.5e-09	1.11e-08
CREB5	44.9268	2.78055	0.439884	6.32111	2.6e-10	1.26e-09
HABP2	11225.4	2.77758	0.0575159	48.2925	0	0
MAPK4	1763.49	2.77184	0.0925627	29.9456	5.02e-197	5.25e-195
TTLL10	14.0942	2.76852	0.697742	3.96783	7.25e-05	0.000209691
OSBPL6	251.659	2.76772	0.180465	15.3366	4.35e-53	8.87e-52
MAMLD1	97.0448	2.76403	0.328581	8.41201	4.03e-17	2.85e-16
METTL24	42.3269	2.76323	0.4868	5.67631	1.38e-08	5.75e-08
HGD	18.2286	2.75552	0.640609	4.30141	1.7e-05	5.28e-05
FST	4848.37	2.75539	0.0775696	35.5216	2.28e-276	4.06e-274
TUBB3	253.93	2.75175	0.211835	12.9901	1.39e-38	2.04e-37
SGK1	1627.65	2.75165	0.0946631	29.0678	9.17e-186	8.52e-184
TMEM246	16.763	2.74929	0.647013	4.24921	2.15e-05	6.6e-05
NANOS1	177.601	2.7478	0.248024	11.0788	1.59e-28	1.72e-27
CLDN1	2005.8	2.7472	0.0839702	32.7164	9.12e-235	1.31e-232
RAB6B	139.153	2.74318	0.238782	11.4882	1.51e-30	1.74e-29
RUNDC3A	38.6285	2.73933	0.425282	6.4412	1.19e-10	5.88e-10
SHROOM3	3758.85	2.7342	0.0968619	28.2278	2.66e-175	2.29e-173
C8orf46	16.3354	2.73047	0.660996	4.13084	3.61e-05	0.000108398
CD82	99.96	2.72906	0.277998	9.81684	9.53e-23	8.37e-22
DAAM2	47.7361	2.72876	0.401017	6.8046	1.01e-11	5.38e-11
L1CAM	240.341	2.72751	0.213519	12.7741	2.29e-37	3.23e-36
GNAZ	605.47	2.71865	0.159556	17.0388	4.23e-65	1.08e-63
IGSF9	2710.81	2.71041	0.0877984	30.8708	2.94e-209	3.38e-207
ZNF157	14.7967	2.71028	0.720298	3.76272	0.000168073	0.000464711
ANKRD13B	186.397	2.70254	0.212501	12.7178	4.71e-37	6.59e-36
EFCAB12	39.1778	2.70223	0.454886	5.94047	2.84e-09	1.26e-08
UNC5C	136.257	2.69011	0.267082	10.0722	7.33e-24	6.72e-23
RFX7	554.747	2.68634	0.135872	19.7711	5.28e-87	1.87e-85
SYP	29.4929	2.68476	0.550051	4.88094	1.06e-06	3.72e-06
SSBP2	1549.22	2.6832	0.0865789	30.9914	7.04e-211	8.17e-209
TFR2	72.1895	2.68157	0.323278	8.29494	1.09e-16	7.49e-16
ST7-AS1	118.336	2.68043	0.279261	9.59829	8.13e-22	6.96e-21
GNAI1	1874.12	2.67674	0.109568	24.4298	8.24e-132	4.67e-130
TRBC2	18.7108	2.67541	0.609282	4.39109	1.13e-05	3.58e-05
KIF21B	1125.43	2.66649	0.14384	18.5378	1.02e-76	3.08e-75
CDK14	744.408	2.66435	0.111619	23.8701	6.26e-126	3.37e-124
AL355512.1	13.112	2.656	0.824592	3.22099	0.00127751	0.00312437
SMIM6	133.627	2.64573	0.235868	11.217	3.37e-29	3.71e-28
BIRC3	11.6225	2.64199	0.791894	3.33629	0.000849044	0.0021342
KIAA1024L	10.5651	2.64169	0.876466	3.01402	0.00257808	0.00601013
RAP1GAP	632.106	2.63714	0.130791	20.1631	2.07e-90	7.59e-89
SNX22	342.911	2.63451	0.174257	15.1185	1.22e-51	2.42e-50
C6	42.7254	2.63376	0.434671	6.0592	1.37e-09	6.24e-09
STEAP1	213.125	2.62867	0.197636	13.3006	2.3e-40	3.5e-39
TTLL2	25.9855	2.62838	0.505813	5.19634	2.03e-07	7.66e-07
PRR7	457.217	2.62674	0.151395	17.3503	1.96e-67	5.23e-66
ATXN1	385.55	2.6219	0.154182	17.0052	7.51e-65	1.9e-63
DDX25	49.7585	2.61892	0.411996	6.35666	2.06e-10	1e-09
MBNL2	652.427	2.61892	0.160747	16.2922	1.12e-59	2.58e-58
WASF3	2597.85	2.61129	0.0818525	31.9024	2.48e-223	3.23e-221
SGMS2	61.4224	2.60649	0.383085	6.80395	1.02e-11	5.4e-11
AC108025.2	19.2242	2.59864	0.621337	4.18234	2.89e-05	8.74e-05
RASL11A	11.3249	2.59352	0.811083	3.19761	0.00138574	0.00337468
HLA-DQB1	64.6462	2.59297	0.341241	7.59866	2.99e-14	1.84e-13
C19orf66	30.2772	2.59274	0.464301	5.58417	2.35e-08	9.64e-08
B2M	4483.12	2.59247	0.114949	22.5532	1.25e-112	5.85e-111
PRSS1	222.061	2.57842	0.195625	13.1804	1.14e-39	1.7e-38
GALNT16	592.738	2.57807	0.125129	20.6033	2.56e-94	9.88e-93
SEMA3D	284.387	2.57601	0.205375	12.543	4.34e-36	5.89e-35
FAM105A	368.168	2.5751	0.154378	16.6806	1.82e-62	4.4e-61
L3MBTL4	12.5001	2.5727	0.747686	3.44088	0.000579819	0.00149106
FGG	1225.7	2.5718	0.118777	21.6523	5.78e-104	2.47e-102
HMGA2	7091.63	2.57022	0.0580244	44.2955	0	0
ALDH4A1	550.337	2.56781	0.145298	17.6727	6.81e-70	1.89e-68
EFNB3	426.99	2.56484	0.137428	18.6631	9.89e-78	3.03e-76
DZIP1L	1404.93	2.56413	0.087142	29.4247	2.66e-190	2.63e-188
GRHL1	336.506	2.56322	0.157712	16.2525	2.14e-59	4.91e-58
SLC19A3	325.196	2.55641	0.163363	15.6486	3.39e-55	7.2e-54
PSAT1	1787.37	2.55417	0.0917263	27.8455	1.22e-170	9.91e-169
SOX5	136.011	2.55113	0.224231	11.3773	5.43e-30	6.15e-29
NLRP1	770.794	2.54972	0.120253	21.203	8.96e-100	3.65e-98
LYPD3	47.1931	2.5426	0.415706	6.11634	9.58e-10	4.42e-09
DPYSL2	4960.4	2.53369	0.0702441	36.0697	6.76e-285	1.23e-282
LYST	440.811	2.52905	0.155459	16.2682	1.66e-59	3.81e-58
C1R	159.837	2.51977	0.217341	11.5936	4.44e-31	5.17e-30
HK1	1290.02	2.51221	0.0932112	26.9518	5.43e-160	4.02e-158
KLF3	2912.65	2.50934	0.0768114	32.6688	4.33e-234	6.13e-232
PCDH19	155.615	2.50261	0.216595	11.5543	7.02e-31	8.14e-30
IQGAP2	1002.49	2.4997	0.123269	20.2784	2e-91	7.4e-90
GPR50	20.0892	2.49913	0.649429	3.84819	0.000118994	0.000334585
RSPH4A	60.053	2.49787	0.339022	7.36787	1.73e-13	1.02e-12
STXBP5L	96.2341	2.49783	0.313292	7.97286	1.55e-15	1.02e-14
COTL1	1957.98	2.49751	0.10448	23.9041	2.78e-126	1.5e-124
TRAM1L1	51.4412	2.4915	0.393145	6.33734	2.34e-10	1.14e-09
COL9A1	20.3175	2.49148	0.666983	3.73544	0.000187384	0.000514703
CLIP3	988.853	2.48872	0.113424	21.9417	1.04e-106	4.56e-105
LPAR1	1121.02	2.48158	0.0892187	27.8146	2.89e-170	2.34e-168
FBLL1	23.5053	2.47867	0.538558	4.60241	4.18e-06	1.39e-05
ACBD7	153.548	2.4734	0.237148	10.4298	1.81e-25	1.76e-24
MEIS1	506.959	2.47305	0.126317	19.5781	2.38e-85	8.13e-84
CYP39A1	137.677	2.47076	0.262458	9.41395	4.78e-21	3.97e-20
TEX9	110.422	2.46893	0.316536	7.79986	6.2e-15	3.94e-14
FBXO32	28.5227	2.46684	0.518121	4.76112	1.93e-06	6.61e-06
MIR429	17.505	2.462	0.665701	3.69836	0.000216997	0.000590871
FGB	2248.66	2.46163	0.100203	24.5664	2.89e-133	1.66e-131
RTN1	1000.61	2.46107	0.0961879	25.586	2.18e-144	1.35e-142
PDK4	291.375	2.45908	0.179401	13.7071	9.2e-43	1.5e-41
FSTL5	37.9274	2.45748	0.509661	4.8218	1.42e-06	4.96e-06
TLR2	15.0602	2.4484	0.699491	3.50026	0.000464801	0.00121315
BRSK2	344.729	2.44434	0.176147	13.8767	8.77e-44	1.46e-42
SPIRE1	324.801	2.4387	0.169965	14.3482	1.09e-46	1.92e-45
MXD4	3440.99	2.43662	0.0710945	34.2729	1.99e-257	3.11e-255
NKX3-1	154.253	2.43648	0.283787	8.58557	9.04e-18	6.54e-17
LEPR	791.598	2.43342	0.112431	21.6437	6.96e-104	2.97e-102
FGD3	136.355	2.43148	0.237422	10.2412	1.3e-24	1.22e-23
CDH16	15.29	2.42859	0.75213	3.22895	0.00124244	0.00304195
CSAG1	21.8659	2.42585	0.610905	3.97091	7.16e-05	0.000207119
BCL11A	94.6721	2.42475	0.291897	8.30685	9.83e-17	6.8e-16
DYRK1B	1615.2	2.42268	0.0806074	30.0554	1.86e-198	1.96e-196
HIST1H2BD	154.61	2.42183	0.211532	11.449	2.38e-30	2.72e-29
SPTLC3	1439.64	2.41714	0.0852901	28.3402	1.11e-176	9.7e-175
KLHL13	151.396	2.41653	0.265573	9.09933	9.09e-20	7.21e-19
GFRA3	128.632	2.41415	0.223797	10.7872	3.95e-27	4.09e-26
TMSB15A	523.544	2.41166	0.160815	14.9965	7.74e-51	1.51e-49
C8B	10.1842	2.40434	0.796989	3.01678	0.00255479	0.0059586
SMC3	10814.6	2.40411	0.0630701	38.118	0	0
CD74	895.466	2.40102	0.0979151	24.5215	8.72e-133	4.97e-131
EID2B	47.4702	2.40069	0.375237	6.3978	1.58e-10	7.75e-10
APOA4	2313.25	2.39705	0.105769	22.663	1.04e-113	4.91e-112
SARM1	435.79	2.39507	0.153601	15.5928	8.15e-55	1.71e-53
TCEAL2	23.8434	2.38956	0.532448	4.48788	7.19e-06	2.33e-05
LINC00355	24.8628	2.38733	0.510926	4.67255	2.97e-06	1e-05
SULT1C4	184.298	2.37958	0.190836	12.4693	1.1e-35	1.47e-34
HIST1H2AC	294.617	2.37901	0.18398	12.9308	3.02e-38	4.37e-37
B3GAT1	4550.74	2.37769	0.0891141	26.6814	7.74e-157	5.41e-155
DECR1	2290.45	2.37622	0.117377	20.2443	3.99e-91	1.47e-89
TMEM158	54.3738	2.37432	0.383552	6.19035	6e-10	2.82e-09
WSCD1	11.2449	2.37313	0.818737	2.89853	0.00374917	0.00850809
PRDM16	2635.81	2.37102	0.0965835	24.5489	4.44e-133	2.54e-131
HEBP1	594.03	2.36827	0.126652	18.699	5.04e-78	1.56e-76
CHGA	42.1153	2.36714	0.452205	5.23467	1.65e-07	6.29e-07
SERPINA4	209.841	2.36353	0.193047	12.2433	1.83e-34	2.36e-33
SCUBE1	35.2885	2.36064	0.460478	5.1265	2.95e-07	1.1e-06
C11orf70	24.2761	2.36004	0.546269	4.32029	1.56e-05	4.87e-05
DRAM1	28.726	2.35964	0.489973	4.81585	1.47e-06	5.1e-06
RAB37	179.432	2.35918	0.21829	10.8076	3.17e-27	3.29e-26
PODXL2	1542.54	2.35652	0.085632	27.5192	1.04e-166	8.13e-165
LTB	648.427	2.3554	0.146501	16.0777	3.66e-58	8.24e-57
LAYN	257.469	2.35312	0.170762	13.7801	3.36e-43	5.52e-42
NFKBIZ	33.1229	2.34704	0.449476	5.22174	1.77e-07	6.72e-07
LINGO1	2086.65	2.3453	0.0795446	29.4841	4.6e-191	4.62e-189
TMEM163	16.2722	2.34124	0.713381	3.28189	0.00103114	0.00256145
HIST1H3E	31.7886	2.34073	0.438065	5.34335	9.12e-08	3.56e-07
CCDC181	70.834	2.34004	0.334814	6.98907	2.77e-12	1.52e-11
NIPA1	25.1376	2.33837	0.494261	4.73105	2.23e-06	7.61e-06
CLCN4	686.111	2.33171	0.125636	18.5593	6.86e-77	2.08e-75
AC005082.1	48.7599	2.33064	0.380306	6.12833	8.88e-10	4.11e-09
WASF1	1390.09	2.33	0.102575	22.7151	3.18e-114	1.51e-112
CITED4	569.535	2.32804	0.190852	12.1981	3.18e-34	4.08e-33
DGKI	42.2634	2.32664	0.380683	6.11176	9.85e-10	4.55e-09
ANGPTL3	53.1114	2.32562	0.337901	6.88255	5.88e-12	3.17e-11
PCDHGB1	258.407	2.32	0.174258	13.3136	1.93e-40	2.95e-39
CETN4P	16.198	2.31963	0.623256	3.7218	0.000197808	0.000542224
TLR5	32.7415	2.31958	0.463265	5.00703	5.53e-07	2e-06
MYH15	34.7764	2.31859	0.463952	4.99748	5.81e-07	2.1e-06
REC8	1597.43	2.31824	0.085833	27.0087	1.17e-160	8.72e-159
SOCS1	330.796	2.31684	0.208141	11.1311	8.85e-29	9.61e-28
NBEA	515.548	2.31314	0.1713	13.5034	1.49e-41	2.36e-40
HOXC4	202.638	2.31186	0.185365	12.4719	1.06e-35	1.42e-34
FKBP7	390.834	2.30797	0.153453	15.0402	4e-51	7.85e-50
GRIA3	1509.08	2.30787	0.0879739	26.2335	1.1e-151	7.35e-150
FAM107B	5268.24	2.30775	0.0777509	29.6814	1.33e-193	1.36e-191
AGT	465.359	2.30186	0.144576	15.9215	4.49e-57	9.93e-56
GALNT13	17.1787	2.29908	0.597394	3.84851	0.000118841	0.000334202
RBP1	1745.93	2.29765	0.103399	22.2212	2.14e-109	9.78e-108
IFIT1	11.6826	2.29511	0.714235	3.21338	0.00131185	0.00320289
TAPBP	634.907	2.28959	0.112203	20.4057	1.49e-92	5.65e-91
NLGN1	58.1711	2.28599	0.342777	6.66903	2.57e-11	1.33e-10
HKDC1	151.224	2.28576	0.227626	10.0417	9.99e-24	9.12e-23
BICC1	43.3698	2.28332	0.399055	5.72181	1.05e-08	4.45e-08
SLIT1	189.666	2.28027	0.201055	11.3415	8.17e-30	9.17e-29
AC104066.1	10.4001	2.27941	0.790601	2.88313	0.00393742	0.0089051
PRDM5	162.425	2.27467	0.221328	10.2774	8.91e-25	8.44e-24
GNAQ	2413.27	2.27347	0.0847972	26.8107	2.43e-158	1.76e-156
C4orf19	248.578	2.27063	0.166494	13.6379	2.38e-42	3.83e-41
ST3GAL3	189.446	2.26808	0.184543	12.2903	1.02e-34	1.33e-33
TMEM47	1081.73	2.26498	0.115003	19.695	2.38e-86	8.33e-85
CSPG5	53.9066	2.26179	0.369147	6.12707	8.95e-10	4.14e-09
ERMN	10.4159	2.26053	0.758411	2.98061	0.00287671	0.00665383
CD300A	105.443	2.25928	0.247559	9.12626	7.09e-20	5.65e-19
AKAP7	203.331	2.25817	0.199581	11.3145	1.11e-29	1.24e-28
PTPRT	866.843	2.25629	0.144619	15.6016	7.1e-55	1.5e-53
PDCD4	1333.36	2.25439	0.0879943	25.6197	9.21e-145	5.74e-143
PIK3R3	1331.98	2.25235	0.0836179	26.9362	8.28e-160	6.11e-158
DGKH	187.538	2.24753	0.292901	7.67332	1.68e-14	1.04e-13
GIF	21.9629	2.24679	0.614438	3.65666	0.000255522	0.000690158
BTG1	2215.79	2.24624	0.0941812	23.8502	1.01e-125	5.4e-124
BTN3A1	45.0636	2.2443	0.442129	5.07613	3.85e-07	1.42e-06
EFHC2	20.5336	2.24019	0.560676	3.99551	6.46e-05	0.000187501
DDX60L	15.3339	2.23921	0.680723	3.28945	0.00100382	0.00249698
SLC12A5	59.6618	2.23439	0.315194	7.08894	1.35e-12	7.6e-12
GABBR2	13.1377	2.23436	0.766025	2.91682	0.00353619	0.00806487
CTGF	5044.26	2.23332	0.0609504	36.6416	6.23e-294	1.16e-291
PRRG1	89.0876	2.22895	0.27677	8.05343	8.05e-16	5.34e-15
TOX3	1166.77	2.22794	0.0963553	23.1221	2.77e-118	1.37e-116
CAST	715.921	2.22769	0.119546	18.6346	1.69e-77	5.15e-76
EFEMP1	379.993	2.22635	0.164733	13.5149	1.28e-41	2.02e-40
BAG2	113.596	2.21911	0.250418	8.86163	7.89e-19	5.99e-18
BEX2	955.481	2.2178	0.126022	17.5986	2.53e-69	6.95e-68
CD302	105.037	2.21746	0.360541	6.15036	7.73e-10	3.6e-09
LZTS1	321.13	2.21458	0.15795	14.0207	1.16e-44	1.98e-43
KLHL8	604.59	2.21334	0.133759	16.5472	1.68e-61	3.98e-60
ARNTL	108.837	2.21323	0.243827	9.07705	1.12e-19	8.79e-19
MMP2	565.042	2.21149	0.115037	19.2241	2.32e-82	7.66e-81
TTLL11	73.2152	2.20499	0.331363	6.6543	2.85e-11	1.47e-10
C1orf53	70.8025	2.20326	0.308197	7.14885	8.75e-13	4.98e-12
NKAIN1	371.881	2.20229	0.142664	15.4369	9.24e-54	1.91e-52
ZNF37A	174.466	2.19636	0.212534	10.3341	4.94e-25	4.73e-24
AQP1	21.006	2.19145	0.574478	3.81468	0.000136361	0.000380331
NHSL1	1764.49	2.18919	0.0920341	23.7867	4.58e-125	2.43e-123
PKIA	619.922	2.18842	0.116321	18.8137	5.84e-79	1.83e-77
ELF3	296.493	2.18827	0.176523	12.3965	2.73e-35	3.61e-34
SLC2A4	199.674	2.18625	0.185839	11.7642	5.97e-32	7.12e-31
DTX1	9.98128	2.18019	0.7514	2.9015	0.00371377	0.00843348
HOGA1	186.972	2.17676	0.191601	11.3609	6.55e-30	7.39e-29
SLAIN1	516.607	2.17314	0.127026	17.1079	1.3e-65	3.32e-64
SPIB	24.8221	2.17279	0.501507	4.33253	1.47e-05	4.63e-05
KCTD16	21.8895	2.16859	0.600822	3.60937	0.000306942	0.000820542
CTSB	13462.4	2.16689	0.0681199	31.8099	4.73e-222	6.01e-220
NCALD	59.327	2.16222	0.322562	6.70327	2.04e-11	1.06e-10
FNDC4	486.872	2.1619	0.132208	16.3522	4.19e-60	9.77e-59
AC060834.2	27.4822	2.16021	0.508195	4.25075	2.13e-05	6.56e-05
C2CD4B	27.8377	2.15864	0.641223	3.36644	0.000761457	0.00192294
LINC00511	611.405	2.1503	0.119561	17.9849	2.56e-72	7.33e-71
CPQ	78.5203	2.14962	0.298094	7.21123	5.54e-13	3.19e-12
ZC3H12C	220.084	2.14775	0.211897	10.1358	3.83e-24	3.55e-23
LRRC73	21.525	2.14388	0.523018	4.09906	4.15e-05	0.000123436
MMP16	1347.74	2.14143	0.111035	19.2861	7.03e-83	2.33e-81
RSPH1	50.769	2.14106	0.368352	5.81255	6.15e-09	2.65e-08
SCUBE3	1931.12	2.13865	0.0955271	22.3878	5.17e-111	2.39e-109
PPIP5K1	163.971	2.13821	0.206794	10.3398	4.66e-25	4.46e-24
SLC7A1	722.283	2.13504	0.137113	15.5714	1.14e-54	2.38e-53
HTR7P1	73.4563	2.12875	0.292673	7.27346	3.5e-13	2.04e-12
TRIM46	152.506	2.12753	0.203174	10.4715	1.17e-25	1.14e-24
NOVA2	20.2612	2.12439	0.542791	3.91383	9.08e-05	0.000259574
TCN1	15.3506	2.12157	0.667047	3.18054	0.00147	0.00356518
VWA7	127.394	2.11846	0.262754	8.06252	7.47e-16	4.96e-15
FAM66B	24.9673	2.11809	0.495212	4.27715	1.89e-05	5.87e-05
FBN1	45.8749	2.1172	0.365954	5.78541	7.23e-09	3.1e-08
HIST3H2A	253.646	2.11685	0.185914	11.3862	4.9e-30	5.55e-29
C1orf226	280.568	2.11484	0.176579	11.9767	4.71e-33	5.81e-32
F2R	1286.16	2.11161	0.0852137	24.7802	1.47e-135	8.53e-134
SORD	1797.83	2.10937	0.0787166	26.7971	3.5e-158	2.52e-156
WEE2-AS1	37.814	2.10858	0.455202	4.63219	3.62e-06	1.21e-05
PCLO	103.519	2.10806	0.276448	7.62555	2.43e-14	1.5e-13
MAGEA6	41.1743	2.10761	0.381155	5.52955	3.21e-08	1.3e-07
NECAB1	20.884	2.10231	0.531982	3.95185	7.76e-05	0.000223631
TCEAL5	155.169	2.10165	0.206582	10.1734	2.61e-24	2.43e-23
ZCCHC12	407.083	2.10151	0.151287	13.8909	7.2e-44	1.2e-42
GAS2	48.8099	2.10004	0.350192	5.99683	2.01e-09	9.05e-09
AC090340.1	19.0408	2.09071	0.553918	3.7744	0.00016039	0.000444695
SERPINA10	68.9052	2.08787	0.303095	6.88852	5.64e-12	3.04e-11
TUBA1A	9016.95	2.08746	0.0957586	21.7992	2.36e-105	1.02e-103
WDR93	15.2408	2.08718	0.616443	3.38584	0.000709595	0.00180194
HDX	377.857	2.08306	0.15291	13.6228	2.93e-42	4.7e-41
SLC16A2	446.237	2.07787	0.1483	14.0113	1.33e-44	2.26e-43
OR7E14P	28.3955	2.07698	0.459839	4.51674	6.28e-06	2.05e-05
MMP11	1993.71	2.07335	0.0740626	27.9946	1.89e-172	1.56e-170
SLC38A11	26.9578	2.07153	0.495957	4.17683	2.96e-05	8.95e-05
SAMD4A	124.273	2.07141	0.237293	8.72932	2.56e-18	1.9e-17
CDYL2	47.4716	2.06851	0.386973	5.34537	9.02e-08	3.52e-07
MGAT5	3245.34	2.06817	0.0949531	21.7809	3.52e-105	1.51e-103
CNPY4	237.858	2.06449	0.168804	12.2301	2.15e-34	2.77e-33
NXPH4	99.7289	2.06291	0.25019	8.2454	1.65e-16	1.13e-15
SNN	3975.91	2.06235	0.0662994	31.1066	1.96e-212	2.32e-210
PDZD4	93.5834	2.06188	0.30689	6.71861	1.83e-11	9.58e-11
FHOD3	402.531	2.06154	0.153122	13.4634	2.57e-41	4.03e-40
DLL4	70.3127	2.05967	0.351445	5.86056	4.61e-09	2.01e-08
TGFB2	1633.74	2.0588	0.092695	22.2105	2.72e-109	1.24e-107
TP53INP1	4456.88	2.05825	0.067929	30.3001	1.14e-201	1.26e-199
SIAH2	242.158	2.05634	0.170861	12.0351	2.32e-33	2.9e-32
FABP5	291.776	2.05273	0.157915	12.9989	1.24e-38	1.82e-37
ATP6V0E2	858.802	2.04643	0.107974	18.953	4.17e-80	1.34e-78
KIAA1257	21.3982	2.04575	0.532638	3.84079	0.00012264	0.000343862
AK9	329.676	2.04528	0.139333	14.6791	8.78e-49	1.63e-47
COLGALT2	94.8533	2.04411	0.257864	7.92709	2.24e-15	1.46e-14
SLC43A1	717.61	2.04322	0.112005	18.2423	2.38e-74	7.03e-73
MARCKS	6367.02	2.04129	0.105065	19.4288	4.4e-84	1.48e-82
HSPA4L	141.065	2.03771	0.259786	7.84379	4.37e-15	2.79e-14
TCTEX1D1	51.3305	2.03551	0.354646	5.73957	9.49e-09	4.02e-08
MICAL2	647.688	2.03541	0.10951	18.5865	4.13e-77	1.25e-75
LINC00877	26.4364	2.02905	0.51257	3.95859	7.54e-05	0.000217599
LRRC6	17.3904	2.02803	0.592846	3.42083	0.000624297	0.00159746
ASB9	89.8523	2.02792	0.265738	7.63125	2.32e-14	1.44e-13
SNCA	82.3359	2.02602	0.272532	7.43408	1.05e-13	6.29e-13
RGL1	515.294	2.02354	0.134453	15.0501	3.45e-51	6.77e-50
NACAD	43.9961	2.02126	0.388235	5.20627	1.93e-07	7.28e-07
PHYH	540.376	2.02044	0.139447	14.489	1.42e-47	2.57e-46
AIG1	243.06	2.01185	0.163755	12.2857	1.08e-34	1.41e-33
TTR	31248.6	2.01058	0.0824092	24.3975	1.82e-131	1.03e-129
GEM	24.5285	2.0068	0.481173	4.17063	3.04e-05	9.19e-05
GDAP1	563.897	2.00599	0.11843	16.9382	2.35e-64	5.88e-63
STXBP6	133.075	2.00495	0.252904	7.92772	2.23e-15	1.45e-14
ATF7IP2	829.372	2.00331	0.119127	16.8166	1.84e-63	4.56e-62
CAMK2N2	13.3847	2.00206	0.685214	2.92181	0.00348006	0.00794498
HIST1H2AG	78.0729	2.00193	0.291137	6.87623	6.15e-12	3.3e-11
PLEKHA2	19.7753	2.00004	0.550732	3.63159	0.000281675	0.000757028
SCD5	373.163	1.99498	0.139006	14.3518	1.04e-46	1.83e-45
PABPC1P4	22.2977	1.98995	0.509495	3.90572	9.39e-05	0.000268094
PPARA	874.999	1.9898	0.134139	14.8338	8.85e-50	1.69e-48
ARG1	35.019	1.98488	0.453492	4.37689	1.2e-05	3.81e-05
CASC1	22.1556	1.98481	0.527083	3.76565	0.000166117	0.000459872
EFNA5	838.276	1.97406	0.100525	19.6374	7.41e-86	2.57e-84
ARHGEF3	503.593	1.97252	0.128612	15.3369	4.33e-53	8.84e-52
MAPRE2	346.314	1.97239	0.203242	9.70465	2.88e-22	2.5e-21
LIX1L	93.501	1.96935	0.293025	6.72076	1.81e-11	9.45e-11
SVIP	598.595	1.96916	0.116984	16.8327	1.41e-63	3.48e-62
RASSF5	60.1327	1.9679	0.334439	5.88417	4e-09	1.75e-08
CTTNBP2	143.574	1.96715	0.212697	9.24861	2.27e-20	1.85e-19
CNTNAP3B	74.1755	1.96146	0.27767	7.06398	1.62e-12	9.04e-12
SSX2IP	855.202	1.95933	0.124982	15.6769	2.18e-55	4.64e-54
RHPN1-AS1	59.156	1.95924	0.337935	5.79768	6.72e-09	2.89e-08
SP110	55.8393	1.95893	0.374944	5.22459	1.75e-07	6.63e-07
NIN	90.0108	1.95572	0.285984	6.83855	8e-12	4.27e-11
ATP6V0E2-AS1	22.7658	1.95509	0.508479	3.84499	0.000120559	0.000338514
RCBTB2	391.61	1.95214	0.170844	11.4265	3.08e-30	3.5e-29
SLC35G2	25.3595	1.94893	0.573458	3.39856	0.000677423	0.00172658
IFIT5	243.393	1.94299	0.15714	12.3647	4.06e-35	5.35e-34
CD59	3901.33	1.94226	0.0857354	22.6541	1.27e-113	5.99e-112
ACAT1	579.765	1.94155	0.134903	14.3922	5.79e-47	1.02e-45
TTLL9	39.6919	1.94098	0.544666	3.56361	0.00036579	0.000967681
PPP2R5B	142.851	1.94085	0.205152	9.46054	3.06e-21	2.57e-20
SDAD1P1	63.1731	1.93128	0.417962	4.6207	3.82e-06	1.27e-05
APOC3	431.128	1.92941	0.167616	11.5109	1.16e-30	1.34e-29
ALDH3A2	1729.11	1.92859	0.0901854	21.3847	1.85e-101	7.72e-100
CORO1A	70.9288	1.92506	0.281259	6.84444	7.68e-12	4.1e-11
NEK11	62.9371	1.92238	0.389813	4.93156	8.16e-07	2.91e-06
KLRG1	49.3648	1.91648	0.479353	3.99806	6.39e-05	0.000185547
MKRN3	171.605	1.91519	0.18981	10.0901	6.11e-24	5.63e-23
ESPNL	28.4606	1.91285	0.466503	4.10039	4.12e-05	0.000122837
RTN4RL2	43.401	1.90682	0.399495	4.77307	1.81e-06	6.25e-06
CFB	27.2206	1.90656	0.48283	3.94871	7.86e-05	0.000226349
ARHGAP28	3946.29	1.89867	0.0673316	28.1989	6.04e-175	5.12e-173
NMU	18.1722	1.89162	0.659665	2.86755	0.00413663	0.00932938
FOXP1	2345.67	1.89095	0.100533	18.8091	6.36e-79	1.99e-77
UCHL1	4540.87	1.88927	0.0698841	27.0343	5.84e-161	4.38e-159
CCDC96	67.6391	1.88863	0.3397	5.55969	2.7e-08	1.1e-07
PRKAA2	421.642	1.88832	0.123454	15.2957	8.16e-53	1.65e-51
NR2F2	3035.98	1.88734	0.084264	22.3979	4.13e-111	1.91e-109
AKAP12	577.372	1.88708	0.145696	12.9522	2.28e-38	3.32e-37
SYT12	24.7575	1.88467	0.501753	3.75617	0.000172533	0.000476061
KIRREL2	90.8168	1.88416	0.310873	6.06089	1.35e-09	6.18e-09
ARHGEF26	704.936	1.88197	0.104425	18.0223	1.3e-72	3.75e-71
GPRIN1	286.731	1.88149	0.152853	12.3091	8.09e-35	1.06e-33
GPC3	27107.9	1.88137	0.0646819	29.0865	5.32e-186	5.01e-184
FAM102B	594.069	1.87598	0.112989	16.6033	6.6e-62	1.58e-60
ZBED5-AS1	81.9607	1.87531	0.302145	6.20666	5.41e-10	2.55e-09
CCDC173	20.0655	1.8713	0.545137	3.43272	0.000597569	0.00153337
MAST1	129.191	1.87112	0.219499	8.5245	1.53e-17	1.1e-16
PDGFRA	1004.71	1.871	0.0932497	20.0644	1.51e-89	5.53e-88
METRN	1735	1.87025	0.133468	14.0128	1.3e-44	2.22e-43
OPN3	69.7052	1.86764	0.303154	6.16068	7.24e-10	3.38e-09
SYT13	115.556	1.86712	0.264436	7.06078	1.66e-12	9.24e-12
B3GAT2	90.2896	1.86569	0.25074	7.44076	1e-13	5.99e-13
RAB36	232.23	1.86396	0.196783	9.47218	2.74e-21	2.3e-20
FXYD3	22.6682	1.86369	0.498153	3.74121	0.000183138	0.000503871
NUTM2D	53.4512	1.86207	0.337247	5.5214	3.36e-08	1.36e-07
SCN11A	55.7137	1.85917	0.315521	5.89239	3.81e-09	1.67e-08
HSD17B2	45.1803	1.85857	0.35599	5.22086	1.78e-07	6.75e-07
ANGEL1	2401.41	1.85636	0.0768379	24.1594	5.95e-129	3.28e-127
MUC1	22.1537	1.85347	0.54363	3.40944	0.000650955	0.00166249
HMGCS2	773.391	1.84927	0.108899	16.9815	1.13e-64	2.82e-63
DKK3	1341.36	1.84713	0.0865561	21.3403	4.8e-101	1.99e-99
EFNA4	767.927	1.84109	0.135011	13.6366	2.43e-42	3.9e-41
CHN2	450.596	1.84052	0.194182	9.47835	2.58e-21	2.17e-20
AC097639.1	239.004	1.83915	0.163618	11.2405	2.58e-29	2.86e-28
TSPYL5	807.093	1.83875	0.112795	16.3017	9.6e-60	2.22e-58
TBC1D8	657.86	1.83657	0.107	17.1643	4.91e-66	1.27e-64
CLIC2	33.5086	1.83281	0.419481	4.36924	1.25e-05	3.94e-05
ZDHHC14	31.3322	1.83254	0.454437	4.03256	5.52e-05	0.00016175
GSTA4	464.077	1.83098	0.141645	12.9265	3.19e-38	4.61e-37
ORM1	35.3167	1.8298	0.413402	4.4262	9.59e-06	3.07e-05
SPR	389.24	1.8295	0.165495	11.0547	2.08e-28	2.23e-27
CREB3L3	145.841	1.82893	0.246208	7.42838	1.1e-13	6.54e-13
HRK	38.3093	1.82852	0.385737	4.74032	2.13e-06	7.3e-06
TUBB2B	4450.82	1.82088	0.0858803	21.2026	9.04e-100	3.68e-98
HIST3H2BB	22.5076	1.8206	0.574036	3.17158	0.00151614	0.00367086
FGFR2	3875.61	1.81929	0.0798044	22.7969	4.92e-115	2.36e-113
HAP1	80.877	1.81881	0.315932	5.75696	8.56e-09	3.65e-08
MAP6	122.776	1.81806	0.231171	7.86457	3.7e-15	2.37e-14
GPRC5C	2955.3	1.81648	0.0690183	26.3188	1.17e-152	7.94e-151
CX3CL1	643.492	1.81409	0.115625	15.6895	1.78e-55	3.82e-54
MTTP	2422.1	1.81216	0.074342	24.376	3.07e-131	1.73e-129
RHOB	4961.98	1.80814	0.0701814	25.7639	2.25e-146	1.44e-144
ICA1	495.424	1.80575	0.134498	13.4259	4.26e-41	6.64e-40
AC069547.1	35.781	1.80412	0.406923	4.43358	9.27e-06	2.97e-05
NAT8	24.1326	1.80293	0.482473	3.73684	0.000186347	0.000511996
ABCC8	25.9666	1.79652	0.48313	3.71851	0.000200404	0.00054874
SLC1A4	369.946	1.7962	0.139073	12.9155	3.68e-38	5.32e-37
MGAT3	1177.65	1.79438	0.111852	16.0424	6.46e-58	1.45e-56
CSPP1	3460.85	1.79327	0.0705511	25.418	1.59e-142	9.64e-141
ZNF781	53.882	1.79181	0.340479	5.26261	1.42e-07	5.43e-07
MAPT	36.9336	1.78981	0.401768	4.45483	8.4e-06	2.7e-05
G0S2	18.5363	1.7884	0.563414	3.17423	0.00150237	0.00363973
CACNB2	211.697	1.78427	0.171502	10.4038	2.38e-25	2.3e-24
CPT1C	558.376	1.78029	0.120801	14.7374	3.71e-49	6.96e-48
PHGDH	6497.91	1.78028	0.0722228	24.6498	3.7e-134	2.14e-132
GATM	1892.69	1.77971	0.0814447	21.8517	7.49e-106	3.25e-104
MSRB3	80.9284	1.77354	0.270909	6.5466	5.89e-11	2.99e-10
ITIH5	290.9	1.77299	0.149184	11.8845	1.42e-32	1.73e-31
CHRNB2	29.2983	1.77108	0.461974	3.83372	0.00012622	0.000353222
HHLA3	91.2428	1.76954	0.248313	7.12626	1.03e-12	5.84e-12
FAM212B	121.076	1.76892	0.241925	7.31186	2.63e-13	1.54e-12
AKR1D1	612.595	1.76612	0.118817	14.8642	5.63e-50	1.08e-48
LRCH2	289.046	1.76519	0.158328	11.149	7.25e-29	7.88e-28
DHRS3	1450.27	1.76457	0.0896126	19.6911	2.57e-86	8.97e-85
GPRASP2	413.38	1.76349	0.135973	12.9695	1.82e-38	2.66e-37
HPSE	64.0637	1.7625	0.317074	5.55863	2.72e-08	1.11e-07
RPS2P32	58.1262	1.76138	0.323128	5.45104	5.01e-08	2e-07
MAGI1	3785.97	1.76105	0.0912911	19.2905	6.46e-83	2.15e-81
SPINK1	52.0792	1.7568	0.456566	3.84786	0.000119155	0.000334993
AHR	239.179	1.75662	0.167586	10.4819	1.05e-25	1.02e-24
PTN	451.595	1.75555	0.132597	13.2398	5.17e-40	7.82e-39
SPSB4	1015.71	1.7532	0.0917008	19.1187	1.77e-81	5.78e-80
LOXL3	568.036	1.74744	0.137952	12.667	9.01e-37	1.25e-35
PRLR	211.069	1.74656	0.189003	9.24093	2.44e-20	1.98e-19
DNAH7	44.4031	1.74341	0.367665	4.74186	2.12e-06	7.25e-06
GCA	2066.18	1.74314	0.0956989	18.2149	3.93e-74	1.16e-72
ELOVL4	278.235	1.74154	0.165306	10.5352	5.94e-26	5.88e-25
MIR503HG	24.7445	1.74	0.498089	3.49336	0.000476986	0.00124237
ZMYND12	18.8871	1.73609	0.599211	2.8973	0.00376389	0.00853859
KBTBD3	99.2464	1.73396	0.249871	6.93941	3.94e-12	2.15e-11
FAM47E	26.6463	1.73333	0.4729	3.66533	0.000247024	0.000668642
TMEM64	1047.44	1.73195	0.0927618	18.6709	8.53e-78	2.62e-76
RAPGEF4	43.4291	1.73005	0.354687	4.87768	1.07e-06	3.78e-06
RNF150	844.071	1.72749	0.125757	13.7367	6.12e-43	9.99e-42
DHX40	2063.26	1.72728	0.0814173	21.2152	6.92e-100	2.83e-98
DNAH5	35.0131	1.72694	0.410959	4.20222	2.64e-05	8.04e-05
BMI1	1352.4	1.72378	0.0932275	18.4901	2.48e-76	7.46e-75
MAGEA3	71.16	1.72189	0.377299	4.56373	5.03e-06	1.65e-05
PARM1	166.392	1.72041	0.22412	7.67629	1.64e-14	1.02e-13
RAB9B	60.0274	1.71765	0.307119	5.59279	2.23e-08	9.19e-08
CTDSPL	1642.38	1.71704	0.0837591	20.4997	2.17e-93	8.31e-92
NEURL1B	138.351	1.71535	0.204257	8.39797	4.54e-17	3.2e-16
PIK3IP1	97.9487	1.71356	0.241047	7.10881	1.17e-12	6.6e-12
TTC39C	528.129	1.71032	0.158928	10.7616	5.23e-27	5.38e-26
TNFSF15	98.2175	1.70773	0.246541	6.92674	4.31e-12	2.34e-11
AMER3	62.2618	1.70739	0.319403	5.34557	9.01e-08	3.52e-07
COBLL1	594.131	1.70627	0.112686	15.1418	8.59e-52	1.71e-50
HRH2	330.119	1.70446	0.159375	10.6946	1.08e-26	1.1e-25
SFXN3	350.905	1.70041	0.135688	12.5317	5e-36	6.78e-35
MAPRE3	214.012	1.70024	0.195359	8.70319	3.23e-18	2.37e-17
HIST1H2BG	70.9173	1.69934	0.307929	5.5186	3.42e-08	1.38e-07
ZNF483	96.9931	1.69702	0.251171	6.75646	1.41e-11	7.43e-11
SGPP2	77.4998	1.69598	0.326378	5.19636	2.03e-07	7.66e-07
SEC11C	856.414	1.69349	0.159494	10.6179	2.46e-26	2.48e-25
PBX3	601.072	1.69325	0.122409	13.8327	1.62e-43	2.68e-42
KCNMB4	328.794	1.6927	0.160895	10.5205	6.95e-26	6.85e-25
EPB41L1	1532.33	1.69154	0.0867223	19.5052	9.92e-85	3.36e-83
DSE	269.793	1.69019	0.151732	11.1393	8.07e-29	8.78e-28
STARD9	77.8894	1.68957	0.288002	5.86651	4.45e-09	1.94e-08
EPHA6	298.155	1.68667	0.143559	11.749	7.14e-32	8.49e-31
MPP3	156.544	1.68639	0.199239	8.46415	2.58e-17	1.84e-16
FAAH2	156.536	1.68601	0.242219	6.96068	3.39e-12	1.85e-11
KIAA0319	29.9796	1.6852	0.497964	3.38418	0.000713914	0.00181154
DUSP9	4026.7	1.68469	0.111772	15.0725	2.46e-51	4.84e-50
ARMC3	50.3005	1.68338	0.342445	4.91576	8.84e-07	3.14e-06
WNK2	3715.84	1.68139	0.108535	15.4916	3.95e-54	8.23e-53
TRNP1	1693.44	1.68014	0.108893	15.4293	1.04e-53	2.15e-52
SLCO4C1	198.444	1.67407	0.16947	9.87828	5.17e-23	4.59e-22
YPEL2	2322.12	1.67316	0.0821966	20.3556	4.14e-92	1.56e-90
MTMR7	184.39	1.6712	0.19351	8.63629	5.81e-18	4.23e-17
CACHD1	261.091	1.67033	0.17714	9.42946	4.12e-21	3.44e-20
ABCA5	210.009	1.67002	0.210664	7.9274	2.24e-15	1.45e-14
SOX11	7042.56	1.66723	0.0866335	19.2446	1.57e-82	5.17e-81
SYDE1	244.366	1.66681	0.170326	9.78603	1.29e-22	1.13e-21
C1orf228	70.5856	1.66137	0.28161	5.89955	3.64e-09	1.6e-08
DPYD	96.1029	1.66072	0.251214	6.61078	3.82e-11	1.96e-10
PRKX	806.961	1.65902	0.120838	13.7293	6.78e-43	1.11e-41
MIR181A2HG	28.5602	1.65749	0.457286	3.62462	0.000289391	0.000776829
PPARG	77.2536	1.65338	0.288712	5.72674	1.02e-08	4.33e-08
TXNDC5	23.9012	1.6532	0.548912	3.01178	0.00259719	0.00605046
JAM2	27.3921	1.65209	0.476383	3.46797	0.000524398	0.00135741
SLC30A1	1888.45	1.64979	0.0805584	20.4794	3.29e-93	1.26e-91
GLCCI1	893.018	1.64966	0.103135	15.9952	1.38e-57	3.08e-56
ETV6	784.625	1.648	0.106229	15.5136	2.81e-54	5.85e-53
TTC3P1	157.387	1.64588	0.241999	6.80119	1.04e-11	5.5e-11
NXPH2	53.4398	1.64385	0.324226	5.07008	3.98e-07	1.46e-06
MIR22HG	387.933	1.64108	0.170981	9.59802	8.15e-22	6.97e-21
CNP	5739.19	1.64091	0.0581346	28.2261	2.8e-175	2.39e-173
STARD8	24.5453	1.64029	0.515909	3.17942	0.0014757	0.00357857
DAZAP2	1698.6	1.64018	0.0867297	18.9114	9.19e-80	2.93e-78
KLHL5	1879.43	1.63972	0.0832806	19.6891	2.68e-86	9.33e-85
SLC39A6	2648.95	1.63888	0.0666126	24.6032	1.17e-133	6.72e-132
MYOM1	49.1205	1.63774	0.399505	4.09942	4.14e-05	0.000123279
NIPAL1	744.72	1.63758	0.102888	15.916	4.9e-57	1.08e-55
MATN2	335.793	1.63428	0.149121	10.9594	5.99e-28	6.33e-27
ARNTL2	469.542	1.63424	0.136227	11.9965	3.71e-33	4.61e-32
OR2I1P	24.2731	1.63393	0.490573	3.33065	0.000866423	0.00217516
RAB3A	49.444	1.63229	0.350404	4.65832	3.19e-06	1.07e-05
ARNT2	1546.84	1.62687	0.0862158	18.8698	2.02e-79	6.39e-78
LRAT	449.497	1.62575	0.12545	12.9593	2.08e-38	3.03e-37
ING3	840.099	1.62314	0.103222	15.7248	1.02e-55	2.2e-54
RAB22A	1295.11	1.62283	0.0861529	18.8366	3.79e-79	1.19e-77
IER3IP1	591.577	1.62277	0.133049	12.1968	3.23e-34	4.14e-33
ACVR2A	1236.8	1.62255	0.109352	14.8378	8.34e-50	1.6e-48
AL137127.1	23.7474	1.6209	0.514697	3.14922	0.00163705	0.00394223
GALNT1	3824.79	1.61842	0.0820503	19.7247	1.32e-86	4.64e-85
BEX1	5590.88	1.61559	0.105553	15.3059	6.98e-53	1.42e-51
PRKAR2B	732.499	1.61528	0.106046	15.2319	2.17e-52	4.37e-51
SLC29A4	3862.6	1.61444	0.0677771	23.8198	2.08e-125	1.11e-123
JUNB	413.55	1.61382	0.137206	11.762	6.13e-32	7.31e-31
DCDC2	1014.9	1.61374	0.102387	15.7613	5.75e-56	1.24e-54
CNKSR3	513.315	1.61313	0.124191	12.9891	1.41e-38	2.07e-37
NCF2	20.3172	1.61159	0.537814	2.99656	0.00273044	0.00633809
LPAR6	475.64	1.6106	0.125116	12.8728	6.4e-38	9.18e-37
IRF2BP2	2899.41	1.61014	0.116392	13.8338	1.59e-43	2.64e-42
GPR137B	229.822	1.60815	0.172639	9.3151	1.22e-20	1e-19
VTN	16593.7	1.60698	0.0687689	23.3678	9.09e-121	4.63e-119
RELL2	84.7475	1.60573	0.270785	5.92991	3.03e-09	1.34e-08
CD200	367.292	1.60558	0.157717	10.1801	2.43e-24	2.27e-23
FAM210B	3527.53	1.60494	0.0717573	22.3662	8.39e-111	3.86e-109
COMMD3	255.866	1.60393	0.181867	8.81922	1.15e-18	8.66e-18
FOXA1	5340.05	1.6033	0.0667622	24.0152	1.93e-127	1.05e-125
GRAMD1C	52.0161	1.6031	0.333363	4.80887	1.52e-06	5.27e-06
C5orf49	35.5329	1.60128	0.413125	3.87603	0.000106174	0.000300602
LINC00683	20.9138	1.59636	0.535434	2.98144	0.002869	0.00663748
FGA	2725.83	1.59367	0.0936805	17.0118	6.72e-65	1.7e-63
MAN1C1	94.4576	1.5935	0.277249	5.74754	9.06e-09	3.84e-08
PIGZ	339.078	1.59344	0.134235	11.8705	1.68e-32	2.04e-31
KIAA1549L	40.0081	1.59189	0.44358	3.58872	0.0003323	0.000884093
SAP30	452.088	1.59121	0.122035	13.039	7.34e-39	1.08e-37
ZNF697	1020.59	1.5908	0.102158	15.572	1.13e-54	2.36e-53
PLCXD2	107.618	1.5902	0.226769	7.01242	2.34e-12	1.29e-11
NT5M	54.8417	1.58921	0.357639	4.44362	8.85e-06	2.84e-05
C9orf3	444.866	1.5864	0.127884	12.405	2.46e-35	3.25e-34
DLK1	13664.3	1.58592	0.0555503	28.5492	2.87e-179	2.58e-177
ETNK2	589.581	1.58542	0.106974	14.8206	1.08e-49	2.06e-48
TCEAL1	98.1959	1.58521	0.26428	5.99822	1.99e-09	8.97e-09
MAPK8IP2	42.999	1.58449	0.398356	3.97757	6.96e-05	0.000201813
TPH1	65.5023	1.58443	0.341073	4.64542	3.39e-06	1.14e-05
OSR1	85.9365	1.58297	0.271085	5.83937	5.24e-09	2.27e-08
KCNN1	56.7751	1.58273	0.349012	4.5349	5.76e-06	1.89e-05
PPP1R3C	69.6777	1.57646	0.378698	4.16285	3.14e-05	9.48e-05
PLD3	16934.7	1.57555	0.0612207	25.7356	4.67e-146	2.96e-144
ORMDL3	4287.17	1.57231	0.0675342	23.2817	6.79e-120	3.43e-118
ATXN7L2	503.521	1.56975	0.119028	13.1881	1.03e-39	1.54e-38
EFNA3	113.731	1.56961	0.242304	6.47787	9.3e-11	4.65e-10
SLC41A2	25.9659	1.56827	0.48848	3.21052	0.00132495	0.00323331
SPATS2L	3313.64	1.56523	0.0748928	20.8996	5.4e-97	2.15e-95
AC083799.1	135.659	1.56514	0.220153	7.10935	1.17e-12	6.58e-12
SOWAHA	216.616	1.56428	0.161298	9.69806	3.07e-22	2.66e-21
MSANTD4	852.335	1.56286	0.0942501	16.5821	9.39e-62	2.23e-60
ZNF491	86.263	1.56253	0.291846	5.35394	8.61e-08	3.37e-07
GCH1	869.741	1.56141	0.0998619	15.6357	4.16e-55	8.78e-54
ECE1	5225.41	1.56061	0.0796737	19.5875	1.98e-85	6.8e-84
GLS	1781.3	1.55892	0.102241	15.2476	1.71e-52	3.45e-51
BEND5	250.665	1.55887	0.151353	10.2996	7.08e-25	6.73e-24
MEGF9	1062.22	1.55878	0.0920013	16.943	2.17e-64	5.42e-63
NOS1AP	111.407	1.55878	0.25032	6.22713	4.75e-10	2.25e-09
PRPS1	1054.36	1.55728	0.0878915	17.7182	3.03e-70	8.46e-69
FKBP4	529.194	1.55682	0.129871	11.9875	4.13e-33	5.12e-32
RBP4	441.902	1.55651	0.147868	10.5263	6.54e-26	6.45e-25
PLIN2	884.836	1.55631	0.0944436	16.4787	5.22e-61	1.23e-59
LPCAT3	523.29	1.55342	0.122428	12.6885	6.85e-37	9.51e-36
SEMA4F	707.415	1.55216	0.106189	14.6169	2.19e-48	4.06e-47
SLC25A29	2692.36	1.54933	0.127241	12.1764	4.15e-34	5.29e-33
KBTBD8	108.634	1.54837	0.306339	5.05443	4.32e-07	1.58e-06
ERVMER34-1	76.6176	1.54828	0.272102	5.69007	1.27e-08	5.33e-08
SPAG8	31.2278	1.54709	0.471731	3.27959	0.00103958	0.0025805
C11orf1	209.769	1.54561	0.229678	6.72945	1.7e-11	8.92e-11
HBEGF	95.7205	1.54519	0.268657	5.75153	8.84e-09	3.76e-08
PNRC1	2818.45	1.54368	0.0836769	18.4481	5.4e-76	1.62e-74
TMEM145	43.4796	1.54195	0.384873	4.00638	6.17e-05	0.000179422
NR3C2	46.6256	1.54088	0.370713	4.15655	3.23e-05	9.73e-05
SCPEP1	501.331	1.53984	0.116621	13.2038	8.34e-40	1.25e-38
FRMD5	94.9099	1.53929	0.308303	4.99278	5.95e-07	2.15e-06
SLC2A12	66.1214	1.53757	0.353297	4.35207	1.35e-05	4.24e-05
PCDH17	3874.67	1.53751	0.0789883	19.465	2.17e-84	7.31e-83
PDIK1L	402.498	1.53634	0.132593	11.5869	4.8e-31	5.59e-30
SAMD12	227.352	1.5349	0.174409	8.80058	1.36e-18	1.02e-17
DNAAF1	22.3594	1.53032	0.478582	3.19761	0.00138572	0.00337468
NPM2	93.9439	1.52931	0.266297	5.74288	9.31e-09	3.95e-08
ADAM15	385.577	1.52734	0.126748	12.0502	1.93e-33	2.42e-32
NEDD4L	2941.08	1.52731	0.066739	22.8849	6.57e-116	3.19e-114
DBR1	1086.29	1.52606	0.0997328	15.3015	7.47e-53	1.51e-51
PABPC3	53.913	1.52283	0.327797	4.64566	3.39e-06	1.13e-05
LINC00982	864.61	1.52266	0.118275	12.8738	6.32e-38	9.07e-37
KIF3B	5296.55	1.52211	0.057602	26.4246	7.16e-154	4.89e-152
TSPAN13	2833.33	1.52203	0.0962226	15.8178	2.34e-56	5.09e-55
ARHGEF37	38.4949	1.52156	0.378894	4.01579	5.92e-05	0.000172857
ARAP2	94.5057	1.52142	0.254715	5.97303	2.33e-09	1.04e-08
SDK1	3455.79	1.52104	0.101351	15.0076	6.55e-51	1.28e-49
CD83	225.592	1.52079	0.170164	8.93721	3.99e-19	3.06e-18
KCNC1	35.7559	1.51601	0.446315	3.39674	0.000681941	0.00173699
ATPAF2	352.725	1.51499	0.158593	9.55272	1.26e-21	1.07e-20
LINC00494	51.5667	1.51417	0.364058	4.15915	3.19e-05	9.63e-05
PPP1R2	705.29	1.51362	0.128076	11.8182	3.14e-32	3.79e-31
ZNF385B	25.0273	1.51304	0.462021	3.27484	0.00105721	0.00261877
ANPEP	939.26	1.51127	0.0939247	16.0902	2.99e-58	6.74e-57
RBPMS	1873.65	1.51106	0.0899496	16.7989	2.48e-63	6.12e-62
GALNT2	4469.62	1.51077	0.0639759	23.6147	2.72e-123	1.41e-121
UBE2D4	325.477	1.50967	0.147489	10.2358	1.37e-24	1.28e-23
MAP7D2	273.659	1.50794	0.157837	9.55377	1.25e-21	1.06e-20
CNTNAP3	24.3041	1.50747	0.483592	3.11723	0.00182559	0.0043607
HSD11B1L	422.303	1.50745	0.136801	11.0193	3.09e-28	3.3e-27
SAYSD1	416.288	1.50693	0.130421	11.5544	7.02e-31	8.14e-30
NID1	6020.17	1.50667	0.0716604	21.0252	3.86e-98	1.55e-96
CYFIP2	2035.04	1.50493	0.0839575	17.9249	7.54e-72	2.14e-70
CDH1	7425.87	1.50492	0.0606493	24.8136	6.4e-136	3.75e-134
TMCC2	137.931	1.50453	0.211885	7.1007	1.24e-12	6.99e-12
SVOPL	39.8582	1.50406	0.390943	3.84725	0.00011945	0.00033568
TES	2295.68	1.50077	0.0802901	18.6918	5.77e-78	1.78e-76
BDNF	27.559	1.50077	0.446694	3.35972	0.000780205	0.00196806
ACVR2B-AS1	241.696	1.49896	0.158988	9.42813	4.17e-21	3.48e-20
TSPAN15	484.504	1.49775	0.128756	11.6325	2.82e-31	3.3e-30
SORT1	4813.57	1.49303	0.08261	18.0733	5.18e-73	1.5e-71
HAL	31.5964	1.49243	0.463562	3.21948	0.00128425	0.00313894
ARMC2	122.017	1.49193	0.212388	7.02453	2.15e-12	1.19e-11
TEKT2	102.294	1.49159	0.27402	5.44335	5.23e-08	2.08e-07
CHURC1	462.944	1.49127	0.134251	11.1081	1.15e-28	1.24e-27
LANCL2	1009.8	1.49005	0.0988286	15.0771	2.29e-51	4.52e-50
BBX	490.565	1.48909	0.121715	12.2342	2.04e-34	2.63e-33
IDH2	5779.9	1.48757	0.0617093	24.1061	2.16e-128	1.18e-126
TSC22D3	461.541	1.48753	0.127798	11.6397	2.59e-31	3.04e-30
NFIL3	719.416	1.48625	0.109352	13.5915	4.5e-42	7.19e-41
SORBS1	389.222	1.48513	0.146253	10.1545	3.16e-24	2.94e-23
TMEM167A	9057.32	1.48371	0.0672085	22.0763	5.34e-108	2.37e-106
EEPD1	814.01	1.48228	0.103454	14.3279	1.46e-46	2.57e-45
RPL23AP53	34.8402	1.4813	0.427444	3.46548	0.000529287	0.00136971
SMIM14	1417.36	1.48128	0.0977814	15.1489	7.7e-52	1.54e-50
NLGN4X	1469.92	1.47874	0.0945666	15.637	4.07e-55	8.62e-54
CPT1A	42.8808	1.47707	0.354372	4.16815	3.07e-05	9.28e-05
CHAC1	89.9602	1.47637	0.258079	5.72059	1.06e-08	4.48e-08
NUAK1	3581.99	1.47631	0.0934013	15.8061	2.82e-56	6.12e-55
WDR19	1061.39	1.47626	0.0852599	17.3148	3.64e-67	9.63e-66
NOVA1	562.55	1.4725	0.113706	12.95	2.35e-38	3.41e-37
SNHG8	633.818	1.47122	0.148477	9.90875	3.81e-23	3.4e-22
ERC2	124.578	1.47045	0.250504	5.86999	4.36e-09	1.9e-08
HOOK1	1588.55	1.46974	0.0809331	18.16	1.07e-73	3.13e-72
S1PR2	488.321	1.46863	0.120598	12.1778	4.08e-34	5.2e-33
C3orf14	142.462	1.46829	0.212377	6.91358	4.73e-12	2.56e-11
ENY2	2507.54	1.46643	0.107431	13.6501	2.02e-42	3.26e-41
ATP11B	770.534	1.46609	0.100395	14.6031	2.68e-48	4.95e-47
HES6	1066.8	1.46561	0.135208	10.8396	2.23e-27	2.33e-26
ITGAL	86.8964	1.46489	0.266158	5.50383	3.72e-08	1.5e-07
PDGFA	226.697	1.46268	0.162462	9.00321	2.19e-19	1.71e-18
BTN2A2	554.742	1.4618	0.124586	11.7333	8.61e-32	1.02e-30
CASC15	433.749	1.46098	0.141426	10.3303	5.14e-25	4.92e-24
KIF5C	2391.63	1.46092	0.0672848	21.7125	1.56e-104	6.7e-103
ANKRD18EP	141.972	1.46019	0.244712	5.96697	2.42e-09	1.08e-08
IFITM2	121.264	1.45956	0.219353	6.65391	2.85e-11	1.48e-10
TNFRSF12A	1452.67	1.45852	0.113846	12.8113	1.42e-37	2.01e-36
NFE2	107.773	1.45782	0.25592	5.6964	1.22e-08	5.14e-08
TRABD2B	3428.15	1.45717	0.0770261	18.9178	8.13e-80	2.6e-78
DOCK4	603.77	1.45686	0.126215	11.5426	8.04e-31	9.3e-30
IGFBP2	8500.7	1.45577	0.0823782	17.6718	6.92e-70	1.92e-68
DUSP3	1882.51	1.45528	0.074441	19.5494	4.18e-85	1.42e-83
RND1	821.258	1.45462	0.120936	12.028	2.53e-33	3.16e-32
SMIM10	22.9816	1.45363	0.494753	2.93809	0.00330246	0.00756618
GRIP2	103.409	1.45332	0.260224	5.5849	2.34e-08	9.6e-08
PRAF2	148.847	1.45235	0.216534	6.70725	1.98e-11	1.03e-10
C3orf58	1996.97	1.45198	0.0975182	14.8893	3.87e-50	7.45e-49
PTP4A1	6914.7	1.45187	0.0654693	22.1763	5.82e-109	2.61e-107
RPS6KA2	824.549	1.44825	0.118953	12.175	4.23e-34	5.38e-33
FECH	916.436	1.44776	0.119362	12.1292	7.4e-34	9.35e-33
CYP2U1	361.6	1.44656	0.148515	9.74021	2.03e-22	1.77e-21
SMIM3	252.308	1.44561	0.185137	7.80835	5.79e-15	3.69e-14
KLB	262.935	1.44299	0.187859	7.68125	1.58e-14	9.8e-14
ODC1	11313.5	1.44057	0.0807228	17.8458	3.11e-71	8.77e-70
CNFN	29.9694	1.43977	0.430537	3.34413	0.000825403	0.00207685
RPS6KA3	2757.92	1.43956	0.0835784	17.2241	1.75e-66	4.56e-65
TNS1	579.012	1.43851	0.149865	9.59867	8.1e-22	6.93e-21
PARD6A	48.3103	1.43744	0.383655	3.74671	0.000179172	0.000493498
LRRC8C	222.806	1.43713	0.174791	8.22194	2e-16	1.37e-15
TGIF2	4157.98	1.43633	0.060013	23.9337	1.37e-126	7.39e-125
ISYNA1	5450.08	1.43629	0.0679933	21.1241	4.78e-99	1.93e-97
NRIP1	2932.06	1.43561	0.0974969	14.7247	4.47e-49	8.39e-48
PDGFD	605.874	1.43557	0.104116	13.7882	3e-43	4.94e-42
MXD1	537.977	1.43539	0.114845	12.4985	7.61e-36	1.02e-34
PHC2	4832.86	1.43507	0.0689132	20.8243	2.61e-96	1.03e-94
AK7	67.99	1.43396	0.277054	5.17573	2.27e-07	8.51e-07
STX2	675.978	1.43298	0.103044	13.9065	5.78e-44	9.71e-43
C6orf226	85.223	1.43252	0.251482	5.69631	1.22e-08	5.14e-08
STK38L	1384.86	1.43007	0.0861443	16.6009	6.87e-62	1.64e-60
TDGF1P7	23.4377	1.42976	0.484319	2.9521	0.00315616	0.00724921
GLIS2	990.018	1.42883	0.0963528	14.8291	9.49e-50	1.81e-48
SLC6A9	166.131	1.42758	0.211149	6.76098	1.37e-11	7.21e-11
FXYD6	512.265	1.42706	0.122208	11.6773	1.67e-31	1.96e-30
PKDCC	7905.99	1.42244	0.0882056	16.1264	1.66e-58	3.76e-57
PTPRS	3396.06	1.42243	0.130128	10.9309	8.2e-28	8.64e-27
TSC22D1	5286.59	1.42225	0.0682277	20.8456	1.67e-96	6.6e-95
GDF7	57.4374	1.42106	0.31127	4.56537	4.99e-06	1.64e-05
TMEM139	51.1265	1.41987	0.32311	4.39439	1.11e-05	3.53e-05
SCAMP5	2164.04	1.41966	0.0749617	18.9385	5.49e-80	1.76e-78
GMCL1	2635.07	1.41857	0.0693713	20.4489	6.15e-93	2.34e-91
APOOL	669.358	1.41466	0.123747	11.4318	2.9e-30	3.3e-29
HS6ST1	2851.26	1.41324	0.0847669	16.672	2.09e-62	5.06e-61
UBTD2	3271.24	1.41205	0.0722093	19.555	3.74e-85	1.28e-83
PGBD2	386.297	1.41127	0.133121	10.6014	2.94e-26	2.94e-25
JUN	1474.9	1.40885	0.111353	12.6521	1.09e-36	1.5e-35
RSRC1	1230.29	1.40875	0.0856528	16.4472	8.79e-61	2.07e-59
CCND1	8763.31	1.40108	0.0591138	23.7013	3.49e-124	1.84e-122
TMEM45A	503.526	1.39985	0.116795	11.9856	4.23e-33	5.23e-32
CCNJ	1861.47	1.39932	0.0752489	18.5958	3.47e-77	1.05e-75
CEP112	348.809	1.39731	0.159039	8.78594	1.55e-18	1.16e-17
LIPT2	135.209	1.39232	0.215822	6.45124	1.11e-10	5.53e-10
BDNF-AS	35.3799	1.3917	0.381591	3.6471	0.000265212	0.000714695
ATP8B1	282.984	1.39107	0.189203	7.35228	1.95e-13	1.15e-12
TSPAN18	2693.33	1.3893	0.0709454	19.5826	2.18e-85	7.48e-84
SCN8A	708.733	1.38791	0.139755	9.931	3.05e-23	2.73e-22
DUSP1	1016.47	1.38723	0.0992035	13.9837	1.96e-44	3.32e-43
ARHGEF25	263.578	1.38622	0.173008	8.01247	1.12e-15	7.41e-15
AP001372.2	74.2627	1.38549	0.277924	4.98514	6.19e-07	2.23e-06
FNDC3A	2883.9	1.38153	0.0821825	16.8105	2.04e-63	5.04e-62
VASH1	1098.64	1.38107	0.144353	9.56735	1.1e-21	9.35e-21
ZNF287	335.198	1.38094	0.133416	10.3506	4.16e-25	3.99e-24
PPP2R3A	1140.77	1.37958	0.105675	13.0549	5.96e-39	8.81e-38
KLHL24	1975.76	1.37945	0.0967235	14.2618	3.79e-46	6.61e-45
CBR1	327.591	1.37902	0.17349	7.94869	1.88e-15	1.23e-14
PXDC1	88.831	1.37899	0.246699	5.58975	2.27e-08	9.35e-08
PSD	93.5705	1.37878	0.253069	5.44825	5.09e-08	2.03e-07
WDR35	737.6	1.37799	0.113619	12.1282	7.49e-34	9.46e-33
CCSAP	618.822	1.37783	0.103627	13.2961	2.44e-40	3.7e-39
VIM	661.437	1.37771	0.147379	9.34808	8.92e-21	7.36e-20
NME7	473.68	1.37299	0.116749	11.7603	6.25e-32	7.45e-31
ANKRD50	2065.67	1.37232	0.0864536	15.8735	9.67e-57	2.12e-55
REPS1	936.751	1.3719	0.100516	13.6486	2.06e-42	3.32e-41
DTX3L	214.953	1.36925	0.178207	7.68351	1.55e-14	9.63e-14
SP4	745.713	1.36902	0.0987677	13.861	1.09e-43	1.82e-42
LCA5L	57.6183	1.36796	0.339734	4.02657	5.66e-05	0.000165536
KLHL15	660.043	1.36651	0.11561	11.82	3.08e-32	3.72e-31
DTD2	372.543	1.36471	0.153323	8.90086	5.54e-19	4.24e-18
MMP17	60.2991	1.36418	0.349341	3.90501	9.42e-05	0.00026881
RAP2C-AS1	108.62	1.36386	0.242642	5.62086	1.9e-08	7.86e-08
KREMEN1	394.135	1.36347	0.149227	9.13691	6.43e-20	5.13e-19
TAB3	1740.88	1.36326	0.0805892	16.9162	3.42e-64	8.52e-63
GPD1L	142.616	1.36182	0.228938	5.9484	2.71e-09	1.2e-08
POLR3GL	125.703	1.361	0.230022	5.91681	3.28e-09	1.45e-08
UBA7	28.192	1.36094	0.44801	3.03775	0.00238354	0.00558775
LIMA1	1748.29	1.36044	0.0728809	18.6666	9.26e-78	2.84e-76
HEPH	4825.5	1.36011	0.0617786	22.0158	2.03e-107	8.97e-106
TSPAN31	293.704	1.36009	0.175318	7.75784	8.64e-15	5.46e-14
GPR161	1071.96	1.35923	0.10119	13.4325	3.9e-41	6.08e-40
CEBPA	661.323	1.35896	0.154851	8.77593	1.69e-18	1.26e-17
FBXO25	1068.1	1.35839	0.0855031	15.887	7.79e-57	1.71e-55
RAVER2	1033.55	1.35698	0.100533	13.4979	1.61e-41	2.54e-40
GCKR	52.0665	1.35673	0.319701	4.24374	2.2e-05	6.76e-05
SPIDR	1188.12	1.35638	0.0905451	14.9801	9.9e-51	1.93e-49
SPOCK2	590.043	1.35604	0.109996	12.3281	6.39e-35	8.4e-34
CTNND1	15418.6	1.35488	0.0555239	24.4018	1.64e-131	9.25e-130
PNP	636.74	1.35482	0.103277	13.1183	2.59e-39	3.85e-38
MBLAC2	220.736	1.35347	0.169442	7.98783	1.37e-15	9.02e-15
MEST	2848.99	1.35123	0.0683657	19.7648	5.99e-87	2.12e-85
NEIL2	315.381	1.34923	0.155795	8.6603	4.71e-18	3.44e-17
INSIG2	707.277	1.34917	0.0985355	13.6922	1.13e-42	1.83e-41
SACS	385.506	1.34838	0.155695	8.6604	4.7e-18	3.44e-17
TSHZ1	126.447	1.34832	0.223439	6.03441	1.6e-09	7.23e-09
PABPC1	56990.2	1.34832	0.0499725	26.9812	2.46e-160	1.83e-158
EID1	4903.44	1.34776	0.0925786	14.5581	5.19e-48	9.5e-47
LRRC28	465.82	1.34733	0.117366	11.4797	1.67e-30	1.92e-29
MET	1885.32	1.34291	0.0857668	15.6577	2.94e-55	6.25e-54
AASDHPPT	1576.54	1.34146	0.101535	13.2118	7.5e-40	1.13e-38
OAZ2	2942.83	1.34045	0.0761099	17.612	1.99e-69	5.5e-68
PCDHGB7	150.699	1.33966	0.28041	4.77748	1.78e-06	6.12e-06
PGPEP1	821.365	1.33796	0.104256	12.8334	1.07e-37	1.52e-36
LGALS3BP	1385.87	1.33776	0.0802482	16.6703	2.16e-62	5.21e-61
MPC1	261.084	1.33746	0.171813	7.78438	7.01e-15	4.44e-14
ZDHHC4	869.267	1.33671	0.127432	10.4896	9.65e-26	9.47e-25
SNX18	1681.01	1.33552	0.0871753	15.3199	5.63e-53	1.14e-51
CCNG2	1839.93	1.33499	0.0851001	15.6873	1.85e-55	3.95e-54
TFDP2	3527.82	1.33483	0.0716797	18.6221	2.13e-77	6.49e-76
HS3ST3A1	53.8589	1.33463	0.352631	3.78476	0.000153856	0.000427463
DUSP15	353.558	1.33452	0.143918	9.27278	1.81e-20	1.48e-19
CHST2	35.1085	1.3343	0.395568	3.37312	0.000743226	0.00187977
CACNA1D	96.5515	1.33387	0.329526	4.04785	5.17e-05	0.000152182
ACSL1	298.755	1.33053	0.145121	9.16841	4.8e-20	3.86e-19
DGKA	121.731	1.32907	0.236925	5.60964	2.03e-08	8.37e-08
CBX6	699.29	1.32873	0.133026	9.98851	1.71e-23	1.55e-22
C2orf54	34.1299	1.32728	0.40032	3.31555	0.000914638	0.00228762
A2M-AS1	55.7229	1.32667	0.342582	3.87256	0.000107698	0.000304531
IL17D	81.69	1.32564	0.327833	4.04365	5.26e-05	0.000154733
FAM149A	31.2695	1.32539	0.438992	3.01917	0.00253467	0.00591512
SLC25A27	250.248	1.32409	0.159462	8.30348	1.01e-16	6.99e-16
MOB3B	341.229	1.32127	0.1455	9.08091	1.08e-19	8.5e-19
CYLD	589.389	1.3212	0.108104	12.2216	2.38e-34	3.07e-33
BCL6	607.267	1.32045	0.107591	12.2728	1.27e-34	1.65e-33
FGFBP3	114.383	1.32019	0.230508	5.72731	1.02e-08	4.31e-08
CTXN1	2422.65	1.31665	0.101391	12.986	1.47e-38	2.15e-37
FBXO41	498.904	1.31646	0.126123	10.4379	1.66e-25	1.62e-24
ALDH7A1	4024.43	1.31469	0.0763493	17.2195	1.9e-66	4.93e-65
ADHFE1	145.717	1.31322	0.200755	6.54143	6.09e-11	3.09e-10
ITGA1	95.5727	1.31315	0.247157	5.31301	1.08e-07	4.17e-07
ARID5A	170.135	1.31231	0.188855	6.94877	3.68e-12	2.01e-11
CYP4V2	140.841	1.31201	0.224157	5.85305	4.83e-09	2.1e-08
CAMK2G	591.817	1.31174	0.115306	11.3761	5.5e-30	6.22e-29
BPGM	509.029	1.31159	0.13708	9.56806	1.09e-21	9.29e-21
KCNV1	227.207	1.31006	0.19101	6.8586	6.95e-12	3.73e-11
COX20P1	44.8843	1.30822	0.344584	3.79652	0.000146744	0.000408608
CASP6	900.755	1.30425	0.116166	11.2275	2.99e-29	3.3e-28
TNNI1	175.951	1.30391	0.222732	5.85414	4.79e-09	2.08e-08
CUX2	1742.67	1.30376	0.101142	12.8903	5.11e-38	7.34e-37
LPAL2	30.1551	1.30371	0.45708	2.85226	0.004341	0.00973888
FHIT	106.306	1.30292	0.240478	5.41805	6.03e-08	2.39e-07
KLF5	969.339	1.30246	0.0923452	14.1043	3.58e-45	6.15e-44
ANKRD45	32.9901	1.30171	0.445914	2.9192	0.00350929	0.00800808
KLF2	71.0021	1.30149	0.300787	4.32695	1.51e-05	4.74e-05
TP53INP2	2035.26	1.30137	0.0843445	15.4292	1.04e-53	2.15e-52
FGF13	1663.88	1.30031	0.0770948	16.8664	7.95e-64	1.98e-62
DENND4A	577.523	1.29872	0.108239	11.9987	3.61e-33	4.49e-32
GDE1	2933.5	1.2961	0.0762372	17.0009	8.09e-65	2.04e-63
RFX5	1061.73	1.29587	0.114104	11.3569	6.85e-30	7.72e-29
AGAP1	2110.34	1.29267	0.0904339	14.2941	2.38e-46	4.16e-45
WDR6	4549.2	1.29262	0.0737819	17.5195	1.02e-68	2.77e-67
ZNF180	798.736	1.29157	0.101834	12.6831	7.33e-37	1.02e-35
LEFTY1	101.008	1.29105	0.253113	5.10068	3.38e-07	1.25e-06
GSTM2	179.502	1.29074	0.182173	7.08524	1.39e-12	7.79e-12
BNIP3L	4066.29	1.28905	0.0682828	18.8781	1.73e-79	5.47e-78
FJX1	655.612	1.28865	0.126598	10.1791	2.46e-24	2.29e-23
RTN3	5315.49	1.28808	0.0642809	20.0383	2.55e-89	9.29e-88
JAKMIP2	247.221	1.28614	0.154149	8.34349	7.21e-17	5.03e-16
RALGAPA2	1511.54	1.28431	0.128839	9.96835	2.1e-23	1.89e-22
PARD3	3603.72	1.28406	0.0675253	19.016	1.26e-80	4.08e-79
TAF5L	1041.35	1.28336	0.103304	12.4231	1.96e-35	2.6e-34
SERPINB1	764.464	1.28276	0.116637	10.9979	3.91e-28	4.16e-27
PLBD2	2362.92	1.28141	0.0735758	17.4162	6.21e-68	1.66e-66
TCF7L2	2933.97	1.28078	0.0657627	19.4758	1.76e-84	5.95e-83
MOB3C	54.9243	1.28014	0.362788	3.52862	0.000417728	0.00109656
APPL2	2258.12	1.27953	0.0726624	17.6093	2.09e-69	5.77e-68
PCDHGC3	324.723	1.27914	0.155584	8.22158	2.01e-16	1.37e-15
PCSK5	664.644	1.27794	0.143709	8.89261	5.97e-19	4.56e-18
GATA6	2642.58	1.27781	0.0926666	13.7894	2.95e-43	4.87e-42
CDHR3	175.431	1.2775	0.197044	6.48335	8.97e-11	4.49e-10
PLK2	1435.79	1.27734	0.083867	15.2305	2.22e-52	4.45e-51
KHK	91.7791	1.2768	0.249451	5.11842	3.08e-07	1.14e-06
FAM69A	50.3825	1.27494	0.389293	3.27503	0.00105652	0.0026177
WDR78	58.059	1.27363	0.355591	3.58172	0.000341336	0.000906931
CNTNAP5	147.767	1.27166	0.268863	4.72978	2.25e-06	7.66e-06
FAM13B	1302.89	1.27164	0.0909317	13.9845	1.94e-44	3.29e-43
PTCH2	58.8792	1.26984	0.318471	3.98731	6.68e-05	0.000194017
HECA	195.668	1.26949	0.203132	6.24956	4.12e-10	1.96e-09
LCOR	1915.57	1.26726	0.117081	10.8237	2.66e-27	2.77e-26
STK40	1466.39	1.26619	0.0792775	15.9716	2.02e-57	4.47e-56
ABHD2	1803.85	1.26615	0.124389	10.179	2.46e-24	2.29e-23
NEBL	102.095	1.2651	0.243864	5.1877	2.13e-07	8e-07
HIST1H3H	55.2368	1.26485	0.303574	4.16655	3.09e-05	9.34e-05
ACAD8	1534.8	1.26284	0.078839	16.0179	9.58e-58	2.14e-56
DUSP14	699.615	1.26246	0.110396	11.4357	2.77e-30	3.16e-29
CCDC30	167.918	1.26227	0.228631	5.52098	3.37e-08	1.37e-07
FBXL3	554.185	1.26154	0.107331	11.7538	6.75e-32	8.04e-31
DLL1	885.947	1.26021	0.102738	12.2663	1.37e-34	1.78e-33
C8orf37	153.951	1.2596	0.199703	6.30736	2.84e-10	1.37e-09
C17orf58	430.576	1.25937	0.145128	8.67766	4.04e-18	2.96e-17
HMGN5	73.6209	1.25932	0.27903	4.51319	6.39e-06	2.08e-05
PRKCA	570.869	1.2579	0.155931	8.067	7.2e-16	4.79e-15
IMPA1	641.195	1.25653	0.130238	9.64794	5.02e-22	4.32e-21
NENF	439.051	1.25506	0.142492	8.80791	1.27e-18	9.57e-18
ZFX	1175.91	1.25481	0.0941836	13.323	1.7e-40	2.61e-39
TBC1D1	2302.29	1.25472	0.0687714	18.2449	2.27e-74	6.72e-73
TSPAN6	5035.84	1.25318	0.0979605	12.7927	1.8e-37	2.55e-36
NME8	158.457	1.25245	0.238167	5.25869	1.45e-07	5.54e-07
KCTD21	219.362	1.25239	0.211192	5.93013	3.03e-09	1.34e-08
ARL15	1050.5	1.25235	0.0869825	14.3977	5.35e-47	9.47e-46
TIGD3	117.65	1.25179	0.247387	5.06006	4.19e-07	1.53e-06
SIM2	29.0727	1.25006	0.428481	2.91743	0.0035293	0.008051
SRD5A1	550.659	1.24938	0.12706	9.83297	8.12e-23	7.15e-22
EPM2A	208.317	1.24904	0.181389	6.88601	5.74e-12	3.09e-11
TOM1L2	635.874	1.24861	0.113138	11.0362	2.56e-28	2.74e-27
ARSD	643.805	1.24847	0.101751	12.2698	1.32e-34	1.71e-33
VPS26B	2189.15	1.24836	0.0723881	17.2454	1.21e-66	3.16e-65
HPRT1	357.906	1.24659	0.187653	6.64304	3.07e-11	1.59e-10
C2orf15	168.075	1.24634	0.214963	5.79794	6.71e-09	2.89e-08
ADH5	8386.92	1.24444	0.0853562	14.5794	3.8e-48	6.96e-47
TINAGL1	86.8508	1.2436	0.301806	4.12052	3.78e-05	0.000113118
MLF1	404.889	1.24126	0.137977	8.99617	2.34e-19	1.81e-18
IGDCC3	2417.78	1.24124	0.0711354	17.449	3.5e-68	9.45e-67
BIK	38.2167	1.24122	0.395114	3.14143	0.00168125	0.00403994
ZFP36L2	12363.2	1.24107	0.0774818	16.0176	9.63e-58	2.15e-56
SCARA3	1704.89	1.24087	0.0873864	14.1998	9.19e-46	1.6e-44
SERTAD1	238.931	1.24063	0.193735	6.40372	1.52e-10	7.46e-10
MTMR3	254.995	1.24004	0.154503	8.02604	1.01e-15	6.65e-15
ASPHD2	112.675	1.2399	0.224126	5.53215	3.16e-08	1.28e-07
MBNL1	66.0563	1.23983	0.302259	4.10187	4.1e-05	0.000122127
PLEKHO1	2603.87	1.23975	0.077562	15.984	1.65e-57	3.68e-56
SLC35A1	171.003	1.2388	0.202086	6.13004	8.79e-10	4.07e-09
CDC42EP3	2093	1.23845	0.0824169	15.0266	4.91e-51	9.62e-50
TMEM53	228.262	1.23779	0.162259	7.62849	2.38e-14	1.47e-13
CLUL1	111.685	1.23777	0.23143	5.34835	8.88e-08	3.47e-07
LYRM9	61.5857	1.23739	0.401112	3.08489	0.00203625	0.00481974
RPS6KL1	83.4581	1.23689	0.301506	4.10236	4.09e-05	0.000121904
OLFM2	1074.4	1.23636	0.0850724	14.533	7.49e-48	1.36e-46
PLAGL2	3174.08	1.23382	0.0725159	17.0146	6.41e-65	1.62e-63
RGS3	893.933	1.23166	0.0960324	12.8255	1.18e-37	1.68e-36
SEZ6L2	1901.2	1.23055	0.0800316	15.3758	2.38e-53	4.88e-52
WDR47	279.309	1.23004	0.155402	7.91519	2.47e-15	1.6e-14
IGFBP7	79.0423	1.22895	0.281044	4.37282	1.23e-05	3.88e-05
CLCN3	2464.43	1.22886	0.0726968	16.9039	4.21e-64	1.05e-62
ISL2	39.7969	1.22805	0.382579	3.20993	0.00132769	0.00323959
FSD1	379.169	1.22705	0.130678	9.38989	6.01e-21	4.97e-20
CBX8	708.075	1.22665	0.0967398	12.6799	7.65e-37	1.06e-35
NDFIP2	1797.86	1.22657	0.0850339	14.4245	3.63e-47	6.5e-46
KLHDC8B	1508.48	1.22511	0.100228	12.2233	2.34e-34	3.01e-33
GPR160	229.295	1.22507	0.201485	6.08019	1.2e-09	5.51e-09
PXMP4	205.673	1.22406	0.161813	7.56466	3.89e-14	2.38e-13
RNF114	2112.15	1.22364	0.0942909	12.9772	1.65e-38	2.41e-37
RNF43	332.561	1.22298	0.140515	8.70358	3.22e-18	2.37e-17
CCNJL	1133.03	1.22142	0.0948371	12.8792	5.9e-38	8.47e-37
EVI5L	465.207	1.22123	0.171775	7.10947	1.16e-12	6.57e-12
TBC1D9	1141.52	1.22073	0.0968092	12.6096	1.87e-36	2.56e-35
ZNF624	205.601	1.21936	0.178116	6.84587	7.6e-12	4.06e-11
ENDOD1	144.319	1.21897	0.203987	5.97573	2.29e-09	1.03e-08
DOPEY2	910.929	1.21787	0.139439	8.73411	2.46e-18	1.82e-17
LYPD6B	1527.82	1.2172	0.0882241	13.7966	2.67e-43	4.41e-42
DENND6B	299.595	1.21708	0.184066	6.6122	3.79e-11	1.94e-10
NOTCH2	3753.27	1.21688	0.10018	12.147	5.95e-34	7.54e-33
BPNT1	633.558	1.21534	0.130004	9.34847	8.89e-21	7.34e-20
CYB5D2	598.516	1.21462	0.15353	7.91131	2.55e-15	1.65e-14
SDC2	1150.2	1.21409	0.107339	11.3108	1.16e-29	1.3e-28
PIP5KL1	91.1461	1.21356	0.258319	4.69793	2.63e-06	8.91e-06
CADM4	3082.51	1.21216	0.0843086	14.3777	7.14e-47	1.26e-45
TEX2	1402.75	1.212	0.083972	14.4334	3.19e-47	5.72e-46
CTNNBIP1	3198.12	1.21131	0.0698997	17.3292	2.83e-67	7.5e-66
SLC16A11	46.8591	1.21083	0.342101	3.5394	0.000401041	0.00105468
PCDHGC4	44.9458	1.20925	0.339637	3.56043	0.000370254	0.000978588
ALG9	333.133	1.20888	0.159254	7.59092	3.18e-14	1.95e-13
VCAM1	103.592	1.20883	0.292481	4.13302	3.58e-05	0.000107454
KCTD1	129.03	1.20831	0.24251	4.98252	6.28e-07	2.26e-06
RNFT2	346.339	1.2078	0.134676	8.96817	3.01e-19	2.33e-18
ZFP37	257.874	1.20109	0.171671	6.99649	2.62e-12	1.45e-11
H3F3AP4	69.4379	1.20062	0.276735	4.3385	1.43e-05	4.51e-05
TRIM24	7506.88	1.20015	0.0677375	17.7177	3.06e-70	8.53e-69
ECI2	676.323	1.19907	0.112272	10.68	1.26e-26	1.28e-25
KLHL7-AS1	38.0348	1.19899	0.389905	3.07508	0.00210443	0.00497379
SUSD4	209.925	1.19827	0.165447	7.24263	4.4e-13	2.55e-12
MANSC1	287.232	1.19674	0.163618	7.31419	2.59e-13	1.52e-12
TBC1D2B	288.367	1.19663	0.167187	7.1574	8.22e-13	4.69e-12
HCFC2	193.555	1.19489	0.189824	6.29472	3.08e-10	1.48e-09
CEP170	996.121	1.19447	0.105171	11.3574	6.82e-30	7.69e-29
NPTXR	548.379	1.19444	0.108369	11.022	2.99e-28	3.2e-27
FNIP2	1822.46	1.19421	0.0876608	13.623	2.92e-42	4.69e-41
THYN1	1006.96	1.19389	0.105451	11.3218	1.02e-29	1.15e-28
RHOBTB1	228.427	1.19354	0.166086	7.18629	6.66e-13	3.82e-12
TMA7	276.215	1.1926	0.215234	5.54094	3.01e-08	1.22e-07
NBPF10	45.1817	1.19208	0.363578	3.27874	0.00104271	0.00258697
ZNF25	70.7719	1.19051	0.327291	3.63748	0.00027532	0.000740643
AKAP6	42.9249	1.19038	0.354895	3.35419	0.000795977	0.00200583
MASP1	114.381	1.189	0.224996	5.28454	1.26e-07	4.84e-07
MCAM	686.442	1.18849	0.107822	11.0227	2.97e-28	3.18e-27
RNF130	2214.3	1.18739	0.0828242	14.3363	1.3e-46	2.28e-45
REPS2	80.2061	1.1864	0.274408	4.32347	1.54e-05	4.81e-05
TRIM8	1577.22	1.18535	0.0839668	14.1169	2.99e-45	5.14e-44
SRSF6	15291.4	1.18425	0.053967	21.944	9.89e-107	4.34e-105
FAXC	60.2017	1.18361	0.304999	3.8807	0.000104158	0.000295267
MRGBP	963.11	1.18304	0.104264	11.3465	7.72e-30	8.67e-29
HUNK	1521.77	1.18218	0.0799288	14.7904	1.69e-49	3.21e-48
DGAT1	3094.11	1.17952	0.0810372	14.5553	5.4e-48	9.88e-47
CHMP3	795.806	1.17864	0.125818	9.36779	7.41e-21	6.12e-20
LRFN1	269.994	1.17848	0.147393	7.99551	1.29e-15	8.49e-15
DNAJC28	90.0369	1.17816	0.269616	4.36977	1.24e-05	3.93e-05
SIRT2	486.993	1.17778	0.112209	10.4963	8.99e-26	8.84e-25
SERTAD2	1582.05	1.17763	0.0924549	12.7373	3.67e-37	5.15e-36
C11orf54	610.497	1.17719	0.110662	10.6378	1.99e-26	2.01e-25
MYO1B	7533.76	1.17665	0.0547914	21.4752	2.66e-102	1.12e-100
TRIL	177.063	1.17534	0.189806	6.19231	5.93e-10	2.78e-09
GFOD2	1109	1.17526	0.0889522	13.2123	7.45e-40	1.12e-38
PLEKHA7	707.806	1.17505	0.132083	8.89632	5.77e-19	4.41e-18
CHRNA5	39.5726	1.17448	0.382076	3.07393	0.0021126	0.00499047
ADAM22	428.434	1.17425	0.140635	8.34965	6.85e-17	4.79e-16
WDR25	204.464	1.17366	0.178549	6.5733	4.92e-11	2.51e-10
CHST11	363.63	1.17315	0.129289	9.07381	1.15e-19	9.05e-19
C2orf72	888.841	1.17168	0.100604	11.6465	2.39e-31	2.81e-30
ZSCAN2	628.656	1.1711	0.104526	11.2039	3.9e-29	4.29e-28
MORC4	477.01	1.17009	0.126091	9.27976	1.7e-20	1.39e-19
SLC26A10	69.6189	1.16745	0.343096	3.40271	0.000667218	0.00170208
SLC10A1	45.8057	1.16743	0.360638	3.23713	0.0012074	0.00296302
ATF5	754.045	1.1634	0.0946174	12.2958	9.54e-35	1.25e-33
CASP7	303.182	1.16331	0.162867	7.14269	9.15e-13	5.2e-12
OSCP1	247.586	1.16247	0.185817	6.25597	3.95e-10	1.88e-09
RHPN2	1219.53	1.16203	0.08795	13.2124	7.44e-40	1.12e-38
USP25	1671.34	1.16192	0.0960169	12.1012	1.04e-33	1.31e-32
RNF13	604.781	1.16191	0.126212	9.20598	3.39e-20	2.74e-19
TUBB4A	1782.27	1.16115	0.0836622	13.879	8.49e-44	1.42e-42
PCSK6	323.61	1.16108	0.138513	8.38252	5.18e-17	3.65e-16
TTLL7	92.6416	1.1608	0.317602	3.65489	0.000257291	0.000694654
LIPA	786.8	1.16034	0.117672	9.86078	6.16e-23	5.44e-22
SLC44A3	379.638	1.16	0.146033	7.9434	1.97e-15	1.28e-14
BACH1	1831.49	1.1596	0.0759038	15.2773	1.08e-52	2.19e-51
LRRC1	1392.84	1.15957	0.0793531	14.6128	2.33e-48	4.3e-47
MTMR10	842.43	1.15847	0.0909084	12.7433	3.4e-37	4.77e-36
PLS1	376.366	1.15805	0.153164	7.56084	4e-14	2.44e-13
ABCA11P	86.0403	1.15588	0.269796	4.28425	1.83e-05	5.69e-05
OLFML3	202.532	1.15461	0.166872	6.9191	4.55e-12	2.47e-11
LINC00662	111.196	1.15384	0.233945	4.93208	8.14e-07	2.9e-06
C7orf26	1584.98	1.15369	0.0987629	11.6814	1.59e-31	1.87e-30
LINC00476	69.6244	1.15367	0.270252	4.26887	1.96e-05	6.08e-05
ANAPC13	1416.34	1.15289	0.131196	8.78753	1.53e-18	1.14e-17
ETFB	446.618	1.15248	0.161102	7.15372	8.45e-13	4.81e-12
AC027307.2	79.0167	1.14977	0.266032	4.32191	1.55e-05	4.84e-05
PNPO	201.892	1.14973	0.200236	5.74188	9.36e-09	3.97e-08
FEM1C	952.728	1.14728	0.100325	11.4357	2.77e-30	3.16e-29
LINC00623	35.7168	1.14716	0.384333	2.98481	0.0028375	0.00657142
CDKN1C	5264.99	1.1455	0.0905991	12.6436	1.21e-36	1.67e-35
BEST1	46.8362	1.14493	0.324065	3.53303	0.000410824	0.00107937
CLDN6	14607.2	1.1447	0.0662193	17.2864	5.95e-67	1.56e-65
RHBDD2	2777.12	1.14353	0.0838715	13.6343	2.5e-42	4.02e-41
ADAMTS7	9221.67	1.14294	0.0819664	13.944	3.42e-44	5.78e-43
CCL15	38.6325	1.142	0.375693	3.03971	0.00236806	0.00555406
SCARB2	5268.81	1.14184	0.0732452	15.5893	8.61e-55	1.81e-53
PRRT3	676.473	1.14141	0.107781	10.5901	3.31e-26	3.31e-25
COL12A1	61.077	1.14088	0.356691	3.19851	0.00138138	0.00336544
HGFAC	104.071	1.14081	0.275334	4.14337	3.42e-05	0.000102857
NYNRIN	631.638	1.14043	0.115569	9.86799	5.73e-23	5.07e-22
ITGB1	11974.4	1.14019	0.0531358	21.458	3.85e-102	1.62e-100
ZNF71	953.651	1.14014	0.0965083	11.8139	3.31e-32	3.99e-31
F8	103.914	1.13985	0.230237	4.95076	7.39e-07	2.65e-06
EGFR	1346.03	1.13974	0.115788	9.84332	7.32e-23	6.46e-22
COL5A1	1278.7	1.13886	0.14256	7.98867	1.36e-15	8.96e-15
AKR1B1	2759	1.13868	0.0856317	13.2974	2.4e-40	3.64e-39
RAB32	356.822	1.13742	0.131896	8.6236	6.49e-18	4.72e-17
SIAH1	712.729	1.13451	0.139786	8.11611	4.81e-16	3.23e-15
SMARCE1	3512.45	1.13381	0.066734	16.99	9.74e-65	2.45e-63
TCTN1	1256.35	1.13267	0.0844574	13.4111	5.2e-41	8.08e-40
MERTK	1063.53	1.13144	0.0988321	11.4481	2.4e-30	2.75e-29
GPC2	1700.19	1.13038	0.119533	9.45662	3.18e-21	2.66e-20
KIAA0513	439.542	1.12821	0.12849	8.78055	1.63e-18	1.21e-17
CPD	9039.09	1.12821	0.0716001	15.7571	6.14e-56	1.32e-54
TMEM65	907.82	1.12792	0.103527	10.8949	1.22e-27	1.28e-26
ZSCAN31	152.198	1.12745	0.189099	5.96224	2.49e-09	1.11e-08
ASTN2	903.535	1.12743	0.101883	11.066	1.83e-28	1.97e-27
HSF2	1039.41	1.12619	0.123199	9.14121	6.18e-20	4.93e-19
PGM2L1	748.619	1.12593	0.112937	9.96959	2.07e-23	1.87e-22
ZBTB33	2070.62	1.12539	0.0740578	15.196	3.76e-52	7.54e-51
MPZL2	558.952	1.12456	0.1354	8.30548	9.94e-17	6.88e-16
EPB41L5	2104.82	1.1245	0.069578	16.1617	9.4e-59	2.13e-57
CHCHD7	531.103	1.12445	0.127826	8.79677	1.41e-18	1.05e-17
LRRC29	35.9618	1.12368	0.38385	2.92738	0.0034183	0.00781197
DOPEY1	1086.09	1.12334	0.136731	8.21567	2.11e-16	1.44e-15
TWF1	813.332	1.12242	0.093577	11.9946	3.79e-33	4.71e-32
LDLRAD3	1086.34	1.12112	0.0858286	13.0624	5.4e-39	8.01e-38
SERP2	72.2459	1.1201	0.33153	3.37857	0.00072865	0.00184636
TRPM3	69.7263	1.11987	0.298476	3.75196	0.000175456	0.000483861
GFPT2	162.035	1.11902	0.195381	5.72736	1.02e-08	4.31e-08
PIANP	306.028	1.11321	0.160495	6.93608	4.03e-12	2.19e-11
OTUD1	265.731	1.11314	0.199218	5.58755	2.3e-08	9.47e-08
GLB1	3784.06	1.113	0.0729122	15.2649	1.31e-52	2.64e-51
CCPG1	141.941	1.1125	0.191144	5.82021	5.88e-09	2.54e-08
ARL4C	1524.88	1.11175	0.0772436	14.3928	5.74e-47	1.02e-45
MACC1	109.014	1.11175	0.227372	4.88956	1.01e-06	3.57e-06
GSTA1	197.12	1.11155	0.199426	5.57377	2.49e-08	1.02e-07
DOCK5	238.43	1.11115	0.198952	5.58503	2.34e-08	9.6e-08
AMIGO1	286.21	1.11085	0.150118	7.39984	1.36e-13	8.08e-13
CCNY	2116.54	1.1108	0.0851791	13.0408	7.17e-39	1.06e-37
TRIM62	271.574	1.11029	0.15767	7.04189	1.9e-12	1.05e-11
CREG1	1507.63	1.11021	0.104762	10.5975	3.06e-26	3.07e-25
FUCA1	967.993	1.10924	0.087232	12.716	4.82e-37	6.73e-36
BRINP1	168.465	1.10855	0.199456	5.55784	2.73e-08	1.12e-07
ISCA1	1018.18	1.10817	0.111392	9.94837	2.56e-23	2.3e-22
LCA5	218.635	1.10817	0.163693	6.76981	1.29e-11	6.8e-11
SLC25A4	1098.24	1.10728	0.0863672	12.8207	1.26e-37	1.78e-36
CASZ1	44.0127	1.10714	0.358041	3.09221	0.00198669	0.004713
MTMR4	2224.07	1.10689	0.0768716	14.3992	5.24e-47	9.29e-46
LPCAT1	4387.97	1.1059	0.059035	18.7329	2.67e-78	8.3e-77
SPRY2	5364.81	1.10496	0.0761687	14.5067	1.1e-47	1.99e-46
PLEKHF2	521.137	1.10483	0.115666	9.55195	1.27e-21	1.08e-20
PDE3B	1403.56	1.10453	0.10863	10.1678	2.76e-24	2.57e-23
PPA1	1632.06	1.10444	0.103994	10.6203	2.4e-26	2.42e-25
MYCBP2	1209.05	1.10369	0.131388	8.40024	4.46e-17	3.14e-16
SIM1	227.266	1.10312	0.18593	5.93297	2.97e-09	1.32e-08
MIEN1	400.628	1.10293	0.129654	8.50673	1.79e-17	1.28e-16
TRAPPC9	1214.01	1.10274	0.0791987	13.9237	4.55e-44	7.65e-43
ITGB4	132.861	1.10254	0.212468	5.18918	2.11e-07	7.94e-07
BDH2	773.564	1.10101	0.100849	10.9174	9.52e-28	1e-26
MEF2C	203.897	1.09916	0.165996	6.6216	3.55e-11	1.83e-10
AVPI1	171.128	1.09768	0.196489	5.58646	2.32e-08	9.53e-08
ATP2C2	178.349	1.09587	0.186983	5.86077	4.61e-09	2.01e-08
DUSP16	381.529	1.09518	0.138895	7.88496	3.15e-15	2.02e-14
ZNF776	1052.29	1.09515	0.0912104	12.0068	3.27e-33	4.07e-32
ATF2	1274.88	1.09409	0.0910458	12.0169	2.9e-33	3.61e-32
SEPHS2	13723.2	1.09372	0.073871	14.8059	1.34e-49	2.56e-48
MAP1LC3A	237.917	1.09353	0.184555	5.92523	3.12e-09	1.38e-08
AC009506.1	81.3906	1.09287	0.254635	4.29191	1.77e-05	5.5e-05
GPC6	5297.77	1.09168	0.0710276	15.3698	2.61e-53	5.35e-52
KDM4A	2096.49	1.09142	0.0721384	15.1295	1.04e-51	2.06e-50
BCAM	10530.9	1.09127	0.0739864	14.7496	3.1e-49	5.84e-48
ABHD13	1304.3	1.09116	0.0833595	13.0898	3.77e-39	5.59e-38
TSPAN2	796.938	1.09033	0.109095	9.99432	1.61e-23	1.46e-22
CRYL1	105.613	1.08948	0.256974	4.23964	2.24e-05	6.87e-05
GABRG1	144.445	1.08928	0.220928	4.93047	8.2e-07	2.92e-06
ZNF442	94.0164	1.0885	0.233894	4.65384	3.26e-06	1.09e-05
IRF1	51.4281	1.08843	0.348041	3.12731	0.00176416	0.00422452
TJP2	7045.59	1.08817	0.0584692	18.6111	2.61e-77	7.96e-76
CDK5R1	485.671	1.08811	0.117969	9.22367	2.87e-20	2.32e-19
CYB5A	1643.94	1.08727	0.117622	9.24376	2.38e-20	1.93e-19
DLG5	12693.8	1.0836	0.117439	9.2269	2.79e-20	2.26e-19
TBL1X	1299.82	1.08308	0.0852393	12.7063	5.45e-37	7.59e-36
GREB1	2905.88	1.08307	0.10361	10.4533	1.41e-25	1.38e-24
PNRC2	2999.31	1.08285	0.0963648	11.237	2.68e-29	2.97e-28
SERPINI1	132.726	1.08244	0.20624	5.24845	1.53e-07	5.85e-07
PLOD2	4206.96	1.08203	0.0686776	15.7552	6.32e-56	1.36e-54
TMEM229B	100.989	1.08203	0.262704	4.11881	3.81e-05	0.000113911
YIPF1	870.539	1.0817	0.109439	9.884	4.88e-23	4.34e-22
UBE2E3	2636.89	1.0806	0.086079	12.5536	3.8e-36	5.16e-35
KCTD17	860.333	1.0788	0.106398	10.1393	3.7e-24	3.43e-23
MARS2	492.626	1.0781	0.118506	9.09739	9.25e-20	7.33e-19
ZNF627	1061.2	1.0777	0.0960881	11.2158	3.41e-29	3.76e-28
RDH10	258.078	1.07751	0.155425	6.93268	4.13e-12	2.25e-11
C6orf89	1644.03	1.07641	0.077666	13.8595	1.11e-43	1.85e-42
ZNF439	522.583	1.07547	0.137774	7.80604	5.9e-15	3.76e-14
RARRES2	237.151	1.07491	0.170401	6.30815	2.82e-10	1.37e-09
ZNF3	1954.47	1.07486	0.0746317	14.4022	5.01e-47	8.91e-46
C1orf198	2807.32	1.07366	0.069575	15.4316	1e-53	2.08e-52
RPP40	125.124	1.07344	0.222563	4.82308	1.41e-06	4.93e-06
B4GALT3	1453.46	1.07334	0.0956292	11.224	3.11e-29	3.43e-28
RASL11B	397.416	1.07328	0.124097	8.64876	5.21e-18	3.8e-17
CACFD1	2321.11	1.07277	0.0810992	13.2279	6.05e-40	9.14e-39
RAB11A	4387.12	1.0726	0.0866491	12.3787	3.41e-35	4.5e-34
AKAP5	110.262	1.07151	0.229833	4.66215	3.13e-06	1.05e-05
CKMT2-AS1	184.162	1.0713	0.179006	5.98473	2.17e-09	9.72e-09
ZSCAN16-AS1	63.0428	1.07098	0.304615	3.51586	0.000438334	0.0011472
GDPGP1	41.9516	1.06953	0.343486	3.11374	0.0018473	0.00440731
LAMP2	3167.89	1.06952	0.0685918	15.5925	8.19e-55	1.72e-53
TMEM17	147.715	1.06948	0.212924	5.0228	5.09e-07	1.85e-06
DANCR	1211.39	1.06946	0.112163	9.5349	1.5e-21	1.27e-20
LRRC37A4P	75.6194	1.06926	0.353516	3.02465	0.00248919	0.00581846
CCDC112	238.867	1.06855	0.186474	5.73028	1e-08	4.24e-08
CALM1	8030.42	1.06784	0.0668455	15.9747	1.92e-57	4.26e-56
DCTPP1	1153.57	1.06768	0.120742	8.84267	9.35e-19	7.07e-18
LEPROT	3051.56	1.06685	0.0671283	15.8927	7.12e-57	1.57e-55
FBXL17	590.831	1.0664	0.129752	8.21874	2.06e-16	1.4e-15
ZKSCAN7	544.449	1.06573	0.116409	9.15497	5.44e-20	4.35e-19
REEP3	1333.27	1.0657	0.0853974	12.4793	9.68e-36	1.3e-34
ANKRD46	1259.15	1.06557	0.112291	9.48939	2.32e-21	1.96e-20
EIF1B	2009.76	1.0651	0.0976912	10.9027	1.12e-27	1.18e-26
MBD5	858.715	1.06409	0.100005	10.6404	1.93e-26	1.95e-25
HYAL2	2683.65	1.0638	0.0737685	14.4209	3.83e-47	6.83e-46
TOB1	1447.59	1.06224	0.0797556	13.3187	1.8e-40	2.76e-39
DEPTOR	141.89	1.06175	0.207923	5.10644	3.28e-07	1.22e-06
SETD9	186.46	1.06138	0.208248	5.09674	3.46e-07	1.28e-06
TSNAXIP1	167.652	1.06123	0.190634	5.56684	2.59e-08	1.06e-07
CHAMP1	1908.13	1.0611	0.0747452	14.1962	9.67e-46	1.68e-44
DTWD2	333.524	1.06109	0.133485	7.94916	1.88e-15	1.23e-14
FAM53B	1322.08	1.06102	0.0994084	10.6733	1.36e-26	1.38e-25
SERINC2	1682.82	1.06004	0.0838208	12.6465	1.17e-36	1.61e-35
MPP5	1536.55	1.06002	0.0789572	13.4253	4.3e-41	6.69e-40
SOX4	18269	1.0598	0.0741258	14.2974	2.27e-46	3.98e-45
MAPK8	2495.05	1.05953	0.0721508	14.6849	8.06e-49	1.5e-47
KDM6A	5577.1	1.0589	0.0654839	16.1705	8.15e-59	1.85e-57
AC098614.1	45.0677	1.05674	0.335677	3.14808	0.00164346	0.00395624
OTUD7B	1647.53	1.05607	0.0910773	11.5953	4.35e-31	5.07e-30
TMEM220	56.3701	1.05496	0.332949	3.16853	0.0015321	0.00370638
ATF3	128.208	1.05489	0.221875	4.75443	1.99e-06	6.82e-06
AGA	521.47	1.05461	0.126381	8.34469	7.14e-17	4.99e-16
SUSD5	54.4956	1.0537	0.319205	3.301	0.000963411	0.00240213
ACVR1	1012.55	1.05346	0.110266	9.5538	1.25e-21	1.06e-20
IP6K2	4223.22	1.05337	0.0724574	14.5378	6.98e-48	1.27e-46
TTC7B	654.215	1.05326	0.115135	9.14803	5.8e-20	4.64e-19
RAB4A	1864.03	1.05295	0.0787798	13.3657	9.59e-41	1.48e-39
ZNF264	999.173	1.05185	0.103994	10.1146	4.76e-24	4.4e-23
IFT57	1410.53	1.05167	0.0971691	10.8231	2.68e-27	2.78e-26
CABYR	74.8238	1.0512	0.282719	3.71819	0.000200654	0.000549276
ZFP1	355.138	1.05056	0.15932	6.59403	4.28e-11	2.19e-10
ANGPT2	79.0414	1.05047	0.262076	4.00826	6.12e-05	0.000178104
PIGH	279.257	1.0496	0.180312	5.82101	5.85e-09	2.53e-08
SMPD2	184.186	1.04789	0.169089	6.19726	5.75e-10	2.7e-09
TMPRSS6	300.322	1.04766	0.157109	6.66838	2.59e-11	1.34e-10
OVGP1	166.071	1.04733	0.182013	5.75417	8.71e-09	3.7e-08
TCTN3	2267.79	1.0467	0.0831363	12.5901	2.39e-36	3.26e-35
ZNF583	232.999	1.04583	0.179242	5.83474	5.39e-09	2.33e-08
CABLES2	1602.9	1.04555	0.0927974	11.267	1.91e-29	2.12e-28
HADHB	1263.76	1.04551	0.0975507	10.7176	8.42e-27	8.61e-26
PCGF5	845.314	1.0454	0.093073	11.2321	2.84e-29	3.14e-28
BCL2L1	3703.05	1.04434	0.080354	12.9967	1.28e-38	1.87e-37
ITPK1	1788.71	1.04374	0.0771852	13.5226	1.15e-41	1.82e-40
FASTKD3	273.994	1.04352	0.15969	6.53467	6.38e-11	3.23e-10
SEMA6B	2514.57	1.04258	0.129073	8.0775	6.61e-16	4.4e-15
TSPAN5	462.685	1.04245	0.112349	9.2787	1.72e-20	1.4e-19
TPD52	1283.32	1.04174	0.105922	9.83495	7.96e-23	7.01e-22
ZBTB24	668.395	1.0411	0.103486	10.0603	8.28e-24	7.58e-23
B3GNT2	1560.19	1.04076	0.0982909	10.5885	3.37e-26	3.37e-25
SLC9A5	130.537	1.0404	0.225352	4.61678	3.9e-06	1.3e-05
ING4	841.989	1.03904	0.116394	8.92693	4.38e-19	3.36e-18
ASB13	550.581	1.03898	0.115886	8.96554	3.09e-19	2.38e-18
NR1D2	880.307	1.03786	0.115957	8.95035	3.54e-19	2.73e-18
DLC1	1079.63	1.03612	0.0892393	11.6106	3.64e-31	4.25e-30
TM4SF1	118.14	1.0356	0.288891	3.58473	0.000337423	0.000897128
ZNF204P	369.418	1.03479	0.148528	6.967	3.24e-12	1.77e-11
TSPYL2	668.643	1.03453	0.0974963	10.611	2.65e-26	2.66e-25
MN1	510.321	1.03447	0.186878	5.53552	3.1e-08	1.26e-07
CCDC107	121.457	1.03429	0.21675	4.77182	1.83e-06	6.29e-06
CELSR3	724.38	1.03428	0.133634	7.73964	9.97e-15	6.27e-14
DLK2	49.3026	1.03356	0.351918	2.93694	0.00331465	0.00759152
PTPRD	1143.34	1.03343	0.0985748	10.4837	1.03e-25	1.01e-24
SLC17A5	397.213	1.03209	0.128467	8.03384	9.45e-16	6.25e-15
FAM89B	171.012	1.03152	0.18951	5.44308	5.24e-08	2.08e-07
NDRG1	1045.08	1.03125	0.0897993	11.4839	1.59e-30	1.83e-29
AMN1	125.217	1.03098	0.233742	4.41077	1.03e-05	3.29e-05
PHKA2	2005.82	1.02939	0.0843452	12.2045	2.94e-34	3.77e-33
PIGB	123.872	1.02849	0.217218	4.73483	2.19e-06	7.49e-06
PTPRJ	1089.21	1.02796	0.12599	8.15901	3.38e-16	2.29e-15
ARL6IP5	1295.83	1.02792	0.114727	8.95971	3.26e-19	2.51e-18
ZNF367	517.981	1.02789	0.114561	8.97246	2.9e-19	2.24e-18
SCRN1	739.175	1.02756	0.102695	10.0059	1.44e-23	1.3e-22
OGFRL1	697.544	1.02739	0.103143	9.96084	2.26e-23	2.03e-22
HDAC3	2158.91	1.02715	0.0963773	10.6576	1.61e-26	1.63e-25
PARD6B	560.591	1.0267	0.1129	9.09394	9.55e-20	7.56e-19
ARL10	1054.63	1.02644	0.113428	9.04921	1.44e-19	1.13e-18
USP30	664.5	1.02621	0.103803	9.88618	4.78e-23	4.25e-22
ABHD10	728.834	1.02607	0.140649	7.29526	2.98e-13	1.74e-12
CRIM1	919.385	1.02538	0.118008	8.68909	3.65e-18	2.68e-17
KAT2B	144.547	1.02503	0.201156	5.09571	3.47e-07	1.28e-06
SNAPIN	680.528	1.02423	0.116356	8.8026	1.34e-18	1e-17
KLHL7	1539.69	1.02269	0.0872023	11.7278	9.18e-32	1.09e-30
FAM46A	1011.79	1.02153	0.096037	10.6368	2.01e-26	2.03e-25
KLHL21	824.134	1.02134	0.110959	9.20462	3.43e-20	2.77e-19
HSPA13	1919.98	1.02118	0.0836688	12.2051	2.92e-34	3.75e-33
UTRN	5982.86	1.0211	0.108989	9.36884	7.33e-21	6.06e-20
H2AFV	4009.59	1.01901	0.0801119	12.7199	4.59e-37	6.42e-36
AREL1	2071.13	1.01883	0.0696568	14.6265	1.9e-48	3.53e-47
SYTL2	65.024	1.01853	0.308797	3.29838	0.000972459	0.00242258
CPNE1	6946.36	1.01818	0.0809951	12.5709	3.05e-36	4.15e-35
ANKRD49	461.558	1.01771	0.126863	8.0221	1.04e-15	6.85e-15
FAM110C	592.745	1.01749	0.148929	6.83208	8.37e-12	4.46e-11
ZNF821	248.352	1.01692	0.185957	5.46856	4.54e-08	1.82e-07
KIAA1551	4712.62	1.01684	0.0758039	13.414	5e-41	7.78e-40
RNF5	1563.19	1.01559	0.0972329	10.4449	1.55e-25	1.5e-24
CCDC149	308.682	1.0143	0.143342	7.07605	1.48e-12	8.31e-12
SIK2	2863.92	1.01423	0.0747619	13.5661	6.36e-42	1.01e-40
NCKAP5L	1555.99	1.01407	0.100762	10.064	7.97e-24	7.31e-23
ADAM9	1825.34	1.01401	0.0756309	13.4073	5.48e-41	8.5e-40
MAT2B	1215.94	1.01349	0.103524	9.78991	1.24e-22	1.09e-21
HSBP1	4069.2	1.01248	0.0946954	10.692	1.11e-26	1.13e-25
CTHRC1	201.651	1.01222	0.180758	5.59985	2.15e-08	8.85e-08
C1QL4	276.638	1.01058	0.154058	6.55978	5.39e-11	2.74e-10
BTBD9	637.452	1.01052	0.130095	7.76757	8e-15	5.06e-14
PCAT6	84.107	1.00981	0.261403	3.86303	0.000111991	0.000316136
PDRG1	976.261	1.00931	0.111687	9.037	1.61e-19	1.26e-18
GRB14	1260.36	1.00741	0.0930222	10.8298	2.49e-27	2.59e-26
FGFR4	10489	1.00741	0.0666682	15.1108	1.37e-51	2.72e-50
CLK1	1514.57	1.00627	0.0925562	10.872	1.57e-27	1.64e-26
USP44	126.132	1.00532	0.213296	4.71324	2.44e-06	8.29e-06
MAGEL2	74.2675	1.00505	0.295034	3.40655	0.000657897	0.00167958
PYGO1	129.971	1.00423	0.228259	4.39954	1.08e-05	3.45e-05
LAMB2	4209.88	1.00415	0.088464	11.351	7.34e-30	8.26e-29
VKORC1	144.982	1.00368	0.192624	5.21056	1.88e-07	7.12e-07
ZNF300	631.185	1.00365	0.101947	9.84482	7.22e-23	6.37e-22
XPA	541.214	1.0028	0.139857	7.1702	7.49e-13	4.28e-12
CYB5R1	565.695	1.00277	0.130754	7.66913	1.73e-14	1.07e-13
ZNF618	3400.04	1.00261	0.0901476	11.1219	9.82e-29	1.07e-27
TRMT12	425.333	1.00239	0.116693	8.58995	8.7e-18	6.3e-17
NRDE2	1148.44	1.00212	0.089017	11.2576	2.12e-29	2.36e-28
SIPA1L2	2954.58	1.002	0.0836487	11.9787	4.6e-33	5.68e-32
LRRC37BP1	175.546	1.00157	0.217241	4.61038	4.02e-06	1.34e-05
SKA2	1099.9	1.00147	0.103506	9.67546	3.83e-22	3.31e-21
SETBP1	806.457	1.00029	0.10028	9.97494	1.96e-23	1.78e-22
B9D1	299.649	1.00022	0.173086	5.77873	7.53e-09	3.22e-08
MOAP1	1189.87	1.00014	0.0860403	11.624	3.11e-31	3.64e-30
GAS1	102.878	0.999764	0.25418	3.93329	8.38e-05	0.000240314
TMEM198	381.917	0.998859	0.143969	6.93803	3.98e-12	2.16e-11
USP16	1436	0.997946	0.0929377	10.7378	6.76e-27	6.94e-26
STMN1	16116.1	0.997718	0.100177	9.95959	2.29e-23	2.06e-22
FER	887.705	0.997578	0.110153	9.05628	1.35e-19	1.06e-18
TMEM179	42.0828	0.99457	0.341774	2.91002	0.00361406	0.00823217
ZDHHC1	232.662	0.993312	0.169906	5.84623	5.03e-09	2.18e-08
ELOVL2	319.947	0.992498	0.155761	6.37191	1.87e-10	9.12e-10
FBXO3	983.152	0.991962	0.0882514	11.2402	2.59e-29	2.87e-28
LRP3	2092.25	0.991481	0.0960405	10.3236	5.51e-25	5.26e-24
VASH2	845	0.991079	0.11878	8.34378	7.2e-17	5.02e-16
SASH1	1279.79	0.991028	0.0887394	11.1678	5.86e-29	6.4e-28
NINJ1	1340.38	0.990687	0.0886138	11.1798	5.12e-29	5.6e-28
APP	40119.6	0.990472	0.0501647	19.7444	8.96e-87	3.15e-85
ZSCAN5A	223.511	0.990425	0.157174	6.30144	2.95e-10	1.42e-09
TWSG1	2040.85	0.989018	0.0791954	12.4883	8.65e-36	1.16e-34
MINOS1	220.779	0.988883	0.204428	4.83731	1.32e-06	4.6e-06
MED12L	222.76	0.988687	0.191887	5.15243	2.57e-07	9.6e-07
MYO1E	1057.73	0.988559	0.0939369	10.5236	6.72e-26	6.64e-25
KIAA0895	648.879	0.988476	0.118886	8.31448	9.22e-17	6.4e-16
SLC38A1	4039.36	0.988135	0.066529	14.8527	6.68e-50	1.28e-48
GARNL3	193.149	0.987509	0.172544	5.72322	1.05e-08	4.41e-08
POGK	2838.81	0.986998	0.0669122	14.7507	3.05e-49	5.75e-48
ZNF277	388.389	0.985497	0.153582	6.41674	1.39e-10	6.87e-10
PCYOX1L	591.817	0.984583	0.110125	8.94062	3.87e-19	2.97e-18
IMMP2L	273.273	0.983699	0.154001	6.38763	1.68e-10	8.25e-10
AAR2	1556.87	0.983662	0.0758519	12.9682	1.85e-38	2.7e-37
PGAP1	1556.57	0.983586	0.0992918	9.90601	3.92e-23	3.49e-22
ANKRD28	1681.55	0.983151	0.0837712	11.7361	8.32e-32	9.87e-31
DCTN6	517.162	0.982621	0.158304	6.20716	5.4e-10	2.54e-09
GTF2IRD2	104.079	0.982225	0.264587	3.71229	0.000205391	0.000561554
MTSS1L	702.633	0.981739	0.11526	8.51757	1.63e-17	1.17e-16
JAK1	1445.15	0.981048	0.0864261	11.3513	7.31e-30	8.23e-29
CMTM8	974.235	0.980353	0.0876349	11.1868	4.73e-29	5.2e-28
LYPD6	1109.56	0.980223	0.0889537	11.0195	3.08e-28	3.29e-27
ZHX3	773.552	0.979957	0.118133	8.29538	1.08e-16	7.47e-16
CDC14B	1307.54	0.979295	0.0795274	12.3139	7.62e-35	1e-33
FZD8	2961.33	0.978802	0.126926	7.71157	1.24e-14	7.77e-14
NCOA7	394.3	0.97848	0.138778	7.05069	1.78e-12	9.91e-12
MPC2	913.497	0.978386	0.123199	7.9415	2e-15	1.3e-14
C3orf33	220.884	0.978227	0.237148	4.12497	3.71e-05	0.000111034
SATB1	1231.56	0.977365	0.102406	9.54404	1.37e-21	1.17e-20
ZBTB42	412.881	0.977118	0.15532	6.29101	3.15e-10	1.52e-09
ABCD3	2188.98	0.975907	0.0753378	12.9537	2.24e-38	3.25e-37
TDRKH	279.298	0.975864	0.154766	6.3054	2.87e-10	1.39e-09
CDK20	375.529	0.975677	0.155761	6.26393	3.75e-10	1.8e-09
GMEB2	1200.13	0.975468	0.0974838	10.0065	1.43e-23	1.3e-22
FTO	1111.63	0.974295	0.0930852	10.4667	1.23e-25	1.2e-24
IFT81	1106.77	0.974206	0.107004	9.10437	8.68e-20	6.88e-19
PANX2	312.454	0.97312	0.141949	6.8554	7.11e-12	3.81e-11
ZNF883	259.239	0.972163	0.150815	6.44608	1.15e-10	5.7e-10
ZNF345	248.959	0.971692	0.159347	6.09798	1.07e-09	4.95e-09
C11orf95	3381.31	0.971225	0.105564	9.20031	3.57e-20	2.88e-19
SPTBN1	10125.2	0.970017	0.103512	9.37106	7.18e-21	5.93e-20
ZBTB17	1314.48	0.968985	0.0927242	10.4502	1.46e-25	1.42e-24
OS9	4727.88	0.968614	0.0740308	13.0839	4.07e-39	6.04e-38
TTLL1	191.677	0.968231	0.190613	5.07958	3.78e-07	1.39e-06
PEBP1	8215.43	0.968174	0.0720994	13.4283	4.13e-41	6.43e-40
AK3	3689.14	0.967019	0.0714465	13.5349	9.74e-42	1.55e-40
FAM66C	94.5849	0.966437	0.234738	4.11709	3.84e-05	0.000114692
DACT2	2117.96	0.964353	0.0828602	11.6383	2.63e-31	3.09e-30
ADK	494.89	0.964348	0.11028	8.74453	2.24e-18	1.66e-17
KBTBD6	577.342	0.96202	0.122054	7.8819	3.22e-15	2.07e-14
PLA2G15	655.095	0.961917	0.102607	9.37476	6.93e-21	5.73e-20
RTN2	844.92	0.961538	0.0941625	10.2115	1.76e-24	1.65e-23
NLGN4Y	721.564	0.961084	0.0950977	10.1063	5.18e-24	4.78e-23
ANAPC16	2132.24	0.96092	0.0945088	10.1675	2.77e-24	2.57e-23
ADPRM	155.889	0.959495	0.193406	4.96104	7.01e-07	2.51e-06
KIAA1958	2395.01	0.959203	0.0879107	10.9111	1.02e-27	1.07e-26
KCTD3	2542.64	0.95901	0.0773062	12.4053	2.44e-35	3.24e-34
TOMM34	2191.18	0.957807	0.0760506	12.5943	2.27e-36	3.1e-35
ZSWIM5	655.244	0.957707	0.126874	7.54851	4.4e-14	2.68e-13
NEFH	62.7632	0.957403	0.291736	3.28175	0.00103166	0.00256242
IFNAR1	1040.02	0.957085	0.0878543	10.894	1.23e-27	1.29e-26
TMEM39B	483.108	0.956792	0.114928	8.32512	8.42e-17	5.86e-16
ZNF184	479.077	0.956054	0.116826	8.18359	2.76e-16	1.87e-15
CSRP2	1535.76	0.955955	0.103298	9.25437	2.16e-20	1.75e-19
KDM1B	432.335	0.954975	0.148115	6.44753	1.14e-10	5.65e-10
TSPYL1	2662.38	0.954227	0.0842941	11.3202	1.04e-29	1.17e-28
TMEM59	2810.01	0.953225	0.0857698	11.1138	1.08e-28	1.17e-27
CETN2	1251.89	0.950857	0.108359	8.77504	1.71e-18	1.27e-17
ZFAND4	191.242	0.950452	0.164577	5.77513	7.69e-09	3.28e-08
RALGDS	2687.58	0.950441	0.0687475	13.8251	1.8e-43	2.98e-42
SGCE	806.29	0.95027	0.131972	7.20054	6e-13	3.44e-12
LIMCH1	339.149	0.949777	0.127874	7.42747	1.11e-13	6.59e-13
RIPK4	1649.01	0.949169	0.0760396	12.4826	9.3e-36	1.25e-34
AC010642.2	81.1602	0.949162	0.276905	3.42776	0.000608592	0.00155926
TNS3	3007.73	0.948639	0.0845134	11.2247	3.08e-29	3.4e-28
DTX4	2606.86	0.947947	0.0668839	14.173	1.35e-45	2.34e-44
SPAG16	524.171	0.947872	0.141185	6.71368	1.9e-11	9.9e-11
MSANTD3	893.367	0.947743	0.102884	9.21173	3.21e-20	2.6e-19
PBX1	5224.65	0.947067	0.0620604	15.2604	1.4e-52	2.83e-51
THPO	61.6563	0.946807	0.32589	2.90529	0.00366911	0.00834338
MFHAS1	2656.63	0.945803	0.0798485	11.845	2.29e-32	2.77e-31
MEF2A	1471.28	0.945398	0.093965	10.0612	8.2e-24	7.52e-23
CLDN4	1590.55	0.943985	0.10911	8.6517	5.07e-18	3.71e-17
ZBTB5	804.037	0.942798	0.108171	8.71581	2.89e-18	2.13e-17
BTRC	1438.89	0.94205	0.077355	12.1783	4.06e-34	5.18e-33
NXF1	3690.4	0.94198	0.0627497	15.0117	6.15e-51	1.2e-49
MAGEE1	333.315	0.941683	0.14138	6.66064	2.73e-11	1.41e-10
PLA2G12A	909.073	0.94166	0.0948068	9.93241	3.01e-23	2.69e-22
QDPR	891.766	0.940915	0.103025	9.13292	6.67e-20	5.32e-19
ZNF543	273.497	0.940559	0.152942	6.14976	7.76e-10	3.61e-09
NXPE3	196.103	0.940416	0.167094	5.62808	1.82e-08	7.55e-08
CLIP2	1758.04	0.940368	0.124393	7.55967	4.04e-14	2.46e-13
ZC4H2	1049.74	0.940147	0.0973711	9.65529	4.67e-22	4.03e-21
HSPG2	33718	0.939819	0.242421	3.8768	0.000105839	0.000299694
RELB	465.382	0.938689	0.116054	8.08836	6.05e-16	4.03e-15
CDKN2AIP	1050.91	0.936676	0.0948971	9.87044	5.59e-23	4.95e-22
GID8	4429.12	0.936593	0.0619015	15.1304	1.02e-51	2.03e-50
SPECC1	1472.14	0.936528	0.0890105	10.5215	6.87e-26	6.78e-25
UBIAD1	835.716	0.935573	0.0971955	9.62568	6.23e-22	5.35e-21
TTC28	1578.2	0.935083	0.103738	9.01389	1.99e-19	1.55e-18
HERC5	96.3553	0.934924	0.248613	3.76056	0.000169534	0.000468059
CCDC25	1786.35	0.934657	0.0851735	10.9736	5.12e-28	5.43e-27
ABCB9	190.841	0.934204	0.174393	5.35689	8.47e-08	3.31e-07
SLC25A20	267.443	0.933841	0.148688	6.28055	3.37e-10	1.62e-09
B9D2	161.551	0.933661	0.20013	4.66528	3.08e-06	1.04e-05
CALCOCO1	1437.91	0.933182	0.0785665	11.8776	1.55e-32	1.88e-31
PDE6D	359.082	0.933119	0.166622	5.60021	2.14e-08	8.83e-08
ADI1	1570	0.932745	0.0892491	10.451	1.45e-25	1.41e-24
PBK	414.981	0.932714	0.137758	6.77067	1.28e-11	6.76e-11
VPS41	2088.13	0.932576	0.0746237	12.497	7.75e-36	1.04e-34
NBPF14	93.9849	0.932425	0.267206	3.48953	0.000483866	0.00125849
FITM2	280.366	0.93204	0.145753	6.39467	1.61e-10	7.9e-10
SLC45A4	1776.44	0.931599	0.0895922	10.3982	2.53e-25	2.44e-24
SPIN1	5351	0.93149	0.0622784	14.9569	1.4e-50	2.72e-49
PCDHB10	152.659	0.931224	0.190524	4.8877	1.02e-06	3.6e-06
APC2	245.255	0.930521	0.218541	4.25789	2.06e-05	6.36e-05
NDST1	9149.46	0.930394	0.090686	10.2595	1.07e-24	1.01e-23
ANKH	2166.24	0.930367	0.0699447	13.3015	2.27e-40	3.46e-39
DET1	279.301	0.930276	0.146069	6.36873	1.91e-10	9.31e-10
TTBK2	502.521	0.930098	0.138629	6.70924	1.96e-11	1.02e-10
CCDC121	108.886	0.930021	0.256181	3.63032	0.000283069	0.000760671
COLQ	94.6997	0.928573	0.273684	3.39286	0.000691658	0.00175973
CCDC88C	2557.22	0.928287	0.110985	8.36405	6.06e-17	4.25e-16
PREP	1535.31	0.927946	0.102201	9.07965	1.09e-19	8.59e-19
RAP2A	2289.41	0.927877	0.0672797	13.7913	2.87e-43	4.74e-42
PC	1098.87	0.926408	0.0863162	10.7327	7.15e-27	7.33e-26
LRRC4	526.256	0.925054	0.130101	7.11029	1.16e-12	6.54e-12
ZNF10	527.383	0.92266	0.11589	7.96154	1.7e-15	1.11e-14
RBM18	547.474	0.922229	0.114803	8.03313	9.5e-16	6.28e-15
GRK4	114.009	0.921059	0.248683	3.70374	0.000212444	0.000579574
KBTBD4	225.774	0.919495	0.168585	5.45419	4.92e-08	1.97e-07
ZNF222	151.749	0.919426	0.190049	4.83784	1.31e-06	4.59e-06
CLYBL	112.555	0.918672	0.23789	3.86174	0.00011258	0.000317575
MITF	182.166	0.918462	0.227871	4.03062	5.56e-05	0.000162995
ME2	1359.2	0.918405	0.0791336	11.6058	3.85e-31	4.49e-30
PLEKHM3	880.429	0.918366	0.124539	7.37413	1.65e-13	9.76e-13
FIG4	824.574	0.918182	0.106224	8.64387	5.43e-18	3.96e-17
PDE8A	637.081	0.917905	0.118649	7.73629	1.02e-14	6.43e-14
SNHG12	361.241	0.917408	0.152184	6.0283	1.66e-09	7.5e-09
CCSER2	1098.01	0.916172	0.127288	7.19763	6.13e-13	3.52e-12
SEL1L	3989.62	0.91587	0.068449	13.3803	7.88e-41	1.22e-39
GDF11	1974.36	0.915239	0.0860312	10.6385	1.97e-26	1.99e-25
MYBL1	119.535	0.915061	0.238156	3.84227	0.000121903	0.000341903
MYL6B	1785.56	0.915023	0.0935086	9.78545	1.3e-22	1.14e-21
KIF3A	1053.02	0.914924	0.0909873	10.0555	8.69e-24	7.95e-23
PIM2	318.338	0.91176	0.140893	6.4713	9.72e-11	4.85e-10
SRI	755.316	0.910823	0.115173	7.90831	2.61e-15	1.69e-14
MYO1D	2249.08	0.909794	0.085321	10.6632	1.51e-26	1.53e-25
TMEM9B	716.104	0.909595	0.130892	6.9492	3.67e-12	2.01e-11
AJUBA	4444.76	0.909495	0.0741478	12.266	1.38e-34	1.79e-33
LYRM2	897.589	0.908769	0.102517	8.86458	7.68e-19	5.84e-18
KLF12	475.776	0.908049	0.129918	6.9894	2.76e-12	1.52e-11
LRRC49	368.087	0.90791	0.132649	6.84448	7.68e-12	4.1e-11
CHMP1B	1599.22	0.907634	0.103098	8.80362	1.32e-18	9.94e-18
SLC25A25	509.956	0.907491	0.145724	6.22747	4.74e-10	2.25e-09
NELFCD	3812.32	0.907131	0.072029	12.594	2.28e-36	3.11e-35
STARD3NL	1283.43	0.906181	0.121204	7.4765	7.63e-14	4.59e-13
ASB8	462.714	0.905988	0.120771	7.50172	6.3e-14	3.81e-13
PPDPF	4334.92	0.905983	0.0678962	13.3436	1.29e-40	1.98e-39
RIMS3	907.655	0.904915	0.103812	8.71684	2.86e-18	2.11e-17
FYN	3200.17	0.904882	0.0724529	12.4892	8.55e-36	1.15e-34
FBXL13	63.6648	0.903978	0.280957	3.2175	0.00129314	0.00315875
CCDC94	648.434	0.903974	0.124644	7.25242	4.09e-13	2.37e-12
FILIP1L	483.648	0.9032	0.117625	7.67867	1.61e-14	9.99e-14
ZNF684	135.466	0.903113	0.248674	3.63171	0.000281548	0.000756789
ARL2BP	75.3766	0.903067	0.27834	3.24447	0.00117668	0.002894
ARHGEF19	1443.49	0.902677	0.0844751	10.6857	1.19e-26	1.21e-25
RIC8B	541.152	0.9024	0.121454	7.42998	1.09e-13	6.48e-13
STK33	398.042	0.901409	0.144891	6.22131	4.93e-10	2.33e-09
IFT46	401.22	0.901123	0.136738	6.59014	4.39e-11	2.25e-10
SHOC2	1253.3	0.901086	0.110419	8.16062	3.33e-16	2.26e-15
ERI3	1470.48	0.900622	0.0892446	10.0916	6.02e-24	5.54e-23
NRIP3	58.1404	0.900531	0.310221	2.90286	0.00369767	0.00839977
PURG	146.023	0.900349	0.230547	3.90527	9.41e-05	0.000268553
PMEPA1	506.645	0.899877	0.114702	7.84536	4.32e-15	2.76e-14
ZFYVE1	980.196	0.899801	0.0852307	10.5572	4.7e-26	4.67e-25
RNF145	3493.1	0.89956	0.0629477	14.2906	2.5e-46	4.38e-45
HIST1H4I	150.921	0.89933	0.217056	4.1433	3.42e-05	0.000102871
SUCLG2	834.604	0.898682	0.0952721	9.43279	3.99e-21	3.33e-20
CXCL16	120.236	0.898113	0.240595	3.73287	0.000189307	0.000519773
ZNF385A	1092.97	0.898112	0.09965	9.01266	2.01e-19	1.57e-18
ZNF229	311.327	0.897913	0.140694	6.38205	1.75e-10	8.55e-10
USP40	1191.52	0.897823	0.08313	10.8002	3.43e-27	3.56e-26
KCNH2	58.286	0.89772	0.305651	2.93707	0.00331326	0.0075892
EPB41L4A-AS1	703.075	0.897138	0.120614	7.43811	1.02e-13	6.11e-13
BBS12	143.134	0.896782	0.204421	4.38694	1.15e-05	3.65e-05
PLEKHA5	2559.77	0.896664	0.07463	12.0148	2.97e-33	3.71e-32
AK1	83.1354	0.895958	0.255584	3.50553	0.000455702	0.00119095
TAF8	948.402	0.895725	0.0870218	10.2931	7.57e-25	7.19e-24
COX11	1945.33	0.895308	0.0867091	10.3254	5.41e-25	5.17e-24
IFITM3	1459.01	0.895276	0.0893548	10.0193	1.25e-23	1.14e-22
ALKBH3	317.377	0.894669	0.135337	6.61068	3.83e-11	1.96e-10
TMEM106C	1599.4	0.894135	0.104362	8.56763	1.06e-17	7.63e-17
RSBN1	807.253	0.89392	0.092867	9.62581	6.22e-22	5.34e-21
TTTY14	95.6704	0.893605	0.27615	3.23594	0.00121244	0.00297393
TAF9B	898.677	0.893326	0.0927367	9.63292	5.81e-22	4.99e-21
MSI1	1665.45	0.893256	0.0928448	9.62096	6.52e-22	5.59e-21
MIER1	1542.84	0.893058	0.0769772	11.6016	4.04e-31	4.72e-30
BCDIN3D	126.955	0.8927	0.21187	4.21343	2.52e-05	7.67e-05
DCLRE1B	439.239	0.892116	0.154567	5.77171	7.85e-09	3.35e-08
RCL1	329.464	0.891717	0.156948	5.68159	1.33e-08	5.59e-08
OXSM	204.998	0.891631	0.195909	4.55124	5.33e-06	1.75e-05
ARHGAP35	4911.47	0.891396	0.113917	7.82497	5.08e-15	3.24e-14
MOCS1	493.763	0.890983	0.112465	7.92234	2.33e-15	1.51e-14
EEF1A1P5	116.377	0.88923	0.219806	4.04553	5.22e-05	0.000153608
FOXJ1	383.112	0.889222	0.159574	5.57247	2.51e-08	1.03e-07
POFUT1	3801.35	0.888765	0.0615466	14.4405	2.88e-47	5.18e-46
PRKAR1A	5468.33	0.888675	0.0777277	11.4332	2.85e-30	3.25e-29
YOD1	592.019	0.888077	0.123839	7.17124	7.43e-13	4.25e-12
BHLHB9	307.937	0.888047	0.162454	5.46644	4.59e-08	1.84e-07
ZRANB3	481.85	0.887981	0.136511	6.50482	7.78e-11	3.92e-10
ZNF275	1041.46	0.887109	0.106349	8.3415	7.34e-17	5.12e-16
OIT3	140.635	0.886334	0.201844	4.39118	1.13e-05	3.58e-05
RASSF4	574.153	0.886303	0.110531	8.01858	1.07e-15	7.05e-15
PRELID2	180.743	0.886245	0.178855	4.95509	7.23e-07	2.59e-06
SLC22A3	347.721	0.886046	0.134676	6.57911	4.73e-11	2.41e-10
ITFG1	1795.13	0.885999	0.0969761	9.13626	6.46e-20	5.16e-19
RPRD1B	1710.42	0.885667	0.078436	11.2916	1.44e-29	1.61e-28
EFHC1	837.83	0.884835	0.109768	8.06094	7.57e-16	5.03e-15
FBXO21	2549.3	0.884819	0.0687611	12.868	6.81e-38	9.76e-37
ARMCX5	456.601	0.884042	0.119396	7.40427	1.32e-13	7.82e-13
KATNB1	1113.74	0.88339	0.128698	6.86407	6.69e-12	3.59e-11
COL5A2	113.302	0.883068	0.213694	4.13239	3.59e-05	0.000107719
LRRC42	1600.51	0.882999	0.118214	7.46953	8.05e-14	4.83e-13
PRPS2	293.968	0.881802	0.168091	5.24598	1.55e-07	5.92e-07
DBNDD1	1125.45	0.880729	0.0890256	9.89299	4.47e-23	3.97e-22
PEX13	1255.4	0.880722	0.0804301	10.9501	6.63e-28	7e-27
DGCR11	124.077	0.880189	0.204593	4.30215	1.69e-05	5.27e-05
MKL2	2505.45	0.87975	0.104225	8.44085	3.15e-17	2.24e-16
MYO5A	1011.35	0.87964	0.114478	7.6839	1.54e-14	9.61e-14
TM9SF4	5486.24	0.879627	0.0605161	14.5354	7.23e-48	1.32e-46
NDUFA5	1423.78	0.878826	0.104325	8.42392	3.64e-17	2.58e-16
CCDC91	480.18	0.878546	0.133577	6.57706	4.8e-11	2.45e-10
LINC00863	207.011	0.878166	0.222799	3.94152	8.1e-05	0.000232814
ZNF467	136.34	0.877434	0.196137	4.47357	7.69e-06	2.48e-05
DYNC2LI1	498.124	0.876248	0.120434	7.27573	3.45e-13	2.01e-12
PIGA	419.023	0.876041	0.124512	7.03577	1.98e-12	1.1e-11
NFATC2	435.024	0.87544	0.154667	5.66017	1.51e-08	6.3e-08
NBN	1508.33	0.875408	0.0789184	11.0926	1.36e-28	1.47e-27
TIGD6	86.3097	0.874876	0.26336	3.32198	0.000893808	0.00223831
GJB1	542.64	0.874828	0.11858	7.37751	1.61e-13	9.52e-13
EXTL3	1953.95	0.874145	0.0739599	11.8192	3.11e-32	3.75e-31
PELI3	329.143	0.873947	0.135001	6.47365	9.57e-11	4.78e-10
MREG	472.078	0.873472	0.121244	7.20426	5.84e-13	3.35e-12
MPDU1	1545.74	0.873009	0.091883	9.5013	2.07e-21	1.75e-20
TCEA2	2295.83	0.872399	0.0835742	10.4386	1.65e-25	1.6e-24
CD164	7337.11	0.872071	0.0696227	12.5257	5.4e-36	7.32e-35
IRF2BPL	2835.78	0.871437	0.0718977	12.1205	8.22e-34	1.04e-32
SRP9	5417.97	0.871334	0.097219	8.96258	3.17e-19	2.45e-18
TBC1D8B	245.243	0.871313	0.164779	5.28778	1.24e-07	4.76e-07
RSU1	1049.87	0.870693	0.110462	7.8823	3.21e-15	2.07e-14
TMEM38A	184.262	0.870274	0.196355	4.43214	9.33e-06	2.99e-05
RBPJ	2913.31	0.870206	0.0745833	11.6676	1.87e-31	2.2e-30
LMBRD1	1560.14	0.870202	0.0957727	9.08612	1.03e-19	8.11e-19
ANTXR2	1302.24	0.869832	0.080357	10.8246	2.63e-27	2.74e-26
DNAJC18	586.955	0.869085	0.115888	7.49935	6.41e-14	3.88e-13
HMOX2	720.887	0.868763	0.105263	8.25327	1.54e-16	1.06e-15
RPL22L1	666.554	0.868392	0.15088	5.75553	8.64e-09	3.68e-08
DHX35	905.287	0.866562	0.0960304	9.02382	1.82e-19	1.42e-18
ZKSCAN1	4413.88	0.86652	0.0839134	10.3264	5.36e-25	5.12e-24
ACACA	4044.12	0.86627	0.0825598	10.4926	9.34e-26	9.17e-25
MOCS2	743.735	0.866024	0.097636	8.86992	7.32e-19	5.58e-18
SKP1	3512.06	0.865746	0.0845721	10.2368	1.36e-24	1.27e-23
CEP85L	121.587	0.865214	0.212747	4.06687	4.76e-05	0.000140799
CDC42SE2	1586.65	0.863854	0.0999678	8.64132	5.56e-18	4.05e-17
TMEM167B	897.803	0.863384	0.102855	8.3942	4.69e-17	3.3e-16
TAF9	1187.57	0.863275	0.0992925	8.69427	3.49e-18	2.56e-17
CHRNB1	239.102	0.863037	0.172475	5.00385	5.62e-07	2.03e-06
VASN	1009.65	0.862393	0.0987938	8.72922	2.56e-18	1.9e-17
COG2	1138.23	0.862034	0.0863064	9.98806	1.72e-23	1.56e-22
SPEF2	183.243	0.861807	0.21274	4.051	5.1e-05	0.000150261
SDCCAG8	468.882	0.861216	0.121081	7.11274	1.14e-12	6.42e-12
B4GALT5	4147.11	0.860942	0.0741259	11.6146	3.47e-31	4.07e-30
FGD4	1019.96	0.860834	0.101549	8.47699	2.31e-17	1.65e-16
ZNF548	352.69	0.859462	0.129324	6.6458	3.02e-11	1.56e-10
EIF5	10382.2	0.859462	0.063686	13.4953	1.67e-41	2.62e-40
[truncated: 6,972 more rows]

## Sheet: 1d
Supplementary Table 1d. All ATAC-peaks annotated to 200 Kb of PE upregulated genes, with baseMean > 100
Dynamic ATAC-peaks	Gene_name
ADE.off.peak1376	DHRS3
ADE.off.peak2941	TRNP1
ADE.off.peak4430	CITED4
ADE.off.peak4438	CITED4
ADE.off.peak4969	PIK3R3
ADE.off.peak5313	BEND5
ADE.off.peak5318	BEND5
ADE.off.peak5348	BEND5
ADE.off.peak5352	BEND5
ADE.off.peak6963	CACHD1
ADE.off.peak6967	CACHD1
ADE.off.peak6969	CACHD1
ADE.off.peak6982	CACHD1
ADE.off.peak6986	CACHD1
ADE.off.peak6988	CACHD1
ADE.off.peak6989	CACHD1
ADE.off.peak7000	CACHD1
ADE.off.peak7093	LEPR
ADE.off.peak7112	LEPR
ADE.off.peak8082	ST6GALNAC3
ADE.off.peak8100	ST6GALNAC3
ADE.off.peak8102	ST6GALNAC3
ADE.off.peak8838	SSX2IP
ADE.off.peak8849	SSX2IP
ADE.off.peak8852	SSX2IP
ADE.off.peak12124	ZNF697
ADE.off.peak12139	PHGDH
ADE.off.peak14297	MPZ
ADE.off.peak14391	NOS1AP
ADE.off.peak14397	NOS1AP
ADE.off.peak14406	NOS1AP
ADE.off.peak16989	HMCN1
ADE.off.peak17001	HMCN1
ADE.off.peak17014	HMCN1
ADE.off.peak17037	HMCN1
ADE.off.peak18131	NR5A2
ADE.off.peak18137	NR5A2
ADE.off.peak18144	NR5A2
ADE.off.peak18145	NR5A2
ADE.off.peak18146	NR5A2
ADE.off.peak18147	NR5A2
ADE.off.peak18148	NR5A2
ADE.off.peak18149	NR5A2
ADE.off.peak18157	NR5A2
ADE.off.peak18423	ELF3
ADE.off.peak19088	DYRK3
ADE.off.peak20033	PROX1
ADE.off.peak20034	PROX1
ADE.off.peak20044	PROX1
ADE.off.peak20059	PROX1
ADE.off.peak20529	TGFB2
ADE.off.peak20530	TGFB2
ADE.off.peak20543	TGFB2
ADE.off.peak20547	TGFB2
ADE.off.peak20552	TGFB2
ADE.off.peak20692	SLC30A10
ADE.off.peak20693	SLC30A10
ADE.off.peak20696	SLC30A10
ADE.off.peak21823	GALNT2
ADE.off.peak21825	GALNT2
ADE.off.peak21863	PGBD5
ADE.off.peak22362	IRF2BP2
ADE.off.peak22521	LYST
ADE.off.peak22546	GPR137B
ADE.off.peak24588	ITIH5
ADE.off.peak25076	PHYH
ADE.off.peak25887	COMMD3
ADE.off.peak25893	SPAG6
ADE.off.peak25895	SPAG6
ADE.off.peak25908	SPAG6
ADE.off.peak26963	NRP1
ADE.off.peak29081	ARID5B
ADE.off.peak29085	ARID5B
ADE.off.peak29092	ARID5B
ADE.off.peak29098	ARID5B
ADE.off.peak29642	HK1
ADE.off.peak31002	NRG3
ADE.off.peak31005	NRG3
ADE.off.peak31008	NRG3
ADE.off.peak31015	NRG3
ADE.off.peak31017	NRG3
ADE.off.peak31030	NRG3
ADE.off.peak31037	NRG3
ADE.off.peak32538	PIK3AP1
ADE.off.peak32541	PIK3AP1
ADE.off.peak32710	LOXL4
ADE.off.peak34059	DUSP5
ADE.off.peak34437	HABP2
ADE.off.peak34446	NRAP
ADE.off.peak35244	FGFR2
ADE.off.peak35263	FGFR2
ADE.off.peak35268	FGFR2
ADE.off.peak36282	DPYSL4
ADE.off.peak37961	ARNTL
ADE.off.peak37963	ARNTL
ADE.off.peak37968	ARNTL
ADE.off.peak38304	SOX6
ADE.off.peak39007	SVIP
ADE.off.peak40906	SYT13
ADE.off.peak43567	GDPD5
ADE.off.peak43978	TENM4
ADE.off.peak43995	TENM4
ADE.off.peak43996	TENM4
ADE.off.peak43997	TENM4
ADE.off.peak46397	MSANTD4
ADE.off.peak46478	GUCY1A2
ADE.off.peak46491	GUCY1A2
ADE.off.peak46757	ZC3H12C
ADE.off.peak46768	ZC3H12C
ADE.off.peak47055	NCAM1
ADE.off.peak47068	NCAM1
ADE.off.peak48549	PKNOX2
ADE.off.peak48550	PKNOX2
ADE.off.peak48566	PKNOX2
ADE.off.peak48575	PKNOX2
ADE.off.peak49161	ADAMTS15
ADE.off.peak50463	LPCAT3
ADE.off.peak50864	ETV6
ADE.off.peak50865	ETV6
ADE.off.peak50868	ETV6
ADE.off.peak50891	ETV6
ADE.off.peak51068	HEBP1
ADE.off.peak51366	EPS8
ADE.off.peak51747	PDE3A
ADE.off.peak51748	PDE3A
ADE.off.peak51751	PDE3A
ADE.off.peak52030	SOX5
ADE.off.peak52038	SOX5
ADE.off.peak52058	SOX5
ADE.off.peak53676	SLC38A4
ADE.off.peak53686	SLC38A4
ADE.off.peak53819	COL2A1
ADE.off.peak54556	HOXC4
ADE.off.peak55715	HMGA2
ADE.off.peak55737	HMGA2
ADE.off.peak56045	CPM
ADE.off.peak57974	BTG1
ADE.off.peak57995	BTG1
ADE.off.peak58289	TMCC3
ADE.off.peak58881	GAS2L3
ADE.off.peak59072	PAH
ADE.off.peak59088	PAH
ADE.off.peak62441	FGF9
ADE.off.peak62870	WASF3
ADE.off.peak63730	NBEA
ADE.off.peak63731	NBEA
ADE.off.peak63732	NBEA
ADE.off.peak64414	DGKH
ADE.off.peak65067	LPAR6
ADE.off.peak65889	PCDH17
ADE.off.peak65895	PCDH17
ADE.off.peak65896	PCDH17
ADE.off.peak65898	PCDH17
ADE.off.peak65899	PCDH17
ADE.off.peak66860	DACH1
ADE.off.peak66867	DACH1
ADE.off.peak66876	DACH1
ADE.off.peak66883	DACH1
ADE.off.peak66885	DACH1
ADE.off.peak66890	DACH1
ADE.off.peak68573	SOX21
ADE.off.peak68594	SOX21
ADE.off.peak68797	MBNL2
ADE.off.peak68809	MBNL2
ADE.off.peak68814	MBNL2
ADE.off.peak69727	EFNB2
ADE.off.peak69731	EFNB2
ADE.off.peak71148	NFATC4
ADE.off.peak71209	STXBP6
ADE.off.peak72318	FOXA1
ADE.off.peak72321	FOXA1
ADE.off.peak72323	FOXA1
ADE.off.peak72324	FOXA1
ADE.off.peak72329	FOXA1
ADE.off.peak73309	FRMD6
ADE.off.peak73599	SAMD4A
ADE.off.peak74097	RTN1
ADE.off.peak74116	RTN1
ADE.off.peak74195	SIX4
ADE.off.peak75372	DPF3
ADE.off.peak75630	FOS
ADE.off.peak77451	SERPINA1
ADE.off.peak78154	DLK1
ADE.off.peak79496	OTUD7A
ADE.off.peak79779	GOLGA8B
ADE.off.peak80683	SORD
ADE.off.peak81462	ONECUT1
ADE.off.peak81467	ONECUT1
ADE.off.peak81468	ONECUT1
ADE.off.peak81469	ONECUT1
ADE.off.peak81474	ONECUT1
ADE.off.peak81475	ONECUT1
ADE.off.peak81476	ONECUT1
ADE.off.peak81481	ONECUT1
ADE.off.peak81484	ONECUT1
ADE.off.peak81756	RFX7
ADE.off.peak81771	TEX9
ADE.off.peak81975	LIPC
ADE.off.peak82920	SMAD3
ADE.off.peak83552	HCN4
ADE.off.peak84020	LINGO1
ADE.off.peak84306	ARNT2
ADE.off.peak84456	MEX3B
ADE.off.peak84463	MEX3B
ADE.off.peak84466	MEX3B
ADE.off.peak84468	MEX3B
ADE.off.peak85577	SLCO3A1
ADE.off.peak85582	SLCO3A1
ADE.off.peak85587	SLCO3A1
ADE.off.peak85742	RGMA
ADE.off.peak85744	RGMA
ADE.off.peak85750	RGMA
ADE.off.peak85752	RGMA
ADE.off.peak85753	RGMA
ADE.off.peak85764	RGMA
ADE.off.peak86041	NR2F2
ADE.off.peak86070	NR2F2
ADE.off.peak86073	NR2F2
ADE.off.peak86075	NR2F2
ADE.off.peak86076	NR2F2
ADE.off.peak86079	NR2F2
ADE.off.peak86080	NR2F2
ADE.off.peak86082	NR2F2
ADE.off.peak86083	NR2F2
ADE.off.peak86086	NR2F2
ADE.off.peak86087	NR2F2
ADE.off.peak86089	NR2F2
ADE.off.peak87944	SOCS1
ADE.off.peak90484	TOX3
ADE.off.peak90762	MMP2
ADE.off.peak92013	CDH1
ADE.off.peak92886	VAT1L
ADE.off.peak92888	VAT1L
ADE.off.peak94602	RAP1GAP2
ADE.off.peak94616	RAP1GAP2
ADE.off.peak99597	SCPEP1
ADE.off.peak100819	ABCA5
ADE.off.peak100823	ABCA5
ADE.off.peak101027	SOX9
ADE.off.peak101031	SOX9
ADE.off.peak101035	SOX9
ADE.off.peak101359	GPRC5C
ADE.off.peak103013	ARHGAP28
ADE.off.peak105113	GALNT1
ADE.off.peak105139	GALNT1
ADE.off.peak105140	GALNT1
ADE.off.peak105173	FHOD3
ADE.off.peak105198	FHOD3
ADE.off.peak105201	FHOD3
ADE.off.peak105207	FHOD3
ADE.off.peak106080	RNF165
ADE.off.peak106092	RNF165
ADE.off.peak106108	RNF165
ADE.off.peak106110	RNF165
ADE.off.peak107239	ONECUT2
ADE.off.peak107240	ONECUT2
ADE.off.peak107243	ONECUT2
ADE.off.peak107244	ONECUT2
ADE.off.peak107331	NEDD4L
ADE.off.peak109242	ONECUT3
ADE.off.peak113360	DACT3
ADE.off.peak113796	CPT1C
ADE.off.peak115127	SOX11
ADE.off.peak115128	SOX11
ADE.off.peak115130	SOX11
ADE.off.peak115132	SOX11
ADE.off.peak115145	SOX11
ADE.off.peak115632	GRHL1
ADE.off.peak116823	RHOB
ADE.off.peak116836	RHOB
ADE.off.peak120365	EFEMP1
ADE.off.peak120390	EFEMP1
ADE.off.peak120392	EFEMP1
ADE.off.peak121156	SLC1A4
ADE.off.peak121169	SLC1A4
ADE.off.peak121326	MEIS1
ADE.off.peak121328	MEIS1
ADE.off.peak121329	MEIS1
ADE.off.peak121332	MEIS1
ADE.off.peak121351	MEIS1
ADE.off.peak121356	MEIS1
ADE.off.peak121373	MEIS1
ADE.off.peak121374	MEIS1
ADE.off.peak121640	ANXA4
ADE.off.peak122652	LRRTM1
ADE.off.peak123341	FABP1
ADE.off.peak124737	SULT1C4
ADE.off.peak124742	SULT1C4
ADE.off.peak127253	MGAT5
ADE.off.peak127265	MGAT5
ADE.off.peak127266	MGAT5
ADE.off.peak128463	ACVR2A
ADE.off.peak128465	ACVR2A
ADE.off.peak128728	RND3
ADE.off.peak128788	RBM43
ADE.off.peak129209	NR4A2
ADE.off.peak129219	NR4A2
ADE.off.peak129220	NR4A2
ADE.off.peak129221	NR4A2
ADE.off.peak129852	KCNH7
ADE.off.peak129873	KCNH7
ADE.off.peak129880	KCNH7
ADE.off.peak130315	B3GALT1
ADE.off.peak130320	B3GALT1
ADE.off.peak130327	B3GALT1
ADE.off.peak130328	B3GALT1
ADE.off.peak131321	OSBPL6
ADE.off.peak131322	OSBPL6
ADE.off.peak132433	GLS
ADE.off.peak133077	PLCL1
ADE.off.peak133085	PLCL1
ADE.off.peak133302	SPATS2L
ADE.off.peak133307	SPATS2L
ADE.off.peak133308	SPATS2L
ADE.off.peak135188	GPBAR1
ADE.off.peak136238	SLC19A3
ADE.off.peak138745	SNAP25
ADE.off.peak138747	SNAP25
ADE.off.peak138816	JAG1
ADE.off.peak138821	JAG1
ADE.off.peak138830	JAG1
ADE.off.peak138832	JAG1
ADE.off.peak138833	JAG1
ADE.off.peak138849	JAG1
ADE.off.peak138856	JAG1
ADE.off.peak138862	JAG1
ADE.off.peak139106	SPTLC3
ADE.off.peak139849	INSM1
ADE.off.peak139851	INSM1
ADE.off.peak139860	INSM1
ADE.off.peak139861	INSM1
ADE.off.peak141858	PTPRT
ADE.off.peak142439	SULF2
ADE.off.peak142441	SULF2
ADE.off.peak143112	TSHZ2
ADE.off.peak143134	TSHZ2
ADE.off.peak149379	MGAT3
ADE.off.peak151417	SRGAP3
ADE.off.peak151419	SRGAP3
ADE.off.peak151424	SRGAP3
ADE.off.peak152441	KCNH8
ADE.off.peak152445	KCNH8
ADE.off.peak152452	KCNH8
ADE.off.peak152462	KCNH8
ADE.off.peak152463	KCNH8
ADE.off.peak152467	KCNH8
ADE.off.peak152470	KCNH8
ADE.off.peak153511	TGFBR2
ADE.off.peak153512	TGFBR2
ADE.off.peak153516	TGFBR2
ADE.off.peak154221	CTDSPL
ADE.off.peak157089	MAGI1
ADE.off.peak157097	MAGI1
ADE.off.peak157108	MAGI1
ADE.off.peak157204	KBTBD8
ADE.off.peak157211	KBTBD8
ADE.off.peak157220	KBTBD8
ADE.off.peak157411	FRMD4B
ADE.off.peak157437	FRMD4B
ADE.off.peak157629	EIF4E3
ADE.off.peak157995	CNTN3
ADE.off.peak157996	CNTN3
ADE.off.peak158117	ROBO2
ADE.off.peak158124	ROBO2
ADE.off.peak158125	ROBO2
ADE.off.peak158387	ROBO1
ADE.off.peak159148	EPHA6
ADE.off.peak160096	CD47
ADE.off.peak160115	CD47
ADE.off.peak160497	CD200
ADE.off.peak160501	CD200
ADE.off.peak160503	CD200
ADE.off.peak160504	CD200
ADE.off.peak162587	TMEM108
ADE.off.peak162589	TMEM108
ADE.off.peak162685	RAB6B
ADE.off.peak163222	RBP1
ADE.off.peak163400	SPSB4
ADE.off.peak164078	AGTR1
ADE.off.peak164122	CP
ADE.off.peak164123	CP
ADE.off.peak164124	CP
ADE.off.peak164183	TM4SF4
ADE.off.peak164184	TM4SF4
ADE.off.peak164325	SIAH2
ADE.off.peak164340	SIAH2
ADE.off.peak164645	ARHGEF26
ADE.off.peak164657	ARHGEF26
ADE.off.peak165080	SHOX2
ADE.off.peak165084	SHOX2
ADE.off.peak165086	SHOX2
ADE.off.peak165087	SHOX2
ADE.off.peak165088	SHOX2
ADE.off.peak165373	PPM1L
ADE.off.peak165423	SPTSSB
ADE.off.peak165712	BCHE
ADE.off.peak165726	BCHE
ADE.off.peak165727	BCHE
ADE.off.peak165728	BCHE
ADE.off.peak165732	BCHE
ADE.off.peak166028	MECOM
ADE.off.peak167783	AHSG
ADE.off.peak168211	CLDN1
ADE.off.peak168245	IL1RAP
ADE.off.peak168253	IL1RAP
ADE.off.peak168256	IL1RAP
ADE.off.peak172311	C4orf19
ADE.off.peak172443	KLF3
ADE.off.peak172447	KLF3
ADE.off.peak173087	GABRA2
ADE.off.peak173094	GABRA2
ADE.off.peak173603	PDGFRA
ADE.off.peak174847	SLC4A4
ADE.off.peak175026	AFP
ADE.off.peak175177	PARM1
ADE.off.peak175190	PARM1
ADE.off.peak175990	SCD5
ADE.off.peak175994	SCD5
ADE.off.peak176403	KLHL8
ADE.off.peak176480	SPP1
ADE.off.peak176481	SPP1
ADE.off.peak176484	SPP1
ADE.off.peak176485	SPP1
ADE.off.peak176486	SPP1
ADE.off.peak176495	SPP1
ADE.off.peak177120	UNC5C
ADE.off.peak177131	UNC5C
ADE.off.peak177433	MTTP
ADE.off.peak177475	DDIT4L
ADE.off.peak177490	DDIT4L
ADE.off.peak179309	PRDM5
ADE.off.peak179718	FAT4
ADE.off.peak179736	FAT4
ADE.off.peak179737	FAT4
ADE.off.peak179742	FAT4
ADE.off.peak180982	CLGN
ADE.off.peak182383	LRAT
ADE.off.peak182582	PDGFC
ADE.off.peak182593	PDGFC
ADE.off.peak182595	PDGFC
ADE.off.peak185230	FAT1
ADE.off.peak185233	FAT1
ADE.off.peak185236	FAT1
ADE.off.peak185237	FAT1
ADE.off.peak186006	ADAMTS16
ADE.off.peak186012	ADAMTS16
ADE.off.peak186013	ADAMTS16
ADE.off.peak186675	CTNND2
ADE.off.peak186682	CTNND2
ADE.off.peak187004	FBXL7
ADE.off.peak187021	FBXL7
ADE.off.peak187036	FBXL7
ADE.off.peak188063	CDH6
ADE.off.peak188466	PRLR
ADE.off.peak189679	FST
ADE.off.peak189681	FST
ADE.off.peak191747	IQGAP2
ADE.off.peak191753	IQGAP2
ADE.off.peak191769	IQGAP2
ADE.off.peak192116	THBS4
ADE.off.peak192257	SSBP2
ADE.off.peak193224	NR2F1
ADE.off.peak193237	NR2F1
ADE.off.peak193241	NR2F1
ADE.off.peak193242	NR2F1
ADE.off.peak193244	NR2F1
ADE.off.peak193247	NR2F1
ADE.off.peak193248	NR2F1
ADE.off.peak193561	CAST
ADE.off.peak193567	CAST
ADE.off.peak193583	ERAP1
ADE.off.peak194000	SLCO4C1
ADE.off.peak194002	SLCO4C1
ADE.off.peak194004	SLCO4C1
ADE.off.peak194008	SLCO4C1
ADE.off.peak194374	EFNA5
ADE.off.peak194383	EFNA5
ADE.off.peak194398	EFNA5
ADE.off.peak194419	EFNA5
ADE.off.peak195812	SNCAIP
ADE.off.peak195813	SNCAIP
ADE.off.peak195831	SNCAIP
ADE.off.peak195835	SNCAIP
ADE.off.peak195836	SNCAIP
ADE.off.peak196290	MEGF10
ADE.off.peak196292	MEGF10
ADE.off.peak196293	MEGF10
ADE.off.peak201089	FGF18
ADE.off.peak201096	FGF18
ADE.off.peak201100	FGF18
ADE.off.peak201223	NEURL1B
ADE.off.peak201239	NEURL1B
ADE.off.peak201595	HRH2
ADE.off.peak201719	GPRIN1
ADE.off.peak203773	CD83
ADE.off.peak203777	CD83
ADE.off.peak203781	CD83
ADE.off.peak204077	ATXN1
ADE.off.peak204103	ATXN1
ADE.off.peak206528	SAYSD1
ADE.off.peak206922	TRERF1
ADE.off.peak207162	TMEM151B
ADE.off.peak210308	NT5E
ADE.off.peak210459	CGA
ADE.off.peak210674	RRAGD
ADE.off.peak212130	SOBP
ADE.off.peak212775	MARCKS
ADE.off.peak214460	AKAP7
ADE.off.peak214462	AKAP7
ADE.off.peak214473	AKAP7
ADE.off.peak214476	AKAP7
ADE.off.peak214477	AKAP7
ADE.off.peak214480	AKAP7
ADE.off.peak214482	AKAP7
ADE.off.peak214557	CTGF
ADE.off.peak214561	CTGF
ADE.off.peak214565	CTGF
ADE.off.peak214574	CTGF
ADE.off.peak214813	SGK1
ADE.off.peak214815	SGK1
ADE.off.peak214836	SGK1
ADE.off.peak215271	NHSL1
ADE.off.peak215639	AIG1
ADE.off.peak215645	AIG1
ADE.off.peak216465	AKAP12
ADE.off.peak216800	CNKSR3
ADE.off.peak217498	PLG
ADE.off.peak217504	PLG
ADE.off.peak218156	RNASET2
ADE.off.peak218919	SDK1
ADE.off.peak219076	SLC29A4
ADE.off.peak219380	ICA1
ADE.off.peak219389	ICA1
ADE.off.peak219393	ICA1
ADE.off.peak219826	ETV1
ADE.off.peak220142	AHR
ADE.off.peak220143	AHR
ADE.off.peak220145	AHR
ADE.off.peak225367	GNAI1
ADE.off.peak225607	PCLO
ADE.off.peak225620	PCLO
ADE.off.peak225627	PCLO
ADE.off.peak225777	SEMA3D
ADE.off.peak225783	SEMA3D
ADE.off.peak226157	STEAP1
ADE.off.peak226204	CDK14
ADE.off.peak226208	CDK14
ADE.off.peak226211	CDK14
ADE.off.peak226230	CDK14
ADE.off.peak226236	CDK14
ADE.off.peak226551	COL1A2
ADE.off.peak226563	COL1A2
ADE.off.peak226673	PDK4
ADE.off.peak226675	PDK4
ADE.off.peak227539	RELN
ADE.off.peak228213	LRRN3
ADE.off.peak228222	LRRN3
ADE.off.peak228229	LRRN3
ADE.off.peak228632	TES
ADE.off.peak228642	TES
ADE.off.peak228817	CTTNBP2
ADE.off.peak228833	CTTNBP2
ADE.off.peak229045	ING3
ADE.off.peak230649	PTN
ADE.off.peak230662	PTN
ADE.off.peak230739	AKR1D1
ADE.off.peak230740	AKR1D1
ADE.off.peak230744	AKR1D1
ADE.off.peak230745	AKR1D1
ADE.off.peak231236	PRSS1
ADE.off.peak231965	ATP6V0E2
ADE.off.peak231966	ATP6V0E2
ADE.off.peak231988	ATP6V0E2
ADE.off.peak231989	ATP6V0E2
ADE.off.peak234576	MTMR7
ADE.off.peak234870	LZTS1
ADE.off.peak234873	LZTS1
ADE.off.peak234885	LZTS1
ADE.off.peak234890	LZTS1
ADE.off.peak235525	DPYSL2
ADE.off.peak235625	CLU
ADE.off.peak235631	CLU
ADE.off.peak235950	RBPMS
ADE.off.peak235951	RBPMS
ADE.off.peak235957	RBPMS
ADE.off.peak236565	ZNF703
ADE.off.peak238945	CSPP1
ADE.off.peak239867	PKIA
ADE.off.peak239874	PKIA
ADE.off.peak240134	ZNF704
ADE.off.peak240179	FABP5
ADE.off.peak240187	FABP5
ADE.off.peak240192	FABP5
ADE.off.peak240193	FABP5
ADE.off.peak240199	FABP5
ADE.off.peak240779	MMP16
ADE.off.peak240780	MMP16
ADE.off.peak240783	MMP16
ADE.off.peak240789	MMP16
ADE.off.peak240907	CALB1
ADE.off.peak240910	CALB1
ADE.off.peak240923	CALB1
ADE.off.peak240955	TMEM64
ADE.off.peak240960	TMEM64
ADE.off.peak240964	TMEM64
ADE.off.peak241595	TSPYL5
ADE.off.peak241598	TSPYL5
ADE.off.peak241604	TSPYL5
ADE.off.peak242421	ZFPM2
ADE.off.peak242431	ZFPM2
ADE.off.peak243087	CSMD3
ADE.off.peak243616	NOV
ADE.off.peak246726	GLIS3
ADE.off.peak246743	GLIS3
ADE.off.peak247714	FREM1
ADE.off.peak247729	FREM1
ADE.off.peak248144	PLIN2
ADE.off.peak248145	PLIN2
ADE.off.peak248297	MLLT3
ADE.off.peak251750	GNAQ
ADE.off.peak251776	GNAQ
ADE.off.peak251799	PSAT1
ADE.off.peak251800	PSAT1
ADE.off.peak253215	FGD3
ADE.off.peak254841	LPAR1
ADE.off.peak254858	LPAR1
ADE.off.peak255164	AMBP
ADE.off.peak256229	CRB2
ADE.off.peak256248	CRB2
ADE.off.peak257593	NOTCH1
ADE.off.peak257978	PRKX
ADE.off.peak257981	PRKX
ADE.off.peak257982	PRKX
ADE.off.peak258000	PRKX
ADE.off.peak259404	IL1RAPL1
ADE.off.peak259405	IL1RAPL1
ADE.off.peak259406	IL1RAPL1
ADE.off.peak259408	IL1RAPL1
ADE.off.peak259411	IL1RAPL1
ADE.off.peak259702	TMEM47
ADE.off.peak259703	TMEM47
ADE.off.peak259704	TMEM47
ADE.off.peak259714	TMEM47
ADE.off.peak261007	FAAH2
ADE.off.peak262604	PCDH19
ADE.off.peak263311	CHRDL1
ADE.off.peak263369	DCX
ADE.off.peak263975	GRIA3
VFG.off.peak309	PRDM16
VFG.off.peak311	PRDM16
VFG.off.peak313	PRDM16
VFG.off.peak314	PRDM16
VFG.off.peak1340	DHRS3
VFG.off.peak1342	DHRS3
VFG.off.peak1343	DHRS3
VFG.off.peak1354	DHRS3
VFG.off.peak2263	ECE1
VFG.off.peak5330	BEND5
VFG.off.peak5355	BEND5
VFG.off.peak6962	CACHD1
VFG.off.peak6978	CACHD1
VFG.off.peak6993	CACHD1
VFG.off.peak6994	CACHD1
VFG.off.peak6998	CACHD1
VFG.off.peak7097	LEPR
VFG.off.peak8071	ST6GALNAC3
VFG.off.peak8076	ST6GALNAC3
VFG.off.peak8835	SSX2IP
VFG.off.peak8843	SSX2IP
VFG.off.peak8850	SSX2IP
VFG.off.peak12120	ZNF697
VFG.off.peak17010	HMCN1
VFG.off.peak17026	HMCN1
VFG.off.peak17039	HMCN1
VFG.off.peak18135	NR5A2
VFG.off.peak18139	NR5A2
VFG.off.peak18166	NR5A2
VFG.off.peak18264	KIF21B
VFG.off.peak20028	PROX1
VFG.off.peak20047	PROX1
VFG.off.peak20053	PROX1
VFG.off.peak20527	TGFB2
VFG.off.peak20544	TGFB2
VFG.off.peak20545	TGFB2
VFG.off.peak20546	TGFB2
VFG.off.peak20553	TGFB2
VFG.off.peak20691	SLC30A10
VFG.off.peak20706	SLC30A10
VFG.off.peak20708	SLC30A10
VFG.off.peak21812	GALNT2
VFG.off.peak21814	GALNT2
VFG.off.peak21837	GALNT2
VFG.off.peak21840	GALNT2
VFG.off.peak21847	GALNT2
VFG.off.peak21849	GALNT2
VFG.off.peak21851	GALNT2
VFG.off.peak21858	PGBD5
VFG.off.peak21875	PGBD5
VFG.off.peak22358	IRF2BP2
VFG.off.peak22365	IRF2BP2
VFG.off.peak22376	IRF2BP2
VFG.off.peak22377	IRF2BP2
VFG.off.peak22531	NID1
VFG.off.peak22539	NID1
VFG.off.peak22548	GPR137B
VFG.off.peak24584	ITIH5
VFG.off.peak24587	ITIH5
VFG.off.peak24590	ITIH5
VFG.off.peak25880	COMMD3
VFG.off.peak25882	COMMD3
VFG.off.peak26941	NRP1
VFG.off.peak26947	NRP1
VFG.off.peak26951	NRP1
VFG.off.peak26960	NRP1
VFG.off.peak26965	NRP1
VFG.off.peak29076	ARID5B
VFG.off.peak29079	ARID5B
VFG.off.peak29087	ARID5B
VFG.off.peak29089	ARID5B
VFG.off.peak29101	ARID5B
VFG.off.peak31033	NRG3
VFG.off.peak32540	PIK3AP1
VFG.off.peak34070	DUSP5
VFG.off.peak34142	PDCD4
VFG.off.peak34419	HABP2
VFG.off.peak34425	HABP2
VFG.off.peak34439	HABP2
VFG.off.peak34974	NANOS1
VFG.off.peak35249	FGFR2
VFG.off.peak35272	FGFR2
VFG.off.peak35279	FGFR2
VFG.off.peak36347	NKX6-2
VFG.off.peak37948	ARNTL
VFG.off.peak37955	ARNTL
VFG.off.peak37962	ARNTL
VFG.off.peak39003	SVIP
VFG.off.peak39004	SVIP
VFG.off.peak40920	SYT13
VFG.off.peak40922	SYT13
VFG.off.peak43959	TENM4
VFG.off.peak43960	TENM4
VFG.off.peak43967	TENM4
VFG.off.peak46384	MSANTD4
VFG.off.peak46395	MSANTD4
VFG.off.peak46475	GUCY1A2
VFG.off.peak46500	GUCY1A2
VFG.off.peak46752	ZC3H12C
VFG.off.peak46767	ZC3H12C
VFG.off.peak47054	NCAM1
VFG.off.peak47080	NCAM1
VFG.off.peak47083	NCAM1
VFG.off.peak47556	APOA4
VFG.off.peak48571	PKNOX2
VFG.off.peak50869	ETV6
VFG.off.peak50871	ETV6
VFG.off.peak50877	ETV6
VFG.off.peak50886	ETV6
VFG.off.peak51362	EPS8
VFG.off.peak51374	EPS8
VFG.off.peak51743	PDE3A
VFG.off.peak51750	PDE3A
VFG.off.peak51760	PDE3A
VFG.off.peak51768	PDE3A
VFG.off.peak52050	SOX5
VFG.off.peak52061	SOX5
VFG.off.peak52387	ARNTL2
VFG.off.peak52389	ARNTL2
VFG.off.peak55700	HMGA2
VFG.off.peak55702	HMGA2
VFG.off.peak55706	HMGA2
VFG.off.peak55714	HMGA2
VFG.off.peak56039	CPM
VFG.off.peak57449	RASSF9
VFG.off.peak58264	TMCC3
VFG.off.peak59086	PAH
VFG.off.peak60547	TESC
VFG.off.peak60561	TESC
VFG.off.peak62437	FGF9
VFG.off.peak62446	FGF9
VFG.off.peak62447	FGF9
VFG.off.peak62449	FGF9
VFG.off.peak62450	FGF9
VFG.off.peak62458	FGF9
VFG.off.peak62642	SPATA13
VFG.off.peak62897	WASF3
VFG.off.peak63193	SLC7A1
VFG.off.peak63201	SLC7A1
VFG.off.peak63719	NBEA
VFG.off.peak63721	NBEA
VFG.off.peak63722	NBEA
VFG.off.peak63723	NBEA
VFG.off.peak64420	DGKH
VFG.off.peak65074	RCBTB2
VFG.off.peak65886	PCDH17
VFG.off.peak67394	SLAIN1
VFG.off.peak68568	SOX21
VFG.off.peak68578	SOX21
VFG.off.peak69717	EFNB2
VFG.off.peak69736	EFNB2
VFG.off.peak69739	EFNB2
VFG.off.peak71201	STXBP6
VFG.off.peak71242	STXBP6
VFG.off.peak72302	FOXA1
VFG.off.peak73297	FRMD6
VFG.off.peak73303	FRMD6
VFG.off.peak73322	FRMD6
VFG.off.peak73615	GCH1
VFG.off.peak74103	RTN1
VFG.off.peak74104	RTN1
VFG.off.peak74113	RTN1
VFG.off.peak74191	SIX4
VFG.off.peak74194	SIX4
VFG.off.peak74198	SIX4
VFG.off.peak77478	SERPINA5
VFG.off.peak79482	OTUD7A
VFG.off.peak79495	OTUD7A
VFG.off.peak79499	OTUD7A
VFG.off.peak80586	PPIP5K1
VFG.off.peak80734	GATM
VFG.off.peak80741	GATM
VFG.off.peak81399	GNB5
VFG.off.peak81754	RFX7
VFG.off.peak81764	RFX7
VFG.off.peak81766	RFX7
VFG.off.peak81776	TEX9
VFG.off.peak81993	LIPC
VFG.off.peak82002	LIPC
VFG.off.peak84286	ARNT2
VFG.off.peak84311	ARNT2
VFG.off.peak84451	MEX3B
VFG.off.peak85564	SLCO3A1
VFG.off.peak85598	SLCO3A1
VFG.off.peak85745	RGMA
VFG.off.peak85748	RGMA
VFG.off.peak85759	RGMA
VFG.off.peak86048	NR2F2
VFG.off.peak86093	NR2F2
VFG.off.peak87851	ATF7IP2
VFG.off.peak87929	SOCS1
VFG.off.peak87932	SOCS1
VFG.off.peak88323	C16orf45
VFG.off.peak88325	C16orf45
VFG.off.peak88719	GP2
VFG.off.peak88721	GP2
VFG.off.peak88726	GP2
VFG.off.peak89929	NETO2
VFG.off.peak90502	TOX3
VFG.off.peak92887	VAT1L
VFG.off.peak94886	NLRP1
VFG.off.peak99874	YPEL2
VFG.off.peak99875	YPEL2
VFG.off.peak100999	SOX9
VFG.off.peak101028	SOX9
VFG.off.peak101601	RNF157
VFG.off.peak104718	TTR
VFG.off.peak105136	GALNT1
VFG.off.peak105188	FHOD3
VFG.off.peak105205	FHOD3
VFG.off.peak106102	RNF165
VFG.off.peak107313	NEDD4L
VFG.off.peak107317	NEDD4L
VFG.off.peak107432	SEC11C
VFG.off.peak107455	SEC11C
VFG.off.peak115112	SOX11
VFG.off.peak115113	SOX11
VFG.off.peak115133	SOX11
VFG.off.peak115151	SOX11
VFG.off.peak115155	SOX11
VFG.off.peak120375	EFEMP1
VFG.off.peak120393	EFEMP1
VFG.off.peak121327	MEIS1
VFG.off.peak121331	MEIS1
VFG.off.peak121334	MEIS1
VFG.off.peak121338	MEIS1
VFG.off.peak121339	MEIS1
VFG.off.peak121341	MEIS1
VFG.off.peak121344	MEIS1
VFG.off.peak121364	MEIS1
VFG.off.peak121646	ANXA4
VFG.off.peak121942	SPR
VFG.off.peak122657	LRRTM1
VFG.off.peak122662	LRRTM1
VFG.off.peak122670	LRRTM1
VFG.off.peak122677	LRRTM1
VFG.off.peak122679	LRRTM1
VFG.off.peak122681	LRRTM1
VFG.off.peak122682	LRRTM1
VFG.off.peak122683	LRRTM1
VFG.off.peak122692	LRRTM1
VFG.off.peak123343	FABP1
VFG.off.peak127245	MGAT5
VFG.off.peak127252	MGAT5
VFG.off.peak127259	MGAT5
VFG.off.peak127279	MGAT5
VFG.off.peak127282	MGAT5
VFG.off.peak128437	ACVR2A
VFG.off.peak128439	ACVR2A
VFG.off.peak128442	ACVR2A
VFG.off.peak128443	ACVR2A
VFG.off.peak128717	RND3
VFG.off.peak128720	RND3
VFG.off.peak128749	RND3
VFG.off.peak128752	RND3
VFG.off.peak128787	RBM43
VFG.off.peak129210	NR4A2
VFG.off.peak129489	TANC1
VFG.off.peak129501	TANC1
VFG.off.peak129502	TANC1
VFG.off.peak129503	TANC1
VFG.off.peak129504	TANC1
VFG.off.peak129559	CD302
VFG.off.peak129828	GCA
VFG.off.peak129830	GCA
VFG.off.peak129838	GCA
VFG.off.peak130049	COBLL1
VFG.off.peak130052	COBLL1
VFG.off.peak130305	B3GALT1
VFG.off.peak130316	B3GALT1
VFG.off.peak130319	B3GALT1
VFG.off.peak130324	B3GALT1
VFG.off.peak130330	B3GALT1
VFG.off.peak130340	B3GALT1
VFG.off.peak130341	B3GALT1
VFG.off.peak130342	B3GALT1
VFG.off.peak130346	B3GALT1
VFG.off.peak130347	B3GALT1
VFG.off.peak131300	PDE11A
VFG.off.peak131329	OSBPL6
VFG.off.peak132439	GLS
VFG.off.peak132456	STAT1
VFG.off.peak132465	STAT4
VFG.off.peak132468	STAT4
VFG.off.peak132469	STAT4
VFG.off.peak133071	PLCL1
VFG.off.peak133737	PARD3B
VFG.off.peak133743	PARD3B
VFG.off.peak138813	JAG1
VFG.off.peak138837	JAG1
VFG.off.peak139091	SPTLC3
VFG.off.peak139107	SPTLC3
VFG.off.peak139113	SPTLC3
VFG.off.peak139855	INSM1
VFG.off.peak140621	KIF3B
VFG.off.peak141857	PTPRT
VFG.off.peak141868	PTPRT
VFG.off.peak141876	PTPRT
VFG.off.peak142430	SULF2
VFG.off.peak142449	SULF2
VFG.off.peak143094	TSHZ2
VFG.off.peak143115	TSHZ2
VFG.off.peak143129	TSHZ2
VFG.off.peak143596	RAB22A
VFG.off.peak152461	KCNH8
VFG.off.peak152464	KCNH8
VFG.off.peak153501	TGFBR2
VFG.off.peak153507	TGFBR2
VFG.off.peak153537	TGFBR2
VFG.off.peak157084	MAGI1
VFG.off.peak157199	KBTBD8
VFG.off.peak157212	KBTBD8
VFG.off.peak157223	KBTBD8
VFG.off.peak157224	KBTBD8
VFG.off.peak157239	KBTBD8
VFG.off.peak157409	FRMD4B
VFG.off.peak157412	FRMD4B
VFG.off.peak157413	FRMD4B
VFG.off.peak157433	FRMD4B
VFG.off.peak157543	FOXP1
VFG.off.peak157545	FOXP1
VFG.off.peak157548	FOXP1
VFG.off.peak157585	FOXP1
VFG.off.peak157636	EIF4E3
VFG.off.peak157650	EIF4E3
VFG.off.peak157994	CNTN3
VFG.off.peak158004	CNTN3
VFG.off.peak158007	CNTN3
VFG.off.peak158120	ROBO2
VFG.off.peak158399	ROBO1
VFG.off.peak159145	EPHA6
VFG.off.peak159156	EPHA6
VFG.off.peak160092	CD47
VFG.off.peak160097	CD47
VFG.off.peak160100	CD47
VFG.off.peak160107	CD47
VFG.off.peak160412	PLCXD2
VFG.off.peak160414	PLCXD2
VFG.off.peak162581	TMEM108
VFG.off.peak162681	RAB6B
VFG.off.peak163091	CLDN18
VFG.off.peak164075	AGTR1
VFG.off.peak164080	AGTR1
VFG.off.peak164121	CP
VFG.off.peak164130	CP
VFG.off.peak164165	TM4SF4
VFG.off.peak164326	SIAH2
VFG.off.peak164328	SIAH2
VFG.off.peak164630	ARHGEF26
VFG.off.peak165376	PPM1L
VFG.off.peak165378	PPM1L
VFG.off.peak166031	MECOM
VFG.off.peak168214	CLDN1
VFG.off.peak168218	CLDN1
VFG.off.peak172313	C4orf19
VFG.off.peak172315	C4orf19
VFG.off.peak172330	C4orf19
VFG.off.peak172461	KLF3
VFG.off.peak172463	KLF3
VFG.off.peak173093	GABRA2
VFG.off.peak173100	GABRA2
VFG.off.peak173101	GABRA2
VFG.off.peak173103	GABRA2
VFG.off.peak173205	NIPAL1
VFG.off.peak173212	NIPAL1
VFG.off.peak173585	PDGFRA
VFG.off.peak174844	SLC4A4
VFG.off.peak175021	AFP
VFG.off.peak175029	AFP
VFG.off.peak175176	PARM1
VFG.off.peak175185	PARM1
VFG.off.peak175313	SHROOM3
VFG.off.peak175971	SCD5
VFG.off.peak175995	SCD5
VFG.off.peak176399	KLHL8
VFG.off.peak176482	SPP1
VFG.off.peak176487	SPP1
VFG.off.peak177098	UNC5C
VFG.off.peak177119	UNC5C
VFG.off.peak177398	ADH1B
VFG.off.peak177401	ADH1B
VFG.off.peak177438	MTTP
VFG.off.peak177478	DDIT4L
VFG.off.peak177480	DDIT4L
VFG.off.peak177493	DDIT4L
VFG.off.peak177502	DDIT4L
VFG.off.peak177504	DDIT4L
VFG.off.peak177505	DDIT4L
VFG.off.peak179283	PRDM5
VFG.off.peak179302	PRDM5
VFG.off.peak179310	PRDM5
VFG.off.peak179722	FAT4
VFG.off.peak179727	FAT4
VFG.off.peak179739	FAT4
VFG.off.peak179741	FAT4
VFG.off.peak179928	HSPA4L
VFG.off.peak181056	RNF150
VFG.off.peak181063	RNF150
VFG.off.peak181069	RNF150
VFG.off.peak182374	FGG
VFG.off.peak182376	LRAT
VFG.off.peak182378	LRAT
VFG.off.peak182385	LRAT
VFG.off.peak182386	LRAT
VFG.off.peak182388	LRAT
VFG.off.peak182594	PDGFC
VFG.off.peak183314	CPE
VFG.off.peak185239	FAT1
VFG.off.peak185240	FAT1
VFG.off.peak185247	FAT1
VFG.off.peak185996	ADAMTS16
VFG.off.peak186662	CTNND2
VFG.off.peak187000	FBXL7
VFG.off.peak187028	FBXL7
VFG.off.peak187030	FBXL7
VFG.off.peak187034	FBXL7
VFG.off.peak187037	FBXL7
VFG.off.peak188033	CDH6
VFG.off.peak188034	CDH6
VFG.off.peak188037	CDH6
VFG.off.peak188465	PRLR
VFG.off.peak189673	FST
VFG.off.peak189674	FST
VFG.off.peak189683	FST
VFG.off.peak190183	RAB3C
VFG.off.peak190185	RAB3C
VFG.off.peak191754	IQGAP2
VFG.off.peak191781	IQGAP2
VFG.off.peak191804	F2R
VFG.off.peak192254	SSBP2
VFG.off.peak193226	NR2F1
VFG.off.peak193227	NR2F1
VFG.off.peak193233	NR2F1
VFG.off.peak193254	NR2F1
VFG.off.peak193569	CAST
VFG.off.peak193580	ERAP1
VFG.off.peak194018	SLCO4C1
VFG.off.peak194019	SLCO4C1
VFG.off.peak194425	EFNA5
VFG.off.peak194430	EFNA5
VFG.off.peak194434	EFNA5
VFG.off.peak194438	EFNA5
VFG.off.peak194442	EFNA5
VFG.off.peak194444	EFNA5
VFG.off.peak195818	SNCAIP
VFG.off.peak195825	SNCAIP
VFG.off.peak195832	SNCAIP
VFG.off.peak195839	SNCAIP
VFG.off.peak196303	MEGF10
VFG.off.peak197414	GFRA3
VFG.off.peak199596	CYFIP2
VFG.off.peak201083	FGF18
VFG.off.peak201605	HRH2
VFG.off.peak204079	ATXN1
VFG.off.peak204110	ATXN1
VFG.off.peak204114	ATXN1
VFG.off.peak204115	ATXN1
VFG.off.peak204116	ATXN1
VFG.off.peak206529	SAYSD1
VFG.off.peak206533	SAYSD1
VFG.off.peak207887	PAQR8
VFG.off.peak207967	GSTA4
VFG.off.peak208989	COL19A1
VFG.off.peak209844	ELOVL4
VFG.off.peak209850	ELOVL4
VFG.off.peak210303	NT5E
VFG.off.peak210661	RRAGD
VFG.off.peak212136	SOBP
VFG.off.peak212143	SOBP
VFG.off.peak212405	WASF1
VFG.off.peak212493	SLC16A10
VFG.off.peak212759	MARCKS
VFG.off.peak212767	MARCKS
VFG.off.peak212770	MARCKS
VFG.off.peak212773	MARCKS
VFG.off.peak214455	AKAP7
VFG.off.peak214465	AKAP7
VFG.off.peak214468	AKAP7
VFG.off.peak214474	AKAP7
VFG.off.peak214481	AKAP7
VFG.off.peak214484	AKAP7
VFG.off.peak214558	CTGF
VFG.off.peak214578	CTGF
VFG.off.peak214817	SGK1
VFG.off.peak214829	SGK1
VFG.off.peak215258	NHSL1
VFG.off.peak215265	NHSL1
VFG.off.peak217495	PLG
VFG.off.peak217499	PLG
VFG.off.peak218907	SDK1
VFG.off.peak218908	SDK1
VFG.off.peak219669	THSD7A
VFG.off.peak219674	THSD7A
VFG.off.peak219677	THSD7A
VFG.off.peak219825	ETV1
VFG.off.peak219827	ETV1
VFG.off.peak219848	ETV1
VFG.off.peak220115	AHR
VFG.off.peak220137	AHR
VFG.off.peak221261	CHN2
VFG.off.peak221272	CHN2
VFG.off.peak225364	GNAI1
VFG.off.peak225610	PCLO
VFG.off.peak225761	SEMA3D
VFG.off.peak226202	CDK14
VFG.off.peak226218	CDK14
VFG.off.peak226235	CDK14
VFG.off.peak226240	CDK14
VFG.off.peak226555	COL1A2
VFG.off.peak226559	COL1A2
VFG.off.peak226565	COL1A2
VFG.off.peak226569	COL1A2
VFG.off.peak226572	COL1A2
VFG.off.peak226672	PDK4
VFG.off.peak227536	RELN
VFG.off.peak227551	RELN
VFG.off.peak227559	RELN
VFG.off.peak227862	PRKAR2B
VFG.off.peak228212	LRRN3
VFG.off.peak228215	LRRN3
VFG.off.peak228241	LRRN3
VFG.off.peak228635	TES
VFG.off.peak228646	TES
VFG.off.peak228807	CTTNBP2
VFG.off.peak228808	CTTNBP2
VFG.off.peak228823	CTTNBP2
VFG.off.peak228840	CTTNBP2
VFG.off.peak230624	PTN
VFG.off.peak230640	PTN
VFG.off.peak230653	PTN
VFG.off.peak230655	PTN
VFG.off.peak230659	PTN
VFG.off.peak230660	PTN
VFG.off.peak230747	AKR1D1
VFG.off.peak230753	AKR1D1
VFG.off.peak230754	AKR1D1
VFG.off.peak231967	ATP6V0E2
VFG.off.peak231978	ATP6V0E2
VFG.off.peak231983	ATP6V0E2
VFG.off.peak234577	MTMR7
VFG.off.peak234864	LZTS1
VFG.off.peak234869	LZTS1
VFG.off.peak234888	LZTS1
VFG.off.peak234895	LZTS1
VFG.off.peak234897	LZTS1
VFG.off.peak235633	CLU
VFG.off.peak235948	RBPMS
VFG.off.peak236542	ZNF703
VFG.off.peak238946	CSPP1
VFG.off.peak239872	PKIA
VFG.off.peak239878	PKIA
VFG.off.peak239882	PKIA
VFG.off.peak239884	PKIA
VFG.off.peak240175	FABP5
VFG.off.peak240191	FABP5
VFG.off.peak240195	FABP5
VFG.off.peak240200	FABP5
VFG.off.peak240769	MMP16
VFG.off.peak240776	MMP16
VFG.off.peak240784	MMP16
VFG.off.peak240902	DECR1
VFG.off.peak240909	CALB1
VFG.off.peak241363	TP53INP1
VFG.off.peak241602	TSPYL5
VFG.off.peak241611	TSPYL5
VFG.off.peak241617	TSPYL5
VFG.off.peak241620	TSPYL5
VFG.off.peak241630	TSPYL5
VFG.off.peak241685	MATN2
VFG.off.peak241687	MATN2
VFG.off.peak242233	BAALC
VFG.off.peak242240	BAALC
VFG.off.peak242407	ZFPM2
VFG.off.peak242411	ZFPM2
VFG.off.peak242412	ZFPM2
VFG.off.peak242418	ZFPM2
VFG.off.peak243071	CSMD3
VFG.off.peak243609	NOV
VFG.off.peak243614	NOV
VFG.off.peak247725	FREM1
VFG.off.peak248153	PLIN2
VFG.off.peak248304	MLLT3
VFG.off.peak248313	MLLT3
VFG.off.peak251749	GNAQ
VFG.off.peak251754	GNAQ
VFG.off.peak251759	GNAQ
VFG.off.peak251798	PSAT1
VFG.off.peak251809	PSAT1
VFG.off.peak253388	C9orf3
VFG.off.peak254864	LPAR1
VFG.off.peak256245	CRB2
VFG.off.peak258361	CLCN4
VFG.off.peak259410	IL1RAPL1
VFG.off.peak259710	TMEM47
VFG.off.peak259713	TMEM47
VFG.off.peak260237	MAOB
VFG.off.peak261003	FAAH2
VFG.off.peak262599	PCDH19
VFG.off.peak262602	PCDH19
VFG.off.peak262619	PCDH19
VFG.off.peak263077	PRPS1
VFG.off.peak263078	PRPS1
VFG.off.peak263321	CHRDL1
VFG.off.peak263324	CHRDL1
VFG.off.peak263328	CHRDL1
VFG.off.peak263356	DCX
VFG.off.peak263358	DCX
VFG.off.peak263367	DCX
VFG.off.peak263958	GRIA3
VFG.off.peak263980	GRIA3
PE.off.peak1345	DHRS3
PE.off.peak1371	DHRS3
PE.off.peak4435	CITED4
PE.off.peak5353	BEND5
PE.off.peak7001	CACHD1
PE.off.peak7002	CACHD1
PE.off.peak14101	IGSF9
PE.off.peak14393	NOS1AP
PE.off.peak18132	NR5A2
PE.off.peak18265	KIF21B
PE.off.peak18727	ETNK2
PE.off.peak20551	TGFB2
PE.off.peak20712	SLC30A10
PE.off.peak22380	IRF2BP2
PE.off.peak22522	LYST
PE.off.peak25561	CACNB2
PE.off.peak26942	NRP1
PE.off.peak26956	NRP1
PE.off.peak29077	ARID5B
PE.off.peak32568	SLIT1
PE.off.peak34057	DUSP5
PE.off.peak34436	HABP2
PE.off.peak35236	FGFR2
PE.off.peak35239	FGFR2
PE.off.peak35241	FGFR2
PE.off.peak35243	FGFR2
PE.off.peak35271	FGFR2
PE.off.peak37807	DKK3
PE.off.peak37820	MICAL2
PE.off.peak37951	ARNTL
PE.off.peak41441	SLC43A1
PE.off.peak43974	TENM4
PE.off.peak46759	ZC3H12C
PE.off.peak47048	NCAM1
PE.off.peak49167	ADAMTS15
PE.off.peak49975	FKBP4
PE.off.peak52056	SOX5
PE.off.peak53679	SLC38A4
PE.off.peak53947	TUBA1A
PE.off.peak56084	LYZ
PE.off.peak57994	BTG1
PE.off.peak58269	TMCC3
PE.off.peak58282	TMCC3
PE.off.peak59074	PAH
PE.off.peak59091	PAH
PE.off.peak60565	TESC
PE.off.peak62649	SPATA13
PE.off.peak62882	WASF3
PE.off.peak63176	SLC7A1
PE.off.peak63195	SLC7A1
PE.off.peak68579	SOX21
PE.off.peak68792	MBNL2
PE.off.peak69725	EFNB2
PE.off.peak69726	EFNB2
PE.off.peak71214	STXBP6
PE.off.peak71231	STXBP6
PE.off.peak75367	DPF3
PE.off.peak75379	DPF3
PE.off.peak78148	DLK1
PE.off.peak78813	MKRN3
PE.off.peak80686	SORD
PE.off.peak82003	LIPC
PE.off.peak82902	SMAD3
PE.off.peak82906	SMAD3
PE.off.peak82907	SMAD3
PE.off.peak82922	SMAD3
PE.off.peak85594	SLCO3A1
PE.off.peak85761	RGMA
PE.off.peak85768	RGMA
PE.off.peak87930	SOCS1
PE.off.peak94608	RAP1GAP2
PE.off.peak94613	RAP1GAP2
PE.off.peak94624	RAP1GAP2
PE.off.peak94876	NLRP1
PE.off.peak99857	YPEL2
PE.off.peak99866	YPEL2
PE.off.peak99867	YPEL2
PE.off.peak99881	DHX40
PE.off.peak101017	SOX9
PE.off.peak101018	SOX9
PE.off.peak103033	ARHGAP28
PE.off.peak103597	SPIRE1
PE.off.peak105203	FHOD3
PE.off.peak106105	RNF165
PE.off.peak107434	SEC11C
PE.off.peak115114	SOX11
PE.off.peak116839	RHOB
PE.off.peak116843	RHOB
PE.off.peak116848	RHOB
PE.off.peak119263	SIX2
PE.off.peak120385	EFEMP1
PE.off.peak122666	LRRTM1
PE.off.peak127241	MGAT5
PE.off.peak127257	MGAT5
PE.off.peak127283	MGAT5
PE.off.peak129216	NR4A2
PE.off.peak129493	TANC1
PE.off.peak129494	TANC1
PE.off.peak129495	TANC1
PE.off.peak129499	TANC1
PE.off.peak129855	KCNH7
PE.off.peak130306	B3GALT1
PE.off.peak130326	B3GALT1
PE.off.peak133311	SPATS2L
PE.off.peak133317	SPATS2L
PE.off.peak133334	SPATS2L
PE.off.peak133740	PARD3B
PE.off.peak138746	SNAP25
PE.off.peak138822	JAG1
PE.off.peak138845	JAG1
PE.off.peak139097	SPTLC3
PE.off.peak141057	EPB41L1
PE.off.peak141883	PTPRT
PE.off.peak142442	SULF2
PE.off.peak143107	TSHZ2
PE.off.peak143119	TSHZ2
PE.off.peak146394	TFF3
PE.off.peak151414	SRGAP3
PE.off.peak151420	SRGAP3
PE.off.peak151422	SRGAP3
PE.off.peak153533	TGFBR2
PE.off.peak154217	CTDSPL
PE.off.peak154224	CTDSPL
PE.off.peak154233	CTDSPL
PE.off.peak154243	CTDSPL
PE.off.peak156220	ARHGEF3
PE.off.peak156231	ARHGEF3
PE.off.peak156232	ARHGEF3
PE.off.peak157118	MAGI1
PE.off.peak157426	FRMD4B
PE.off.peak157552	FOXP1
PE.off.peak158006	CNTN3
PE.off.peak160422	PLCXD2
PE.off.peak160492	CD200
PE.off.peak163086	CLDN18
PE.off.peak163090	CLDN18
PE.off.peak164072	AGTR1
PE.off.peak166029	MECOM
PE.off.peak172709	UCHL1
PE.off.peak173208	NIPAL1
PE.off.peak173584	PDGFRA
PE.off.peak173587	PDGFRA
PE.off.peak175319	SHROOM3
PE.off.peak175975	SCD5
PE.off.peak175978	SCD5
PE.off.peak175991	SCD5
PE.off.peak176416	KLHL8
PE.off.peak177428	MTTP
PE.off.peak179284	PRDM5
PE.off.peak179299	PRDM5
PE.off.peak183331	CPE
PE.off.peak186018	ADAMTS16
PE.off.peak187031	FBXL7
PE.off.peak188023	CDH6
PE.off.peak188025	CDH6
PE.off.peak188454	PRLR
PE.off.peak189662	FST
PE.off.peak189666	FST
PE.off.peak191744	IQGAP2
PE.off.peak191772	IQGAP2
PE.off.peak194428	EFNA5
PE.off.peak201091	FGF18
PE.off.peak201231	NEURL1B
PE.off.peak203767	CD83
PE.off.peak203780	CD83
PE.off.peak204959	HIST1H2AC
PE.off.peak206086	SCUBE3
PE.off.peak207972	GSTA4
PE.off.peak208992	COL19A1
PE.off.peak208993	COL19A1
PE.off.peak210673	RRAGD
PE.off.peak214821	SGK1
PE.off.peak216461	AKAP12
PE.off.peak217489	PLG
PE.off.peak218154	RNASET2
PE.off.peak218155	RNASET2
PE.off.peak219073	SLC29A4
PE.off.peak219078	SLC29A4
PE.off.peak219395	ICA1
PE.off.peak220067	TSPAN13
PE.off.peak221270	CHN2
PE.off.peak226242	CDK14
PE.off.peak228641	TES
PE.off.peak228816	CTTNBP2
PE.off.peak231229	PRSS1
PE.off.peak234104	CTSB
PE.off.peak234861	LZTS1
PE.off.peak234874	LZTS1
PE.off.peak234875	LZTS1
PE.off.peak235942	RBPMS
PE.off.peak236562	ZNF703
PE.off.peak238938	CSPP1
PE.off.peak239651	GDAP1
PE.off.peak240198	FABP5
PE.off.peak241362	TP53INP1
PE.off.peak241367	TP53INP1
PE.off.peak241605	TSPYL5
PE.off.peak241608	TSPYL5
PE.off.peak241629	TSPYL5
PE.off.peak241633	TSPYL5
PE.off.peak242433	ZFPM2
PE.off.peak255935	MEGF9
PE.off.peak256247	CRB2
PE.on.peak304	PRDM16
PE.on.peak310	PRDM16
PE.on.peak312	PRDM16
PE.on.peak317	PRDM16
PE.on.peak320	PRDM16
PE.on.peak322	PRDM16
PE.on.peak323	PRDM16
PE.on.peak627	RNF207
PE.on.peak1359	DHRS3
PE.on.peak1370	DHRS3
PE.on.peak2044	ALDH4A1
PE.on.peak2247	ECE1
PE.on.peak2249	ECE1
PE.on.peak2266	ECE1
PE.on.peak2302	RAP1GAP
PE.on.peak2308	RAP1GAP
PE.on.peak2927	NR0B2
PE.on.peak2937	TRNP1
PE.on.peak2942	TRNP1
PE.on.peak4441	CITED4
PE.on.peak4732	ST3GAL3
PE.on.peak8097	ST6GALNAC3
PE.on.peak11091	GSTM3
PE.on.peak12928	HIST2H2BE
PE.on.peak13131	CELF3
PE.on.peak13507	EFNA3
PE.on.peak13510	EFNA3
PE.on.peak14102	IGSF9
PE.on.peak14388	NOS1AP
PE.on.peak14394	NOS1AP
PE.on.peak14398	NOS1AP
PE.on.peak15251	F5
PE.on.peak15252	F5
PE.on.peak15262	F5
PE.on.peak16996	HMCN1
PE.on.peak17004	HMCN1
PE.on.peak17012	HMCN1
PE.on.peak18263	KIF21B
PE.on.peak18428	ELF3
PE.on.peak18724	ETNK2
PE.on.peak19155	C1orf116
PE.on.peak20052	PROX1
PE.on.peak20062	PROX1
PE.on.peak20536	TGFB2
PE.on.peak20703	SLC30A10
PE.on.peak20707	SLC30A10
PE.on.peak21843	GALNT2
PE.on.peak21878	PGBD5
PE.on.peak21889	PGBD5
PE.on.peak22350	IRF2BP2
PE.on.peak22353	IRF2BP2
PE.on.peak22355	IRF2BP2
PE.on.peak22528	LYST
PE.on.peak22557	GPR137B
PE.on.peak25564	CACNB2
PE.on.peak25568	CACNB2
PE.on.peak25894	SPAG6
PE.on.peak25904	SPAG6
PE.on.peak26938	NRP1
PE.on.peak26944	NRP1
PE.on.peak26946	NRP1
PE.on.peak29630	HKDC1
PE.on.peak29638	HK1
PE.on.peak29774	LRRC20
PE.on.peak31036	NRG3
PE.on.peak32570	SLIT1
PE.on.peak32572	SLIT1
PE.on.peak32659	SFRP5
PE.on.peak32662	SFRP5
PE.on.peak32664	SFRP5
PE.on.peak32665	SFRP5
PE.on.peak34064	DUSP5
PE.on.peak34073	DUSP5
PE.on.peak34080	DUSP5
PE.on.peak34081	DUSP5
PE.on.peak34088	SMC3
PE.on.peak34091	SMC3
PE.on.peak34133	PDCD4
PE.on.peak34137	PDCD4
PE.on.peak34141	PDCD4
PE.on.peak34426	HABP2
PE.on.peak34427	HABP2
PE.on.peak34448	NRAP
PE.on.peak35255	FGFR2
PE.on.peak36345	NKX6-2
PE.on.peak36349	NKX6-2
PE.on.peak36705	IGF2
PE.on.peak36706	IGF2
PE.on.peak36707	IGF2
PE.on.peak37806	DKK3
PE.on.peak37817	MICAL2
PE.on.peak40910	SYT13
PE.on.peak40919	SYT13
PE.on.peak41439	SLC43A1
PE.on.peak41460	SERPING1
PE.on.peak43384	PLEKHB1
PE.on.peak43570	GDPD5
PE.on.peak43573	GDPD5
PE.on.peak43970	TENM4
PE.on.peak43989	TENM4
PE.on.peak46390	MSANTD4
PE.on.peak46764	ZC3H12C
PE.on.peak46914	LAYN
PE.on.peak47051	NCAM1
PE.on.peak47079	NCAM1
PE.on.peak47084	NCAM1
PE.on.peak49160	ADAMTS15
PE.on.peak49616	B3GAT1
PE.on.peak49631	B3GAT1
PE.on.peak49642	B3GAT1
PE.on.peak50682	A2M
PE.on.peak50882	ETV6
PE.on.peak50898	ETV6
PE.on.peak50900	ETV6
PE.on.peak51360	EPS8
PE.on.peak52026	SOX5
PE.on.peak53684	SLC38A4
PE.on.peak53816	COL2A1
PE.on.peak53824	COL2A1
PE.on.peak54641	PPP1R1A
PE.on.peak55735	HMGA2
PE.on.peak56042	CPM
PE.on.peak57453	RASSF9
PE.on.peak57988	BTG1
PE.on.peak58869	GAS2L3
PE.on.peak58870	GAS2L3
PE.on.peak58875	GAS2L3
PE.on.peak59090	PAH
PE.on.peak60546	TESC
PE.on.peak60554	TESC
PE.on.peak60563	TESC
PE.on.peak60566	TESC
PE.on.peak62444	FGF9
PE.on.peak62457	FGF9
[truncated: 951 more rows]

## Sheet: 1e
Supplementary Table 1e. All ATAC-peaks annotated to 200 Kb of PE upregulated genes, with baseMean > 1000
[truncated: 1,103 more rows]

[truncated: 2 more sheets: 1f, 1g]
