# Supplementary material for: Expansion of ventral foregut is linked to changes in the enhancer landscape for organ-specific differentiation
Source: Nat Cell Biol. 2023 Jan 23;25(3):481–92. doi: 10.1038/s41556-022-01075-8 (PMC10014581; doi:10.1038/s41556-022-01075-8)
Supplement: Supplementary file 3 — Summary of VFG-specific ATAC peaks and their annotated genes classified by differential expression between VFG and PE samples. [file 41556_2022_1075_MOESM3_ESM.xlsx]

## Sheet:  2a
Supplementary Table 2a. VFG-specific ATAC-peaks and their annotated genes				200000 bp max extension, Single nearest gene, curated regulatory domains included
Chr.	start	end	Dynamic ATAC-peaks	Gene_name (distance to TSS)
chr18	55680302	55681458	PE-PP1.common_peak107300	NEDD4L (-30730)
chrX	29958955	29959917	PE-PP1.common_peak259465	NONE
chr8	48581721	48582405	PE-PP1.common_peak237204	CEBPD (+69585)
chr22	39858392	39858753	PE-PP1.common_peak149385	MGAT3 (+5224)
chr22	25041832	25042788	PE-PP1.common_peak147826	GGT1 (+43142)
chr1	213923149	213924671	PE-PP1.common_peak20011	NONE
chr17	72734506	72734879	PE-PP1.common_peak101390	RAB37 (+1637)
chr15	68596891	68597585	PE-PP1.common_peak83013	FEM1B (+27097)
chr1	10746170	10747146	PE-PP1.common_peak1144	CASZ1 (+110047)
chr10	7231144	7231872	PE-PP1.common_peak24537	NONE
chr18	60024841	60025580	PE-PP1.common_peak107759	TNFRSF11A (+32663)
chr2	128212513	128213120	PE-PP1.common_peak126602	PROC (+36814)
chr9	107665610	107666424	PE-PP1.common_peak254209	ABCA1 (+24501)
chr4	101789233	101789977	PE-PP1.common_peak177549	NONE
chr8	22530517	22531018	PE-PP1.common_peak235104	BIN3 (-4135)
chr8	11603887	11604579	PE-PP1.common_peak234084	C8orf49 (-14663)
chr4	94276399	94277200	PE-PP1.common_peak176889	NONE
chr16	29272876	29273418	PE-PP1.common_peak89515	NPIPB11 (+142203)
chr4	114822986	114824302	PE-PP1.common_peak178756	ARSJ (+77213)
chr9	84202342	84202966	PE-PP1.common_peak252099	TLE1 (+101566)
chr15	42220113	42220648	PE-PP1.common_peak80471	SPTBN5 (-34106)
chr9	136523558	136524568	PE-PP1.common_peak257337	DBH (+22581)
chr9	110121027	110121843	PE-PP1.common_peak254478	RAD23B (+75875)
chr7	113822941	113823238	PE-PP1.common_peak228482	NONE
chr1	94544585	94545182	PE-PP1.common_peak9776	ABCA4 (+41804)
chr10	76751106	76751567	PE-PP1.common_peak30249	DUPD1 (+66935)
chr18	47654722	47655715	PE-PP1.common_peak106526	MYO5B (+66244)
chr12	42534772	42535032	PE-PP1.common_peak53307	GXYLT1 (+3779)
chr9	108081020	108082131	PE-PP1.common_peak254272	SLC44A1 (+74673)
chr22	37858895	37859436	PE-PP1.common_peak149098	MFNG (+23273)
chr21	42011641	42012838	PE-PP1.common_peak146219	NONE
chr11	68109870	68110683	PE-PP1.common_peak42804	LRP5 (+30200)
chr9	120253699	120254124	PE-PP1.common_peak255598	ASTN2 (-76564)
chr11	215565	216973	PE-PP1.common_peak36476	RIC8A (+7739)
chr3	53193099	53193870	PE-PP1.common_peak155848	PRKCD (-1651)
chrX	102311839	102312595	PE-PP1.common_peak262773	BEX1 (+6951)
chr7	150786344	150786741	PE-PP1.common_peak232098	AGAP3 (+2714)
chr19	46636088	46637041	PE-PP1.common_peak113292	IGFL3 (-8634)
chr2	20875562	20876433	PE-PP1.common_peak116876	GDF7 (+9574)
chr21	44859142	44859667	PE-PP1.common_peak146547	SIK1 (-12397)
chr22	17548741	17549685	PE-PP1.common_peak146916	IL17RA (-16636)
chr11	62900210	62900692	PE-PP1.common_peak42104	SLC22A24 (+11242)
chr2	103340423	103341270	PE-PP1.common_peak124231	MFSD9 (+12466)
chr11	75258437	75259289	PE-PP1.common_peak43576	SERPINH1 (-14552)
chr3	169285893	169286516	PE-PP1.common_peak166072	NONE
chr5	7879255	7879637	PE-PP1.common_peak186281	MTRR (+10229)
chr13	44978347	44979053	PE-PP1.common_peak64653	SERP2 (+30722)
chr17	26695210	26695582	PE-PP1.common_peak96663	SEBOX (+2447)
chr10	70636111	70636954	PE-PP1.common_peak29602	DDX50 (-24501)
chr15	85458156	85458604	PE-PP1.common_peak84782	SLC28A1 (+30467)
chr1	25494072	25495649	PE-PP1.common_peak2714	SYF2 (+64123)
chr14	40673527	40674785	PE-PP1.common_peak72545	NONE
chr14	24776350	24777911	PE-PP1.common_peak71133	ENSG00000272658 (-1030)
chr4	80062406	80063227	PE-PP1.common_peak175626	NAA11 (+184387)
chr15	75986388	75987468	PE-PP1.common_peak83848	CSPG4 (+18261)
chr7	98809120	98809989	PE-PP1.common_peak227016	KPNA7 (-4426)
chr16	25567342	25568418	PE-PP1.common_peak89154	HS3ST4 (-135467)
chr1	78004652	78005806	PE-PP1.common_peak8235	ZZZ3 (+143114)
chr22	48765477	48766901	PE-PP1.common_peak150274	FAM19A5 (-119083)
chr13	52356522	52356936	PE-PP1.common_peak65406	DHRS12 (+21530)
chr5	757108	757400	PE-PP1.common_peak185627	ZDHHC11B (+9813)
chr10	13800971	13801537	PE-PP1.common_peak25122	PRPF18 (+172327)
chr19	10683044	10683336	PE-PP1.common_peak110138	CDKN2D (-3536)
chr15	73151417	73152189	PE-PP1.common_peak83514	ADPGK (-75677)
chr10	33553148	33553733	PE-PP1.common_peak26945	NRP1 (+71749)
chrX	40327414	40327941	PE-PP1.common_peak260054	ATP6AP2 (-112482)
chr14	70409510	70410415	PE-PP1.common_peak75129	SMOC1 (+63830)
chr18	47164695	47166404	PE-PP1.common_peak106457	LIPG (+77149)
chr11	72363820	72364736	PE-PP1.common_peak43260	PDE2A (+21219)
chr19	46220434	46221275	PE-PP1.common_peak113231	FBXO46 (+13307)
chr11	12824041	12824659	PE-PP1.common_peak37908	TEAD1 (+57762)
chr17	79367600	79368165	PE-PP1.common_peak102183	TMEM105 (-63409)
chr9	34644795	34645169	PE-PP1.common_peak249441	ENSG00000258728 (-1660)
chr19	5967990	5969281	PE-PP1.common_peak109703	RANBP3 (+9515)
chr7	75936035	75936722	PE-PP1.common_peak225032	HSPB1 (+4518)
chr6	127618588	127619214	PE-PP1.common_peak214073	RNF146 (+31146)
chr3	182478249	182478986	PE-PP1.common_peak167340	ATP11B (-32670)
chr11	102027949	102028291	PE-PP1.common_peak46046	YAP1 (+46928)
chr8	32956260	32957299	PE-PP1.common_peak236155	NONE
chr2	240103585	240104480	PE-PP1.common_peak137488	NONE
chr17	74637618	74638051	PE-PP1.common_peak101652	ST6GALNAC1 (+2085)
chr18	55386416	55387305	PE-PP1.common_peak107272	ATP8B1 (+83466)
chr13	94834013	94834783	PE-PP1.common_peak68522	NONE
chr3	106417746	106418455	PE-PP1.common_peak159957	NONE
chr17	31121533	31122172	PE-PP1.common_peak97081	MYO1D (+82342)
chr1	229099729	229100730	PE-PP1.common_peak21705	NONE
chr7	382728	383851	PE-PP1.common_peak218612	PDGFA (+175741)
chr14	102215882	102216569	PE-PP1.common_peak78252	PPP2R5C (-11909)
chr8	101499849	101500483	PE-PP1.common_peak241910	ANKRD46 (+71804)
chr14	59430518	59431769	PE-PP1.common_peak74003	NONE
chr3	126640346	126640918	PE-PP1.common_peak161948	PLXNA1 (-66805)
chr22	30591942	30593072	PE-PP1.common_peak148363	LIF (+50333)
chr4	11742360	11743464	PE-PP1.common_peak170284	NONE
chr20	43364794	43365242	PE-PP1.common_peak142062	KCNK15 (-9403)
chr4	104176594	104177574	PE-PP1.common_peak177758	CENPE (-57518)
chr5	5178146	5178576	PE-PP1.common_peak186011	ADAMTS16 (+37918)
chr16	21272275	21272702	PE-PP1.common_peak88803	ANKS4B (+27503)
chr11	119223600	119224092	PE-PP1.common_peak47875	C1QTNF5 (-6463)
chr8	48292658	48293241	PE-PP1.common_peak237182	SPIDR (+119783)
chr19	47479423	47480554	PE-PP1.common_peak113406	NPAS1 (-43088)
chr22	47048047	47049221	PE-PP1.common_peak150150	GRAMD4 (+32335)
chr3	50226629	50227219	PE-PP1.common_peak155522	GNAT1 (-2121)
chr17	425647	426766	PE-PP1.common_peak94300	FAM101B (-130477)
chr18	40286392	40287015	PE-PP1.common_peak105722	NONE
chr17	2250928	2251583	PE-PP1.common_peak94548	SGSM2 (+10450)
chrX	39501069	39501751	PE-PP1.common_peak259970	NONE
chr1	22740708	22741126	PE-PP1.common_peak2417	ZBTB40 (-37427)
chr18	4444011	4444703	PE-PP1.common_peak102812	DLGAP1 (+10978)
chr13	40661281	40662189	PE-PP1.common_peak64217	NONE
chr2	25457556	25458176	PE-PP1.common_peak117323	POMC (-66094)
chr20	37036376	37037847	PE-PP1.common_peak141363	LBP (+62353)
chr16	87562409	87563055	PE-PP1.common_peak93949	ZCCHC14 (-37081)
chr16	27254114	27254926	PE-PP1.common_peak89293	NSMCE1 (+25595)
chr4	7035988	7036917	PE-PP1.common_peak169768	CCDC96 (+8275)
chr17	48620234	48620631	PE-PP1.common_peak99024	SPATA20 (-4017)
chr11	125958856	125959326	PE-PP1.common_peak48649	CDON (-25904)
chr9	73711280	73712057	PE-PP1.common_peak251113	TRPM3 (+24845)
chr1	65624347	65624915	PE-PP1.common_peak7057	AK4 (+11118)
chr14	95934762	95935723	PE-PP1.common_peak77584	SYNE3 (+6930)
chr12	110044176	110044924	PE-PP1.common_peak59822	MMAB (-32871)
chr16	68113438	68114206	PE-PP1.common_peak91940	NFATC3 (-5739)
chr1	40849737	40850405	PE-PP1.common_peak4392	SMAP2 (+10702)
chr15	90351979	90353018	PE-PP1.common_peak85345	ANPEP (+5595)
chr6	167723310	167724066	PE-PP1.common_peak218218	TTLL2 (-14886)
chr8	11622831	11623325	PE-PP1.common_peak234087	NEIL2 (-4170)
chr21	43199325	43199865	PE-PP1.common_peak146337	RIPK4 (-12329)
chr10	97033132	97033698	PE-PP1.common_peak32371	PDLIM1 (+17366)
chr5	83154582	83155002	PE-PP1.common_peak192470	HAPLN1 (-137360)
chr17	6495215	6496006	PE-PP1.common_peak94959	PITPNM3 (-35797)
chr4	116066293	116067602	PE-PP1.common_peak178861	NDST4 (-31916)
chr17	3550269	3551664	PE-PP1.common_peak94669	CTNS (+11194)
chrX	67710418	67710823	PE-PP1.common_peak261285	YIPF6 (-7544)
chr1	181747602	181748735	PE-PP1.common_peak16536	NONE
chr11	116703006	116703297	PE-PP1.common_peak47562	APOC3 (+2544)
chr7	24287722	24288518	PE-PP1.common_peak220785	NPY (-35687)
chr12	25909890	25910457	PE-PP1.common_peak52227	NONE
chr11	119351878	119352757	PE-PP1.common_peak47895	THY1 (-57480)
chr2	24318055	24318762	PE-PP1.common_peak117197	TP53I3 (-10358)
chr14	91640242	91640611	PE-PP1.common_peak77150	C14orf159 (+59713)
chr3	185046196	185046800	PE-PP1.common_peak167639	MAP3K13 (-34410)
chr3	124138211	124138888	PE-PP1.common_peak161689	NONE
chr3	197547428	197548426	PE-PP1.common_peak169024	LRCH3 (+29782)
chr20	38505750	38506802	PE-PP1.common_peak141524	NONE
chr12	4108483	4109099	PE-PP1.common_peak50109	PARP11 (-126251)
chr1	44011344	44012195	PE-PP1.common_peak4709	PTPRF (+15223)
chr11	125985655	125986325	PE-PP1.common_peak48655	CDON (-52803)
chr4	75067367	75068359	PE-PP1.common_peak175100	MTHFD2L (+44034)
chr5	177015410	177016009	PE-PP1.common_peak201842	TMED9 (-3449)
chr17	71199433	71199906	PE-PP1.common_peak101174	COG1 (+10541)
chr17	72756870	72757211	PE-PP1.common_peak101398	SLC9A3R1 (+12250)
chr1	72468783	72469114	PE-PP1.common_peak7746	NONE
chr22	33040307	33041059	PE-PP1.common_peak148639	TIMP3 (-157004)
chr6	109310870	109311439	PE-PP1.common_peak212294	SESN1 (+104867)
chr7	73156617	73158057	PE-PP1.common_peak224735	ABHD11 (-4140)
chr6	139918867	139919606	PE-PP1.common_peak215370	NONE
chr15	66208775	66209446	PE-PP1.common_peak82756	RAB11A (+47315)
chr16	26345895	26346448	PE-PP1.common_peak89225	NONE
chr11	44845537	44846691	PE-PP1.common_peak40830	TSPAN18 (+60138)
chr8	132531382	132532058	PE-PP1.common_peak244847	NONE
chr2	70008998	70009346	PE-PP1.common_peak121655	ANXA4 (+40066)
chr17	79265402	79265832	PE-PP1.common_peak102161	SLC38A10 (+3488)
chr21	36391842	36392386	PE-PP1.common_peak145677	RUNX1 (+29527)
chr5	172286186	172286846	PE-PP1.common_peak201274	ERGIC1 (+25238)
chr15	69760595	69761623	PE-PP1.common_peak83149	RPLP1 (+15986)
chr9	109692705	109693325	PE-PP1.common_peak254413	ZNF462 (+67637)
chr8	42177166	42177499	PE-PP1.common_peak237059	POLB (-18640)
chr1	147051232	147051964	PE-PP1.common_peak12670	BCL9 (+38416)
chr10	10593235	10594149	PE-PP1.common_peak24809	NONE
chr12	741211	741930	PE-PP1.common_peak49793	NINJ2 (+31374)
chr10	30894292	30895034	PE-PP1.common_peak26721	LYZL2 (+24028)
chr19	47271890	47272873	PE-PP1.common_peak113376	SLC1A5 (+19469)
chr17	80550643	80551655	PE-PP1.common_peak102338	WDR45B (+55262)
chr8	342819	343464	PE-PP1.common_peak232957	FBXO25 (-13813)
chr2	16209771	16210982	PE-PP1.common_peak116294	MYCN (+129691)
chr1	214223589	214224809	PE-PP1.common_peak20049	PROX1 (+62913)
chr3	63640678	63641099	PE-PP1.common_peak156848	SNTN (+2545)
chr6	41423634	41425010	PE-PP1.common_peak206798	FOXP4 (-89842)
chr2	73167887	73168535	PE-PP1.common_peak121961	EMX1 (+23607)
chr17	13225308	13226072	PE-PP1.common_peak95649	NONE
chr1	245204300	245205412	PE-PP1.common_peak23438	EFCAB2 (+71685)
chr8	145574825	145575445	PE-PP1.common_peak246195	TMEM249 (+3439)
chr10	99519018	99519667	PE-PP1.common_peak32658	SFRP5 (+12366)
chr3	57984285	57984925	PE-PP1.common_peak156310	FLNB (-9522)
chr19	19207718	19208333	PE-PP1.common_peak111044	SLC25A42 (+33218)
chr17	59456132	59456884	PE-PP1.common_peak100039	TBX2 (-20749)
chrX	6686882	6687803	PE-PP1.common_peak258123	NONE
chr16	57640532	57641492	PE-PP1.common_peak90999	GPR56 (-21407)
chr8	98930432	98931164	PE-PP1.common_peak241683	MATN2 (+30593)
chr6	41536308	41537043	PE-PP1.common_peak206822	FOXP4 (+22512)
chr18	60066975	60067616	PE-PP1.common_peak107765	TNFRSF11A (+74748)
chr17	75117659	75118272	PE-PP1.common_peak101700	SEC14L1 (+33135)
chr20	61383578	61384625	PE-PP1.common_peak143992	MRGBP (-43703)
chr8	22077396	22078021	PE-PP1.common_peak235044	POLR3D (-25039)
chr14	69480396	69481275	PE-PP1.common_peak75003	ACTN1 (-34880)
chr3	20814757	20815541	PE-PP1.common_peak152598	NONE
chr16	967739	968528	PE-PP1.common_peak86834	LMF1 (+52865)
chr13	98685592	98686482	PE-PP1.common_peak68886	IPO5 (+80108)
chr11	77731047	77731773	PE-PP1.common_peak43812	KCTD14 (+2930)
chr6	31714772	31715449	PE-PP1.common_peak205649	MSH5 (+7313)
chr17	48297145	48297720	PE-PP1.common_peak98976	COL1A1 (-18440)
chr9	46210124	46211397	PE-PP1.common_peak250388	NONE
chr1	204111223	204112011	PE-PP1.common_peak18726	ETNK2 (+9514)
chr15	69886516	69887641	PE-PP1.common_peak83169	RPLP1 (+141956)
chr20	62604789	62605540	PE-PP1.common_peak144156	PRPF6 (-7323)
chr19	45520212	45520717	PE-PP1.common_peak113118	RELB (+15777)
chr7	46464384	46465079	PE-PP1.common_peak223018	NONE
chr12	54052569	54053343	PE-PP1.common_peak54501	ATP5G2 (+17153)
chr7	107735305	107736215	PE-PP1.common_peak227958	LAMB4 (+35041)
chr17	15774551	15775266	PE-PP1.common_peak95876	ADORA2B (-73322)
chr1	228104788	228105375	PE-PP1.common_peak21559	WNT9A (+30517)
chr2	197593921	197594517	PE-PP1.common_peak132949	GTF3C3 (+70206)
chr9	119328768	119329787	PE-PP1.common_peak255458	TRIM32 (-120303)
chr18	24637226	24638008	PE-PP1.common_peak104369	CHST9 (+127664)
chr12	106254041	106255325	PE-PP1.common_peak59402	NONE
chr17	55594696	55595649	PE-PP1.common_peak99664	NONE
chr3	94367280	94368477	PE-PP1.common_peak159059	NONE
chr6	49490654	49491272	PE-PP1.common_peak207635	GLYATL3 (+23292)
chr2	55336352	55337044	PE-PP1.common_peak120281	RTN4 (-59018)
chr19	19223867	19224448	PE-PP1.common_peak111047	TMEM161A (+25144)
chr21	47563451	47564334	PE-PP1.common_peak146840	FTCD (+11588)
chr11	34951271	34951973	PE-PP1.common_peak40032	PDHX (+13503)
chr8	41188646	41189152	PE-PP1.common_peak236949	SFRP1 (-21883)
chr22	21546583	21547081	PE-PP1.common_peak147392	GGT2 (+35094)
chr17	27025048	27026256	PE-PP1.common_peak96714	PROCA1 (+13220)
chr9	6845676	6846300	PE-PP1.common_peak247015	KDM4C (+88332)
chr7	102746378	102747637	PE-PP1.common_peak227481	ARMC10 (+31680)
chr22	38127868	38128568	PE-PP1.common_peak149146	TRIOBP (+35207)
chr11	117535661	117536183	PE-PP1.common_peak47656	DSCAML1 (+132054)
chr17	43226565	43226990	PE-PP1.common_peak98415	HEXIM1 (+2094)
chr14	70404082	70404801	PE-PP1.common_peak75128	SMOC1 (+58309)
chr2	39730800	39731982	PE-PP1.common_peak118680	MAP4K3 (-66938)
chr18	29227308	29227978	PE-PP1.common_peak104726	B4GALT6 (+37043)
chr4	38451269	38452352	PE-PP1.common_peak172440	NONE
chr2	96917430	96918045	PE-PP1.common_peak123607	TMEM127 (+13994)
chr2	86472182	86472808	PE-PP1.common_peak123165	MRPL35 (+45915)
chr11	23694940	23695297	PE-PP1.common_peak39042	NONE
chr6	117205579	117206070	PE-PP1.common_peak213065	RFX6 (+7402)
chr2	235779702	235780372	PE-PP1.common_peak137022	SH3BP4 (-107292)
chr20	43969667	43969895	PE-PP1.common_peak142129	SDC4 (+7283)
chrX	114579377	114580374	PE-PP1.common_peak263544	LUZP4 (+55557)
chr1	20042046	20042542	PE-PP1.common_peak2112	HTR6 (+50514)
chr1	198131141	198131553	PE-PP1.common_peak17962	NEK7 (+5254)
chr22	29964882	29965578	PE-PP1.common_peak148302	NIPSNAP1 (+12096)
chr15	60076039	60076805	PE-PP1.common_peak82110	BNIP2 (-94689)
chr8	32208306	32208642	PE-PP1.common_peak236107	NRG1 (-197254)
chrX	5363316	5363881	PE-PP1.common_peak258056	NONE
chr5	137581401	137581884	PE-PP1.common_peak197413	GFRA3 (+28717)
chr11	2430289	2431781	PE-PP1.common_peak36735	TSSC4 (+9269)
chr10	21762076	21762741	PE-PP1.common_peak25808	MLLT10 (-60863)
chr11	58766280	58767149	PE-PP1.common_peak41587	GLYATL1 (+55993)
chr12	122615402	122616005	PE-PP1.common_peak61114	IL31 (+43042)
chr8	123772390	123772851	PE-PP1.common_peak243934	ZHX2 (-21012)
chr18	67552847	67553899	PE-PP1.common_peak108289	CD226 (+70859)
chr2	202840156	202840584	PE-PP1.common_peak133509	FZD7 (-58940)
chr15	53745548	53746296	PE-PP1.common_peak81536	NONE
chr6	168662556	168663196	PE-PP1.common_peak218343	DACT2 (+57526)
chr11	66808963	66809532	PE-PP1.common_peak42635	RHOD (-15041)
chr17	36103498	36103802	PE-PP1.common_peak97567	HNF1B (+1587)
chr2	39545042	39545512	PE-PP1.common_peak118659	CDKL4 (-88604)
chr11	4815504	4816073	PE-PP1.common_peak36983	OR52R1 (+9821)
chr3	24492857	24493635	PE-PP1.common_peak152948	THRB (+43020)
chr1	17093207	17093796	PE-PP1.common_peak1812	NBPF1 (-153520)
chr20	62212074	62212690	PE-PP1.common_peak144102	HELZ2 (-8574)
chr7	10694556	10695032	PE-PP1.common_peak219570	NONE
chr2	72950864	72951596	PE-PP1.common_peak121926	EXOC6B (+101940)
chr18	71993625	71994818	PE-PP1.common_peak108488	CYB5A (-34971)
chr8	6761250	6761931	PE-PP1.common_peak233526	DEFA6 (+22007)
chrY	6962384	6962864	PE-PP1.common_peak266094	TBL1Y (+183897)
chr5	42108607	42109805	PE-PP1.common_peak189087	FBXO4 (+183850)
chr9	139022615	139023131	PE-PP1.common_peak257543	C9orf69 (-12164)
chr6	99590158	99590933	PE-PP1.common_peak211460	FBXL4 (-194744)
chr2	202422917	202423760	PE-PP1.common_peak133449	ALS2CR11 (+60559)
chr17	39677483	39679062	PE-PP1.common_peak97953	KRT15 (+392)
chr5	53611560	53611908	PE-PP1.common_peak189758	ARL15 (-5331)
chr8	37329812	37330878	PE-PP1.common_peak236531	NONE
chr3	52861637	52862375	PE-PP1.common_peak155809	ITIH4 (+2749)
chr3	56792507	56792969	PE-PP1.common_peak156188	FAM208A (-75693)
chr20	52417219	52418130	PE-PP1.common_peak143208	NONE
chr11	59500035	59500670	PE-PP1.common_peak41666	OR10V1 (-19016)
chr12	56098656	56099102	PE-PP1.common_peak54732	ITGA7 (+2606)
chr8	84045902	84046861	PE-PP1.common_peak240352	NONE
chr17	70656867	70658322	PE-PP1.common_peak101107	NONE
chr7	132066362	132067233	PE-PP1.common_peak230160	PLXNA4 (+195262)
chr14	104637464	104638632	PE-PP1.common_peak78511	KIF26A (+32988)
chr6	25302568	25303307	PE-PP1.common_peak204861	LRRC16A (+23282)
chr5	111725841	111726642	PE-PP1.common_peak194864	EPB41L4A (+28771)
chr15	60684803	60685752	PE-PP1.common_peak82172	ANXA2 (+4906)
chr14	23455850	23456096	PE-PP1.common_peak70942	AJUBA (-4122)
chr20	56385712	56386777	PE-PP1.common_peak143551	PMEPA1 (-101287)
chr11	77801378	77802645	PE-PP1.common_peak43825	NDUFC2 (-10747)
chr21	46889215	46890109	PE-PP1.common_peak146793	COL18A1 (+14259)
chr13	40637611	40638721	PE-PP1.common_peak64213	NONE
chr22	36815211	36816429	PE-PP1.common_peak148989	MYH9 (-31757)
chr8	38624274	38624861	PE-PP1.common_peak236727	TACC1 (-20154)
chr2	76356576	76357437	PE-PP1.common_peak122326	NONE
chr5	79500545	79501356	PE-PP1.common_peak192126	SERINC5 (+50947)
chr2	109804811	109805422	PE-PP1.common_peak124821	SH3RF3 (+59120)
chr22	18741128	18741593	PE-PP1.common_peak147069	USP18 (+108695)
chr12	114208129	114208684	PE-PP1.common_peak60208	RBM19 (+195704)
chr3	171814658	171815257	PE-PP1.common_peak166361	FNDC3B (+56614)
chr1	26054272	26054859	PE-PP1.common_peak2783	SEPN1 (-72101)
chr11	106047571	106048639	PE-PP1.common_peak46414	AASDHPPT (+99889)
chr10	118453625	118454708	PE-PP1.common_peak34727	HSPA12A (+47918)
chr11	62448291	62448733	PE-PP1.common_peak42038	UBXN1 (-1985)
chr17	77979618	77980362	PE-PP1.common_peak102011	TBC1D16 (+29657)
chr5	133262199	133263050	PE-PP1.common_peak196929	C5orf15 (+41853)
chr12	96131559	96132485	PE-PP1.common_peak58368	NTN4 (+52514)
chr2	219165987	219166502	PE-PP1.common_peak135199	TMBIM1 (-14673)
chr1	6505229	6505537	PE-PP1.common_peak670	ESPN (+20535)
chr1	145144443	145145392	PE-PP1.common_peak12475	NOTCH2NL (-79681)
chr3	27358418	27358981	PE-PP1.common_peak153227	NEK10 (+52212)
chr2	64633554	64633845	PE-PP1.common_peak121099	LGALSL (-47526)
chr13	79967638	79968545	PE-PP1.common_peak67545	RBM26 (+11831)
chr2	9884835	9885500	PE-PP1.common_peak115605	TAF1B (-98315)
chr10	30130760	30131641	PE-PP1.common_peak26638	SVIL (-106471)
chr6	43823776	43824497	PE-PP1.common_peak207086	VEGFA (+85693)
chr19	18521145	18521747	PE-PP1.common_peak110934	SSBP4 (-8719)
chr1	55609386	55609748	PE-PP1.common_peak5974	USP24 (+71219)
chr9	134651751	134652296	PE-PP1.common_peak257159	RAPGEF1 (-66795)
chr4	37491861	37492422	PE-PP1.common_peak172332	C4orf19 (-93713)
chr22	38859230	38859769	PE-PP1.common_peak149262	KDELR3 (-4583)
chr21	43188735	43189248	PE-PP1.common_peak146333	RIPK4 (-1726)
chr8	42353972	42354992	PE-PP1.common_peak237076	SMIM19 (-41816)
chr12	121447579	121447945	PE-PP1.common_peak60965	C12orf43 (+6538)
chr6	170574767	170576183	PE-PP1.common_peak218520	DLL1 (+24086)
chrX	46671751	46672478	PE-PP1.common_peak260351	RP2 (-24260)
chr11	57060307	57060914	PE-PP1.common_peak41398	TNKS1BP1 (+29060)
chr4	140552046	140552563	PE-PP1.common_peak180855	MGST2 (-34617)
chr19	18246523	18247397	PE-PP1.common_peak110892	PIK3R2 (-16968)
chr12	92463862	92464611	PE-PP1.common_peak57978	BTG1 (+75436)
chr1	150232140	150232964	PE-PP1.common_peak12974	CA14 (+2998)
chr20	53970938	53971740	PE-PP1.common_peak143339	NONE
chr12	18261600	18262104	PE-PP1.common_peak51560	RERGL (-18725)
chr1	234778816	234779392	PE-PP1.common_peak22360	IRF2BP2 (-33833)
chr19	36422208	36423068	PE-PP1.common_peak112145	LRFN3 (-3814)
chr10	54397310	54397701	PE-PP1.common_peak28375	MBL2 (+133954)
chr2	15906091	15906973	PE-PP1.common_peak116245	MYCN (-174154)
chr6	31685310	31685678	PE-PP1.common_peak205642	LY6G6D (+2361)
chr3	81603510	81604270	PE-PP1.common_peak158481	NONE
chr17	1835147	1836128	PE-PP1.common_peak94481	RTN4RL1 (+93001)
chr6	15026881	15027915	PE-PP1.common_peak203878	NONE
chr19	56653595	56653860	PE-PP1.common_peak114433	ZNF444 (+1172)
chr2	47844213	47845540	PE-PP1.common_peak119566	KCNK12 (-46799)
chr19	1221496	1221948	PE-PP1.common_peak109170	STK11 (+15982)
chr2	40057488	40058557	PE-PP1.common_peak118717	THUMPD2 (-51616)
chr6	107246562	107247783	PE-PP1.common_peak212070	C6orf203 (-102234)
chr6	44691087	44691592	PE-PP1.common_peak207216	NONE
chr19	17359008	17359702	PE-PP1.common_peak110773	NR2F6 (-2606)
chr5	171990951	171991832	PE-PP1.common_peak201220	NEURL1B (-76877)
chr10	95759126	95759872	PE-PP1.common_peak32262	PLCE1 (-31070)
chr1	120096415	120097373	PE-PP1.common_peak12114	HSD3B1 (+47068)
chr5	86607202	86607813	PE-PP1.common_peak192696	RASA1 (+43803)
chr14	77670171	77671099	PE-PP1.common_peak75859	TMEM63C (+22465)
chr15	57604337	57605332	PE-PP1.common_peak81854	CGNL1 (-63868)
chr1	229434716	229435295	PE-PP1.common_peak21761	SPHAR (-5123)
chr3	121932618	121934124	PE-PP1.common_peak161431	CASR (+30190)
chr11	62366611	62367027	PE-PP1.common_peak42025	MTA2 (+2493)
chr10	80416272	80417660	PE-PP1.common_peak30646	NONE
chr4	190880864	190881380	PE-PP1.common_peak185532	FRG1 (+19179)
chr9	94579323	94580476	PE-PP1.common_peak253091	ROR2 (+132544)
chr10	131440296	131441349	PE-PP1.common_peak36066	MGMT (+175375)
chr3	32854645	32854932	PE-PP1.common_peak153771	TRIM71 (-4721)
chr22	36736675	36737033	PE-PP1.common_peak148971	MYH9 (+47209)
chr9	137326558	137327356	PE-PP1.common_peak257428	RXRA (+108531)
chr17	74563729	74564328	PE-PP1.common_peak101636	ST6GALNAC2 (+18181)
chr7	149417268	149418210	PE-PP1.common_peak231944	KRBA1 (+5591)
chr4	39559644	39560631	PE-PP1.common_peak172527	UGDH (-30900)
chr8	30114423	30114895	PE-PP1.common_peak235930	DCTN6 (+100846)
chr19	18625637	18626369	PE-PP1.common_peak110955	ELL (+6934)
chr9	129349694	129350500	PE-PP1.common_peak256552	LMX1B (-26625)
chr16	87755065	87755754	PE-PP1.common_peak93973	KLHDC4 (+44145)
chr16	85016015	85016788	PE-PP1.common_peak93629	ZDHHC7 (+28706)
chr11	77939471	77939934	PE-PP1.common_peak43838	USP35 (+39750)
chr10	134852522	134853428	PE-PP1.common_peak36382	GPR123 (-48434)
chr9	78632995	78634204	PE-PP1.common_peak251535	PCSK5 (+128040)
chr2	186834982	186835744	PE-PP1.common_peak131980	NONE
chr1	26216718	26217360	PE-PP1.common_peak2807	STMN1 (+15918)
chr16	57858769	57859190	PE-PP1.common_peak91043	KIFC3 (-22480)
chr22	20420543	20421056	PE-PP1.common_peak147265	RIMBP3 (+40986)
chr11	69242104	69242909	PE-PP1.common_peak42912	NONE
chr11	32124564	32125538	PE-PP1.common_peak39725	RCN1 (+12601)
chr19	8150624	8151336	PE-PP1.common_peak109920	CCL25 (+33096)
chr9	116616419	116617138	PE-PP1.common_peak255147	ZNF618 (-21783)
chr7	96959108	96959998	PE-PP1.common_peak226846	NONE
chr20	33873879	33874347	PE-PP1.common_peak140966	EIF6 (-1325)
chr17	79368864	79369374	PE-PP1.common_peak102184	TMEM105 (-64645)
chr6	138848054	138848392	PE-PP1.common_peak215256	NHSL1 (+45454)
chr8	38591892	38592747	PE-PP1.common_peak236724	TACC1 (-52402)
chr4	116765128	116766038	PE-PP1.common_peak178897	NONE
chr7	73994358	73995154	PE-PP1.common_peak224842	GTF2I (-77255)
chr6	87808710	87809612	PE-PP1.common_peak210456	CGA (-4337)
chr17	77714197	77714535	PE-PP1.common_peak101970	ENPP7 (+9685)
chr20	60980399	60980677	PE-PP1.common_peak143958	CABLES2 (+1803)
chr9	114795913	114796447	PE-PP1.common_peak254952	UGCG (+137134)
chr3	6430126	6431207	PE-PP1.common_peak151121	NONE
chr22	37712674	37713410	PE-PP1.common_peak149076	CYTH4 (+34618)
chr13	100266614	100267114	PE-PP1.common_peak69103	CLYBL (+7941)
chr1	27659111	27659722	PE-PP1.common_peak2982	TMEM222 (+10766)
chr7	140702891	140703911	PE-PP1.common_peak231049	MRPS33 (+11078)
chr6	16131020	16131672	PE-PP1.common_peak204007	MYLIP (+1990)
chr10	72190106	72190858	PE-PP1.common_peak29784	NODAL (+10941)
chr3	128057524	128058281	PE-PP1.common_peak162084	DNAJB8 (+127908)
chr3	146344472	146345039	PE-PP1.common_peak163909	PLSCR5 (-20753)
chr3	194038152	194039213	PE-PP1.common_peak168646	CPN2 (+33374)
chr7	151156683	151157856	PE-PP1.common_peak232158	RHEB (+59740)
chr16	88684875	88685611	PE-PP1.common_peak94074	IL17C (-19758)
chr10	105435771	105437230	PE-PP1.common_peak33348	SH3PXD2A (+178663)
chr12	105711631	105712591	PE-PP1.common_peak59346	APPL2 (-82250)
chr20	51685499	51686343	PE-PP1.common_peak143121	TSHZ2 (+96975)
chrY	7825624	7826358	PE-PP1.common_peak266153	NONE
chr15	69085663	69086138	PE-PP1.common_peak83071	ANP32A (+27333)
chr1	12027078	12027641	PE-PP1.common_peak1283	MFN2 (-13009)
chr1	109723429	109724751	PE-PP1.common_peak11022	SARS (-32450)
chr10	52567979	52568700	PE-PP1.common_peak28201	A1CF (+77095)
chr5	12017050	12017693	PE-PP1.common_peak186678	CTNND2 (-113217)
chr16	67462052	67462518	PE-PP1.common_peak91862	HSD11B2 (-2735)
chr22	45998666	45999139	PE-PP1.common_peak150036	ATXN10 (-68776)
chr4	140762563	140763410	PE-PP1.common_peak180901	MGST2 (+176065)
chr4	184492411	184493109	PE-PP1.common_peak184884	ING2 (+66613)
chr9	85781238	85781961	PE-PP1.common_peak252244	RASEF (-103557)
chr14	52469034	52469734	PE-PP1.common_peak73355	C14orf166 (+13191)
chr15	32603206	32603837	PE-PP1.common_peak79546	GOLGA8K (+91874)
chr14	75411957	75413384	PE-PP1.common_peak75592	PGF (+9816)
chr22	21778171	21778956	PE-PP1.common_peak147431	HIC2 (-18185)
chr6	160794298	160795391	PE-PP1.common_peak217457	SLC22A3 (+25545)
chr1	85603274	85603765	PE-PP1.common_peak8884	SYDE2 (+63209)
chr19	18175500	18175998	PE-PP1.common_peak110882	MAST3 (-32854)
chr11	67914353	67915020	PE-PP1.common_peak42784	CHKA (-26016)
chr2	168755677	168756574	PE-PP1.common_peak130334	B3GALT1 (+30668)
chr3	111451989	111452295	PE-PP1.common_peak160421	PLCXD2 (+58373)
chr12	21116657	21117081	PE-PP1.common_peak51808	SLCO1B7 (-51761)
chr15	41137736	41138537	PE-PP1.common_peak80363	SPINT1 (+1921)
chr2	224725888	224726484	PE-PP1.common_peak135838	AP1S3 (-23887)
chr2	216370263	216371268	PE-PP1.common_peak134831	FN1 (-69871)
chr17	75309121	75309747	PE-PP1.common_peak101723	SEPT9 (+31942)
chr3	10245456	10246148	PE-PP1.common_peak151523	IRAK2 (+39253)
chr19	38432113	38433122	PE-PP1.common_peak112267	SIPA1L3 (+34750)
chr14	82447098	82447860	PE-PP1.common_peak76350	NONE
chr4	123305448	123305803	PE-PP1.common_peak179453	ADAD1 (+5458)
chr17	20568573	20569429	PE-PP1.common_peak96416	CDRT15L2 (+85964)
chr13	40036473	40036989	PE-PP1.common_peak64161	LHFP (+140577)
chr8	129567066	129567763	PE-PP1.common_peak244564	NONE
chr20	30251425	30252499	PE-PP1.common_peak140533	COX4I2 (+26271)
chr6	109309487	109309857	PE-PP1.common_peak212293	SESN1 (+106350)
chr18	449295	449865	PE-PP1.common_peak102438	COLEC12 (+51142)
chr3	139072784	139073304	PE-PP1.common_peak163206	COPB2 (+35530)
chr12	131874823	131875490	PE-PP1.common_peak62080	NONE
chr12	51815112	51815385	PE-PP1.common_peak54172	SLC4A8 (-3306)
chr19	8304969	8306088	PE-PP1.common_peak109934	CERS4 (+31292)
chr17	34280386	34281105	PE-PP1.common_peak97402	LYZL6 (-10043)
chr11	57545896	57546476	PE-PP1.common_peak41492	CTNND1 (+16917)
chr19	49309912	49310245	PE-PP1.common_peak113652	BCAT2 (+4198)
chr2	201217097	201217883	PE-PP1.common_peak133327	SPATS2L (+46781)
chr22	32253242	32253853	PE-PP1.common_peak148549	YWHAH (-86899)
chr6	143545043	143545526	PE-PP1.common_peak215649	AIG1 (+163272)
chr9	7901446	7902331	PE-PP1.common_peak247141	TMEM261 (-101822)
chr6	134774970	134775586	PE-PP1.common_peak214826	SGK1 (-136082)
chr14	77238802	77239689	PE-PP1.common_peak75782	VASH1 (+10714)
chr19	56213404	56214460	PE-PP1.common_peak114403	EPN1 (+25941)
chr12	50536636	50537338	PE-PP1.common_peak54070	CERS5 (+24218)
chr13	50385007	50385688	PE-PP1.common_peak65204	KPNA3 (-18291)
chr7	100087359	100087956	PE-PP1.common_peak227157	NYAP1 (+6108)
chr13	114109335	114110140	PE-PP1.common_peak70492	ADPRHL1 (-1899)
chr5	873072	873993	PE-PP1.common_peak185649	TRIP13 (-19225)
chr8	16072257	16073179	PE-PP1.common_peak234472	MSR1 (-22494)
chr19	38422489	38423343	PE-PP1.common_peak112264	SIPA1L3 (+25048)
chr11	119534075	119535246	PE-PP1.common_peak47922	PVRL1 (+65133)
chr10	15358200	15358611	PE-PP1.common_peak25288	FAM171A1 (+54652)
chr19	6216751	6217665	PE-PP1.common_peak109728	MLLT1 (+62751)
chr9	35945716	35946089	PE-PP1.common_peak249582	OR2S2 (+12248)
chr4	8046339	8046886	PE-PP1.common_peak169865	AFAP1 (-104960)
chr9	36867868	36868517	PE-PP1.common_peak249676	PAX5 (+165910)
chr16	52598890	52599405	PE-PP1.common_peak90490	TOX3 (-18228)
chr6	168206303	168207390	PE-PP1.common_peak218274	C6orf123 (-9308)
chr7	100429345	100429595	PE-PP1.common_peak227213	EPHB4 (-4349)
chr17	47937342	47938012	PE-PP1.common_peak98907	TAC4 (-12298)
chr2	224772946	224773706	PE-PP1.common_peak135842	WDFY1 (+36778)
chr9	35680635	35681152	PE-PP1.common_peak249546	CA9 (+7041)
chr6	100657801	100658907	PE-PP1.common_peak211555	NONE
chr9	108180624	108181321	PE-PP1.common_peak254279	FSD1L (-29410)
chr18	361812	362962	PE-PP1.common_peak102427	THOC1 (-94360)
chr22	44737397	44738423	PE-PP1.common_peak149896	KIAA1644 (-29179)
chr8	80875564	80876173	PE-PP1.common_peak240022	MRPS28 (+66637)
chr1	115579574	115580295	PE-PP1.common_peak11618	TSHB (+7520)
chr6	16102085	16102835	PE-PP1.common_peak204004	MYLIP (-26896)
chr14	24082456	24083015	PE-PP1.common_peak71056	DHRS2 (-22846)
chr5	95322599	95323276	PE-PP1.common_peak193488	ELL2 (-25163)
chr11	69623317	69624031	PE-PP1.common_peak42955	FGF3 (+10118)
chr1	33472823	33473161	PE-PP1.common_peak3631	AK2 (+29601)
chr11	13156858	13157376	PE-PP1.common_peak37952	ARNTL (-142228)
chr8	22431687	22432308	PE-PP1.common_peak235085	PDLIM2 (-4256)
chr2	42280155	42280664	PE-PP1.common_peak118924	PKDCC (+5250)
chr3	185690946	185691367	PE-PP1.common_peak167715	TRA2B (-35233)
chr22	29225370	29226150	PE-PP1.common_peak148217	XBP1 (-29175)
chr8	62679293	62680336	PE-PP1.common_peak238454	ASPH (-52697)
chr11	66462163	66462729	PE-PP1.common_peak42594	RBM4B (-17227)
chr19	28541745	28542482	PE-PP1.common_peak111398	NONE
chr13	62244535	62246524	PE-PP1.common_peak66261	NONE
chr15	39726890	39727699	PE-PP1.common_peak80211	THBS1 (-145999)
chr19	42391827	42392376	PE-PP1.common_peak112759	ARHGEF1 (+3587)
chr16	47130734	47131701	PE-PP1.common_peak89931	NETO2 (+46690)
chr10	113974953	113975582	PE-PP1.common_peak34253	GPAM (-31747)
chr1	236202975	236203427	PE-PP1.common_peak22536	NID1 (+25261)
chr7	137843323	137844188	PE-PP1.common_peak230736	AKR1D1 (+82533)
chr2	46252727	46253192	PE-PP1.common_peak119360	NONE
chr9	140379424	140380340	PE-PP1.common_peak257743	NSMF (-26096)
chr3	89796720	89797618	PE-PP1.common_peak158949	NONE
chr6	159521600	159522196	PE-PP1.common_peak217334	TAGAP (-55714)
chr12	32426734	32427041	PE-PP1.common_peak52843	BICD1 (+166725)
chr16	2888716	2889385	PE-PP1.common_peak87072	ZG16B (+8881)
chr10	81020663	81021814	PE-PP1.common_peak30750	PPIF (-85995)
chr17	2831452	2832307	PE-PP1.common_peak94634	RAP1GAP2 (+132148)
chr20	57700917	57701539	PE-PP1.common_peak143688	ZNF831 (-64847)
chr9	127557113	127557557	PE-PP1.common_peak256417	OLFML2A (+17785)
chr14	91716452	91717021	PE-PP1.common_peak77155	GPR68 (+3532)
chr16	73250171	73251841	PE-PP1.common_peak92476	ZFHX3 (-168732)
chr6	13384752	13385722	PE-PP1.common_peak203694	TBC1D7 (-58093)
chr20	46996253	46997019	PE-PP1.common_peak142509	NONE
chr17	72777031	72777323	PE-PP1.common_peak101402	TMEM104 (+4555)
chr11	93177524	93178419	PE-PP1.common_peak45249	SMCO4 (+98702)
chr5	157873523	157874158	PE-PP1.common_peak199753	NONE
chr22	21648998	21649838	PE-PP1.common_peak147414	GGT2 (-67492)
chr4	173736492	173737380	PE-PP1.common_peak183937	NONE
chr2	163941848	163942487	PE-PP1.common_peak129883	NONE
chr11	85106360	85107181	PE-PP1.common_peak44509	NONE
chr16	85080605	85081378	PE-PP1.common_peak93637	KIAA0513 (-15826)
chr19	50490350	50491072	PE-PP1.common_peak113828	SIGLEC11 (-26282)
chr11	75039789	75040311	PE-PP1.common_peak43532	ARRB1 (+22699)
chr5	173492363	173493386	PE-PP1.common_peak201426	ENSG00000170091 (+20268)
chr11	70473258	70473732	PE-PP1.common_peak43052	NONE
chr3	71573803	71574196	PE-PP1.common_peak157624	NONE
chr9	97370390	97371301	PE-PP1.common_peak253368	FBP2 (-14771)
chr8	22760010	22760605	PE-PP1.common_peak235135	PEBP4 (+25113)
chr16	4974701	4975449	PE-PP1.common_peak87339	PPL (+12061)
chr16	81674816	81675510	PE-PP1.common_peak93296	PLCG2 (-137700)
chr20	55847978	55848482	PE-PP1.common_peak143488	BMP7 (-6546)
chr2	28943797	28944346	PE-PP1.common_peak117689	PPP1CB (-30647)
chr9	137267018	137267836	PE-PP1.common_peak257421	RXRA (+49001)
chr3	32881306	32882673	PE-PP1.common_peak153778	TRIM71 (+22480)
chr22	36756866	36757455	PE-PP1.common_peak148978	MYH9 (+26902)
chr15	59837732	59838639	PE-PP1.common_peak82081	GCNT3 (-65797)
chr10	49688619	49689464	PE-PP1.common_peak27930	ARHGAP22 (+123955)
chr1	207999911	208000714	PE-PP1.common_peak19233	CD46 (+74911)
chr2	129066782	129067552	PE-PP1.common_peak126676	HS6ST1 (+8984)
chr1	3265464	3266600	PE-PP1.common_peak342	ARHGEF16 (-104958)
chr12	54529295	54529812	PE-PP1.common_peak54567	SMUG1 (+53224)
chr17	77925681	77926409	PE-PP1.common_peak102004	TBC1D16 (+83602)
chr17	71200009	71200803	PE-PP1.common_peak101175	COG1 (+11277)
chr6	107987415	107988357	PE-PP1.common_peak212152	SCML4 (+157630)
chr18	46596734	46597435	PE-PP1.common_peak106407	SMAD7 (-120004)
chr16	9489750	9490330	PE-PP1.common_peak87767	NONE
chr9	38437275	38437965	PE-PP1.common_peak249855	IGFBPL1 (-13176)
chr16	75098304	75098997	PE-PP1.common_peak92618	LDHD (+52014)
chr5	138281239	138282248	PE-PP1.common_peak197492	LRRTM2 (-70765)
chr3	120396972	120397817	PE-PP1.common_peak161323	HGD (+4023)
chr22	40783606	40784196	PE-PP1.common_peak149493	SGSM3 (+17286)
chr7	99601356	99601933	PE-PP1.common_peak227085	ZKSCAN1 (-11559)
chr9	35477008	35477613	PE-PP1.common_peak249527	RUSC2 (-61318)
chr16	85120198	85120843	PE-PP1.common_peak93643	KIAA0513 (+23703)
chr12	79119932	79121069	PE-PP1.common_peak56901	SYT1 (-137948)
chr6	14283855	14284419	PE-PP1.common_peak203774	CD83 (+166265)
chr9	133576452	133576821	PE-PP1.common_peak257038	EXOSC2 (+7529)
chr8	95056465	95057010	PE-PP1.common_peak241273	PDP1 (+127563)
chr8	26515765	26516974	PE-PP1.common_peak235530	DPYSL2 (+81011)
chr10	72982233	72982892	PE-PP1.common_peak29883	UNC5B (+10236)
chr10	30508869	30509622	PE-PP1.common_peak26681	MTPAP (+129002)
chr7	81785492	81785875	PE-PP1.common_peak225528	NONE
chr16	3213293	3213945	PE-PP1.common_peak87138	ZNF213 (+28590)
chr22	50679579	50680217	PE-PP1.common_peak150416	TUBGCP6 (+3095)
chr1	23188435	23188963	PE-PP1.common_peak2482	EPHB2 (+151236)
chr12	77619141	77619701	PE-PP1.common_peak56783	E2F7 (-160061)
chr4	3038889	3039534	PE-PP1.common_peak169328	HTT (-37196)
chr2	150256406	150257086	PE-PP1.common_peak128635	LYPD6 (+69695)
chr11	67008530	67008930	PE-PP1.common_peak42654	ADRBK1 (-25151)
chr9	82282716	82283551	PE-PP1.common_peak251935	TLE4 (+96446)
chr5	137807969	137808516	PE-PP1.common_peak197431	EGR1 (+7064)
chr19	49363158	49363812	PE-PP1.common_peak113667	PLEKHA4 (+8404)
chr5	59968216	59969431	PE-PP1.common_peak190368	DEPDC1B (+27164)
chr6	137969707	137970584	PE-PP1.common_peak215143	OLIG3 (-154615)
chr14	103653252	103653949	PE-PP1.common_peak78411	TNFAIP2 (+63803)
chr3	52114899	52115631	PE-PP1.common_peak155719	DUSP7 (-24699)
chr3	54356099	54356854	PE-PP1.common_peak155968	CACNA2D3 (+199784)
chr18	11880243	11881401	PE-PP1.common_peak103523	MPPE1 (+28400)
chr1	182089749	182090534	PE-PP1.common_peak16572	ZNF648 (-59295)
chr17	41030147	41030912	PE-PP1.common_peak98140	G6PC (-22285)
chr7	73176295	73177082	PE-PP1.common_peak224737	CLDN3 (+7911)
chr11	918983	919570	PE-PP1.common_peak36589	AP2A2 (-6604)
chr22	31101589	31102935	PE-PP1.common_peak148441	OSBP2 (+11469)
chr15	71747309	71748662	PE-PP1.common_peak83382	NONE
chr1	120271624	120272068	PE-PP1.common_peak12142	PHGDH (+17336)
chr2	70016314	70017255	PE-PP1.common_peak121657	GMCL1 (-39989)
chr13	43962523	43963174	PE-PP1.common_peak64555	NONE
chr3	58235105	58236264	PE-PP1.common_peak156357	ABHD6 (+12452)
chr19	47494251	47494976	PE-PP1.common_peak113409	NPAS1 (-28463)
chr14	99868231	99868950	PE-PP1.common_peak77971	SETD3 (+78625)
chr9	5627377	5627604	PE-PP1.common_peak246885	KIAA1432 (-1628)
chr16	77952274	77953265	PE-PP1.common_peak92895	CLEC3A (-103642)
chr2	233926378	233927169	PE-PP1.common_peak136831	INPP5D (+1585)
chr16	87033496	87034251	PE-PP1.common_peak93887	NONE
chrX	47400517	47400924	PE-PP1.common_peak260401	ARAF (-19795)
chr2	85779200	85779520	PE-PP1.common_peak123078	GGCX (+9272)
chr9	117483670	117484351	PE-PP1.common_peak255248	TNFSF15 (+84395)
chr11	69642998	69644044	PE-PP1.common_peak42957	FGF3 (-9729)
chr12	114246002	114246822	PE-PP1.common_peak60210	RBM19 (+157699)
chr17	47329563	47330142	PE-PP1.common_peak98840	PHOSPHO1 (-21725)
chr8	82382090	82382824	PE-PP1.common_peak240217	FABP9 (-8643)
chr16	13363496	13364267	PE-PP1.common_peak88132	NONE
chr4	25921014	25922004	PE-PP1.common_peak171591	SMIM20 (+5683)
chr10	134451186	134451826	PE-PP1.common_peak36339	INPP5A (+100182)
chr19	6047975	6048283	PE-PP1.common_peak109711	RFX2 (+62416)
chr4	82300904	82302068	PE-PP1.common_peak175817	RASGEF1B (+91583)
chr2	26929597	26930327	PE-PP1.common_peak117471	KCNK3 (+14343)
chr11	76902455	76903589	PE-PP1.common_peak43759	MYO7A (+63712)
chr3	166171273	166171782	PE-PP1.common_peak165757	NONE
chr10	5898053	5898993	PE-PP1.common_peak24372	FBXO18 (-37826)
chr13	113585131	113586135	PE-PP1.common_peak70415	MCF2L (-37902)
chr18	48263302	48264645	PE-PP1.common_peak106595	MRO (+82460)
chr11	8606021	8606635	PE-PP1.common_peak37419	TRIM66 (+87085)
chr3	50638328	50639883	PE-PP1.common_peak155593	CISH (+10097)
chr12	6722112	6723715	PE-PP1.common_peak50391	CHD4 (-6363)
chr2	62753618	62754268	PE-PP1.common_peak120948	TMEM17 (-20467)
chr18	56074462	56075563	PE-PP1.common_peak107350	NONE
chr5	124077859	124078216	PE-PP1.common_peak196046	ZNF608 (+3080)
chr21	46433098	46433398	PE-PP1.common_peak146743	ADARB1 (-61245)
chr1	55326624	55327313	PE-PP1.common_peak5932	DHCR24 (+25922)
chr1	182260710	182261366	PE-PP1.common_peak16592	GLUL (+100303)
chr3	115044293	115044803	PE-PP1.common_peak160783	NONE
chrX	49109921	49110599	PE-PP1.common_peak260552	FOXP3 (+11028)
chr16	88705543	88706428	PE-PP1.common_peak94078	IL17C (+985)
chr6	43958275	43959059	PE-PP1.common_peak207106	TMEM63B (-135984)
chrY	2140322	2140970	PE-PP1.common_peak265854	NONE
chr17	79783747	79784202	PE-PP1.common_peak102236	FAM195B (+563)
chr16	84047393	84048309	PE-PP1.common_peak93524	SLC38A8 (+27911)
chr7	43526608	43526910	PE-PP1.common_peak222738	STK17A (-95905)
chr15	89658850	89659614	PE-PP1.common_peak85255	ABHD2 (+27851)
chr7	156943520	156944032	PE-PP1.common_peak232720	UBE3C (+12169)
chr7	35596257	35597079	PE-PP1.common_peak221959	HERPUD2 (+138077)
chr6	36991121	36991633	PE-PP1.common_peak206298	FGD2 (+17954)
chr4	23879320	23879695	PE-PP1.common_peak171330	PPARGC1A (+12192)
chr9	4333839	4335031	PE-PP1.common_peak246752	GLIS3 (-34519)
chr12	6726906	6727203	PE-PP1.common_peak50392	CHD4 (-10504)
chr11	61345159	61345524	PE-PP1.common_peak41865	SYT7 (+2956)
chr19	1223021	1223459	PE-PP1.common_peak109171	C19orf26 (+14786)
chr8	29594039	29595632	PE-PP1.common_peak235873	NONE
chr17	79075349	79076026	PE-PP1.common_peak102144	AATK (+64129)
chr18	52340073	52340621	PE-PP1.common_peak106961	DYNAP (+81957)
chr6	6891239	6891900	PE-PP1.common_peak203002	NONE
chr9	38153351	38153991	PE-PP1.common_peak249807	SHB (-84463)
chr5	148700143	148700926	PE-PP1.common_peak198663	GRPEL2 (-24458)
chr3	151201460	151202425	PE-PP1.common_peak164416	IGSF10 (-25446)
chr11	3042182	3042813	PE-PP1.common_peak36798	NAP1L4 (-28891)
chr11	86130894	86131513	PE-PP1.common_peak44609	CCDC81 (+45270)
chr19	33766774	33767404	PE-PP1.common_peak111873	CEBPA (+26381)
chr11	65236334	65236802	PE-PP1.common_peak42416	SCYL1 (-55980)
chr16	766125	766738	PE-PP1.common_peak86812	METRN (+1317)
chr19	7917900	7918898	PE-PP1.common_peak109886	EVI5L (+6970)
chr17	20360796	20361790	PE-PP1.common_peak96392	LGALS9B (+9555)
chr16	88554077	88555443	PE-PP1.common_peak94047	ZFPM1 (+35035)
chr1	18475392	18476127	PE-PP1.common_peak1964	IGSF21 (+41520)
chr17	2075096	2076180	PE-PP1.common_peak94527	HIC1 (+116034)
chr11	65564337	65565189	PE-PP1.common_peak42474	OVOL1 (+10270)
chr19	33192748	33193507	PE-PP1.common_peak111810	NUDT19 (+10261)
chr9	136658008	136658655	PE-PP1.common_peak257354	SARDH (-53290)
chr3	31721381	31722099	PE-PP1.common_peak153636	STT3B (+147458)
chr1	176027361	176028291	PE-PP1.common_peak15921	RFWD2 (+148803)
chr19	11241411	11242048	PE-PP1.common_peak110203	SPC24 (+24754)
chr4	98833372	98833677	PE-PP1.common_peak177271	NONE
chr7	3203638	3204544	PE-PP1.common_peak218892	CARD11 (-120512)
chr3	72704179	72704712	PE-PP1.common_peak157776	SHQ1 (+193185)
chr3	68881627	68882311	PE-PP1.common_peak157349	FAM19A4 (+99792)
chr10	6321418	6322124	PE-PP1.common_peak24430	PFKFB3 (+76877)
chr19	35911156	35911786	PE-PP1.common_peak112074	FFAR2 (-27732)
chr19	19685869	19686843	PE-PP1.common_peak111105	CILP2 (+37282)
chr1	120264252	120264962	PE-PP1.common_peak12141	PHGDH (+10097)
chr10	14729122	14729704	PE-PP1.common_peak25231	CDNF (+150658)
chr2	170571784	170573385	PE-PP1.common_peak130516	KLHL23 (-17771)
chr22	38259407	38260046	PE-PP1.common_peak149170	EIF3L (+14852)
chr19	4267035	4268054	PE-PP1.common_peak109510	SHD (-11053)
chr4	122860594	122861401	PE-PP1.common_peak179418	TRPC3 (+11911)
chr16	70779363	70780951	PE-PP1.common_peak92229	VAC14 (+54907)
chr15	42304210	42305211	PE-PP1.common_peak80487	PLA2G4E (+38677)
chr7	72771836	72772607	PE-PP1.common_peak224683	FKBP6 (+29859)
chr22	20772411	20773045	PE-PP1.common_peak147291	SCARF2 (+19418)
chr1	9952156	9953316	PE-PP1.common_peak1064	CTNNBIP1 (+17585)
chr18	20981289	20982094	PE-PP1.common_peak104017	TMEM241 (+36177)
chr8	118959720	118960336	PE-PP1.common_peak243444	EXT1 (+164064)
chr8	8953257	8954157	PE-PP1.common_peak233797	PPP1R3B (+54499)
chr7	84704965	84705623	PE-PP1.common_peak225775	SEMA3D (+45957)
chr1	207985224	207985737	PE-PP1.common_peak19230	CD46 (+60079)
chr16	53544946	53545902	PE-PP1.common_peak90570	AKTIP (-8261)
chr19	19325604	19326227	PE-PP1.common_peak111061	NCAN (+3134)
chr5	167743072	167743727	PE-PP1.common_peak200688	WWC1 (+24245)
chr11	78756122	78757386	PE-PP1.common_peak43922	NONE
chr20	50547875	50548397	PE-PP1.common_peak143022	SALL4 (-129077)
chr5	157534052	157535236	PE-PP1.common_peak199721	NONE
chr2	56675677	56676537	PE-PP1.common_peak120425	NONE
chr2	206839815	206840654	PE-PP1.common_peak133894	INO80D (+110671)
chr16	69951375	69952126	PE-PP1.common_peak92123	CLEC18A (-33332)
chr16	4427673	4428333	PE-PP1.common_peak87267	VASN (+6154)
chr3	174493366	174493822	PE-PP1.common_peak166612	NAALADL2 (-83476)
chr20	61586848	61587676	PE-PP1.common_peak144031	SLC17A9 (+3210)
chr3	116997368	116998080	PE-PP1.common_peak160993	NONE
chr21	45901893	45903051	PE-PP1.common_peak146675	LRRC3 (+27103)
chr1	39679158	39680496	PE-PP1.common_peak4260	MACF1 (+130793)
chr22	37439889	37440565	PE-PP1.common_peak149039	KCTD17 (-7552)
chr5	167412123	167412988	PE-PP1.common_peak200636	NONE
chr19	2624418	2625037	PE-PP1.common_peak109347	GNG7 (+77979)
chr12	112635811	112636532	PE-PP1.common_peak60060	TRAFD1 (+72823)
chr3	49051412	49051834	PE-PP1.common_peak155411	DALRD3 (+4381)
chr9	101610519	101611162	PE-PP1.common_peak253813	GALNT12 (+40860)
chr7	132070937	132071401	PE-PP1.common_peak230161	PLXNA4 (+190891)
chr13	98851638	98852141	PE-PP1.common_peak68914	RNF113B (-22371)
chr12	7315066	7315881	PE-PP1.common_peak50479	PEX5 (-26809)
chr20	48951642	48952033	PE-PP1.common_peak142776	CEBPB (+144462)
chr1	95163315	95164133	PE-PP1.common_peak9857	SLC44A3 (-122182)
chr14	105233216	105233682	PE-PP1.common_peak78564	SIVA1 (+14012)
chr5	6730307	6730888	PE-PP1.common_peak186143	PAPD7 (+15880)
chr22	21811169	21812124	PE-PP1.common_peak147438	HIC2 (+14898)
chr19	2019490	2019923	PE-PP1.common_peak109277	BTBD2 (-3988)
chr3	5418174	5419092	PE-PP1.common_peak151044	EDEM1 (+189275)
chr4	57000222	57000915	PE-PP1.common_peak173798	CEP135 (+185422)
chr22	29417816	29418603	PE-PP1.common_peak148246	KREMEN1 (-50896)
chr20	56354276	56355061	PE-PP1.common_peak143550	PMEPA1 (-69711)
chr3	164241982	164242367	PE-PP1.common_peak165647	NONE
chr5	98621271	98621787	PE-PP1.common_peak193803	NONE
chr20	33907816	33908529	PE-PP1.common_peak140974	FAM83C (-27969)
chr14	38072016	38072638	PE-PP1.common_peak72322	FOXA1 (-8088)
chr16	85090716	85091382	PE-PP1.common_peak93640	KIAA0513 (-5769)
chr8	12692752	12693196	PE-PP1.common_peak234215	LONRF1 (-79975)
chr4	89028570	89029304	PE-PP1.common_peak176504	ABCG2 (+51127)
chr8	37131419	37133013	PE-PP1.common_peak236508	NONE
chr13	45005093	45005695	PE-PP1.common_peak64655	SERP2 (+57416)
chr17	70611060	70611782	PE-PP1.common_peak101097	NONE
chr11	75034652	75035121	PE-PP1.common_peak43531	ARRB1 (+27862)
chr19	50416278	50416922	PE-PP1.common_peak113818	ATF5 (-15800)
chr1	205570340	205570967	PE-PP1.common_peak18950	ELK4 (+30436)
chr8	86464098	86464414	PE-PP1.common_peak240523	CA2 (+88175)
chr17	79490184	79490593	PE-PP1.common_peak102206	FSCN2 (-5169)
chr14	77480358	77481076	PE-PP1.common_peak75830	IRF2BPL (+14317)
chr20	56998136	56998961	PE-PP1.common_peak143606	VAPB (+34371)
chr12	53278062	53279115	PE-PP1.common_peak54380	KRT78 (-35811)
chr20	35153439	35154119	PE-PP1.common_peak141107	MYL9 (-16108)
chr11	47366785	47367413	PE-PP1.common_peak41158	MYBPC3 (+7154)
chr8	145539450	145540241	PE-PP1.common_peak246187	DGAT1 (+10727)
chr4	2862545	2863103	PE-PP1.common_peak169304	ADD1 (+17240)
chr3	72131080	72131855	PE-PP1.common_peak157696	NONE
chr7	101150695	101151441	PE-PP1.common_peak227299	MYL10 (+121508)
chr21	35894557	35895014	PE-PP1.common_peak145621	KCNE1 (-11173)
chr19	19600663	19601526	PE-PP1.common_peak111093	NDUFA13 (-25469)
chr4	77491278	77492043	PE-PP1.common_peak175322	SHROOM3 (+135408)
chr18	56112821	56113695	PE-PP1.common_peak107358	ALPK2 (+182931)
chr16	84588159	84588735	PE-PP1.common_peak93586	TLDC1 (-50083)
chr10	33484505	33485011	PE-PP1.common_peak26937	NRP1 (+140432)
chr1	35290783	35291685	PE-PP1.common_peak3825	GJA4 (+32635)
chr1	95752031	95752527	PE-PP1.common_peak9934	RWDD3 (+52568)
chr18	46456397	46457117	PE-PP1.common_peak106377	SMAD7 (+20324)
chr5	42389906	42390689	PE-PP1.common_peak189110	GHR (-33581)
chr6	154996710	154997097	PE-PP1.common_peak216816	SCAF8 (-57555)
chr11	6455179	6455750	PE-PP1.common_peak37177	HPX (+6829)
chr2	82325751	82326968	PE-PP1.common_peak122800	NONE
chr5	1182644	1183853	PE-PP1.common_peak185702	SLC6A19 (-18461)
chr11	12714152	12714539	PE-PP1.common_peak37890	TEAD1 (-52242)
chr6	56264039	56264917	PE-PP1.common_peak208266	COL21A1 (-151934)
chr9	96344355	96344965	PE-PP1.common_peak253277	PHF2 (+5971)
chr6	137981023	137981923	PE-PP1.common_peak215147	OLIG3 (-165942)
chr17	17623303	17623677	PE-PP1.common_peak96068	RAI1 (+38703)
chr7	30452677	30453242	PE-PP1.common_peak221408	NOD1 (+65436)
chr17	73621908	73622494	PE-PP1.common_peak101517	SMIM5 (-10474)
chr5	139031482	139031767	PE-PP1.common_peak197580	CXXC5 (+3748)
chr21	29615809	29616353	PE-PP1.common_peak145049	NONE
chr7	129162409	129162977	PE-PP1.common_peak229881	STRIP2 (+88419)
chr2	48678850	48679621	PE-PP1.common_peak119660	PPP1R21 (+11300)
chr5	139640911	139641284	PE-PP1.common_peak197671	PFDN1 (+41608)
chr1	2066793	2067267	PE-PP1.common_peak236	C1orf86 (+59183)
chr6	37349280	37350174	PE-PP1.common_peak206346	RNF8 (+27979)
chr3	72620135	72620628	PE-PP1.common_peak157759	RYBP (-124313)
chr3	32426382	32426852	PE-PP1.common_peak153727	CMTM7 (-6546)
chr11	119812353	119813174	PE-PP1.common_peak47971	TRIM29 (+196397)
chr22	38003008	38003441	PE-PP1.common_peak149127	GGA1 (-1257)
chr11	12240381	12240984	PE-PP1.common_peak37838	MICALCL (-67764)
chr22	17779762	17780516	PE-PP1.common_peak146947	CECR1 (-77260)
chr19	7716974	7717458	PE-PP1.common_peak109870	STXBP2 (+15211)
chr5	139087106	139087583	PE-PP1.common_peak197598	CXXC5 (+59468)
chr17	45306875	45307765	PE-PP1.common_peak98615	MYL4 (+20892)
chr18	29166450	29167130	PE-PP1.common_peak104722	TTR (-4899)
chr9	3793759	3794529	PE-PP1.common_peak246678	NONE
chr22	43499604	43500679	PE-PP1.common_peak149777	BIK (-6612)
chr18	9987832	9988405	PE-PP1.common_peak103348	VAPA (+74060)
chr17	27882833	27883421	PE-PP1.common_peak96813	ABHD15 (+11028)
chr17	55491462	55491862	PE-PP1.common_peak99648	MSI2 (+157767)
chr1	234696954	234697405	PE-PP1.common_peak22345	IRF2BP2 (+48091)
chr20	47565840	47566619	PE-PP1.common_peak142591	ARFGEF2 (+27803)
chr14	105153906	105154829	PE-PP1.common_peak78550	INF2 (-1606)
chr3	70786883	70787551	PE-PP1.common_peak157532	NONE
chr2	143452619	143453607	PE-PP1.common_peak128014	KYNU (-181954)
chr1	235114165	235114790	PE-PP1.common_peak22415	TOMM20 (+177773)
chr16	21401220	21401739	PE-PP1.common_peak88819	NPIPB3 (+29598)
chr5	180815471	180815983	PE-PP1.common_peak202176	OR4F3 (+21458)
chr2	55390906	55391642	PE-PP1.common_peak120298	CLHC1 (+68175)
chr5	95212177	95213109	PE-PP1.common_peak193472	GLRX (-54225)
chr16	412022	412814	PE-PP1.common_peak86747	MRPL28 (+8109)
chr7	73333321	73334234	PE-PP1.common_peak224762	WBSCR28 (+58289)
chr6	131184578	131185044	PE-PP1.common_peak214424	SMLR1 (+36265)
chr17	13855452	13856362	PE-PP1.common_peak95704	COX10 (-116939)
chr20	35305035	35306221	PE-PP1.common_peak141133	SLA2 (-31009)
chr16	48238145	48238941	PE-PP1.common_peak90029	ABCC11 (+27639)
chr22	29209428	29210109	PE-PP1.common_peak148215	XBP1 (-13184)
chr6	31354642	31355144	PE-PP1.common_peak205598	HLA-B (-29929)
chr9	20781118	20781498	PE-PP1.common_peak248322	FOCAD (+123000)
chr22	46383113	46384199	PE-PP1.common_peak150072	WNT7B (-10647)
chr1	16287983	16288650	PE-PP1.common_peak1694	ZBTB17 (+14304)
chrX	55168804	55170440	PE-PP1.common_peak260902	MTRNR2L10 (+39322)
chr12	54219009	54219525	PE-PP1.common_peak54524	CALCOCO1 (-98043)
chr1	82929989	82930661	PE-PP1.common_peak8620	NONE
chr5	95192887	95193440	PE-PP1.common_peak193467	GLRX (-34746)
chr3	128668938	128670005	PE-PP1.common_peak162174	EFCC1 (-51000)
chr10	80865069	80865509	PE-PP1.common_peak30720	ZMIZ1 (+36497)
chr8	103780206	103780738	PE-PP1.common_peak242172	AZIN1 (+96493)
chr15	80703828	80704562	PE-PP1.common_peak84290	ARNT2 (+7502)
chr22	20942560	20943127	PE-PP1.common_peak147314	MED15 (+80947)
chr4	54325760	54326377	PE-PP1.common_peak173496	FIP1L1 (+82257)
chr5	68810252	68811071	PE-PP1.common_peak191154	OCLN (+22543)
chr12	93708264	93709274	PE-PP1.common_peak58127	NUDT4 (-62890)
chr17	36068229	36068548	PE-PP1.common_peak97558	HNF1B (+36848)
chr5	133772235	133773114	PE-PP1.common_peak196987	CDKN2AIPNL (-25086)
chr4	62787509	62787979	PE-PP1.common_peak174196	NONE
chr5	134293995	134294879	PE-PP1.common_peak197033	CATSPER3 (-9159)
chr3	119863134	119863695	PE-PP1.common_peak161256	GSK3B (-50902)
chr18	20069574	20070842	PE-PP1.common_peak103931	CTAGE1 (-72330)
chr4	184330481	184331362	PE-PP1.common_peak184868	CDKN2AIP (-34822)
chr6	170712558	170713081	PE-PP1.common_peak218535	FAM120B (+96976)
chr16	54275992	54276504	PE-PP1.common_peak90648	IRX3 (+44427)
chr6	78842030	78842988	PE-PP1.common_peak209688	NONE
chr17	77794849	77795857	PE-PP1.common_peak101982	CBX4 (+17875)
chr7	105128208	105128736	PE-PP1.common_peak227680	PUS7 (+34233)
chr17	62103011	62103645	PE-PP1.common_peak100274	ICAM2 (-5334)
chr9	92282556	92283089	PE-PP1.common_peak252888	GADD45G (+62895)
chr15	78109777	78110145	PE-PP1.common_peak84032	LINGO1 (-185129)
chr9	114881421	114882254	PE-PP1.common_peak254963	SUSD1 (+55850)
chr16	15549382	15549947	PE-PP1.common_peak88318	C16orf45 (+21513)
chr12	115049160	115049917	PE-PP1.common_peak60291	TBX3 (+71856)
chr3	182448064	182448763	PE-PP1.common_peak167336	ATP11B (-62874)
chr11	67348801	67349333	PE-PP1.common_peak42700	GSTP1 (-1999)
chr9	140192297	140192748	PE-PP1.common_peak257722	NRARP (+4180)
chr13	26455760	26456876	PE-PP1.common_peak62811	SHISA2 (+168851)
chr11	47945657	47946295	PE-PP1.common_peak41223	PTPRJ (-56137)
chr22	30671657	30672116	PE-PP1.common_peak148380	OSM (-9058)
chr22	18660161	18660705	PE-PP1.common_peak147057	USP18 (+27767)
chr1	47943264	47944365	PE-PP1.common_peak5140	FOXD2 (+42126)
chr10	61731341	61732308	PE-PP1.common_peak28893	CCDC6 (-65411)
chr13	113539834	113540730	PE-PP1.common_peak70408	MCF2L (-83253)
chr1	10848596	10849127	PE-PP1.common_peak1154	CASZ1 (+7843)
chr5	132820929	132821527	PE-PP1.common_peak196879	FSTL4 (+127027)
chr9	2465855	2466453	PE-PP1.common_peak246563	VLDLR (-155680)
chr22	38063640	38064743	PE-PP1.common_peak149138	LGALS1 (-7423)
chr6	52435654	52436489	PE-PP1.common_peak207916	TRAM2 (+5641)
chr22	20960327	20961190	PE-PP1.common_peak147317	MED15 (+98862)
chr12	112225908	112226488	PE-PP1.common_peak60033	ALDH2 (+21472)
chr2	8615364	8615935	PE-PP1.common_peak115437	NONE
chr5	16809356	16810511	PE-PP1.common_peak187159	MYO10 (+126438)
chr17	38269402	38270152	PE-PP1.common_peak97817	MSL1 (-9090)
chr1	35644229	35645074	PE-PP1.common_peak3851	SFPQ (+14097)
chr3	78140626	78141154	PE-PP1.common_peak158258	NONE
chr16	49917152	49918513	PE-PP1.common_peak90208	ZNF423 (-61183)
chr14	69560302	69561480	PE-PP1.common_peak75018	DCAF5 (+58952)
chr7	90335602	90336297	PE-PP1.common_peak226220	CDK14 (-2762)
chr13	27946918	27947387	PE-PP1.common_peak62971	GTF3A (-51528)
chr16	2203603	2203822	PE-PP1.common_peak86985	TRAF7 (-2053)
chr12	89960321	89961163	PE-PP1.common_peak57766	POC1B-GALNT4 (-40767)
chr6	158387922	158388548	PE-PP1.common_peak217180	SYNJ2 (-14684)
chr10	128770920	128771726	PE-PP1.common_peak35837	DOCK1 (+177345)
chr15	65325338	65325859	PE-PP1.common_peak82663	MTFMT (-3634)
chr10	34768486	34769330	PE-PP1.common_peak27047	NONE
chr3	170763035	170763540	PE-PP1.common_peak166233	SLC2A2 (-18749)
chr7	91671293	91671770	PE-PP1.common_peak226360	CYP51A1 (+92312)
chr17	45741502	45742024	PE-PP1.common_peak98651	KPNB1 (+14559)
chr9	46292772	46293718	PE-PP1.common_peak250391	NONE
chr1	3585243	3585984	PE-PP1.common_peak384	TP73 (+16530)
chr6	168076585	168077319	PE-PP1.common_peak218253	C6orf123 (+120587)
chr19	21392733	21393653	PE-PP1.common_peak111230	ZNF431 (+68350)
chr15	100035521	100036341	PE-PP1.common_peak86426	MEF2A (-69974)
chr2	8820351	8820772	PE-PP1.common_peak115473	ID2 (+1587)
chr4	170744739	170745375	PE-PP1.common_peak183694	C4orf27 (-65953)
chr2	167640645	167641410	PE-PP1.common_peak130226	XIRP2 (-103969)
chr11	73041669	73042885	PE-PP1.common_peak43344	ARHGEF17 (+22943)
chr13	99638314	99638997	PE-PP1.common_peak69033	DOCK9 (-8412)
chr6	41552337	41553182	PE-PP1.common_peak206826	FOXP4 (+38596)
chr10	112605467	112606364	PE-PP1.common_peak34140	PDCD4 (-25649)
chr2	60318864	60319593	PE-PP1.common_peak120709	NONE
chr7	130586044	130586421	PE-PP1.common_peak230011	KLF14 (-167345)
chr12	59234478	59235532	PE-PP1.common_peak55122	LRIG3 (+79298)
chr7	542767	543738	PE-PP1.common_peak218626	PDGFA (+15778)
chr14	91827604	91828369	PE-PP1.common_peak77170	CCDC88C (+56134)
chr17	3910028	3910620	PE-PP1.common_peak94710	ATP2A3 (-42739)
chr6	43772174	43772853	PE-PP1.common_peak207071	VEGFA (+34070)
chr4	1711001	1711482	PE-PP1.common_peak169190	SLBP (+3040)
chr11	94565784	94566360	PE-PP1.common_peak45417	AMOTL1 (+64535)
chr5	76240812	76242065	PE-PP1.common_peak191834	CRHBP (-7099)
chr6	148231956	148232864	PE-PP1.common_peak216147	NONE
chr3	193610058	193610546	PE-PP1.common_peak168579	NONE
chr2	112430624	112431522	PE-PP1.common_peak125118	NONE
chr17	72423229	72423530	PE-PP1.common_peak101363	GPRC5C (-3672)
chr9	138863718	138864189	PE-PP1.common_peak257526	UBAC1 (-10728)
chr21	45724855	45725163	PE-PP1.common_peak146657	PFKL (+5075)
chr16	27200551	27201419	PE-PP1.common_peak89281	KDM8 (-14311)
chr18	46175440	46176236	PE-PP1.common_peak106337	CTIF (+110309)
chr20	31693270	31694352	PE-PP1.common_peak140734	BPIFB4 (+24478)
chr19	38741334	38742119	PE-PP1.common_peak112315	PPP1R14A (+5504)
chr8	11791514	11792634	PE-PP1.common_peak234110	DEFB136 (+40034)
chr3	50240743	50241187	PE-PP1.common_peak155526	GNAT1 (+11920)
chr18	7064294	7064726	PE-PP1.common_peak103045	LAMA1 (+53303)
chr10	134036409	134037130	PE-PP1.common_peak36286	DPYSL4 (+36366)
chr1	157411287	157412419	PE-PP1.common_peak13847	FCRL5 (+110457)
chr4	1695163	1695613	PE-PP1.common_peak169188	FAM53A (-9400)
chr21	17114397	17114951	PE-PP1.common_peak144355	USP25 (+12330)
chr5	176264462	176265156	PE-PP1.common_peak201755	UNC5A (+27331)
chr8	39781663	39782441	PE-PP1.common_peak236799	IDO2 (-10422)
chr8	11424649	11424938	PE-PP1.common_peak234047	BLK (+73284)
chr10	76368263	76369366	PE-PP1.common_peak30220	NONE
chr6	34992366	34992919	PE-PP1.common_peak206062	TCP11 (+116781)
chr1	37077777	37078239	PE-PP1.common_peak3996	CSF3R (-129129)
chr5	162391173	162391851	PE-PP1.common_peak200225	NONE
chr1	95077336	95078011	PE-PP1.common_peak9842	F3 (-70318)
chr17	30130540	30131224	PE-PP1.common_peak97006	COPRS (+55474)
chr8	100649564	100649992	PE-PP1.common_peak241830	NONE
chr5	147211084	147211581	PE-PP1.common_peak198500	SPINK1 (+16)
chr17	36068904	36069109	PE-PP1.common_peak97559	HNF1B (+36230)
chr5	153667624	153668122	PE-PP1.common_peak199273	GALNT10 (+97583)
chr1	19772291	19772784	PE-PP1.common_peak2091	CAPZB (+39441)
chr12	31868054	31868789	PE-PP1.common_peak52773	METTL20 (+55800)
chr1	184761410	184762114	PE-PP1.common_peak16907	EDEM3 (-37715)
chr19	11248189	11249056	PE-PP1.common_peak110204	SPC24 (+17861)
chr10	133635966	133636874	PE-PP1.common_peak36243	PPP2R2D (-111535)
chr2	242709580	242710393	PE-PP1.common_peak137715	GAL3ST2 (-6253)
chr17	29794582	29795276	PE-PP1.common_peak96970	RAB11FIP4 (+76287)
chr4	70209225	70210051	PE-PP1.common_peak174694	UGT2B28 (+63421)
chr6	33603166	33603547	PE-PP1.common_peak205884	ITPR3 (+15215)
chr3	72639723	72640502	PE-PP1.common_peak157765	RYBP (-144044)
chr10	80886925	80887233	PE-PP1.common_peak30723	ZMIZ1 (+58287)
chr1	27158088	27158961	PE-PP1.common_peak2919	ZDHHC18 (+5324)
chr3	48442337	48442644	PE-PP1.common_peak155353	PLXNB1 (+28381)
chr1	116767664	116768212	PE-PP1.common_peak11754	MAB21L3 (+113562)
chr7	100143808	100144533	PE-PP1.common_peak227169	AGFG2 (+7323)
chr17	2299996	2300449	PE-PP1.common_peak94557	MNT (+4189)
chr2	47306139	47306726	PE-PP1.common_peak119485	C2orf61 (+76084)
chr7	140675529	140676368	PE-PP1.common_peak231046	MRPS33 (+38530)
chr10	98061017	98061757	PE-PP1.common_peak32494	DNTT (-2766)
chr1	227132815	227133759	PE-PP1.common_peak21494	ADCK3 (+48050)
chr18	55691357	55691911	PE-PP1.common_peak107301	NEDD4L (-19976)
chr4	57167379	57167987	PE-PP1.common_peak173819	AASDH (+85983)
chr7	34494063	34494528	PE-PP1.common_peak221843	NONE
chr11	57710431	57711153	PE-PP1.common_peak41513	OR9Q1 (-80561)
chr19	10754897	10755833	PE-PP1.common_peak110146	ILF3 (-9572)
chr11	2009920	2010355	PE-PP1.common_peak36696	MRPL23 (+41630)
chr22	46775398	46775709	PE-PP1.common_peak150113	TRMU (+44232)
chr19	45299845	45300515	PE-PP1.common_peak113087	BCAM (-12180)
chr9	92240610	92241942	PE-PP1.common_peak252880	GADD45G (+21348)
chr19	33667216	33668775	PE-PP1.common_peak111862	LRP3 (-17494)
chr11	47140329	47140865	PE-PP1.common_peak41128	ARFGAP2 (+58036)
chr22	44787397	44788053	PE-PP1.common_peak149899	KIAA1644 (-78994)
chr10	11757808	11758485	PE-PP1.common_peak24939	ECHDC3 (-26218)
chr9	126440307	126441799	PE-PP1.common_peak256272	NONE
chr3	187888709	187889349	PE-PP1.common_peak167986	LPP (-41692)
chr17	74134026	74134981	PE-PP1.common_peak101586	FOXJ1 (+2876)
chr22	30602773	30603383	PE-PP1.common_peak148365	LIF (+39762)
chr16	67850335	67850900	PE-PP1.common_peak91902	TSNAXIP1 (+9591)
chr13	114270892	114272083	PE-PP1.common_peak70513	TFDP1 (+32432)
chr11	44228677	44229261	PE-PP1.common_peak40734	ALX4 (+102747)
chr3	156837880	156838723	PE-PP1.common_peak164973	CCNL1 (+39700)
chr13	113547201	113547528	PE-PP1.common_peak70409	MCF2L (-76170)
chr3	72987554	72988275	PE-PP1.common_peak157812	GXYLT2 (+50691)
chr9	112239602	112240451	PE-PP1.common_peak254702	PTPN3 (+20559)
chr17	183772	184257	PE-PP1.common_peak94285	RPH3AL (+18583)
chr1	228918650	228919642	PE-PP1.common_peak21678	RHOU (+48322)
chr22	38027001	38027427	PE-PP1.common_peak149130	SH3BP1 (-8268)
chr1	179120947	179121736	PE-PP1.common_peak16264	TOR3A (+70830)
chr8	101836633	101837613	PE-PP1.common_peak241953	PABPC1 (-102183)
chr8	17518953	17519682	PE-PP1.common_peak234606	PDGFRL (+85376)
chr16	70052210	70052641	PE-PP1.common_peak92134	CLEC18A (+67343)
chrX	131119118	131120124	PE-PP1.common_peak264464	ENSG00000134602 (-37672)
chr4	152339150	152340007	PE-PP1.common_peak182031	PRSS48 (+141256)
chr11	65989601	65990553	PE-PP1.common_peak42537	KLC2 (-34688)
chr18	52615441	52616327	PE-PP1.common_peak106994	CCDC68 (+10855)
chr1	84206949	84207790	PE-PP1.common_peak8738	NONE
chr12	120835537	120836301	PE-PP1.common_peak60884	MSI1 (-28936)
chr16	84130207	84130615	PE-PP1.common_peak93533	MBTPS1 (+20100)
chr3	196688752	196689886	PE-PP1.common_peak168936	PIGZ (+6385)
chr8	8932298	8932807	PE-PP1.common_peak233793	ERI1 (+72896)
chr14	62026392	62026820	PE-PP1.common_peak74277	HIF1A (-137734)
chr16	5092540	5093068	PE-PP1.common_peak87355	NAGPA (-8869)
chr5	149889990	149890391	PE-PP1.common_peak198855	NDST1 (+2517)
chr3	71256709	71257117	PE-PP1.common_peak157581	FOXP1 (-76925)
chrX	27463529	27464106	PE-PP1.common_peak259367	NONE
chr3	186323779	186324326	PE-PP1.common_peak167786	AHSG (-6659)
chr7	98788163	98788814	PE-PP1.common_peak227012	KPNA7 (+16640)
chr2	110727485	110728159	PE-PP1.common_peak124925	LIMS3 (+71817)
chr2	205052279	205052842	PE-PP1.common_peak133709	NONE
chr2	149981371	149982253	PE-PP1.common_peak128593	LYPD6B (+86831)
chr11	67426696	67427223	PE-PP1.common_peak42714	ACY3 (-8830)
chr14	75380584	75381152	PE-PP1.common_peak75587	RPS6KL1 (+9137)
chr2	201461493	201461929	PE-PP1.common_peak133350	AOX1 (+11120)
chr2	97269892	97270272	PE-PP1.common_peak123653	KANSL3 (+33964)
chr10	133580994	133582001	PE-PP1.common_peak36237	PPP2R2D (-166457)
chr19	781878	783071	PE-PP1.common_peak109098	PTBP1 (-14600)
chr17	73743780	73744384	PE-PP1.common_peak101527	GALK1 (+17710)
chr22	24363761	24364288	PE-PP1.common_peak147741	GSTT1 (+20259)
chr1	37088877	37089411	PE-PP1.common_peak3997	CSF3R (-140265)
chr3	47435376	47436417	PE-PP1.common_peak155269	PTPN23 (+13387)
chr4	139725631	139726429	PE-PP1.common_peak180736	NONE
chr7	75535142	75535973	PE-PP1.common_peak224984	POR (-8839)
chr2	176470359	176471585	PE-PP1.common_peak131045	NONE
chr7	110162832	110163359	PE-PP1.common_peak228174	NONE
chr11	66822479	66822929	PE-PP1.common_peak42638	RHOD (-1585)
chr17	29721633	29721927	PE-PP1.common_peak96960	RAB11FIP4 (+3138)
chr5	176817394	176818022	PE-PP1.common_peak201809	SLC34A1 (+6263)
chr7	52356997	52357332	PE-PP1.common_peak223652	NONE
chr6	151481943	151482546	PE-PP1.common_peak216467	AKAP12 (-78889)
chr1	16393420	16394174	PE-PP1.common_peak1707	FAM131C (+6324)
chr18	42382734	42383619	PE-PP1.common_peak105899	SETBP1 (+122314)
chr9	116843129	116844008	PE-PP1.common_peak255169	AMBP (-2817)
chr17	25823479	25824054	PE-PP1.common_peak96553	KSR1 (+24731)
chr4	75769893	75770524	PE-PP1.common_peak175156	BTC (-50313)
chr5	1181635	1182144	PE-PP1.common_peak185701	SLC6A19 (-19820)
chr12	27609416	27610201	PE-PP1.common_peak52397	SMCO2 (-9934)
chr7	16627206	16627897	PE-PP1.common_peak220039	ANKMY2 (+57890)
chr8	19202579	19203226	PE-PP1.common_peak234780	SH2D4A (+31775)
chr2	169547557	169548074	PE-PP1.common_peak130419	NOSTRIN (-106845)
chr1	93288434	93288918	PE-PP1.common_peak9622	RPL5 (-8906)
chr12	116796618	116797355	PE-PP1.common_peak60460	MED13L (-81844)
chr11	65072988	65073893	PE-PP1.common_peak42389	CDC42EP2 (-11250)
chr19	42942612	42942885	PE-PP1.common_peak112837	CXCL17 (+4451)
chr16	11458102	11458950	PE-PP1.common_peak87962	RMI2 (+19238)
chr20	30616608	30617089	PE-PP1.common_peak140585	CCM2L (+18596)
chr1	229234525	229235329	PE-PP1.common_peak21722	TMEM78 (-150456)
chr16	87695129	87695649	PE-PP1.common_peak93965	JPH3 (+58878)
chr21	33964968	33966176	PE-PP1.common_peak145447	TCP10L (-7729)
chr3	77228937	77229399	PE-PP1.common_peak158197	NONE
chr17	29362524	29363128	PE-PP1.common_peak96940	NF1 (-59119)
chr22	21599042	21599860	PE-PP1.common_peak147406	GGT2 (-17525)
chr11	3888500	3889527	PE-PP1.common_peak36899	STIM1 (+12082)
chr16	70744995	70745933	PE-PP1.common_peak92223	MTSS1L (-25495)
chr16	46952616	46953751	PE-PP1.common_peak89915	GPT2 (+34894)
chr11	72109004	72110084	PE-PP1.common_peak43227	CLPB (+36148)
chr22	22465319	22465787	PE-PP1.common_peak147515	TOP3B (-128406)
chr6	49354545	49355452	PE-PP1.common_peak207626	MUT (+75905)
chr5	175145438	175146111	PE-PP1.common_peak201610	HRH2 (+60742)
chrX	64460665	64461817	PE-PP1.common_peak261146	NONE
chr4	41910835	41911851	PE-PP1.common_peak172788	TMEM33 (-25794)
chr15	48165140	48165697	PE-PP1.common_peak80980	SEMA6D (+154733)
chr14	94031356	94032293	PE-PP1.common_peak77360	NONE
chr8	22951666	22952212	PE-PP1.common_peak235168	TNFRSF10C (-8164)
chr17	42687589	42688085	PE-PP1.common_peak98348	C17orf104 (-46003)
chr6	90153261	90154057	PE-PP1.common_peak210670	RRAGD (-31670)
chr20	31044645	31046067	PE-PP1.common_peak140634	C20orf112 (+25918)
chr1	22247840	22248417	PE-PP1.common_peak2337	HSPG2 (+15661)
chr1	108594287	108595156	PE-PP1.common_peak10898	VAV3 (-86956)
chr1	205672274	205672888	PE-PP1.common_peak18965	SLC45A3 (-22994)
chr3	78968239	78968911	PE-PP1.common_peak158323	NONE
chr14	55304425	55304986	PE-PP1.common_peak73613	GCH1 (+64864)
chr11	12269851	12270387	PE-PP1.common_peak37843	MICALCL (-38328)
chr14	84282998	84283538	PE-PP1.common_peak76471	NONE
chr9	137220228	137221343	PE-PP1.common_peak257412	RXRA (+2360)
chr4	48720629	48721391	PE-PP1.common_peak173289	FRYL (+61306)
chr7	1002825	1003631	PE-PP1.common_peak218662	ADAP1 (-8895)
chr11	65319053	65319888	PE-PP1.common_peak42434	LTBP3 (+6228)
chr1	213545342	213545941	PE-PP1.common_peak19961	NONE
chr7	83192155	83192832	PE-PP1.common_peak225654	SEMA3E (+85832)
chr4	37409422	37410589	PE-PP1.common_peak172317	C4orf19 (-175849)
chr2	128418688	128419436	PE-PP1.common_peak126623	LIMS2 (+3058)
chr1	109819924	109820573	PE-PP1.common_peak11042	PSRC1 (+5541)
chr20	32843423	32844103	PE-PP1.common_peak140864	AHCY (+47391)
chr17	15750969	15751779	PE-PP1.common_peak95872	ADORA2B (-96857)
chr15	41139536	41139933	PE-PP1.common_peak80364	SPINT1 (+3519)
chr11	69045464	69045919	PE-PP1.common_peak42901	NONE
chr8	27213403	27214306	PE-PP1.common_peak235598	PTK2B (+44856)
chr12	133093540	133094406	PE-PP1.common_peak62199	FBRSL1 (+27836)
chr12	48294323	48294651	PE-PP1.common_peak53804	VDR (+4299)
chr3	125785366	125786057	PE-PP1.common_peak161866	SLC41A3 (+17435)
chr22	38638900	38639504	PE-PP1.common_peak149229	TMEM184B (+29838)
chr2	43201584	43202868	PE-PP1.common_peak119042	HAAO (-182494)
chr20	55838922	55839900	PE-PP1.common_peak143486	BMP7 (+2273)
chr16	89611588	89611984	PE-PP1.common_peak94191	RPL13 (-15333)
chr4	58148316	58149327	PE-PP1.common_peak173924	IGFBP7 (-172271)
chr9	17807555	17808200	PE-PP1.common_peak248014	NONE
chr11	72489784	72490494	PE-PP1.common_peak43282	STARD10 (+14587)
chr22	39739259	39739948	PE-PP1.common_peak149369	SYNGR1 (-6397)
chr11	67905368	67905935	PE-PP1.common_peak42783	CHKA (-16981)
chr19	19477381	19478129	PE-PP1.common_peak111077	GATAD2A (-18887)
chr12	3350804	3351188	PE-PP1.common_peak50047	TSPAN9 (+164453)
chr12	50468823	50469687	PE-PP1.common_peak54058	SMARCD1 (-9500)
chr5	66531274	66532081	PE-PP1.common_peak190960	CD180 (-39051)
chr12	47740404	47740853	PE-PP1.common_peak53741	NONE
chr17	77716629	77717191	PE-PP1.common_peak101972	ENPP7 (+12229)
chr7	68713151	68713849	PE-PP1.common_peak224318	NONE
chr1	228555131	228556157	PE-PP1.common_peak21611	TRIM11 (+38897)
chr7	137749451	137750135	PE-PP1.common_peak230724	AKR1D1 (-11430)
chr17	70169504	70170214	PE-PP1.common_peak101037	SOX9 (+52698)
chr12	56183011	56183524	PE-PP1.common_peak54751	SARNP (+28272)
chr14	37935619	37936191	PE-PP1.common_peak72303	FOXA1 (+128334)
chr3	66059217	66059855	PE-PP1.common_peak157120	MAGI1 (-35553)
chr3	48772287	48773231	PE-PP1.common_peak155395	IP6K2 (-18076)
chr8	103820562	103821034	PE-PP1.common_peak242182	AZIN1 (+56167)
chr17	36089862	36090567	PE-PP1.common_peak97564	HNF1B (+15022)
chr11	28190297	28190727	PE-PP1.common_peak39382	METTL15 (+60611)
chr12	48381974	48382700	PE-PP1.common_peak53813	COL2A1 (+15932)
chr5	34466397	34467313	PE-PP1.common_peak188355	NONE
chr17	16189145	16189909	PE-PP1.common_peak95912	CENPV (+67286)
chr16	24697193	24698152	PE-PP1.common_peak89087	TNRC6A (-43361)
chr22	41040649	41041037	PE-PP1.common_peak149512	MKL1 (-8154)
chr22	22973571	22974409	PE-PP1.common_peak147571	GGTLC2 (-14826)
chr12	106667962	106669349	PE-PP1.common_peak59473	CKAP4 (-26890)
chr9	3884689	3885497	PE-PP1.common_peak246690	NONE
chr14	20911216	20912141	PE-PP1.common_peak70631	KLHL33 (-7878)
chr15	42239495	42240394	PE-PP1.common_peak80476	EHD4 (+24831)
chr12	6844734	6845328	PE-PP1.common_peak50406	COPS7A (+12124)
chr1	22999771	23000942	PE-PP1.common_peak2451	C1QB (+20675)
chr6	64220028	64220373	PE-PP1.common_peak208628	PTP4A1 (-61716)
chr18	47493450	47493876	PE-PP1.common_peak106505	ACAA2 (-153333)
chr19	51865943	51866523	PE-PP1.common_peak113940	ETFB (-5873)
chr5	38660280	38660800	PE-PP1.common_peak188797	LIFR (-65034)
chr19	13720633	13721467	PE-PP1.common_peak110454	CACNA1A (-104012)
chr22	45080419	45081185	PE-PP1.common_peak149926	PRR5 (+7837)
chr20	62527679	62528058	PE-PP1.common_peak144142	DNAJC5 (+1334)
chr1	7812244	7813209	PE-PP1.common_peak789	VAMP3 (-18602)
chr6	107682993	107683678	PE-PP1.common_peak212123	PDSS2 (+97431)
chr11	6659190	6659558	PE-PP1.common_peak37212	DCHS1 (+17711)
chr3	149260119	149260948	PE-PP1.common_peak164180	TM4SF4 (+68773)
chr10	128527650	128528387	PE-PP1.common_peak35825	DOCK1 (-65959)
chr2	43426870	43427675	PE-PP1.common_peak119086	ZFP36L2 (+26475)
chr1	25400279	25400955	PE-PP1.common_peak2708	RUNX3 (-109116)
chr17	70417301	70417874	PE-PP1.common_peak101073	NONE
chr15	86309064	86310108	PE-PP1.common_peak84897	KLHL25 (+28675)
chr22	29755417	29755900	PE-PP1.common_peak148279	AP1B1 (+28913)
chr11	73046503	73046914	PE-PP1.common_peak43345	ARHGEF17 (+27375)
chr1	61648936	61649591	PE-PP1.common_peak6627	NFIA (+101730)
chr1	161179496	161180129	PE-PP1.common_peak14282	FCER1G (-5274)
chr22	23950776	23951268	PE-PP1.common_peak147698	C22orf43 (+23486)
chr7	17169721	17170291	PE-PP1.common_peak220113	AHR (-168240)
chr2	206670703	206671817	PE-PP1.common_peak133873	NRP2 (+124036)
chr10	109778628	109779697	PE-PP1.common_peak33801	NONE
chr16	87279850	87280638	PE-PP1.common_peak93916	FBXO31 (+137119)
chr10	79608755	79609571	PE-PP1.common_peak30531	DLG5 (+77121)
chr2	158952464	158952822	PE-PP1.common_peak129402	NONE
chr12	6944853	6945379	PE-PP1.common_peak50425	GNB3 (-4259)
chr19	32841398	32841738	PE-PP1.common_peak111781	ZNF507 (+5068)
chr22	45015928	45016626	PE-PP1.common_peak149916	PRR5 (-56688)
chrX	39584255	39584978	PE-PP1.common_peak259979	NONE
chr2	174091799	174092410	PE-PP1.common_peak130830	CDCA7 (-127484)
chr14	76378231	76378769	PE-PP1.common_peak75689	TGFB3 (+69034)
chr2	43155765	43156750	PE-PP1.common_peak119030	HAAO (-136526)
chr6	79867570	79868076	PE-PP1.common_peak209765	HMGN3 (+76583)
chr4	56080331	56081006	PE-PP1.common_peak173714	KDR (-88913)
chr22	40432561	40433028	PE-PP1.common_peak149462	GRAP2 (+135709)
chr12	94783334	94784199	PE-PP1.common_peak58244	CCDC41 (+69961)
chr16	89479202	89479581	PE-PP1.common_peak94172	ANKRD11 (+77577)
chr14	54309459	54310209	PE-PP1.common_peak73504	BMP4 (+113695)
chr17	44121639	44122218	PE-PP1.common_peak98514	STH (+45313)
chr2	26908989	26909842	PE-PP1.common_peak117467	KCNK3 (-6203)
chr13	108806430	108807332	PE-PP1.common_peak69925	LIG4 (+60249)
chr9	107827567	107828147	PE-PP1.common_peak254227	ABCA1 (-137339)
chr4	64455344	64456184	PE-PP1.common_peak174295	NONE
chr8	11486053	11486820	PE-PP1.common_peak234057	GATA4 (-75276)
chr11	34621857	34623087	PE-PP1.common_peak39987	EHF (-31539)
chr11	17791424	17792110	PE-PP1.common_peak38460	KCNC1 (+35408)
chr17	16424326	16424937	PE-PP1.common_peak95948	ZNF287 (+47851)
chr15	90371502	90372346	PE-PP1.common_peak85348	ANPEP (-13830)
chr15	91100733	91101813	PE-PP1.common_peak85441	CRTC3 (+27973)
chr4	40578869	40580000	PE-PP1.common_peak172623	RBM47 (-62660)
chr13	74393695	74394495	PE-PP1.common_peak67045	KLF12 (+175091)
chr19	45228435	45228925	PE-PP1.common_peak113077	BCL3 (-23124)
chr11	66235321	66235634	PE-PP1.common_peak42570	PELI3 (+1138)
chr1	236056003	236056701	PE-PP1.common_peak22518	LYST (-26132)
chr4	8588256	8588770	PE-PP1.common_peak169955	CPZ (-5874)
chr18	64812743	64813602	PE-PP1.common_peak108112	NONE
chr12	125271092	125271474	PE-PP1.common_peak61392	SCARB1 (+77110)
chr10	122823258	122823642	PE-PP1.common_peak35193	NONE
chr11	70917054	70917631	PE-PP1.common_peak43089	SHANK2 (-58971)
chr17	27396478	27397171	PE-PP1.common_peak96771	TIAF1 (+9050)
chr1	161646733	161647337	PE-PP1.common_peak14359	FCGR2B (+14084)
chr2	49467776	49468810	PE-PP1.common_peak119760	FSHR (-86617)
chr4	9605636	9606282	PE-PP1.common_peak170039	DEFB131 (+159699)
chr2	15813773	15814603	PE-PP1.common_peak116235	DDX1 (+82886)
chr11	6386892	6387336	PE-PP1.common_peak37160	SMPD1 (-24547)
chr1	115731421	115732290	PE-PP1.common_peak11636	TSPAN2 (-99771)
chr1	235011767	235012958	PE-PP1.common_peak22395	NONE
chr5	34756886	34757728	PE-PP1.common_peak188403	RAI14 (+72648)
chr1	94533590	94535117	PE-PP1.common_peak9775	ABCA4 (+52334)
chr22	31709274	31710002	PE-PP1.common_peak148509	PIK3IP1 (-21124)
chr10	114602575	114603245	PE-PP1.common_peak34339	TCF7L2 (-107099)
chr6	152598873	152599530	PE-PP1.common_peak216596	NONE
chr4	104283086	104283559	PE-PP1.common_peak177765	CENPE (-163757)
chr11	72487885	72488243	PE-PP1.common_peak43281	STARD10 (+16662)
chr21	45122883	45123725	PE-PP1.common_peak146577	PDXK (-15689)
chr20	43969086	43969395	PE-PP1.common_peak142128	SDC4 (+7823)
chr1	8469122	8469595	PE-PP1.common_peak872	SLC45A1 (+91473)
chr7	126330946	126331967	PE-PP1.common_peak229554	NONE
chr9	135978455	135979169	PE-PP1.common_peak257273	RALGDS (+17751)
chr22	38583333	38584119	PE-PP1.common_peak149219	PLA2G6 (-5917)
chr4	92968406	92969009	PE-PP1.common_peak176806	NONE
chr20	48200007	48201025	PE-PP1.common_peak142659	PTGIS (-15833)
chr1	204071103	204072238	PE-PP1.common_peak18721	SOX13 (+28939)
chr8	142244679	142245307	PE-PP1.common_peak245857	SLC45A4 (-6320)
chr10	134835588	134836772	PE-PP1.common_peak36379	GPR123 (-65229)
chr3	170048608	170049417	PE-PP1.common_peak166148	SKIL (-28398)
chr22	45641671	45642688	PE-PP1.common_peak149997	UPK3A (-38683)
chr1	227162244	227163187	PE-PP1.common_peak21495	ADCK3 (+77479)
chr1	44568838	44569777	PE-PP1.common_peak4780	KLF17 (-15214)
chr5	33854769	33855372	PE-PP1.common_peak188307	ADAMTS12 (+37226)
chr17	62293742	62294814	PE-PP1.common_peak100294	TEX2 (+46309)
chr4	188896015	188896501	PE-PP1.common_peak185332	ZFP42 (-20667)
chr13	111094170	111094843	PE-PP1.common_peak70182	RAB20 (+119573)
chr16	428999	429791	PE-PP1.common_peak86749	TMEM8A (+2587)
chr10	115300577	115301666	PE-PP1.common_peak34432	HABP2 (-11663)
chr20	48094575	48095155	PE-PP1.common_peak142641	KCNB1 (+4319)
chr5	13708714	13709373	PE-PP1.common_peak186804	NONE
chr17	72759729	72760557	PE-PP1.common_peak101399	NAT9 (+12327)
chr20	23601219	23602023	PE-PP1.common_peak140190	CST9 (-15108)
chr19	45981624	45982559	PE-PP1.common_peak113185	FOSB (+10839)
chr1	145283331	145283970	PE-PP1.common_peak12501	NOTCH2NL (+59052)
chr10	82498380	82499431	PE-PP1.common_peak30936	NONE
chr3	140630569	140631064	PE-PP1.common_peak163376	SLC25A36 (-29912)
chr2	101855669	101856517	PE-PP1.common_peak124062	CNOT11 (-13171)
chr2	122092253	122093308	PE-PP1.common_peak126066	TFCP2L1 (-49998)
chr20	44096498	44096942	PE-PP1.common_peak142155	WFDC2 (-1626)
chr18	40865870	40866660	PE-PP1.common_peak105762	SYT4 (-8650)
chr15	57872529	57873583	PE-PP1.common_peak81909	GCOM1 (-11050)
chr7	73634543	73635675	PE-PP1.common_peak224797	LAT2 (+11361)
chr2	231206385	231207292	PE-PP1.common_peak136474	SP140L (+14940)
chr3	128773419	128773900	PE-PP1.common_peak162194	GP9 (-5950)
chr17	170571	171542	PE-PP1.common_peak94284	RPH3AL (+31541)
chr8	8111486	8112095	PE-PP1.common_peak233683	ENSG00000182319 (+132217)
chr17	46872871	46873418	PE-PP1.common_peak98786	TTLL6 (+21431)
chr13	26596693	26597294	PE-PP1.common_peak62830	SHISA2 (+28175)
chr2	70044057	70044418	PE-PP1.common_peak121660	GMCL1 (-12536)
chr15	81131345	81132134	PE-PP1.common_peak84349	KIAA1199 (+60028)
chr4	17491974	17492681	PE-PP1.common_peak170846	QDPR (+21529)
chr14	21165607	21166231	PE-PP1.common_peak70684	ANG (+13583)
chr10	123260083	123260724	PE-PP1.common_peak35247	FGFR2 (+97513)
chr7	120953655	120954803	PE-PP1.common_peak229079	WNT16 (-14828)
chr4	89083815	89084149	PE-PP1.common_peak176516	ABCG2 (-3918)
chr3	186649644	186650193	PE-PP1.common_peak167829	ST6GAL1 (+1645)
chr14	24895804	24896732	PE-PP1.common_peak71157	KHNYN (-2224)
chr17	48670373	48671238	PE-PP1.common_peak99034	CACNA1G (+31985)
chr7	100401010	100401533	PE-PP1.common_peak227209	EPHB4 (+23849)
chr7	44170554	44171398	PE-PP1.common_peak222812	POLD2 (-7869)
chr2	71682941	71683993	PE-PP1.common_peak121830	DYSF (-10365)
chrX	87815337	87816149	PE-PP1.common_peak262191	CPXCR1 (-186483)
chr5	82872858	82873383	PE-PP1.common_peak192440	VCAN (+105837)
chr3	28270859	28271996	PE-PP1.common_peak153323	CMC1 (-11658)
chr22	18955185	18956000	PE-PP1.common_peak147107	PRODH (-31527)
chr22	23881645	23882138	PE-PP1.common_peak147690	IGLL1 (+40603)
chr13	98813630	98814345	PE-PP1.common_peak68908	RNF113B (+15531)
chr12	98520259	98520773	PE-PP1.common_peak58604	NONE
chr2	120245006	120245910	PE-PP1.common_peak125844	SCTR (+36612)
chr7	158807911	158808894	PE-PP1.common_peak232891	VIPR2 (+129246)
chr17	34965091	34965931	PE-PP1.common_peak97448	MRM1 (+7510)
chr9	109163204	109163731	PE-PP1.common_peak254364	NONE
chr18	44948925	44949230	PE-PP1.common_peak106196	SKOR2 (-173524)
chr6	157960732	157961445	PE-PP1.common_peak217123	ZDHHC14 (+158924)
chr3	141447121	141447734	PE-PP1.common_peak163488	RNF7 (-9618)
chr2	42054080	42055102	PE-PP1.common_peak118884	NONE
chr8	134332653	134333216	PE-PP1.common_peak245043	NDRG1 (-23106)
chr3	51129331	51130238	PE-PP1.common_peak155629	NONE
chr4	4034686	4035242	PE-PP1.common_peak169426	OTOP1 (+193652)
chr5	836120	836711	PE-PP1.common_peak185640	ZDHHC11 (+14685)
chr10	71120374	71121465	PE-PP1.common_peak29648	TACR2 (+55703)
chr3	170874829	170875635	PE-PP1.common_peak166245	SLC2A2 (-130693)
chr3	71257207	71258270	PE-PP1.common_peak157582	FOXP1 (-77751)
chr6	129796555	129797370	PE-PP1.common_peak214282	NONE
chr14	94211603	94212583	PE-PP1.common_peak77378	PRIMA1 (+42734)
chr22	26726936	26727289	PE-PP1.common_peak147986	ASPHD2 (-98126)
chr3	52885239	52885967	PE-PP1.common_peak155814	ENSG00000243696 (-15858)
chr16	72106767	72107245	PE-PP1.common_peak92345	HPR (+9883)
chr1	120674030	120674936	PE-PP1.common_peak12205	NOTCH2 (-62243)
chr8	37461889	37462536	PE-PP1.common_peak236552	ZNF703 (-91056)
chr1	165827427	165828088	PE-PP1.common_peak14795	UCK2 (+30990)
chr21	44534441	44535184	PE-PP1.common_peak146520	U2AF1 (-7116)
chr18	20143105	20143629	PE-PP1.common_peak103940	CTAGE1 (-145489)
chr3	194233459	194234075	PE-PP1.common_peak168676	ATP13A3 (-14674)
chr6	80318391	80319322	PE-PP1.common_peak209819	SH3BGRL2 (-22143)
chr5	119483954	119484460	PE-PP1.common_peak195645	NONE
chr12	122124702	122125366	PE-PP1.common_peak61048	MORN3 (-17474)
chr9	130740199	130740587	PE-PP1.common_peak256724	FAM102A (+2399)
chr10	127730225	127731209	PE-PP1.common_peak35743	FANK1 (+145609)
chr4	122046098	122047249	PE-PP1.common_peak179326	NDNF (-53001)
chr17	14276196	14277068	PE-PP1.common_peak95741	HS3ST3B1 (+72232)
chr19	3443628	3444755	PE-PP1.common_peak109421	C19orf77 (+36348)
chr1	204264498	204265209	PE-PP1.common_peak18752	GOLT1A (-81634)
chr3	126209341	126209981	PE-PP1.common_peak161908	ZXDC (-14899)
chr11	34305718	34306961	PE-PP1.common_peak39951	ABTB2 (+73215)
chr16	1209593	1210479	PE-PP1.common_peak86867	CACNA1H (+6795)
chr12	121772413	121772907	PE-PP1.common_peak60997	ANAPC5 (+17605)
chr17	41868989	41869367	PE-PP1.common_peak98247	DUSP3 (-12822)
chr2	128195317	128196303	PE-PP1.common_peak126600	PROC (+19807)
chr6	26316469	26317061	PE-PP1.common_peak204996	HIST1H4H (-31003)
chr17	46034214	46034691	PE-PP1.common_peak98689	CDK5RAP3 (-13954)
chr9	79071080	79071657	PE-PP1.common_peak251597	GCNT1 (+14787)
chr19	10691656	10692204	PE-PP1.common_peak110140	AP1M2 (+6060)
chr3	50483322	50483678	PE-PP1.common_peak155569	CACNA2D2 (+57354)
chr6	164149473	164150853	PE-PP1.common_peak217825	NONE
chr14	100597332	100598017	PE-PP1.common_peak78073	DEGS2 (+28825)
chr7	592364	593809	PE-PP1.common_peak218634	PDGFA (-34056)
chr22	46636619	46637168	PE-PP1.common_peak150099	CDPF1 (+9682)
chr5	98418709	98419489	PE-PP1.common_peak193781	CHD1 (-156859)
chr16	87421854	87422367	PE-PP1.common_peak93935	MAP1LC3B (-3295)
chr7	47353088	47354132	PE-PP1.common_peak223104	NONE
chr5	173146444	173147057	PE-PP1.common_peak201373	BOD1 (-103088)
chr20	61922020	61922995	PE-PP1.common_peak144067	COL20A1 (-2030)
chr15	65657280	65658156	PE-PP1.common_peak82709	IGDCC3 (+12660)
chr9	126985222	126986062	PE-PP1.common_peak256341	NEK6 (-34600)
chr16	81591708	81592021	PE-PP1.common_peak93280	CMIP (+113090)
chr18	55133621	55134361	PE-PP1.common_peak107249	ONECUT2 (+31074)
chr18	8341369	8342256	PE-PP1.common_peak103195	NONE
chr3	76747225	76747844	PE-PP1.common_peak158161	NONE
chr11	62248032	62248569	PE-PP1.common_peak42002	SCGB1A1 (+61794)
chrY	18038177	18039258	PE-PP1.common_peak266451	NONE
chr5	166153303	166153886	PE-PP1.common_peak200502	NONE
chr8	141635970	141636870	PE-PP1.common_peak245786	AGO2 (+9298)
chr12	117483254	117484114	PE-PP1.common_peak60545	TESC (+53590)
chr11	65133730	65134567	PE-PP1.common_peak42396	TIGD3 (+11911)
chrX	138176953	138177758	PE-PP1.common_peak264897	FGF13 (+108913)
chr18	56236582	56237398	PE-PP1.common_peak107379	ALPK2 (+59199)
chr12	114337018	114338392	PE-PP1.common_peak60226	RBM19 (+66406)
chr22	42092981	42093857	PE-PP1.common_peak149604	MEI1 (-2084)
chr17	80509709	80510095	PE-PP1.common_peak102332	FOXK2 (+32311)
chr5	172141725	172142354	PE-PP1.common_peak201243	DUSP1 (+56158)
chr10	98909843	98910586	PE-PP1.common_peak32573	SLIT1 (+35462)
chr16	88664047	88664885	PE-PP1.common_peak94069	ZC3H18 (+27677)
chr12	53813481	53813958	PE-PP1.common_peak54475	AMHR2 (-3919)
chr2	7061518	7061921	PE-PP1.common_peak115253	RNF144A (+4197)
chr8	117484008	117484409	PE-PP1.common_peak243293	NONE
chr16	56956313	56956814	PE-PP1.common_peak90934	HERPUD1 (-9396)
chr22	36866094	36866776	PE-PP1.common_peak149001	TXN2 (+11642)
chr6	91545142	91545735	PE-PP1.common_peak210860	NONE
chr22	36805823	36806752	PE-PP1.common_peak148988	MYH9 (-22225)
chr12	49626719	49627219	PE-PP1.common_peak53949	TUBA1C (-31721)
chr20	55784915	55785834	PE-PP1.common_peak143478	BMP7 (+56309)
chr4	140576272	140576595	PE-PP1.common_peak180860	MGST2 (-10488)
chr8	17177931	17179317	PE-PP1.common_peak234567	CNOT7 (-74237)
chr6	51814106	51814745	PE-PP1.common_peak207846	PKHD1 (+137997)
chr4	9543025	9543729	PE-PP1.common_peak170032	DEFB131 (+97117)
chr17	42160840	42161202	PE-PP1.common_peak98279	G6PC3 (+12918)
chr5	14250161	14250833	PE-PP1.common_peak186877	TRIO (+106686)
chr13	46518543	46519103	PE-PP1.common_peak64815	SIAH3 (-92952)
chr16	12118195	12119111	PE-PP1.common_peak88012	SNX29 (+48058)
chr1	182708691	182709411	PE-PP1.common_peak16656	NPL (-52343)
chr5	6213917	6214645	PE-PP1.common_peak186094	MED10 (+164426)
chr6	57912966	57913444	PE-PP1.common_peak208462	NONE
chr5	16591453	16592190	PE-PP1.common_peak187130	FAM134B (+25345)
chr20	30291901	30292954	PE-PP1.common_peak140544	BCL2L1 (+18273)
chr6	30717353	30717786	PE-PP1.common_peak205514	IER3 (-5239)
chr10	122500947	122501473	PE-PP1.common_peak35155	WDR11 (-109477)
chr13	27165064	27165565	PE-PP1.common_peak62886	WASF3 (+33428)
chr21	45557892	45558290	PE-PP1.common_peak146629	C21orf33 (+4604)
chr20	36771619	36772769	PE-PP1.common_peak141330	TGM2 (+21580)
chr16	4340250	4340863	PE-PP1.common_peak87249	TFAP4 (-17481)
chr19	33894122	33894943	PE-PP1.common_peak111893	CEBPG (+30297)
chr2	8552177	8552685	PE-PP1.common_peak115426	NONE
chr19	48706936	48707649	PE-PP1.common_peak113552	C19orf68 (+33344)
chr2	64631180	64632330	PE-PP1.common_peak121098	LGALSL (-49471)
chr10	103832522	103833001	PE-PP1.common_peak33159	HPS6 (+7615)
chr1	245734682	245735718	PE-PP1.common_peak23530	NONE
chrX	76061043	76062074	PE-PP1.common_peak261808	NONE
chr9	20031615	20032331	PE-PP1.common_peak248245	NONE
chr1	59350510	59351539	PE-PP1.common_peak6390	JUN (-101240)
chr14	81697900	81698467	PE-PP1.common_peak76269	GTF2A1 (-10918)
chr22	33175873	33176767	PE-PP1.common_peak148651	TIMP3 (-21367)
chr17	74381871	74382214	PE-PP1.common_peak101615	SPHK1 (+1312)
chr7	23261609	23262648	PE-PP1.common_peak220703	GPNMB (-24187)
chr17	6603340	6604425	PE-PP1.common_peak94970	SLC13A5 (+13003)
chr15	40294448	40294980	PE-PP1.common_peak80258	SRP14 (+36675)
chr1	245223868	245224482	PE-PP1.common_peak23445	EFCAB2 (+91004)
chr3	126247623	126248218	PE-PP1.common_peak161914	CHST13 (+4795)
chr16	81439184	81439818	PE-PP1.common_peak93251	CMIP (-39274)
chr19	6092238	6092995	PE-PP1.common_peak109719	RFX2 (+17928)
chr22	45151666	45152257	PE-PP1.common_peak149945	ARHGAP8 (+53580)
chr2	110401778	110403308	PE-PP1.common_peak124883	SEPT10 (-30760)
chr3	197317082	197317828	PE-PP1.common_peak169002	BDH1 (-34597)
chr5	110739925	110740487	PE-PP1.common_peak194753	STARD4 (+108002)
chr21	46560156	46560646	PE-PP1.common_peak146753	ADARB1 (+65908)
chr1	12588368	12589026	PE-PP1.common_peak1356	DHRS3 (+89040)
chr8	22807773	22808517	PE-PP1.common_peak235144	PEBP4 (-22724)
chr19	1324810	1325816	PE-PP1.common_peak109191	EFNA2 (+39160)
chr5	171983698	171984570	PE-PP1.common_peak201219	NEURL1B (-84135)
chr17	14101331	14101907	PE-PP1.common_peak95719	HS3ST3B1 (-102781)
chr12	26421515	26422108	PE-PP1.common_peak52299	SSPN (+73383)
chr12	32662626	32663076	PE-PP1.common_peak52873	FGD4 (+7757)
chr18	32810992	32811355	PE-PP1.common_peak105067	ZNF397 (-9827)
chr16	4997713	4998462	PE-PP1.common_peak87343	SEC14L5 (-10230)
chr10	99085542	99085885	PE-PP1.common_peak32590	FRAT1 (+6692)
chr6	158420463	158421085	PE-PP1.common_peak217186	SYNJ2 (+17855)
chr4	38244283	38245261	PE-PP1.common_peak172424	NONE
chr1	95587439	95588279	PE-PP1.common_peak9917	TMEM56-RWDD3 (+4380)
chr9	124737890	124738672	PE-PP1.common_peak256095	TTLL11 (+117604)
chr1	1185420	1185888	PE-PP1.common_peak117	FAM132A (-3552)
chr2	74378593	74378878	PE-PP1.common_peak122102	BOLA3 (-3615)
chr5	171601475	171602016	PE-PP1.common_peak201176	STK10 (+13644)
chr7	151560291	151561030	PE-PP1.common_peak232222	PRKAG2 (+13549)
chr1	113931300	113931603	PE-PP1.common_peak11491	MAGI3 (-2129)
chr5	31218760	31219690	PE-PP1.common_peak188046	CDH6 (+25368)
chr3	38438751	38439413	PE-PP1.common_peak154316	XYLB (+50812)
chr9	135989127	135990212	PE-PP1.common_peak257274	RALGDS (+6893)
chr13	45428403	45429167	PE-PP1.common_peak64699	NUFIP1 (+134833)
chr22	29179718	29180900	PE-PP1.common_peak148209	CCDC117 (+11647)
chr17	29925712	29926786	PE-PP1.common_peak96999	NONE
chr4	8248787	8249978	PE-PP1.common_peak169889	HTRA3 (-22109)
chr10	2121749	2122443	PE-PP1.common_peak23975	NONE
chr6	43774000	43774520	PE-PP1.common_peak207072	VEGFA (+35816)
chr11	7946071	7946574	PE-PP1.common_peak37354	OR10A6 (+3886)
chr7	156253466	156254214	PE-PP1.common_peak232634	SHH (-648873), C7orf13 (+179508)
chr18	54940218	54940866	PE-PP1.common_peak107223	ST8SIA3 (-77502)
chr15	86251574	86252268	PE-PP1.common_peak84890	KLHL25 (+86340)
chr3	139966561	139967005	PE-PP1.common_peak163299	NONE
chr1	17029648	17029982	PE-PP1.common_peak1797	NBPF1 (-89833)
chr15	85889561	85890354	PE-PP1.common_peak84838	AKAP13 (-34002)
chr1	207124621	207125245	PE-PP1.common_peak19143	PIGR (-5122)
chr9	139266888	139267627	PE-PP1.common_peak257573	CARD9 (+875)
chr17	75141702	75142291	PE-PP1.common_peak101702	SEC14L1 (+57166)
chr18	47920006	47920576	PE-PP1.common_peak106553	SKA1 (+18926)
chr20	61005236	61005817	PE-PP1.common_peak143965	RBBP8NL (-2938)
chr12	131467767	131468669	PE-PP1.common_peak62042	GPR133 (+29766)
chr12	121399321	121400059	PE-PP1.common_peak60955	HNF1A (-16656)
chr13	95775697	95776747	PE-PP1.common_peak68618	ABCC4 (+177461)
chr2	238624162	238624659	PE-PP1.common_peak137358	LRRFIP1 (+23429)
chr11	61213486	61214167	PE-PP1.common_peak41844	SDHAF2 (+16282)
chr20	57379451	57380392	PE-PP1.common_peak143649	GNAS (-47847)
chr20	35923912	35924547	PE-PP1.common_peak141209	MANBAL (-1069)
chr17	17936794	17937134	PE-PP1.common_peak96119	ATPAF2 (+5518)
chr10	47791587	47792226	PE-PP1.common_peak27784	ANXA8L2 (+44917)
chrX	38202054	38202803	PE-PP1.common_peak259883	OTC (-9369)
chr8	1840324	1841044	PE-PP1.common_peak233117	ARHGEF10 (+68542)
chr3	67590579	67591396	PE-PP1.common_peak157271	SUCLG2 (+114046)
chr14	67924308	67925189	PE-PP1.common_peak74811	PLEK2 (-45832)
chr5	152011635	152012347	PE-PP1.common_peak199102	NONE
chr20	36919400	36920043	PE-PP1.common_peak141342	BPI (-12803)
chr21	45994349	45995297	PE-PP1.common_peak146685	KRTAP10-4 (+1217)
chr10	103201827	103202305	PE-PP1.common_peak33089	BTRC (+88246)
chr17	32159280	32159724	PE-PP1.common_peak97184	NONE
chr19	30369938	30370531	PE-PP1.common_peak111601	URI1 (-62923)
chr3	170143317	170144414	PE-PP1.common_peak166156	CLDN11 (+7213)
chr3	46599615	46600419	PE-PP1.common_peak155171	TDGF1 (-18710)
chr2	135133350	135133872	PE-PP1.common_peak127297	NONE
chr10	13149490	13150727	PE-PP1.common_peak25060	OPTN (+7936)
chr14	71654389	71655462	PE-PP1.common_peak75237	NONE
chr2	21264961	21265333	PE-PP1.common_peak116903	APOB (+1798)
chr14	95678254	95678821	PE-PP1.common_peak77546	DICER1 (-54191)
chr17	47203471	47204155	PE-PP1.common_peak98825	B4GALNT2 (-6516)
chr2	9938082	9938608	PE-PP1.common_peak115616	TAF1B (-45138)
chr10	73596890	73597317	PE-PP1.common_peak29959	PSAP (+14022)
chr19	54714642	54715104	PE-PP1.common_peak114237	RPS9 (+10263)
chr9	123333678	123334519	PE-PP1.common_peak255924	CDK5RAP2 (+8337)
chr6	107585481	107586094	PE-PP1.common_peak212114	BEND3 (-150152)
chr3	127261261	127261864	PE-PP1.common_peak162005	TPRA1 (+48049)
chr6	117827523	117828052	PE-PP1.common_peak213141	DCBLD1 (+23968)
chr1	199211352	199211825	PE-PP1.common_peak18065	NONE
chr4	102449580	102450279	PE-PP1.common_peak177617	PPP3CA (-181293)
chr7	8279144	8279935	PE-PP1.common_peak219396	ICA1 (+22371)
chr14	96128164	96128716	PE-PP1.common_peak77615	TCL1B (-24314)
chr22	32598175	32598777	PE-PP1.common_peak148591	RFPL2 (+988)
chr12	70058706	70059185	PE-PP1.common_peak56121	BEST3 (+34250)
chr17	16301489	16302433	PE-PP1.common_peak95925	TRPV2 (-16895)
chr11	75470707	75471327	PE-PP1.common_peak43610	DGAT2 (-8760)
chr5	136334147	136334974	PE-PP1.common_peak197278	NONE
chr5	7391326	7391694	PE-PP1.common_peak186217	ADCY2 (-4811)
chr7	151065211	151065683	PE-PP1.common_peak232141	NUB1 (+26650)
chr19	47359312	47359987	PE-PP1.common_peak113389	AP2S1 (-5401)
chr6	91635028	91636028	PE-PP1.common_peak210868	NONE
chr15	69338108	69338672	PE-PP1.common_peak83096	NOX5 (+31356)
chr4	38905693	38906962	PE-PP1.common_peak172486	FAM114A1 (+36891)
chr11	409701	410533	PE-PP1.common_peak36509	SIGIRR (+4859)
chr1	213218379	213219449	PE-PP1.common_peak19926	RPS6KC1 (-5683)
chr16	67962410	67962857	PE-PP1.common_peak91920	CTRL (+3683)
chr3	13083750	13084884	PE-PP1.common_peak151812	IQSEC1 (-75149)
chr9	140010730	140011752	PE-PP1.common_peak257685	DPP7 (-2071)
chr7	358730	359474	PE-PP1.common_peak218607	FAM20C (+166133)
chr14	103339426	103340407	PE-PP1.common_peak78371	AMN (-49076)
chr17	76704544	76704996	PE-PP1.common_peak101887	CYTH1 (+73606)
chr7	47524908	47525549	PE-PP1.common_peak223137	TNS3 (+53970)
chr10	111841498	111842113	PE-PP1.common_peak34004	ADD3 (+74086)
chr11	66127051	66127452	PE-PP1.common_peak42555	SLC29A2 (+12039)
chr11	63774625	63775867	PE-PP1.common_peak42209	OTUB1 (+21361)
chr1	145165022	145165353	PE-PP1.common_peak12478	NOTCH2NL (-59411)
chr10	29907226	29908182	PE-PP1.common_peak26601	SVIL (+117026)
chr15	69650239	69651182	PE-PP1.common_peak83135	PAQR5 (+43969)
chr18	19773477	19774743	PE-PP1.common_peak103894	GATA6 (+24706)
chr5	159687258	159688533	PE-PP1.common_peak199960	CCNJL (+51711)
chr12	6267184	6268264	PE-PP1.common_peak50318	VWF (-33883)
chr1	169539371	169539933	PE-PP1.common_peak15257	F5 (+16174)
chr2	249586	250088	PE-PP1.common_peak114647	SH3YL1 (+14228)
chr2	65528140	65528810	PE-PP1.common_peak121220	ACTR2 (+73504)
chr12	133170551	133170907	PE-PP1.common_peak62211	P2RX2 (-24674)
chr21	37574452	37575217	PE-PP1.common_peak145775	DOPEY2 (+38002)
chr7	151418439	151419140	PE-PP1.common_peak232198	PRKAG2 (+155420)
chr22	38187814	38188270	PE-PP1.common_peak149159	H1F0 (-13072)
chr16	25918594	25919564	PE-PP1.common_peak89182	NONE
chr21	47572826	47573814	PE-PP1.common_peak146842	FTCD (+2161)
chr6	33557474	33559056	PE-PP1.common_peak205873	GGNBP1 (+6750)
chr17	4785088	4785776	PE-PP1.common_peak94804	CHRNE (+20937)
chr5	149516741	149517337	PE-PP1.common_peak198781	PDGFRB (+18384)
chr14	101943287	101943907	PE-PP1.common_peak78226	DIO3 (-84091)
chr9	136008749	136009814	PE-PP1.common_peak257277	RALGDS (-12719)
chr1	186134415	186134903	PE-PP1.common_peak17066	PRG4 (-130752)
chr10	123772600	123773394	PE-PP1.common_peak35311	TACC2 (+24288)
chr21	32671548	32672625	PE-PP1.common_peak145312	NONE
chr3	44442159	44442623	PE-PP1.common_peak154973	TCAIM (+62447)
chr12	121951435	121952256	PE-PP1.common_peak61012	KDM2B (+67043)
chr19	42748847	42749213	PE-PP1.common_peak112803	GSK3A (-2285)
chr9	43440783	43441790	PE-PP1.common_peak250185	SPATA31A6 (+189443)
chr4	125823301	125823910	PE-PP1.common_peak179693	ANKRD50 (-189719)
chr2	85288982	85289373	PE-PP1.common_peak122995	TCF7L1 (-71355)
chr11	93226308	93227000	PE-PP1.common_peak45254	SMCO4 (+50020)
chr18	30695947	30696651	PE-PP1.common_peak104886	NONE
chr4	73249045	73249525	PE-PP1.common_peak174945	ADAMTS3 (+185231)
chr11	112604768	112605408	PE-PP1.common_peak47042	NONE
chr10	114487982	114489086	PE-PP1.common_peak34312	NONE
chr15	45329131	45329738	PE-PP1.common_peak80684	SORD (+14133)
chr9	73084962	73085947	PE-PP1.common_peak251051	KLF9 (-55915)
chr17	43312051	43312389	PE-PP1.common_peak98426	FMNL1 (+13064)
chr2	62767456	62767947	PE-PP1.common_peak120950	TMEM17 (-34226)
chr3	50247860	50248875	PE-PP1.common_peak155528	GNAT1 (+19323)
chr2	111025432	111026183	PE-PP1.common_peak124956	NPHP1 (-63189)
chr12	49725116	49726028	PE-PP1.common_peak53968	C1QL4 (+5399)
chr17	36647992	36648648	PE-PP1.common_peak97627	ARHGAP23 (+63658)
chr21	44921740	44922863	PE-PP1.common_peak146555	SIK1 (-75294)
chr19	15358346	15358832	PE-PP1.common_peak110620	EPHX3 (-15346)
chr7	132824006	132824671	PE-PP1.common_peak230242	CHCHD3 (-57497)
chr4	1796944	1797980	PE-PP1.common_peak169207	FGFR3 (+2423)
chr9	45089395	45090411	PE-PP1.common_peak250317	NONE
chrX	10165425	10166150	PE-PP1.common_peak258355	CLCN4 (+40764)
chr19	1113055	1114071	PE-PP1.common_peak109159	GPX4 (+9627)
chr20	48526135	48526808	PE-PP1.common_peak142701	SPATA2 (+3804)
chr6	2515197	2515832	PE-PP1.common_peak202443	NONE
chr18	74802367	74803149	PE-PP1.common_peak108780	MBP (+41967)
chr6	44067692	44068292	PE-PP1.common_peak207125	TMEM63B (-26659)
chr2	13255731	13256294	PE-PP1.common_peak116041	NONE
chr12	106514293	106515050	PE-PP1.common_peak59444	NUAK1 (+19139)
chr16	9583701	9584271	PE-PP1.common_peak87775	NONE
chr22	20635963	20636417	PE-PP1.common_peak147278	USP41 (+108858)
chr10	37177752	37178274	PE-PP1.common_peak27315	NONE
chr19	49086933	49087958	PE-PP1.common_peak113608	SPACA4 (-22554)
chr1	161671968	161672455	PE-PP1.common_peak14360	FCRLA (-4550)
chr1	46985505	46986462	PE-PP1.common_peak5027	DMBX1 (+13315)
chr17	79313088	79314219	PE-PP1.common_peak102174	TMEM105 (-9180)
chr22	24280918	24281430	PE-PP1.common_peak147731	GSTT2B (+22199)
chr2	45500527	45501055	PE-PP1.common_peak119285	NONE
chr1	94581520	94582462	PE-PP1.common_peak9784	ABCA4 (+4697)
chr3	195566018	195566990	PE-PP1.common_peak168820	MUC4 (-27356)
chr14	90107777	90108489	PE-PP1.common_peak76989	FOXN3 (-22659)
chr1	147327143	147327800	PE-PP1.common_peak12707	GJA8 (-47474)
chr5	4615465	4616378	PE-PP1.common_peak185970	NONE
chr16	1486054	1486863	PE-PP1.common_peak86903	C16orf91 (-7114)
chr22	29492733	29493302	PE-PP1.common_peak148252	KREMEN1 (+23912)
chr10	33589245	33589845	PE-PP1.common_peak26953	NRP1 (+35645)
chr19	36310567	36311245	PE-PP1.common_peak112128	PRODH2 (-6705)
chr3	52480918	52481395	PE-PP1.common_peak155769	SEMA3G (-2114)
chr11	124751938	124752932	PE-PP1.common_peak48524	ROBO4 (+15742)
chr14	96131764	96132301	PE-PP1.common_peak77617	TCL1B (-20721)
chr3	125460622	125462259	PE-PP1.common_peak161820	OSBPL11 (-147507)
chr1	43157794	43158898	PE-PP1.common_peak4597	YBX1 (+10248)
chr11	80750487	80751570	PE-PP1.common_peak44134	NONE
chr2	62764239	62764694	PE-PP1.common_peak120949	TMEM17 (-30991)
chr14	71219936	71220856	PE-PP1.common_peak75201	MAP3K9 (+55855)
chr13	91154258	91155737	PE-PP1.common_peak68243	NONE
chr10	94486841	94487870	PE-PP1.common_peak32105	HHEX (+39411)
chr10	14653995	14654534	PE-PP1.common_peak25221	NONE
chr16	19000039	19001714	PE-PP1.common_peak88586	TMC7 (+5621)
chr5	149730056	149730799	PE-PP1.common_peak198822	TCOF1 (-6882)
chr3	32227442	32228211	PE-PP1.common_peak153699	CMTM8 (-52344)
chr5	139035272	139035671	PE-PP1.common_peak197582	CXXC5 (+7595)
chr1	150583929	150584619	PE-PP1.common_peak13015	ENSA (+17778)
chr20	45976941	45977837	PE-PP1.common_peak142381	ZMYND8 (+8025)
chr19	50088200	50088738	PE-PP1.common_peak113776	PRRG2 (+3886)
chr2	75063635	75063903	PE-PP1.common_peak122198	HK2 (+2661)
chr1	18735284	18735940	PE-PP1.common_peak1994	KLHDC7A (-71812)
chr9	130348617	130349108	PE-PP1.common_peak256664	FAM129B (-17496)
chr14	22956856	22957317	PE-PP1.common_peak70855	DAD1 (+101088)
chr6	36787546	36788240	PE-PP1.common_peak206271	CPNE5 (+19885)
chr1	9960298	9960955	PE-PP1.common_peak1065	CTNNBIP1 (+9694)
chr8	113469800	113470264	PE-PP1.common_peak243015	NONE
chr20	49545891	49546390	PE-PP1.common_peak142869	ADNP (+1609)
chr7	43341685	43342309	PE-PP1.common_peak222709	HECW1 (+189799)
chr10	24526716	24528231	PE-PP1.common_peak26075	KIAA1217 (+29381)
chr15	41859743	41861119	PE-PP1.common_peak80432	TYRO3 (+9199)
chr16	66560742	66561223	PE-PP1.common_peak91731	TK2 (+23332)
chr1	95534951	95535383	PE-PP1.common_peak9908	ALG14 (+3334)
chr2	241779728	241780386	PE-PP1.common_peak137624	KIF1A (-20332)
chr1	165078061	165078861	PE-PP1.common_peak14687	NONE
chr7	29303952	29304467	PE-PP1.common_peak221286	CPVL (-69318)
chr7	156401361	156402096	PE-PP1.common_peak232653	SHH (-796762), C7orf13 (+31619)
chr3	9464386	9465135	PE-PP1.common_peak151450	SETD5 (+25358)
chr9	109523626	109524375	PE-PP1.common_peak254390	ZNF462 (-101377)
chr1	208322907	208323650	PE-PP1.common_peak19295	PLXNA2 (+94386)
chr5	80508118	80508756	PE-PP1.common_peak192215	CKMT2 (-20706)
chr9	131637805	131638801	PE-PP1.common_peak256837	CCBL1 (+6029)
chr19	4851592	4852312	PE-PP1.common_peak109585	PLIN3 (+15828)
chr7	1752677	1753998	PE-PP1.common_peak218743	ELFN1 (+25583)
chr3	125415886	125417387	PE-PP1.common_peak161818	OSBPL11 (-102703)
chr11	57056320	57057178	PE-PP1.common_peak41397	TNKS1BP1 (+32922)
chr7	115057688	115058282	PE-PP1.common_peak228578	NONE
chr1	24031156	24032005	PE-PP1.common_peak2568	RPL11 (+13312)
chr15	31557083	31558337	PE-PP1.common_peak79442	KLF13 (-61348)
chr5	80094460	80095179	PE-PP1.common_peak192177	DHFR (-144018)
chr16	3179398	3179886	PE-PP1.common_peak87129	ZNF213 (-5387)
chr2	86148113	86149643	PE-PP1.common_peak123130	ST3GAL5 (-32741)
chr7	499995	500858	PE-PP1.common_peak218621	PDGFA (+58604)
chr21	43170598	43171222	PE-PP1.common_peak146326	RIPK4 (+16356)
chr16	3053658	3054605	PE-PP1.common_peak87102	CLDN9 (-8325)
chr3	115511054	115511513	PE-PP1.common_peak160838	GAP43 (+168927)
chr12	124466687	124467334	PE-PP1.common_peak61276	ZNF664 (+9341)
chr3	159631318	159632209	PE-PP1.common_peak165268	SCHIP1 (+74114)
chr6	36062996	36064141	PE-PP1.common_peak206177	MAPK13 (-34529)
chr2	61935035	61935519	PE-PP1.common_peak120866	FAM161A (+145911)
chr11	89051579	89052513	PE-PP1.common_peak44882	TYR (+141426)
chr11	108845764	108846824	PE-PP1.common_peak46672	NONE
chr6	78092676	78093337	PE-PP1.common_peak209631	HTR1B (+80483)
chr9	140188111	140189055	PE-PP1.common_peak257720	NRARP (+8120)
chr14	23854731	23855572	PE-PP1.common_peak71017	CMTM5 (+9135)
chr16	16288662	16289209	PE-PP1.common_peak88387	ABCC6 (+28385)
chr11	56934495	56935363	PE-PP1.common_peak41377	LRRC55 (-14292)
chr14	32281079	32282234	PE-PP1.common_peak71747	NONE
chr9	129097238	129097853	PE-PP1.common_peak256527	MVB12B (+8418)
chr17	41408671	41409139	PE-PP1.common_peak98182	TMEM106A (+45011)
chr15	67095285	67096144	PE-PP1.common_peak82861	SMAD6 (+101149)
chr18	47685073	47685958	PE-PP1.common_peak106528	MYO5B (+35947)
chr18	20758191	20759011	PE-PP1.common_peak103990	CABLES1 (+42874)
chr1	6949960	6950497	PE-PP1.common_peak718	CAMTA1 (+104845)
chr19	19471850	19472405	PE-PP1.common_peak111075	GATAD2A (-24514)
chr3	64598246	64599343	PE-PP1.common_peak156969	ADAMTS9 (+74881)
chr2	205475747	205476314	PE-PP1.common_peak133749	PARD3B (+65308)
chr20	49434686	49435508	PE-PP1.common_peak142855	BCAS4 (+23666)
chr6	27719743	27720593	PE-PP1.common_peak205174	HIST1H2BL (+55541)
chr18	74826520	74827604	PE-PP1.common_peak108788	MBP (+17663)
chr2	105800726	105801680	PE-PP1.common_peak124427	GPR45 (-56997)
chr16	85047797	85048669	PE-PP1.common_peak93634	ZDHHC7 (-3125)
chr11	129736113	129736584	PE-PP1.common_peak49091	NFRKB (+26555)
chr4	153959700	153960946	PE-PP1.common_peak182204	TRIM2 (-165295)
chr11	62062827	62063501	PE-PP1.common_peak41972	SCGB1D4 (+3372)
chr2	109949873	109950266	PE-PP1.common_peak124843	NONE
chr16	2480272	2480677	PE-PP1.common_peak87014	CCNF (+1080)
chr12	49974117	49974984	PE-PP1.common_peak53995	MCRS1 (-14329)
chr8	116598833	116599866	PE-PP1.common_peak243229	TRPS1 (+81878)
chr16	57307059	57307892	PE-PP1.common_peak90970	PLLP (+11123)
chr9	89356200	89357018	PE-PP1.common_peak252575	NONE
chr16	50003089	50004308	PE-PP1.common_peak90218	CNEP1R1 (-54622)
chr10	72404494	72405220	PE-PP1.common_peak29819	ADAMTS14 (-27702)
chr3	95059986	95060642	PE-PP1.common_peak159096	NONE
chr9	140130444	140131285	PE-PP1.common_peak257710	TUBB4B (-4800)
chr9	80316919	80317618	PE-PP1.common_peak251726	GNA14 (-54046)
chr15	63052719	63053324	PE-PP1.common_peak82411	TLN2 (+199458)
chr8	36078491	36079195	PE-PP1.common_peak236427	NONE
chr3	65913323	65914307	PE-PP1.common_peak157093	MAGI1 (+110168)
chr22	38448063	38448798	PE-PP1.common_peak149191	PICK1 (-4776)
chr18	28981275	28981960	PE-PP1.common_peak104693	DSG4 (+24772)
chr22	37427907	37429417	PE-PP1.common_peak149038	MPST (+12960)
chr11	69880670	69881463	PE-PP1.common_peak42979	ANO1 (-43341)
chr19	49056986	49058156	PE-PP1.common_peak113600	SULT2B1 (+2239)
chr11	66724229	66724688	PE-PP1.common_peak42623	PC (+1388)
chr2	86223473	86224121	PE-PP1.common_peak123142	ST3GAL5 (-107660)
chr9	25207400	25207913	PE-PP1.common_peak248677	NONE
chr6	7561347	7562203	PE-PP1.common_peak203109	DSP (+19967)
chr2	5864180	5864937	PE-PP1.common_peak115131	SOX11 (+31760)
chr5	38648640	38649747	PE-PP1.common_peak188795	LIFR (-53688)
chr17	54186057	54186511	PE-PP1.common_peak99502	NONE
chr2	199097702	199098279	PE-PP1.common_peak133118	NONE
chr11	122602976	122603950	PE-PP1.common_peak48276	UBASH3B (+77080)
chr11	127232516	127233915	PE-PP1.common_peak48809	NONE
chr19	54006498	54007836	PE-PP1.common_peak114138	ZNF331 (-17111)
chr2	120824746	120825144	PE-PP1.common_peak125893	EPB41L5 (+54364)
chr9	129136601	129137028	PE-PP1.common_peak256530	MVB12B (+47687)
chr16	88829887	88830552	PE-PP1.common_peak94095	PIEZO1 (+21399)
chr1	165222924	165223914	PE-PP1.common_peak14712	LMX1A (+102533)
chr10	127600355	127600937	PE-PP1.common_peak35728	FANK1 (+15538)
chr1	3166227	3167446	PE-PP1.common_peak332	PRDM16 (+181062)
chr10	48751603	48752109	PE-PP1.common_peak27851	PTPN20B (+55083)
chr16	66548713	66549220	PE-PP1.common_peak91726	TK2 (+35348)
chr7	138435735	138436134	PE-PP1.common_peak230799	TMEM213 (-46762)
chr10	105338540	105339087	PE-PP1.common_peak33333	NEURL1 (+85078)
chr5	139069123	139069893	PE-PP1.common_peak197592	CXXC5 (+41631)
chr6	20877610	20878180	PE-PP1.common_peak204472	NONE
chr10	102800999	102801380	PE-PP1.common_peak33032	SFXN3 (+10194)
chr15	41856453	41856963	PE-PP1.common_peak80431	TYRO3 (+5476)
chr9	96382095	96382912	PE-PP1.common_peak253285	PHF2 (+43815)
chr17	40352524	40353192	PE-PP1.common_peak98052	GHDC (-6645)
chr8	11801050	11801467	PE-PP1.common_peak234112	DEFB136 (+30849)
chr20	61846450	61846746	PE-PP1.common_peak144052	YTHDF1 (+988)
chrX	135357565	135358246	PE-PP1.common_peak264736	MAP7D3 (-24168)
chr12	50375023	50375464	PE-PP1.common_peak54043	AQP6 (+8624)
chr16	3173901	3175085	PE-PP1.common_peak87128	ZNF213 (-10536)
chr1	1589834	1591148	PE-PP1.common_peak184	CDK11B (-1556)
chr7	155382877	155383380	PE-PP1.common_peak232561	RBM33 (-54244)
chr20	34761231	34761983	PE-PP1.common_peak141062	EPB41L1 (+18935)
chr22	22411260	22411981	PE-PP1.common_peak147508	TOP3B (-74474)
chr10	94646061	94646863	PE-PP1.common_peak32126	EXOC6 (+38185)
chr15	78348482	78349032	PE-PP1.common_peak84066	TBC1D2B (+21237)
chr12	122234936	122235428	PE-PP1.common_peak61064	RHOF (-3014)
chr15	68487260	68487838	PE-PP1.common_peak82999	CALML4 (+10350)
chr1	93433578	93434289	PE-PP1.common_peak9633	FAM69A (-6877)
chr11	61256017	61256854	PE-PP1.common_peak41849	PPP1R32 (+7844)
chr17	78806590	78807582	PE-PP1.common_peak102103	CHMP6 (-158555)
chr8	224100	224819	PE-PP1.common_peak232943	ZNF596 (+42076)
chr20	35382957	35383693	PE-PP1.common_peak141143	NDRG3 (-8844)
chr19	18107461	18107982	PE-PP1.common_peak110872	ARRDC2 (-11255)
chr4	130994327	130994750	PE-PP1.common_peak180144	NONE
chr22	37450039	37450597	PE-PP1.common_peak149042	KCTD17 (+2539)
chr1	120317343	120318127	PE-PP1.common_peak12152	HMGCS2 (-6218)
chr4	140729729	140730863	PE-PP1.common_peak180893	MGST2 (+143374)
chr20	50360709	50361541	PE-PP1.common_peak142992	ATP9A (+24048)
chr22	20346218	20346678	PE-PP1.common_peak147251	GGTLC3 (+21349)
chr1	1837664	1837994	PE-PP1.common_peak214	CALML6 (-8437)
chr8	74226446	74227053	PE-PP1.common_peak239524	RDH10 (+19903)
chr9	118257186	118258202	PE-PP1.common_peak255348	NONE
chr13	100086467	100087139	PE-PP1.common_peak69082	TM9SF2 (-66868)
chr3	30123378	30123851	PE-PP1.common_peak153471	NONE
chr8	49438226	49438806	PE-PP1.common_peak237287	NONE
chr17	30629031	30629409	PE-PP1.common_peak97045	RHBDL3 (+36025)
chr5	1167685	1168648	PE-PP1.common_peak185698	SLC6A19 (-33543)
chr21	35426596	35427400	PE-PP1.common_peak145575	MRPS6 (-18825)
chr1	176119245	176119807	PE-PP1.common_peak15926	RFWD2 (+57103)
chr19	41803933	41804744	PE-PP1.common_peak112690	CCDC97 (-11755)
chr10	13747765	13748185	PE-PP1.common_peak25114	PRPF18 (+119048)
chr21	47453338	47454309	PE-PP1.common_peak146831	COL6A1 (+52173)
chr10	99309335	99310426	PE-PP1.common_peak32627	ANKRD2 (-22317)
chr3	123936259	123936849	PE-PP1.common_peak161672	KALRN (+123026)
chr10	114779464	114780284	PE-PP1.common_peak34357	TCF7L2 (+69865)
chr1	21665060	21666119	PE-PP1.common_peak2270	ECE1 (-48608)
chr13	94771408	94772223	PE-PP1.common_peak68514	NONE
chr8	9334260	9335181	PE-PP1.common_peak233849	TNKS (-78703)
chr1	12244096	12245016	PE-PP1.common_peak1311	TNFRSF1B (+17496)
chr3	17036257	17037071	PE-PP1.common_peak152270	PLCL2 (+110212)
chr19	47747223	47747906	PE-PP1.common_peak113442	BBC3 (-11542)
chr2	165568259	165568530	PE-PP1.common_peak130040	GRB14 (-90037)
chr2	121644752	121645761	PE-PP1.common_peak126007	GLI2 (+95272)
chr10	129099061	129099876	PE-PP1.common_peak35864	NONE
chr1	228971755	228972562	PE-PP1.common_peak21682	RHOU (+101335)
chr1	62744731	62745213	PE-PP1.common_peak6748	KANK4 (+40113)
chr2	85639843	85640544	PE-PP1.common_peak123048	CAPG (-2518)
chr2	239194245	239194927	PE-PP1.common_peak137417	PER2 (+2664)
chr19	5128236	5129249	PE-PP1.common_peak109620	KDM4B (+159611)
chr13	76366469	76367286	PE-PP1.common_peak67213	LMO7 (+32081)
chr22	41756075	41756731	PE-PP1.common_peak149561	TEF (-21530)
chr12	116254709	116255563	PE-PP1.common_peak60416	NONE
chr14	105818178	105819061	PE-PP1.common_peak78647	BRF1 (-36694)
chrX	133104065	133104421	PE-PP1.common_peak264579	GPC3 (+15430)
chr20	44669525	44670169	PE-PP1.common_peak142223	SLC12A5 (+19491)
chrX	107639322	107640117	PE-PP1.common_peak263151	COL4A6 (+42982)
chr4	48227196	48228183	PE-PP1.common_peak173230	TEC (+44191)
chr1	21993341	21993754	PE-PP1.common_peak2312	RAP1GAP (-15200)
chr9	36319791	36320745	PE-PP1.common_peak249624	GNE (-43215)
chr19	47628139	47628800	PE-PP1.common_peak113427	SAE1 (-5650)
chr1	93741109	93741767	PE-PP1.common_peak9658	DR1 (-70007)
chr17	26206909	26207565	PE-PP1.common_peak96612	NOS2 (-79712)
chr19	412133	412766	PE-PP1.common_peak109046	C2CD4C (-3311)
chr12	52629792	52630205	PE-PP1.common_peak54305	KRT7 (+3101)
chr11	45000323	45000904	PE-PP1.common_peak40868	TP53I11 (-28903)
chr16	11647928	11648511	PE-PP1.common_peak87976	ENSG00000188897 (-30776)
chr5	79401722	79402375	PE-PP1.common_peak192110	THBS4 (+70878)
chr20	58628226	58629115	PE-PP1.common_peak143764	CDH26 (+95189)
chr20	17691157	17691655	PE-PP1.common_peak139557	BANF2 (+17089)
chr7	55505639	55506755	PE-PP1.common_peak223869	LANCL2 (+73056)
chr2	160678330	160679226	PE-PP1.common_peak129571	CD302 (-24025)
chr1	211854070	211854736	PE-PP1.common_peak19753	NEK2 (-5443)
chr18	573288	574002	PE-PP1.common_peak102459	CETN1 (-6722)
chr1	19440118	19440636	PE-PP1.common_peak2061	UBR4 (+96393)
chr13	50818883	50819741	PE-PP1.common_peak65242	DLEU1 (+163005)
chrX	39334585	39335199	PE-PP1.common_peak259959	NONE
chr1	49237721	49238287	PE-PP1.common_peak5337	BEND5 (+4586)
chr12	120524655	120525458	PE-PP1.common_peak60836	RAB35 (+29586)
chr1	234401500	234401989	PE-PP1.common_peak22312	COA6 (-107684)
chr17	48986374	48987211	PE-PP1.common_peak99090	TOB1 (-43087)
chr7	1546554	1547015	PE-PP1.common_peak218722	INTS1 (-2782)
chr20	33882142	33882544	PE-PP1.common_peak140968	FAM83C (-2139)
chr18	33470229	33470687	PE-PP1.common_peak105146	RPRD1A (+177081)
chr19	54115792	54116769	PE-PP1.common_peak114149	DPRX (-19029)
chr20	55869629	55870251	PE-PP1.common_peak143492	BMP7 (-28256)
chr13	27970264	27970864	PE-PP1.common_peak62976	GTF3A (-28117)
chr16	17570421	17571177	PE-PP1.common_peak88494	XYLT1 (-6061)
chr9	107618539	107619608	PE-PP1.common_peak254201	ABCA1 (+71444)
chr12	115237380	115237877	PE-PP1.common_peak60321	TBX3 (-116234)
chr10	5189167	5190492	PE-PP1.common_peak24283	AKR1CL1 (+37266)
chr17	30022741	30023670	PE-PP1.common_peak97002	COPRS (+163150)
chr10	30727414	30727778	PE-PP1.common_peak26699	MAP3K8 (+4730)
chr13	114051853	114052677	PE-PP1.common_peak70484	GRTP1 (-33824)
chr11	86669376	86669636	PE-PP1.common_peak44701	FZD4 (-3073)
chr9	129055183	129056199	PE-PP1.common_peak256523	MVB12B (-33437)
chr19	2540424	2541352	PE-PP1.common_peak109337	GADD45B (+64763)
chr17	73072974	73074563	PE-PP1.common_peak101438	SLC16A5 (-11264)
chr12	308476	308913	PE-PP1.common_peak49743	SLC6A12 (+14994)
chr6	30582679	30583009	PE-PP1.common_peak205488	PPP1R10 (+2177)
chr8	28165648	28166542	PE-PP1.common_peak235706	PNOC (-8554)
chr9	36205047	36205552	PE-PP1.common_peak249613	CLTA (+14366)
chr18	2939294	2939723	PE-PP1.common_peak102641	LPIN2 (+72436)
chr7	34075531	34076408	PE-PP1.common_peak221792	BMPER (+131447)
chr2	60543310	60543964	PE-PP1.common_peak120730	NONE
chr17	72766370	72767375	PE-PP1.common_peak101400	NAT9 (+5597)
chr3	14459935	14460938	PE-PP1.common_peak151964	SLC6A6 (+16361)
chr7	47615443	47616521	PE-PP1.common_peak223157	TNS3 (-36783)
chr7	151046941	151047704	PE-PP1.common_peak232139	NUB1 (+8526)
chr17	41170323	41170679	PE-PP1.common_peak98157	VAT1 (+3934)
chr10	80916841	80918028	PE-PP1.common_peak30733	ZMIZ1 (+88643)
chr6	35382821	35383591	PE-PP1.common_peak206110	FANCE (-36932)
chr16	15859779	15860093	PE-PP1.common_peak88346	MYH11 (+90932)
chr20	30679589	30680206	PE-PP1.common_peak140593	TM9SF4 (-17411)
chr7	74460074	74461040	PE-PP1.common_peak224890	WBSCR16 (+29072)
chr1	25031620	25032533	PE-PP1.common_peak2676	CLIC4 (-39771)
chr9	116141397	116141734	PE-PP1.common_peak255087	HDHD3 (-3111)
chr16	82363157	82363954	PE-PP1.common_peak93362	MPHOSPH6 (-159725)
chr2	21002840	21003642	PE-PP1.common_peak116886	C2orf43 (+19633)
chr2	147163234	147164148	PE-PP1.common_peak128316	NONE
chr7	131285073	131285794	PE-PP1.common_peak230093	PODXL (-44068)
chr1	224074165	224074783	PE-PP1.common_peak21161	TP53BP2 (-40800)
chr15	85149786	85150571	PE-PP1.common_peak84735	ZSCAN2 (+5943)
chr12	123436852	123437204	PE-PP1.common_peak61183	OGFOD2 (-22099)
chr5	32275280	32275845	PE-PP1.common_peak188156	MTMR12 (+37552)
chr3	172318690	172319810	PE-PP1.common_peak166420	TNFSF10 (-77953)
chr1	180126411	180127226	PE-PP1.common_peak16338	QSOX1 (+2850)
chr11	114072832	114073302	PE-PP1.common_peak47227	NNMT (-55486)
chr6	10528265	10529230	PE-PP1.common_peak203366	GCNT2 (+159)
chr22	21363951	21364194	PE-PP1.common_peak147364	P2RX6 (-5243)
chr16	27375846	27376309	PE-PP1.common_peak89312	IL21R (-37405)
chr11	65042337	65043305	PE-PP1.common_peak42384	POLA2 (+13588)
chr19	18852391	18852920	PE-PP1.common_peak110987	COMP (+49467)
chr19	6065889	6067203	PE-PP1.common_peak109716	RFX2 (+43999)
chr20	37739208	37739662	PE-PP1.common_peak141446	DHX35 (+148457)
chr2	158984846	158985311	PE-PP1.common_peak129406	NONE
chr4	143235845	143236311	PE-PP1.common_peak181164	NONE
chr20	43539925	43540673	PE-PP1.common_peak142084	PABPC1L (+1596)
chr7	124129874	124130358	PE-PP1.common_peak229385	NONE
chr1	209827139	209827777	PE-PP1.common_peak19517	LAMB3 (-2779)
chr12	71218317	71218870	PE-PP1.common_peak56226	PTPRR (+96029)
chr8	6793420	6793892	PE-PP1.common_peak233534	DEFA4 (+2204)
chr1	230930797	230931610	PE-PP1.common_peak21930	CAPN9 (+48074)
chr4	1779524	1780514	PE-PP1.common_peak169203	FGFR3 (-15020)
chr18	46401837	46402882	PE-PP1.common_peak106368	SMAD7 (+74721)
chr16	52645780	52646729	PE-PP1.common_peak90498	TOX3 (-65335)
chr1	27018705	27019946	PE-PP1.common_peak2896	ARID1A (-3198)
chr6	43842053	43842475	PE-PP1.common_peak207088	VEGFA (+103820)
chr19	10992048	10992761	PE-PP1.common_peak110176	CARM1 (+10216)
chr7	15447569	15448464	PE-PP1.common_peak219956	AGMO (+153623)
chr22	29615831	29616998	PE-PP1.common_peak148265	EMID1 (+14575)
chr22	46992528	46993152	PE-PP1.common_peak150140	GRAMD4 (-23459)
chr17	79700605	79701284	PE-PP1.common_peak102231	SLC25A10 (+21608)
chr3	62903793	62904283	PE-PP1.common_peak156762	CADPS (-42984)
chr5	53657570	53658260	PE-PP1.common_peak189764	ARL15 (-51512)
chr17	36189790	36190229	PE-PP1.common_peak97577	HNF1B (-84773)
chr10	79978423	79979637	PE-PP1.common_peak30589	RPS24 (+185512)
chr2	86262912	86263884	PE-PP1.common_peak123149	POLR1A (+69880)
chr19	18490853	18491518	PE-PP1.common_peak110926	GDF15 (-5782)
chr1	203309235	203309571	PE-PP1.common_peak18620	FMOD (+11214)
chr9	132552463	132553038	PE-PP1.common_peak256950	TOR1B (-12681)
chr8	49685973	49686897	PE-PP1.common_peak237321	EFCAB1 (-38644)
chr5	146239834	146240741	PE-PP1.common_peak198378	PPP2R2B (+195249)
chr14	75365188	75365921	PE-PP1.common_peak75584	DLST (+16959)
chr1	204964057	204964619	PE-PP1.common_peak18861	CNTN2 (-47987)
chr3	8697188	8697590	PE-PP1.common_peak151350	SSUH2 (-10905)
chr8	82518174	82518645	PE-PP1.common_peak240232	FABP12 (-74797)
chr11	62489441	62489823	PE-PP1.common_peak42047	HNRNPUL2 (+5189)
chr22	18339721	18340349	PE-PP1.common_peak147016	BID (-83253)
chr11	3901042	3901669	PE-PP1.common_peak36903	STIM1 (+24424)
chr22	23652745	23653371	PE-PP1.common_peak147663	BCR (+130661)
chr6	116952428	116953154	PE-PP1.common_peak213051	RSPH4A (+15141)
chr7	158936491	158936833	PE-PP1.common_peak232912	VIPR2 (+987)
chr10	133473528	133474059	PE-PP1.common_peak36227	NONE
chr17	17763287	17764044	PE-PP1.common_peak96094	SREBF1 (-23365)
chr10	48299992	48300538	PE-PP1.common_peak27809	ANXA8 (+44958)
chr13	32519760	32520122	PE-PP1.common_peak63453	FRY (-85496)
chr9	97770436	97770945	PE-PP1.common_peak253418	NONE
chr14	81769485	81770929	PE-PP1.common_peak76282	GTF2A1 (-82941)
chr1	71132095	71132821	PE-PP1.common_peak7652	NONE
chr22	20252231	20252994	PE-PP1.common_peak147238	RTN4R (+3441)
chr16	15115943	15116552	PE-PP1.common_peak88288	NTAN1 (+33673)
chr1	218540041	218540946	PE-PP1.common_peak20534	TGFB2 (+20917)
chr4	184686151	184687041	PE-PP1.common_peak184901	TRAPPC11 (+106176)
chr12	97553124	97553870	PE-PP1.common_peak58508	NONE
chr18	34273926	34274673	PE-PP1.common_peak105237	KIAA1328 (-134780)
chr16	87604529	87605369	PE-PP1.common_peak93954	JPH3 (-31562)
chr1	36839396	36840488	PE-PP1.common_peak3956	STK40 (+11543)
chr2	9307893	9308642	PE-PP1.common_peak115528	ASAP2 (-38626)
chr15	66944400	66944939	PE-PP1.common_peak82832	SMAD6 (-49896)
chr2	23881295	23882006	PE-PP1.common_peak117162	NONE
chr6	57118967	57119924	PE-PP1.common_peak208366	RAB23 (-32368)
chr1	118660939	118661473	PE-PP1.common_peak11989	SPAG17 (+66640)
chr16	47930823	47931696	PE-PP1.common_peak89992	NONE
chr4	139255627	139256467	PE-PP1.common_peak180689	SLC7A11 (-92544)
chr19	7463665	7464167	PE-PP1.common_peak109840	ARHGEF18 (-40658)
chr1	26099781	26100274	PE-PP1.common_peak2787	SEPN1 (-26639)
chr8	22228227	22228649	PE-PP1.common_peak235066	SLC39A14 (+3676)
chr22	37934616	37935332	PE-PP1.common_peak149109	CARD10 (-19425)
chr2	97555999	97556340	PE-PP1.common_peak123693	SEMA4C (-20462)
chr22	39149985	39150739	PE-PP1.common_peak149293	SUN2 (+1642)
chr2	107167958	107168687	PE-PP1.common_peak124591	RGPD3 (-83491)
chr14	69547902	69548794	PE-PP1.common_peak75015	DCAF5 (+71495)
chr3	136442840	136443608	PE-PP1.common_peak162964	STAG1 (+27986)
chr6	37575611	37576105	PE-PP1.common_peak206376	MDGA1 (+89908)
chr14	60771061	60771686	PE-PP1.common_peak74150	PPM1A (+58904)
chr10	116249239	116249806	PE-PP1.common_peak34532	AFAP1L2 (-85279)
chr7	123464587	123465134	PE-PP1.common_peak229329	HYAL4 (-20362)
chr8	96079342	96080258	PE-PP1.common_peak241377	NDUFAF6 (+42586)
chr7	139364520	139365147	PE-PP1.common_peak230901	HIPK2 (+112683)
chr1	24536630	24537440	PE-PP1.common_peak2624	IFNLR1 (-23284)
chr3	188008231	188008763	PE-PP1.common_peak168016	LPP (+77776)
chr10	82220498	82221053	PE-PP1.common_peak30893	TSPAN14 (+6854)
chr7	45075521	45076305	PE-PP1.common_peak222902	CCM2 (+9288)
chr2	112134493	112135321	PE-PP1.common_peak125077	NONE
chr4	3252045	3253156	PE-PP1.common_peak169344	RGS12 (-63273)
chr13	73712822	73713652	PE-PP1.common_peak66967	KLF5 (+80307)
chr11	95745224	95745706	PE-PP1.common_peak45541	MTMR2 (-88006)
chr7	8342723	8344122	PE-PP1.common_peak219401	ICA1 (-41512)
chr2	10368438	10369484	PE-PP1.common_peak115668	HPCAL1 (-74865)
chr1	21598023	21598574	PE-PP1.common_peak2253	ECE1 (+18683)
chr19	788890	790150	PE-PP1.common_peak109099	PTBP1 (-7555)
chr4	8227438	8228465	PE-PP1.common_peak169886	SH3TC1 (+26858)
chr8	29133212	29133891	PE-PP1.common_peak235812	KIF13B (-12962)
chr9	98849208	98850426	PE-PP1.common_peak253519	NONE
chr6	38764816	38765807	PE-PP1.common_peak206488	DNAH8 (+74414)
chr19	18882140	18882894	PE-PP1.common_peak110994	COMP (+19606)
chr21	40337836	40338462	PE-PP1.common_peak146063	ETS2 (+160918)
chr19	23586143	23586959	PE-PP1.common_peak111314	ZNF91 (-8189)
chr20	46485793	46486742	PE-PP1.common_peak142448	SULF2 (-70938)
chr9	101934821	101935414	PE-PP1.common_peak253856	ALG2 (+49120)
chr12	93792934	93793271	PE-PP1.common_peak58137	NUDT4 (+21444)
chrX	153212772	153213260	PE-PP1.common_peak265646	RENBP (-2873)
chr9	115070891	115071261	PE-PP1.common_peak254978	PTBP3 (+24047)
chr8	125933367	125933927	PE-PP1.common_peak244169	ZNF572 (-51893)
chr1	9222424	9223248	PE-PP1.common_peak965	GPR157 (-33607)
chr4	7412146	7412788	PE-PP1.common_peak169800	PSAPL1 (+24233)
chr10	8378601	8379160	PE-PP1.common_peak24670	NONE
chr1	10399780	10400189	PE-PP1.common_peak1103	PGD (-59152)
chr7	121046375	121047487	PE-PP1.common_peak229090	FAM3C (-10543)
chr20	40016123	40016540	PE-PP1.common_peak141692	EMILIN3 (-20865)
chr4	69730061	69730707	PE-PP1.common_peak174654	UGT2B10 (+48673)
chr1	23805321	23805865	PE-PP1.common_peak2534	ASAP3 (+5078)
chr7	28511985	28512579	PE-PP1.common_peak221213	CREB5 (+60138)
chr14	21482719	21483398	PE-PP1.common_peak70730	NDRG2 (+10064)
chrX	136007340	136007965	PE-PP1.common_peak264776	RBMX (-44769)
chr17	1687116	1687780	PE-PP1.common_peak94465	SERPINF1 (+22195)
chr15	89475358	89476141	PE-PP1.common_peak85229	MFGE8 (-19108)
chr1	214680221	214681017	PE-PP1.common_peak20132	PTPN14 (+43947)
chr15	77909765	77910603	PE-PP1.common_peak84009	LINGO1 (+14648)
chr19	47045739	47046361	PE-PP1.common_peak113342	CALM3 (-58443)
chr15	23873774	23874704	PE-PP1.common_peak78822	MAGEL2 (+16936)
chr21	40278858	40279432	PE-PP1.common_peak146048	ETS2 (+101914)
chr1	233495141	233495600	PE-PP1.common_peak22224	ENSG00000143674 (+31857)
chr10	105272087	105273054	PE-PP1.common_peak33324	NEURL1 (+18835)
chr4	87493277	87493923	PE-PP1.common_peak176328	PTPN13 (-21868)
chr8	27607649	27608778	PE-PP1.common_peak235649	CCDC25 (+21937)
chr3	45454207	45455190	PE-PP1.common_peak155063	LARS2 (+24646)
chr5	153966982	153967498	PE-PP1.common_peak199320	HAND1 (-109416)
chr22	38857254	38858033	PE-PP1.common_peak149261	KDELR3 (-6439)
chr9	128844836	128845445	PE-PP1.common_peak256513	NONE
chr19	41915021	41915533	PE-PP1.common_peak112708	EXOSC5 (-11893)
chr6	43796461	43796824	PE-PP1.common_peak207080	VEGFA (+58199)
chr8	9184420	9185880	PE-PP1.common_peak233830	PPP1R3B (-176944)
chr9	100507626	100507910	PE-PP1.common_peak253673	XPA (-48129)
chr10	99441740	99442096	PE-PP1.common_peak32644	AVPI1 (+5162)
chr4	77469343	77470254	PE-PP1.common_peak175320	SHROOM3 (+113546)
chr6	7160696	7161054	PE-PP1.common_peak203042	RREB1 (+52834)
chr11	61462445	61462847	PE-PP1.common_peak41893	DAGLA (+14741)
chr1	110334386	110335173	PE-PP1.common_peak11102	EPS8L3 (-28131)
chr15	90578376	90579219	PE-PP1.common_peak85375	ZNF710 (+34174)
chr8	129511932	129512541	PE-PP1.common_peak244558	NONE
chr16	5258004	5258463	PE-PP1.common_peak87374	FAM86A (-110425)
chr5	532599	533324	PE-PP1.common_peak185592	SLC9A3 (-8515)
chr7	12027866	12028189	PE-PP1.common_peak219682	THSD7A (-156204)
chr5	167379381	167380144	PE-PP1.common_peak200631	NONE
chr1	32469077	32469493	PE-PP1.common_peak3499	KHDRBS1 (-10145)
chr10	73394939	73395462	PE-PP1.common_peak29937	C10orf105 (+84377)
chr3	75412424	75412971	PE-PP1.common_peak158069	NONE
chr11	45412704	45413466	PE-PP1.common_peak40917	SYT13 (-105215)
chr1	166574659	166575091	PE-PP1.common_peak14878	NONE
chr17	43176356	43176999	PE-PP1.common_peak98403	PLCD3 (+33213)
chr17	2084510	2085395	PE-PP1.common_peak94530	SRR (-122045)
chr5	124532094	124532848	PE-PP1.common_peak196090	NONE
chr18	21230996	21231772	PE-PP1.common_peak104048	LAMA3 (-38023)
chr13	20756419	20756732	PE-PP1.common_peak62316	GJB2 (+7343)
chr10	81956046	81956977	PE-PP1.common_peak30856	ANXA11 (+8816)
chr10	121258362	121259357	PE-PP1.common_peak35035	RGS10 (+43360)
chr6	159235991	159236709	PE-PP1.common_peak217298	EZR (+4094)
chr10	126591634	126591995	PE-PP1.common_peak35612	ZRANB1 (-38877)
chr11	107705702	107706266	PE-PP1.common_peak46567	SLC35F2 (+23930)
chr11	67156935	67157234	PE-PP1.common_peak42676	RAD9A (-2338)
chr14	89834834	89835681	PE-PP1.common_peak76950	NONE
chr6	136135248	136136032	PE-PP1.common_peak214968	PDE7B (-37194)
chr17	71185649	71186042	PE-PP1.common_peak101170	COG1 (-3283)
chr1	8229672	8230779	PE-PP1.common_peak839	ERRFI1 (-143858)
chr21	45486891	45487807	PE-PP1.common_peak146623	PWP2 (-39822)
chr20	45451825	45452504	PE-PP1.common_peak142321	EYA2 (-71098)
chr9	130307504	130308494	PE-PP1.common_peak256657	FAM129B (+23368)
chr6	33247729	33248286	PE-PP1.common_peak205832	B3GALT4 (+3091)
chr1	94278543	94279002	PE-PP1.common_peak9731	BCAR3 (+33933)
chr14	69251043	69251655	PE-PP1.common_peak74965	ZFP36L1 (+8608)
chr20	55646098	55646942	PE-PP1.common_peak143460	BMP7 (+195164)
chr8	118992812	118993289	PE-PP1.common_peak243452	EXT1 (+131041)
chr14	65405202	65406142	PE-PP1.common_peak74577	GPX2 (+3859)
chr22	32029874	32030136	PE-PP1.common_peak148537	PISD (-5798)
chr6	41440324	41441093	PE-PP1.common_peak206802	FOXP4 (-73455)
chr11	2207796	2208442	PE-PP1.common_peak36714	TH (-15084)
chr7	47510040	47510765	PE-PP1.common_peak223132	TNS3 (+68796)
chr5	55584412	55585247	PE-PP1.common_peak189953	NONE
[truncated: 18,033 more rows]

## Sheet: 2b
Supplementary Table 2b. All VFG-specific ATAC-peaks annotated to 200 Kb of PE upregulated genes, with baseMean > 1000
VFG-specific ATAC-peaks	Gene_name
PE-PP1.common_peak107300	NEDD4L
PE-PP1.common_peak149385	MGAT3
PE-PP1.common_peak262773	BEX1
PE-PP1.common_peak26945	NRP1
PE-PP1.common_peak121655	ANXA4
PE-PP1.common_peak20049	PROX1
PE-PP1.common_peak32658	SFRP5
PE-PP1.common_peak670	ESPN
PE-PP1.common_peak57978	BTG1
PE-PP1.common_peak22360	IRF2BP2
PE-PP1.common_peak215256	NHSL1
PE-PP1.common_peak210456	CGA
PE-PP1.common_peak143121	TSHZ2
PE-PP1.common_peak186678	CTNND2
PE-PP1.common_peak130334	B3GALT1
PE-PP1.common_peak133327	SPATS2L
PE-PP1.common_peak214826	SGK1
PE-PP1.common_peak90490	TOX3
PE-PP1.common_peak89931	NETO2
PE-PP1.common_peak22536	NID1
PE-PP1.common_peak94634	RAP1GAP2
PE-PP1.common_peak235530	DPYSL2
PE-PP1.common_peak12142	PHGDH
PE-PP1.common_peak86812	METRN
PE-PP1.common_peak12141	PHGDH
PE-PP1.common_peak72322	FOXA1
PE-PP1.common_peak175322	SHROOM3
PE-PP1.common_peak26937	NRP1
PE-PP1.common_peak104722	TTR
PE-PP1.common_peak22345	IRF2BP2
PE-PP1.common_peak84290	ARNT2
PE-PP1.common_peak101982	CBX4
PE-PP1.common_peak84032	LINGO1
PE-PP1.common_peak34140	PDCD4
PE-PP1.common_peak101363	GPRC5C
PE-PP1.common_peak107301	NEDD4L
PE-PP1.common_peak157581	FOXP1
PE-PP1.common_peak167786	AHSG
PE-PP1.common_peak255169	AMBP
PE-PP1.common_peak101037	SOX9
PE-PP1.common_peak72303	FOXA1
PE-PP1.common_peak157120	MAGI1
PE-PP1.common_peak53813	COL2A1
PE-PP1.common_peak164180	TM4SF4
PE-PP1.common_peak34432	HABP2
PE-PP1.common_peak35247	FGFR2
PE-PP1.common_peak157582	FOXP1
PE-PP1.common_peak236552	ZNF703
PE-PP1.common_peak107249	ONECUT2
PE-PP1.common_peak62886	WASF3
PE-PP1.common_peak1356	DHRS3
PE-PP1.common_peak188046	CDH6
PE-PP1.common_peak107223	ST8SIA3
PE-PP1.common_peak80684	SORD
PE-PP1.common_peak26953	NRP1
PE-PP1.common_peak157093	MAGI1
PE-PP1.common_peak115131	SOX11
PE-PP1.common_peak332	PRDM16
PE-PP1.common_peak141062	EPB41L1
PE-PP1.common_peak2270	ECE1
PE-PP1.common_peak264579	GPC3
PE-PP1.common_peak90498	TOX3
PE-PP1.common_peak20534	TGFB2
PE-PP1.common_peak2253	ECE1
PE-PP1.common_peak142448	SULF2
PE-PP1.common_peak94465	SERPINF1
PE-PP1.common_peak84009	LINGO1
PE-PP1.common_peak175320	SHROOM3
PE-PP1.common_peak235626	CLU
PE-PP1.common_peak188026	CDH6
PE-PP1.common_peak55740	HMGA2
PE-PP1.common_peak12145	PHGDH
PE-PP1.common_peak328	PRDM16
PE-PP1.common_peak37796	DKK3
PE-PP1.common_peak163226	RBP1
PE-PP1.common_peak2248	ECE1
PE-PP1.common_peak121649	ANXA4
PE-PP1.common_peak90491	TOX3
PE-PP1.common_peak99847	YPEL2
PE-PP1.common_peak69720	EFNB2
PE-PP1.common_peak133310	SPATS2L
PE-PP1.common_peak142455	SULF2
PE-PP1.common_peak55745	HMGA2
PE-PP1.common_peak253242	WNK2
PE-PP1.common_peak1348	DHRS3
PE-PP1.common_peak264574	GPC3
PE-PP1.common_peak163410	SPSB4
PE-PP1.common_peak149388	MGAT3
PE-PP1.common_peak32661	SFRP5
PE-PP1.common_peak92020	CDH1
PE-PP1.common_peak235619	CLU
PE-PP1.common_peak1361	DHRS3
PE-PP1.common_peak163403	SPSB4
PE-PP1.common_peak174854	SLC4A4
PE-PP1.common_peak210626	PNRC1
PE-PP1.common_peak188047	CDH6
PE-PP1.common_peak228628	TES
PE-PP1.common_peak235622	CLU
PE-PP1.common_peak235947	RBPMS
PE-PP1.common_peak235526	DPYSL2
PE-PP1.common_peak90489	TOX3
PE-PP1.common_peak101014	SOX9
PE-PP1.common_peak142445	SULF2
PE-PP1.common_peak255170	AMBP
PE-PP1.common_peak94456	SERPINF2
PE-PP1.common_peak162662	TF
PE-PP1.common_peak199601	CYFIP2
PE-PP1.common_peak154250	CTDSPL
PE-PP1.common_peak210453	CGA
PE-PP1.common_peak247738	FREM1
PE-PP1.common_peak101997	CBX4
PE-PP1.common_peak78150	DLK1
PE-PP1.common_peak265584	BGN
PE-PP1.common_peak214577	CTGF
PE-PP1.common_peak327	PRDM16
PE-PP1.common_peak32666	SFRP5
PE-PP1.common_peak129511	TANC1
PE-PP1.common_peak77453	SERPINA1
PE-PP1.common_peak164073	AGTR1
PE-PP1.common_peak104723	TTR
PE-PP1.common_peak149392	MGAT3
PE-PP1.common_peak81997	LIPC
PE-PP1.common_peak157098	MAGI1
PE-PP1.common_peak320	PRDM16
PE-PP1.common_peak143135	TSHZ2
PE-PP1.common_peak130333	B3GALT1
PE-PP1.common_peak153517	TGFBR2
PE-PP1.common_peak133330	SPATS2L
PE-PP1.common_peak172456	KLF3
PE-PP1.common_peak106583	MAPK4
PE-PP1.common_peak58869	GAS2L3
PE-PP1.common_peak107248	ONECUT2
PE-PP1.common_peak140622	KIF3B
PE-PP1.common_peak34088	SMC3
PE-PP1.common_peak84000	LINGO1
PE-PP1.common_peak154247	CTDSPL
PE-PP1.common_peak192265	SSBP2
PE-PP1.common_peak59090	PAH
PE-PP1.common_peak121654	ANXA4
PE-PP1.common_peak2247	ECE1
PE-PP1.common_peak2249	ECE1
PE-PP1.common_peak142424	SULF2
PE-PP1.common_peak101026	SOX9
PE-PP1.common_peak143110	TSHZ2
PE-PP1.common_peak34133	PDCD4
PE-PP1.common_peak101367	GPRC5C
PE-PP1.common_peak75793	ANGEL1
PE-PP1.common_peak214819	SGK1
PE-PP1.common_peak172459	KLF3
PE-PP1.common_peak228630	TES
PE-PP1.common_peak235513	DPYSL2
PE-PP1.common_peak37806	DKK3
PE-PP1.common_peak90495	TOX3
PE-PP1.common_peak34137	PDCD4
PE-PP1.common_peak84031	LINGO1
PE-PP1.common_peak219068	SLC29A4
PE-PP1.common_peak35255	FGFR2
PE-PP1.common_peak34091	SMC3
PE-PP1.common_peak241366	TP53INP1
PE-PP1.common_peak36706	IGF2
PE-PP1.common_peak50682	A2M
PE-PP1.common_peak105127	GALNT1
PE-PP1.common_peak191763	IQGAP2
PE-PP1.common_peak43989	TENM4
PE-PP1.common_peak49631	B3GAT1
PE-PP1.common_peak84299	ARNT2
PE-PP1.common_peak189678	FST
PE-PP1.common_peak157085	MAGI1
PE-PP1.common_peak26938	NRP1
PE-PP1.common_peak147714	MMP11
PE-PP1.common_peak235939	RBPMS
PE-PP1.common_peak115124	SOX11
PE-PP1.common_peak226583	COL1A2
PE-PP1.common_peak78151	DLK1
PE-PP1.common_peak2266	ECE1
PE-PP1.common_peak235627	CLU
PE-PP1.common_peak98015	CNP
PE-PP1.common_peak192250	SSBP2
PE-PP1.common_peak77480	SERPINA5
PE-PP1.common_peak107336	NEDD4L
PE-PP1.common_peak236567	ZNF703
PE-PP1.common_peak182360	FGB
PE-PP1.common_peak235630	CLU
PE-PP1.common_peak129480	TANC1
PE-PP1.common_peak201086	FGF18
PE-PP1.common_peak26944	NRP1
PE-PP1.common_peak214807	SGK1
PE-PP1.common_peak94630	RAP1GAP2
PE-PP1.common_peak132451	STAT1
PE-PP1.common_peak93595	COTL1
PE-PP1.common_peak157121	MAGI1
PE-PP1.common_peak84022	LINGO1
PE-PP1.common_peak43970	TENM4
PE-PP1.common_peak87982	SNN
PE-PP1.common_peak235933	RBPMS
PE-PP1.common_peak75800	ANGEL1
PE-PP1.common_peak236535	ZNF703
PE-PP1.common_peak130317	B3GALT1
PE-PP1.common_peak18263	KIF21B
PE-PP1.common_peak34427	HABP2
PE-PP1.common_peak163096	DZIP1L
PE-PP1.common_peak107333	NEDD4L
PE-PP1.common_peak89933	NETO2
PE-PP1.common_peak92012	CDH1
PE-PP1.common_peak188045	CDH6
PE-PP1.common_peak149391	MGAT3
PE-PP1.common_peak142453	SULF2
PE-PP1.common_peak132445	STAT1
PE-PP1.common_peak84035	LINGO1
PE-PP1.common_peak112522	DYRK1B
PE-PP1.common_peak218917	SDK1
PE-PP1.common_peak168222	CLDN1
PE-PP1.common_peak238941	CSPP1
PE-PP1.common_peak107294	NEDD4L
PE-PP1.common_peak240966	TMEM64
PE-PP1.common_peak143114	TSHZ2
PE-PP1.common_peak141048	EPB41L1
PE-PP1.common_peak57988	BTG1
PE-PP1.common_peak217502	PLG
PE-PP1.common_peak106567	MAPK4
PE-PP1.common_peak101368	GPRC5C
PE-PP1.common_peak36705	IGF2
PE-PP1.common_peak55735	HMGA2
PE-PP1.common_peak142462	SULF2
PE-PP1.common_peak116829	RHOB
PE-PP1.common_peak94609	RAP1GAP2
PE-PP1.common_peak177426	MTTP
PE-PP1.common_peak154239	CTDSPL
PE-PP1.common_peak235944	RBPMS
PE-PP1.common_peak62884	WASF3
PE-PP1.common_peak107234	ST8SIA3
PE-PP1.common_peak265604	DUSP9
PE-PP1.common_peak175301	SHROOM3
PE-PP1.common_peak99850	YPEL2
PE-PP1.common_peak94462	SERPINF1
PE-PP1.common_peak84025	LINGO1
PE-PP1.common_peak72316	FOXA1
PE-PP1.common_peak141058	EPB41L1
PE-PP1.common_peak112574	PLD3
PE-PP1.common_peak132421	GLS
PE-PP1.common_peak77473	SERPINA5
PE-PP1.common_peak86054	NR2F2
PE-PP1.common_peak86047	NR2F2
PE-PP1.common_peak73305	FRMD6
PE-PP1.common_peak65893	PCDH17
PE-PP1.common_peak20536	TGFB2
PE-PP1.common_peak86065	NR2F2
PE-PP1.common_peak77450	SERPINA1
PE-PP1.common_peak75796	ANGEL1
PE-PP1.common_peak228644	TES
PE-PP1.common_peak49616	B3GAT1
PE-PP1.common_peak175011	ALB
PE-PP1.common_peak310	PRDM16
PE-PP1.common_peak218894	SDK1
PE-PP1.common_peak34081	DUSP5
PE-PP1.common_peak163228	RBP1
PE-PP1.common_peak253240	WNK2
PE-PP1.common_peak81968	LIPC
PE-PP1.common_peak21843	GALNT2
PE-PP1.common_peak142444	SULF2
PE-PP1.common_peak74115	RTN1
PE-PP1.common_peak175317	SHROOM3
PE-PP1.common_peak81969	LIPC
PE.not.PP1_peak99870	YPEL2
PE.not.PP1_peak81991	LIPC
PE.not.PP1_peak55739	HMGA2
PE.not.PP1_peak142434	SULF2
PE.not.PP1_peak81981	LIPC
PE.not.PP1_peak107337	NEDD4L
PE.not.PP1_peak49619	B3GAT1
PE.not.PP1_peak303	PRDM16
PE.not.PP1_peak236557	ZNF703
PE.not.PP1_peak235953	RBPMS
PE.not.PP1_peak50684	A2M
PE.not.PP1_peak39890	CD59
PE.not.PP1_peak138826	JAG1
PE.not.PP1_peak101993	CBX4
PE.not.PP1_peak84017	LINGO1
PE.not.PP1_peak81966	LIPC
PE.not.PP1_peak234098	CTSB
PE.not.PP1_peak107320	NEDD4L
PE.not.PP1_peak199603	CYFIP2
PE.not.PP1_peak34079	DUSP5
PE.not.PP1_peak87990	SNN
PE.not.PP1_peak253245	WNK2
PE.not.PP1_peak94617	RAP1GAP2
PE.not.PP1_peak22359	IRF2BP2
PE.not.PP1_peak142422	SULF2
PE.not.PP1_peak35254	FGFR2
PE.not.PP1_peak257584	NOTCH1
PE.not.PP1_peak235521	DPYSL2
PE.not.PP1_peak234109	CTSB
PE.not.PP1_peak84003	LINGO1
PE.not.PP1_peak93592	COTL1
PE.not.PP1_peak177431	MTTP
PE.not.PP1_peak1370	DHRS3
PE.not.PP1_peak163408	SPSB4
PE.not.PP1_peak1359	DHRS3
PE.not.PP1_peak53824	COL2A1
PE.not.PP1_peak157117	MAGI1
PE.not.PP1_peak214572	CTGF
PE.not.PP1_peak34080	DUSP5
PE.not.PP1_peak157570	FOXP1
PE.not.PP1_peak214571	CTGF
PE.not.PP1_peak172458	KLF3
PE.not.PP1_peak22353	IRF2BP2
PE.not.PP1_peak312	PRDM16
PE.not.PP1_peak107245	ONECUT2
PE.not.PP1_peak94632	RAP1GAP2
PE.not.PP1_peak75791	ANGEL1
PE.not.PP1_peak133324	SPATS2L
PE.not.PP1_peak20062	PROX1
PE.not.PP1_peak143385	FAM210B
PE.not.PP1_peak163225	RBP1
PE.not.PP1_peak143122	TSHZ2
PE.not.PP1_peak101998	CBX4
PE.not.PP1_peak20052	PROX1
PE.not.PP1_peak323	PRDM16
PE.not.PP1_peak22350	IRF2BP2
PE.not.PP1_peak34073	DUSP5
PE.not.PP1_peak214812	SGK1
PE.not.PP1_peak142456	SULF2
PE.not.PP1_peak32662	SFRP5
PE.not.PP1_peak29638	HK1
PE.not.PP1_peak186668	CTNND2
PE.not.PP1_peak49642	B3GAT1
PE.not.PP1_peak115140	SOX11
PE.not.PP1_peak32659	SFRP5
PE.not.PP1_peak186660	CTNND2
PE.not.PP1_peak196390	SLC12A2
PE.not.PP1_peak142463	SULF2
PE.not.PP1_peak163399	SPSB4
PE.not.PP1_peak235963	RBPMS
PE.not.PP1_peak22355	IRF2BP2
PE.not.PP1_peak129491	TANC1
PE.not.PP1_peak43384	PLEKHB1
PE.not.PP1_peak195821	SNCAIP
PE.not.PP1_peak62888	WASF3
PE.not.PP1_peak253246	WNK2
PE.not.PP1_peak257595	NOTCH1
PE.not.PP1_peak157105	MAGI1
PE.not.PP1_peak36707	IGF2
PE.not.PP1_peak107246	ONECUT2
PE.not.PP1_peak168223	CLDN1
PE.not.PP1_peak189682	FST
PE.not.PP1_peak34141	PDCD4
PE.not.PP1_peak322	PRDM16
PE.not.PP1_peak99856	YPEL2
PE.not.PP1_peak53816	COL2A1
PE.not.PP1_peak238937	CSPP1
PE.not.PP1_peak215259	NHSL1
PE.not.PP1_peak164168	TM4SF4
PE.not.PP1_peak102001	CBX4
PE.not.PP1_peak173595	PDGFRA
PE.not.PP1_peak247716	FREM1
PE.not.PP1_peak62890	WASF3
PE.not.PP1_peak235959	RBPMS
PE.not.PP1_peak34064	DUSP5
PE.not.PP1_peak210627	PNRC1
PE.not.PP1_peak101983	CBX4
PE.not.PP1_peak77447	SERPINA1
PE.not.PP1_peak210629	PNRC1
PE.not.PP1_peak130323	B3GALT1
PE.not.PP1_peak116831	RHOB
PE.not.PP1_peak78098	SLC25A29
PE.not.PP1_peak255161	AMBP
PE.not.PP1_peak217488	PLG
PE.not.PP1_peak73313	FRMD6
PE.not.PP1_peak121652	ANXA4
PE.not.PP1_peak101984	CBX4
PE.not.PP1_peak58870	GAS2L3
PE.not.PP1_peak196386	SLC12A2
PE.not.PP1_peak74096	RTN1
PE.not.PP1_peak255933	MEGF9
PE.not.PP1_peak41460	SERPING1
PE.not.PP1_peak317	PRDM16
PE.not.PP1_peak2942	TRNP1
PE.not.PP1_peak129834	GCA
PE.not.PP1_peak304	PRDM16
PE.not.PP1_peak202567	TUBB2B
PE.not.PP1_peak251770	GNAQ
PE.not.PP1_peak2937	TRNP1
PE.not.PP1_peak34426	HABP2
PE.not.PP1_peak166042	MECOM
PE.not.PP1_peak58875	GAS2L3
PE.not.PP1_peak93590	COTL1
PE.not.PP1_peak257586	NOTCH1
PE.not.PP1_peak75798	ANGEL1
PE.not.PP1_peak92026	CDH1
PE.not.PP1_peak87983	SNN
PE.not.PP1_peak219069	SLC29A4
PE.not.PP1_peak32664	SFRP5
PE.not.PP1_peak90506	TOX3
PE.not.PP1_peak32665	SFRP5
PE.not.PP1_peak257581	NOTCH1
PE.not.PP1_peak14102	IGSF9
PE.not.PP1_peak26946	NRP1
PE.not.PP1_peak235532	DPYSL2
VFG.off.in.DE-PP1_peak175021	AFP
VFG.off.in.DE-PP1_peak55714	HMGA2
VFG.off.in.DE-PP1_peak189683	FST
VFG.off.in.DE-PP1_peak69736	EFNB2
VFG.off.in.DE-PP1_peak26965	NRP1
VFG.off.in.DE-PP1_peak127259	MGAT5
VFG.off.in.DE-PP1_peak143094	TSHZ2
VFG.off.in.DE-PP1_peak34142	PDCD4
VFG.off.in.DE-PP1_peak73297	FRMD6
VFG.off.in.DE-PP1_peak99875	YPEL2
VFG.off.in.DE-PP1_peak215265	NHSL1
VFG.off.in.DE-PP1_peak176482	SPP1
VFG.off.in.DE-PP1_peak143115	TSHZ2
VFG.off.in.DE-PP1_peak130330	B3GALT1
VFG.off.in.DE-PP1_peak127279	MGAT5
VFG.off.in.DE-PP1_peak2263	ECE1
VFG.off.in.DE-PP1_peak157585	FOXP1
VFG.off.in.DE-PP1_peak86048	NR2F2
VFG.off.in.DE-PP1_peak129838	GCA
VFG.off.in.DE-PP1_peak186662	CTNND2
VFG.off.in.DE-PP1_peak20553	TGFB2
VFG.off.in.DE-PP1_peak132456	STAT1
VFG.off.in.DE-PP1_peak22377	IRF2BP2
VFG.off.in.DE-PP1_peak34419	HABP2
VFG.off.in.DE-PP1_peak1340	DHRS3
VFG.off.in.DE-PP1_peak127282	MGAT5
VFG.off.in.DE-PP1_peak254864	LPAR1
VFG.off.in.DE-PP1_peak89929	NETO2
VFG.off.in.DE-PP1_peak212767	MARCKS
VFG.off.in.DE-PP1_peak199596	CYFIP2
VFG.off.in.DE-PP1_peak130319	B3GALT1
VFG.off.in.DE-PP1_peak21851	GALNT2
VFG.off.in.DE-PP1_peak65886	PCDH17
VFG.off.in.DE-PP1_peak139091	SPTLC3
VFG.off.in.DE-PP1_peak20544	TGFB2
VFG.off.in.DE-PP1_peak226572	COL1A2
VFG.off.in.DE-PP1_peak188037	CDH6
VFG.off.in.DE-PP1_peak192254	SSBP2
VFG.off.in.DE-PP1_peak69739	EFNB2
VFG.off.in.DE-PP1_peak158399	ROBO1
VFG.off.in.DE-PP1_peak212770	MARCKS
VFG.off.in.DE-PP1_peak240784	MMP16
VFG.off.in.DE-PP1_peak69717	EFNB2
VFG.off.in.DE-PP1_peak115133	SOX11
VFG.off.in.DE-PP1_peak46475	GUCY1A2
VFG.off.in.DE-PP1_peak191781	IQGAP2
VFG.off.in.DE-PP1_peak115112	SOX11
VFG.off.in.DE-PP1_peak157548	FOXP1
VFG.off.in.DE-PP1_peak129830	GCA
VFG.tr.in.PP1_peak325	PRDM16
VFG.tr.in.PP1_peak247732	FREM1
VFG.tr.in.PP1_peak82881	SMAD3
VFG.tr.in.PP1_peak103006	ARHGAP28
VFG.tr.in.PP1_peak35252	FGFR2
VFG.tr.in.PP1_peak20045	PROX1
VFG.tr.in.PP1_peak240916	CALB1
VFG.tr.in.PP1_peak218918	SDK1
VFG.tr.in.PP1_peak182363	FGA
VFG.tr.in.PP1_peak316	PRDM16
VFG.tr.in.PP1_peak133325	SPATS2L
VFG.tr.in.PP1_peak168224	CLDN1
VFG.tr.in.PP1_peak78102	SLC25A29
VFG.tr.in.PP1_peak255940	MEGF9
VFG.tr.in.PP1_peak90467	TOX3
VFG.tr.in.PP1_peak12129	ZNF697
VFG.tr.in.PP1_peak49634	B3GAT1
VFG.tr.in.PP1_peak82884	SMAD3
VFG.tr.in.PP1_peak84005	LINGO1
VFG.tr.in.PP1_peak142437	SULF2
VFG.tr.in.PP1_peak185254	FAT1
VFG.tr.in.PP1_peak235527	DPYSL2
VFG.tr.in.PP1_peak47555	APOA4
VFG.tr.in.PP1_peak43998	TENM4
VFG.tr.in.PP1_peak46496	GUCY1A2
VFG.tr.in.PP1_peak99846	YPEL2
VFG.tr.in.PP1_peak59075	PAH
VFG.tr.in.PP1_peak182366	FGG
VFG.tr.in.PP1_peak143106	TSHZ2
VFG.tr.in.PP1_peak78149	DLK1
VFG.tr.in.PP1_peak141049	EPB41L1
VFG.tr.in.PP1_peak81989	LIPC
VFG.tr.in.PP1_peak82913	SMAD3
VFG.tr.in.PP1_peak101050	SOX9
VFG.tr.in.PP1_peak34123	PDCD4
VFG.tr.in.PP1_peak217486	PLG
VFG.tr.in.PP1_peak53821	COL2A1
VFG.tr.in.PP1_peak29637	HK1
VFG.tr.in.PP1_peak247727	FREM1
VFG.tr.in.PP1_peak65902	PCDH17
VFG.tr.in.PP1_peak34441	HABP2
VFG.tr.in.PP1_peak106576	MAPK4
VFG.tr.in.PP1_peak116833	RHOB
VFG.tr.in.PP1_peak49633	B3GAT1
VFG.tr.in.PP1_peak166039	MECOM
VFG.tr.in.PP1_peak72310	FOXA1
VFG.tr.in.PP1_peak37800	DKK3
VFG.tr.in.PP1_peak133332	SPATS2L
VFG.tr.in.PP1_peak254843	LPAR1
VFG.tr.in.PP1_peak21826	GALNT2
VFG.tr.in.PP1_peak235534	DPYSL2
VFG.tr.in.PP1_peak195830	SNCAIP
VFG.tr.in.PP1_peak34431	HABP2
VFG.tr.in.PP1_peak236543	ZNF703
VFG.tr.in.PP1_peak226571	COL1A2
VFG.tr.in.PP1_peak236549	ZNF703
VFG.tr.in.PP1_peak164164	TM4SF4
VFG.tr.in.PP1_peak115135	SOX11
VFG.tr.in.PP1_peak103019	ARHGAP28
VFG.tr.in.PP1_peak247728	FREM1
VFG.tr.in.PP1_peak210618	PNRC1
VFG.tr.in.PP1_peak92021	CDH1
VFG.tr.in.PP1_peak235952	RBPMS
VFG.tr.in.PP1_peak72309	FOXA1
VFG.tr.in.PP1_peak99886	DHX40
VFG.tr.in.PP1_peak1357	DHRS3
VFG.tr.in.PP1_peak90503	TOX3
VFG.tr.in.PP1_peak305	PRDM16
VFG.tr.in.PP1_peak154230	CTDSPL
VFG.tr.in.PP1_peak226560	COL1A2
VFG.tr.in.PP1_peak75803	ANGEL1
VFG.tr.in.PP1_peak82879	SMAD3

## Sheet: 2c
Supplementary Table 2c. All VFG-specific ATAC-peaks annotated to 200 Kb of PE downregulated genes, with baseMean > 1000
VFG-specific ATAC-peaks	Gene_name
PE-PP1.common_peak43576	SERPINH1
PE-PP1.common_peak225032	HSPB1
PE-PP1.common_peak54732	ITGA7
PE-PP1.common_peak75592	PGF
PE-PP1.common_peak102438	COLEC12
PE-PP1.common_peak113652	BCAT2
PE-PP1.common_peak29883	UNC5B
PE-PP1.common_peak2482	EPHB2
PE-PP1.common_peak234215	LONRF1
PE-PP1.common_peak60291	TBX3
PE-PP1.common_peak187159	MYO10
PE-PP1.common_peak225654	SEMA3E
PE-PP1.common_peak188797	LIFR
PE-PP1.common_peak155569	CACNA2D2
PE-PP1.common_peak53949	TUBA1C
PE-PP1.common_peak232222	PRKAG2
PE-PP1.common_peak68618	ABCC4
PE-PP1.common_peak155171	TDGF1
PE-PP1.common_peak213141	DCBLD1
PE-PP1.common_peak34004	ADD3
PE-PP1.common_peak50318	VWF
PE-PP1.common_peak232198	PRKAG2
PE-PP1.common_peak19295	PLXNA2
PE-PP1.common_peak82861	SMAD6
PE-PP1.common_peak82411	TLN2
PE-PP1.common_peak188795	LIFR
PE-PP1.common_peak94095	PIEZO1
PE-PP1.common_peak67213	LMO7
PE-PP1.common_peak109046	C2CD4C
PE-PP1.common_peak19753	NEK2
PE-PP1.common_peak60321	TBX3
PE-PP1.common_peak44701	FZD4
PE-PP1.common_peak221792	BMPER
PE-PP1.common_peak230093	PODXL
PE-PP1.common_peak18620	FMOD
PE-PP1.common_peak82832	SMAD6
PE-PP1.common_peak235812	KIF13B
PE-PP1.common_peak176328	PTPN13
PE-PP1.common_peak38571	PTPN5
PE-PP1.common_peak50541	SLC2A3
PE-PP1.common_peak232208	PRKAG2
PE-PP1.common_peak146988	SLC25A18
PE-PP1.common_peak5678	PODN
PE-PP1.common_peak109047	C2CD4C
PE-PP1.common_peak100128	MRC2
PE-PP1.common_peak187168	MYO10
PE-PP1.common_peak21600	OBSCN
PE-PP1.common_peak52648	CAPRIN2
PE-PP1.common_peak204357	ID4
PE-PP1.common_peak235814	KIF13B
PE-PP1.common_peak167557	EPHB3
PE-PP1.common_peak92108	NQO1
PE-PP1.common_peak42015	AHNAK
PE-PP1.common_peak13362	SLC27A3
PE-PP1.common_peak257631	TMEM141
PE-PP1.common_peak114129	ZNF765
PE-PP1.common_peak110514	SAMD1
PE-PP1.common_peak50311	VWF
PE-PP1.common_peak235813	KIF13B
PE-PP1.common_peak75594	PGF
PE-PP1.common_peak113653	BCAT2
PE-PP1.common_peak97472	LHX1
PE-PP1.common_peak97961	KRT19
PE-PP1.common_peak90344	SALL1
PE-PP1.common_peak223494	GRB10
PE-PP1.common_peak235795	KIF13B
PE-PP1.common_peak79261	FAM189A1
PE-PP1.common_peak28935	ANK3
PE-PP1.common_peak198926	ANXA6
PE-PP1.common_peak221754	BMPER
PE-PP1.common_peak18931	CDK18
PE-PP1.common_peak197903	SPRY4
PE-PP1.common_peak13109	CGN
PE-PP1.common_peak171953	PCDH7
PE-PP1.common_peak225678	SEMA3E
PE-PP1.common_peak147182	TBX1
PE-PP1.common_peak176327	PTPN13
PE-PP1.common_peak75598	PGF
PE-PP1.common_peak12642	FMO5
PE-PP1.common_peak42005	AHNAK
PE-PP1.common_peak18932	CDK18
PE-PP1.common_peak230076	PODXL
PE-PP1.common_peak153278	EOMES
PE-PP1.common_peak90342	SALL1
PE-PP1.common_peak158992	PROS1
PE-PP1.common_peak204350	ID4
PE-PP1.common_peak5255	SLC5A9
PE-PP1.common_peak78303	MOK
PE-PP1.common_peak142552	PREX1
PE-PP1.common_peak38569	PTPN5
PE-PP1.common_peak68646	ABCC4
PE-PP1.common_peak160543	CCDC80
PE-PP1.common_peak72108	NFKBIA
PE-PP1.common_peak70907	SLC7A7
PE-PP1.common_peak147965	SEZ6L
PE-PP1.common_peak113111	APOC1
PE-PP1.common_peak90346	SALL1
PE-PP1.common_peak223465	GRB10
PE-PP1.common_peak188761	EGFLAM
PE-PP1.common_peak34010	MXI1
PE-PP1.common_peak222187	ELMO1
PE-PP1.common_peak221750	BMPER
PE-PP1.common_peak236686	FGFR1
PE-PP1.common_peak237747	SOX17
PE-PP1.common_peak22263	KCNK1
PE-PP1.common_peak213523	GJA1
PE-PP1.common_peak23471	KIF26B
PE-PP1.common_peak68634	ABCC4
PE-PP1.common_peak81570	WDR72
PE-PP1.common_peak150104	GTSE1
PE-PP1.common_peak213299	FAM184A
PE-PP1.common_peak188727	EGFLAM
PE-PP1.common_peak188786	LIFR
PE-PP1.common_peak101808	TMC6
PE-PP1.common_peak63918	SMAD9
PE-PP1.common_peak102735	TGIF1
PE-PP1.common_peak172674	APBB2
PE-PP1.common_peak197808	ARAP3
PE-PP1.common_peak2478	EPHB2
PE-PP1.common_peak93996	SLC7A5
PE-PP1.common_peak207938	GSTA2
PE-PP1.common_peak191984	LHFPL2
PE-PP1.common_peak44698	FZD4
PE-PP1.common_peak162261	PLXND1
PE-PP1.common_peak33979	ADD3
PE-PP1.common_peak37303	PPFIBP2
PE-PP1.common_peak156246	IL17RD
PE.not.PP1_peak197069	PITX1
PE.not.PP1_peak83616	LOXL1
PE.not.PP1_peak79265	FAM189A1
PE.not.PP1_peak202520	NQO2
PE.not.PP1_peak140696	DNMT3B
PE.not.PP1_peak246123	NRBP2
PE.not.PP1_peak192001	LHFPL2
PE.not.PP1_peak223461	GRB10
PE.not.PP1_peak6742	L1TD1
PE.not.PP1_peak72096	NFKBIA
PE.not.PP1_peak138466	BMP2
PE.not.PP1_peak75595	PGF
PE.not.PP1_peak253613	CTSV
PE.not.PP1_peak82857	SMAD6
PE.not.PP1_peak92107	NQO1
PE.not.PP1_peak19303	PLXNA2
PE.not.PP1_peak43583	SERPINH1
PE.not.PP1_peak37133	CCKBR
PE.not.PP1_peak93087	MAF
PE.not.PP1_peak155752	GLYCTK
PE.not.PP1_peak113657	BCAT2
PE.not.PP1_peak67	SAMD11
PE.not.PP1_peak169924	ACOX3
PE.not.PP1_peak33981	ADD3
PE.not.PP1_peak223473	GRB10
PE.not.PP1_peak94096	PIEZO1
PE.not.PP1_peak257648	MAMDC4
PE.not.PP1_peak82853	SMAD6
PE.not.PP1_peak133407	CFLAR
PE.not.PP1_peak72098	NFKBIA
PE.not.PP1_peak94094	PIEZO1
PE.not.PP1_peak18927	CDK18
PE.not.PP1_peak93990	SLC7A5
PE.not.PP1_peak44699	FZD4
PE.not.PP1_peak222182	ELMO1
PE.not.PP1_peak243839	HAS2
PE.not.PP1_peak97484	LHX1
PE.not.PP1_peak75408	PAPLN
PE.not.PP1_peak236711	FGFR1
PE.not.PP1_peak47814	BCL9L
PE.not.PP1_peak172690	APBB2
PE.not.PP1_peak102710	TGIF1
PE.not.PP1_peak3177	TMEM200B
PE.not.PP1_peak118556	CYP1B1
PE.not.PP1_peak97470	LHX1
PE.not.PP1_peak28941	ANK3
PE.not.PP1_peak146290	TMPRSS2
PE.not.PP1_peak155585	CACNA2D2
PE.not.PP1_peak68624	ABCC4
PE.not.PP1_peak232204	PRKAG2
PE.not.PP1_peak12636	FMO5
PE.not.PP1_peak192011	LHFPL2
PE.not.PP1_peak246122	NRBP2
PE.not.PP1_peak198767	SLC26A2
PE.not.PP1_peak230073	PODXL
PE.not.PP1_peak189636	ITGA2
PE.not.PP1_peak230110	PODXL
PE.not.PP1_peak163900	PLSCR1
PE.not.PP1_peak142555	PREX1
PE.not.PP1_peak151876	FBLN2
PE.not.PP1_peak162704	SLCO2A1
PE.not.PP1_peak115858	LPIN1
PE.not.PP1_peak246009	LY6E
PE.not.PP1_peak191997	LHFPL2
PE.not.PP1_peak188808	LIFR
PE.not.PP1_peak70434	F7
PE.not.PP1_peak24617	GATA3
PE.not.PP1_peak52570	TMTC1
PE.not.PP1_peak167560	EPHB3
PE.not.PP1_peak246013	LY6E
PE.not.PP1_peak23463	KIF26B
PE.not.PP1_peak2469	EPHB2
PE.not.PP1_peak197843	PCDH1
PE.not.PP1_peak6732	L1TD1
PE.not.PP1_peak70433	F7
PE.not.PP1_peak142554	PREX1
PE.not.PP1_peak131361	TTN
PE.not.PP1_peak171949	PCDH7
PE.not.PP1_peak236678	FGFR1
PE.not.PP1_peak142562	PREX1
PE.not.PP1_peak142564	PREX1
VFG.off.in.DE-PP1_peak81567	WDR72
VFG.off.in.DE-PP1_peak176332	PTPN13
VFG.off.in.DE-PP1_peak19046	SRGAP2
VFG.off.in.DE-PP1_peak239388	TRPA1
VFG.off.in.DE-PP1_peak17520	RGS2
VFG.off.in.DE-PP1_peak163896	PLSCR1
VFG.off.in.DE-PP1_peak71672	COCH
VFG.off.in.DE-PP1_peak153267	EOMES
VFG.off.in.DE-PP1_peak188710	EGFLAM
VFG.off.in.DE-PP1_peak243827	HAS2
VFG.off.in.DE-PP1_peak22260	KCNK1
VFG.off.in.DE-PP1_peak31953	ANKRD1
VFG.off.in.DE-PP1_peak138418	BMP2
VFG.off.in.DE-PP1_peak222168	ELMO1
VFG.off.in.DE-PP1_peak235840	DUSP4
VFG.off.in.DE-PP1_peak75421	PAPLN
VFG.off.in.DE-PP1_peak171966	PCDH7
VFG.off.in.DE-PP1_peak231607	CNTNAP2
VFG.off.in.DE-PP1_peak135872	SERPINE2
VFG.off.in.DE-PP1_peak120975	OTX1
VFG.off.in.DE-PP1_peak243835	HAS2
VFG.off.in.DE-PP1_peak118550	CYP1B1
VFG.off.in.DE-PP1_peak19044	SRGAP2
VFG.off.in.DE-PP1_peak24865	CELF2
VFG.off.in.DE-PP1_peak213147	DCBLD1
VFG.off.in.DE-PP1_peak235798	KIF13B
VFG.off.in.DE-PP1_peak188800	LIFR
VFG.off.in.DE-PP1_peak2453	EPHB2
VFG.off.in.DE-PP1_peak37136	CCKBR
VFG.off.in.DE-PP1_peak213506	GJA1
VFG.off.in.DE-PP1_peak115867	LPIN1
VFG.off.in.DE-PP1_peak73809	OTX2
VFG.off.in.DE-PP1_peak213287	FAM184A
VFG.off.in.DE-PP1_peak222193	ELMO1
VFG.off.in.DE-PP1_peak82400	TLN2
VFG.off.in.DE-PP1_peak60311	TBX3
VFG.off.in.DE-PP1_peak24652	GATA3
VFG.off.in.DE-PP1_peak135864	SERPINE2
VFG.off.in.DE-PP1_peak134577	ERBB4
VFG.off.in.DE-PP1_peak138452	BMP2
VFG.off.in.DE-PP1_peak102718	TGIF1
VFG.off.in.DE-PP1_peak243824	HAS2
VFG.off.in.DE-PP1_peak19342	PLXNA2
VFG.off.in.DE-PP1_peak81573	WDR72
VFG.off.in.DE-PP1_peak223485	GRB10
VFG.off.in.DE-PP1_peak213492	GJA1
VFG.off.in.DE-PP1_peak22250	KCNK1
VFG.off.in.DE-PP1_peak239409	TRPA1
VFG.off.in.DE-PP1_peak138474	BMP2
VFG.off.in.DE-PP1_peak67224	LMO7
VFG.tr.in.PP1_peak82867	SMAD6
VFG.tr.in.PP1_peak82844	SMAD6
VFG.tr.in.PP1_peak19305	PLXNA2
VFG.tr.in.PP1_peak137335	RAB17
VFG.tr.in.PP1_peak97956	KRT19
VFG.tr.in.PP1_peak142577	PREX1
VFG.tr.in.PP1_peak2459	EPHB2
VFG.tr.in.PP1_peak230839	ZC3HAV1
VFG.tr.in.PP1_peak223469	GRB10
VFG.tr.in.PP1_peak19290	PLXNA2
VFG.tr.in.PP1_peak202491	SERPINB9
VFG.tr.in.PP1_peak237745	SOX17
VFG.tr.in.PP1_peak93987	SLC7A5
VFG.tr.in.PP1_peak140198	CST3
VFG.tr.in.PP1_peak230838	ZC3HAV1
VFG.tr.in.PP1_peak162692	SLCO2A1
VFG.tr.in.PP1_peak94097	PIEZO1
VFG.tr.in.PP1_peak58312	FGD6
VFG.tr.in.PP1_peak2463	EPHB2
VFG.tr.in.PP1_peak97479	LHX1
VFG.tr.in.PP1_peak97478	LHX1
VFG.tr.in.PP1_peak197066	PITX1
VFG.tr.in.PP1_peak236673	FGFR1
VFG.tr.in.PP1_peak235819	DUSP4
VFG.tr.in.PP1_peak197070	PITX1
VFG.tr.in.PP1_peak169914	ACOX3
VFG.tr.in.PP1_peak137330	RAB17
VFG.tr.in.PP1_peak78302	MOK
VFG.tr.in.PP1_peak32878	DNMBP
VFG.tr.in.PP1_peak19296	PLXNA2
VFG.tr.in.PP1_peak187170	MYO10
VFG.tr.in.PP1_peak197064	PITX1
VFG.tr.in.PP1_peak3170	TMEM200B
VFG.tr.in.PP1_peak187181	MYO10
VFG.tr.in.PP1_peak36604	MUC6
VFG.tr.in.PP1_peak19239	CD34
VFG.tr.in.PP1_peak249600	GLIPR2
VFG.tr.in.PP1_peak43579	SERPINH1
VFG.tr.in.PP1_peak197925	SPRY4
VFG.tr.in.PP1_peak155753	GLYCTK
VFG.tr.in.PP1_peak139551	RRBP1
VFG.tr.in.PP1_peak32879	DNMBP
VFG.tr.in.PP1_peak82855	SMAD6
VFG.tr.in.PP1_peak149859	PNPLA3
VFG.tr.in.PP1_peak68636	ABCC4
VFG.tr.in.PP1_peak162703	SLCO2A1
VFG.tr.in.PP1_peak114058	ZNF611
VFG.tr.in.PP1_peak82854	SMAD6
VFG.tr.in.PP1_peak155570	CACNA2D2
VFG.tr.in.PP1_peak63919	SMAD9
VFG.tr.in.PP1_peak230106	PODXL
VFG.tr.in.PP1_peak94098	PIEZO1
VFG.tr.in.PP1_peak82866	SMAD6
VFG.tr.in.PP1_peak192005	LHFPL2
VFG.tr.in.PP1_peak5671	PODN
VFG.tr.in.PP1_peak42003	AHNAK
VFG.tr.in.PP1_peak93056	MAF
VFG.tr.in.PP1_peak94099	PIEZO1
VFG.tr.in.PP1_peak42071	SLC3A2
VFG.tr.in.PP1_peak82721	IGDCC4
VFG.tr.in.PP1_peak92102	NQO1
VFG.tr.in.PP1_peak4601	CLDN19
VFG.tr.in.PP1_peak29885	UNC5B
VFG.tr.in.PP1_peak10348	AGL
VFG.tr.in.PP1_peak172686	APBB2
VFG.tr.in.PP1_peak113222	GIPR
VFG.tr.in.PP1_peak75599	PGF
VFG.tr.in.PP1_peak204374	ID4
VFG.tr.in.PP1_peak88281	PDXDC1
VFG.tr.in.PP1_peak18624	FMOD
VFG.tr.in.PP1_peak188794	LIFR
VFG.tr.in.PP1_peak114128	ZNF765
VFG.tr.in.PP1_peak197809	ARAP3
VFG.tr.in.PP1_peak60310	TBX3
VFG.tr.in.PP1_peak260959	KLF8
VFG.tr.in.PP1_peak34013	MXI1
VFG.tr.in.PP1_peak70153	COL4A1
VFG.tr.in.PP1_peak135883	SERPINE2
VFG.tr.in.PP1_peak33986	ADD3
VFG.tr.in.PP1_peak82722	IGDCC4
VFG.tr.in.PP1_peak151873	FBLN2
VFG.tr.in.PP1_peak135291	IHH
VFG.tr.in.PP1_peak237736	SOX17
VFG.tr.in.PP1_peak187165	MYO10
VFG.tr.in.PP1_peak44710	TMEM135
VFG.tr.in.PP1_peak155092	SACM1L
VFG.tr.in.PP1_peak140218	CST1
VFG.tr.in.PP1_peak236676	FGFR1
VFG.tr.in.PP1_peak48170	SORL1
VFG.tr.in.PP1_peak146986	SLC25A18
VFG.tr.in.PP1_peak82839	SMAD6
VFG.tr.in.PP1_peak114055	ZNF611
VFG.tr.in.PP1_peak257969	MXRA5
VFG.tr.in.PP1_peak140193	CST3
VFG.tr.in.PP1_peak235807	KIF13B
VFG.tr.in.PP1_peak81574	WDR72
VFG.tr.in.PP1_peak19043	SRGAP2
VFG.tr.in.PP1_peak138422	BMP2
VFG.tr.in.PP1_peak207945	GSTA2
VFG.tr.in.PP1_peak48158	SORL1
VFG.tr.in.PP1_peak176223	ARHGAP24
VFG.tr.in.PP1_peak237766	SOX17
VFG.tr.in.PP1_peak127455	CXCR4
VFG.tr.in.PP1_peak167568	EPHB3
VFG.tr.in.PP1_peak230090	PODXL
VFG.tr.in.PP1_peak90991	DOK4
VFG.tr.in.PP1_peak19049	SRGAP2
VFG.tr.in.PP1_peak6720	L1TD1
VFG.tr.in.PP1_peak237755	SOX17
VFG.tr.in.PP1_peak4598	CLDN19
VFG.tr.in.PP1_peak257629	TMEM141
VFG.tr.in.PP1_peak52581	TMTC1
VFG.tr.in.PP1_peak50552	SLC2A3
VFG.tr.in.PP1_peak118566	CYP1B1
VFG.tr.in.PP1_peak260960	KLF8
VFG.tr.in.PP1_peak142569	PREX1
VFG.tr.in.PP1_peak111992	WTIP
VFG.tr.in.PP1_peak188805	LIFR
VFG.tr.in.PP1_peak70139	COL4A1
VFG.tr.in.PP1_peak142563	PREX1
VFG.tr.in.PP1_peak223474	GRB10
VFG.tr.in.PP1_peak24622	GATA3
VFG.tr.in.PP1_peak47815	BCL9L
VFG.tr.in.PP1_peak97959	KRT19
VFG.tr.in.PP1_peak221741	BMPER
VFG.tr.in.PP1_peak222169	ELMO1
VFG.tr.in.PP1_peak221743	BMPER
VFG.tr.in.PP1_peak198925	ANXA6
VFG.tr.in.PP1_peak113063	PVR
VFG.tr.in.PP1_peak246118	NRBP2
VFG.tr.in.PP1_peak73624	WDHD1
VFG.tr.in.PP1_peak33989	ADD3
VFG.tr.in.PP1_peak127463	CXCR4
VFG.tr.in.PP1_peak68635	ABCC4
VFG.tr.in.PP1_peak53322	PPHLN1
VFG.tr.in.PP1_peak90366	SALL1
VFG.tr.in.PP1_peak64841	LCP1
VFG.tr.in.PP1_peak221748	BMPER
VFG.tr.in.PP1_peak29884	UNC5B
VFG.tr.in.PP1_peak230071	PODXL
VFG.tr.in.PP1_peak43708	TSKU
VFG.tr.in.PP1_peak202517	NQO2
VFG.tr.in.PP1_peak67201	LMO7
VFG.tr.in.PP1_peak58154	SOCS2
VFG.tr.in.PP1_peak197905	SPRY4
VFG.tr.in.PP1_peak90990	DOK4
VFG.tr.in.PP1_peak151866	FBLN2
VFG.tr.in.PP1_peak135879	SERPINE2
VFG.tr.in.PP1_peak4606	CLDN19
VFG.tr.in.PP1_peak60300	TBX3
VFG.tr.in.PP1_peak252818	S1PR3
VFG.tr.in.PP1_peak197800	ARAP3
VFG.tr.in.PP1_peak70148	COL4A1
VFG.tr.in.PP1_peak50309	VWF
VFG.tr.in.PP1_peak64828	LCP1
VFG.tr.in.PP1_peak73454	DDHD1
VFG.tr.in.PP1_peak19272	CD34
VFG.tr.in.PP1_peak113996	ZNF614
VFG.tr.in.PP1_peak17515	RGS2
VFG.tr.in.PP1_peak138462	BMP2
VFG.tr.in.PP1_peak151874	FBLN2
VFG.tr.in.PP1_peak156247	IL17RD
VFG.tr.in.PP1_peak93093	MAF
VFG.tr.in.PP1_peak150009	FAM118A
VFG.tr.in.PP1_peak261389	FAM155B
VFG.tr.in.PP1_peak257632	TMEM141
VFG.tr.in.PP1_peak147969	SEZ6L
VFG.tr.in.PP1_peak172685	APBB2
VFG.tr.in.PP1_peak155368	SHISA5
VFG.tr.in.PP1_peak207141	SLC29A1
VFG.tr.in.PP1_peak188802	LIFR
VFG.tr.in.PP1_peak5274	SLC5A9
VFG.tr.in.PP1_peak146295	TMPRSS2
VFG.tr.in.PP1_peak188738	EGFLAM
VFG.tr.in.PP1_peak158991	PROS1
VFG.tr.in.PP1_peak75994	NRXN3
VFG.tr.in.PP1_peak13737	CRABP2
VFG.tr.in.PP1_peak70143	COL4A1
VFG.tr.in.PP1_peak23461	KIF26B
VFG.tr.in.PP1_peak236693	FGFR1
VFG.tr.in.PP1_peak213311	FAM184A
VFG.tr.in.PP1_peak232214	PRKAG2
VFG.tr.in.PP1_peak82370	TLN2
VFG.tr.in.PP1_peak218830	LFNG
VFG.tr.in.PP1_peak197059	PITX1
VFG.tr.in.PP1_peak83612	LOXL1
VFG.tr.in.PP1_peak44711	TMEM135
VFG.tr.in.PP1_peak221782	BMPER
VFG.tr.in.PP1_peak230102	PODXL
VFG.tr.in.PP1_peak222176	ELMO1
VFG.tr.in.PP1_peak5259	SLC5A9
VFG.tr.in.PP1_peak243825	HAS2
VFG.tr.in.PP1_peak37626	ADM
VFG.tr.in.PP1_peak82393	TLN2
VFG.tr.in.PP1_peak42014	AHNAK
VFG.tr.in.PP1_peak193443	RHOBTB3
VFG.tr.in.PP1_peak236704	FGFR1
VFG.tr.in.PP1_peak191990	LHFPL2
VFG.tr.in.PP1_peak176336	PTPN13
VFG.tr.in.PP1_peak44692	FZD4
VFG.tr.in.PP1_peak162706	SLCO2A1
