# Supplementary material for: Expansion of ventral foregut is linked to changes in the enhancer landscape for organ-specific differentiation
Source: Nat Cell Biol. 2023 Jan 23;25(3):481–92. doi: 10.1038/s41556-022-01075-8 (PMC10014581; doi:10.1038/s41556-022-01075-8)
Supplement: Supplementary file 4 — H3K27ac datasets derived from different human embryonic tissues. [file 41556_2022_1075_MOESM4_ESM.xlsx]

## Sheet: Index
Supplementary Table 3. H3K27ac datasets derived from different human embryonic tissues.
Tissues	Lineages
K27ac_pancreas	K27ac_endoderm
K27ac_liver	K27ac_mesoderm
K27ac_lung	K27ac_ectoderm
K27ac_stomach
K27ac_brain
K27ac_RPE
K27ac_adrenal
K27ac_heart

## Sheet: K27ac_pancreas
Chr	Start	End	K27ac tissue peaks
chr1	1060413	1069093	K27ac_pancreas_45
chr1	3131998	3138589	K27ac_pancreas_284
chr1	3141028	3141528	K27ac_pancreas_286
chr1	3162061	3165931	K27ac_pancreas_290
chr1	3254072	3258421	K27ac_pancreas_309
chr1	3528757	3530873	K27ac_pancreas_356
chr1	3664295	3664924	K27ac_pancreas_367
chr1	4542458	4543950	K27ac_pancreas_403
chr1	5980068	5980693	K27ac_pancreas_467
chr1	6390184	6392462	K27ac_pancreas_497
chr1	6558635	6559836	K27ac_pancreas_517
chr1	8173645	8174323	K27ac_pancreas_619
chr1	8213656	8214755	K27ac_pancreas_623
chr1	8342010	8342657	K27ac_pancreas_641
chr1	8734760	8735260	K27ac_pancreas_661
chr1	9006955	9008008	K27ac_pancreas_675
chr1	9339032	9339984	K27ac_pancreas_706
chr1	9354592	9355708	K27ac_pancreas_708
chr1	9404822	9407113	K27ac_pancreas_712
chr1	9969249	9969749	K27ac_pancreas_768
chr1	11972384	11972884	K27ac_pancreas_864
chr1	12094285	12095392	K27ac_pancreas_871
chr1	12718558	12719058	K27ac_pancreas_931
chr1	13468124	13468624	K27ac_pancreas_935
chr1	14585371	14585871	K27ac_pancreas_948
chr1	15114463	15114963	K27ac_pancreas_958
chr1	15466375	15468636	K27ac_pancreas_991
chr1	15527148	15529108	K27ac_pancreas_1001
chr1	15552728	15553359	K27ac_pancreas_1004
chr1	15649545	15652427	K27ac_pancreas_1009
chr1	15750380	15751147	K27ac_pancreas_1018
chr1	15759928	15760428	K27ac_pancreas_1021
chr1	16495439	16495939	K27ac_pancreas_1089
chr1	16515728	16516992	K27ac_pancreas_1092
chr1	16532561	16534790	K27ac_pancreas_1093
chr1	17038861	17040309	K27ac_pancreas_1125
chr1	19333979	19335415	K27ac_pancreas_1288
chr1	19369782	19371142	K27ac_pancreas_1294
chr1	19413297	19413797	K27ac_pancreas_1301
chr1	20113549	20114049	K27ac_pancreas_1325
chr1	21950726	21951784	K27ac_pancreas_1418
chr1	22289868	22290974	K27ac_pancreas_1445
chr1	22294675	22295175	K27ac_pancreas_1446
chr1	22297435	22298361	K27ac_pancreas_1447
chr1	22443800	22445288	K27ac_pancreas_1460
chr1	22609408	22609908	K27ac_pancreas_1485
chr1	22741943	22742443	K27ac_pancreas_1506
chr1	23011336	23011836	K27ac_pancreas_1521
chr1	23100385	23100885	K27ac_pancreas_1531
chr1	23162875	23164597	K27ac_pancreas_1541
chr1	24335394	24335894	K27ac_pancreas_1602
chr1	24349356	24349856	K27ac_pancreas_1604
chr1	24799451	24799951	K27ac_pancreas_1627
chr1	25512798	25513429	K27ac_pancreas_1673
chr1	27468707	27469207	K27ac_pancreas_1790
chr1	28241389	28241889	K27ac_pancreas_1855
chr1	29447678	29452849	K27ac_pancreas_1890
chr1	29785266	29789384	K27ac_pancreas_1922
chr1	29799882	29800507	K27ac_pancreas_1924
chr1	29828889	29829772	K27ac_pancreas_1927
chr1	29831823	29832603	K27ac_pancreas_1928
chr1	30107484	30108312	K27ac_pancreas_1936
chr1	31894869	31895369	K27ac_pancreas_2037
chr1	32738482	32739111	K27ac_pancreas_2089
chr1	33005434	33005934	K27ac_pancreas_2101
chr1	33223449	33223949	K27ac_pancreas_2111
chr1	33606011	33606850	K27ac_pancreas_2127
chr1	36549458	36551173	K27ac_pancreas_2170
chr1	38494049	38497500	K27ac_pancreas_2230
chr1	39212289	39212978	K27ac_pancreas_2251
chr1	40104807	40106304	K27ac_pancreas_2278
chr1	40973861	40974634	K27ac_pancreas_2311
chr1	42929048	42929800	K27ac_pancreas_2392
chr1	43312257	43312903	K27ac_pancreas_2398
chr1	43732978	43733610	K27ac_pancreas_2419
chr1	43735593	43736929	K27ac_pancreas_2420
chr1	44006174	44007108	K27ac_pancreas_2437
chr1	44009339	44010246	K27ac_pancreas_2438
chr1	44010807	44015537	K27ac_pancreas_2439
chr1	44016281	44017246	K27ac_pancreas_2440
chr1	44018305	44018805	K27ac_pancreas_2441
chr1	44028504	44031868	K27ac_pancreas_2442
chr1	47943463	47943963	K27ac_pancreas_2535
chr1	53097701	53099268	K27ac_pancreas_2608
chr1	53586998	53589753	K27ac_pancreas_2624
chr1	54728282	54728782	K27ac_pancreas_2693
chr1	54752443	54752943	K27ac_pancreas_2697
chr1	54760135	54760986	K27ac_pancreas_2700
chr1	54936883	54937383	K27ac_pancreas_2723
chr1	59500345	59500845	K27ac_pancreas_2787
chr1	59598226	59598726	K27ac_pancreas_2789
chr1	59872604	59873104	K27ac_pancreas_2797
chr1	60280318	60281566	K27ac_pancreas_2805
chr1	68577745	68578373	K27ac_pancreas_2912
chr1	82705608	82706236	K27ac_pancreas_2983
chr1	91810560	91811060	K27ac_pancreas_3055
chr1	92269917	92270417	K27ac_pancreas_3064
chr1	92545547	92546700	K27ac_pancreas_3069
chr1	92763685	92765272	K27ac_pancreas_3071
chr1	93249735	93251567	K27ac_pancreas_3073
chr1	94798672	94799172	K27ac_pancreas_3112
chr1	95006179	95008309	K27ac_pancreas_3115
chr1	101062399	101062899	K27ac_pancreas_3155
chr1	101109853	101110519	K27ac_pancreas_3157
chr1	109825140	109825640	K27ac_pancreas_3205
chr1	110274647	110275147	K27ac_pancreas_3223
chr1	110282473	110283606	K27ac_pancreas_3224
chr1	114354130	114355048	K27ac_pancreas_3325
chr1	114805198	114805698	K27ac_pancreas_3341
chr1	116853813	116855281	K27ac_pancreas_3367
chr1	117703830	117704520	K27ac_pancreas_3395
chr1	117724127	117724627	K27ac_pancreas_3397
chr1	117751460	117753464	K27ac_pancreas_3398
chr1	147717970	147719262	K27ac_pancreas_3517
chr1	148555195	148557151	K27ac_pancreas_3537
chr1	149575681	149577991	K27ac_pancreas_3560
chr1	150528452	150529199	K27ac_pancreas_3599
chr1	151810666	151813074	K27ac_pancreas_3644
chr1	153493840	153494751	K27ac_pancreas_3654
chr1	153525572	153526072	K27ac_pancreas_3659
chr1	153584219	153586129	K27ac_pancreas_3663
chr1	154530383	154531010	K27ac_pancreas_3704
chr1	155157475	155159929	K27ac_pancreas_3742
chr1	155231325	155231968	K27ac_pancreas_3749
chr1	157062417	157063051	K27ac_pancreas_3835
chr1	157075191	157076688	K27ac_pancreas_3836
chr1	157272176	157272986	K27ac_pancreas_3848
chr1	157938539	157939039	K27ac_pancreas_3853
chr1	158040957	158042651	K27ac_pancreas_3859
chr1	159886050	159886831	K27ac_pancreas_3876
chr1	160072382	160073013	K27ac_pancreas_3883
chr1	160085665	160086740	K27ac_pancreas_3884
chr1	168340290	168340790	K27ac_pancreas_4002
chr1	168399689	168400314	K27ac_pancreas_4003
chr1	171129913	171130413	K27ac_pancreas_4030
chr1	171189771	171190271	K27ac_pancreas_4032
chr1	172182263	172182763	K27ac_pancreas_4055
chr1	179121445	179121945	K27ac_pancreas_4113
chr1	179712107	179714736	K27ac_pancreas_4118
chr1	180890774	180891558	K27ac_pancreas_4136
chr1	181128643	181129143	K27ac_pancreas_4148
chr1	182248767	182249267	K27ac_pancreas_4162
chr1	182600991	182601491	K27ac_pancreas_4168
chr1	185617101	185617601	K27ac_pancreas_4207
chr1	186850618	186851118	K27ac_pancreas_4214
chr1	199416498	199417731	K27ac_pancreas_4262
chr1	200002585	200003302	K27ac_pancreas_4265
chr1	200349174	200349811	K27ac_pancreas_4270
chr1	200380707	200381488	K27ac_pancreas_4273
chr1	200985327	200987480	K27ac_pancreas_4287
chr1	201451635	201452260	K27ac_pancreas_4328
chr1	202309095	202309595	K27ac_pancreas_4381
chr1	203375175	203375675	K27ac_pancreas_4433
chr1	203377595	203378095	K27ac_pancreas_4434
chr1	203406894	203407519	K27ac_pancreas_4437
chr1	203417444	203418074	K27ac_pancreas_4438
chr1	204052913	204053975	K27ac_pancreas_4475
chr1	204314479	204314979	K27ac_pancreas_4502
chr1	205179706	205181076	K27ac_pancreas_4532
chr1	205417228	205420938	K27ac_pancreas_4549
chr1	205473639	205475143	K27ac_pancreas_4552
chr1	205536882	205538295	K27ac_pancreas_4559
chr1	205561291	205562051	K27ac_pancreas_4564
chr1	205662673	205663431	K27ac_pancreas_4573
chr1	208398307	208398807	K27ac_pancreas_4646
chr1	208405319	208405819	K27ac_pancreas_4648
chr1	208411931	208412431	K27ac_pancreas_4650
chr1	208816346	208816846	K27ac_pancreas_4654
chr1	209464479	209464979	K27ac_pancreas_4661
chr1	210501561	210502950	K27ac_pancreas_4682
chr1	213665234	213665734	K27ac_pancreas_4732
chr1	213666540	213667040	K27ac_pancreas_4733
chr1	214153097	214154267	K27ac_pancreas_4738
chr1	214677581	214678081	K27ac_pancreas_4748
chr1	215256506	215257289	K27ac_pancreas_4757
chr1	219361798	219362298	K27ac_pancreas_4782
chr1	224528528	224529154	K27ac_pancreas_4855
chr1	225038743	225040259	K27ac_pancreas_4866
chr1	226838685	226841440	K27ac_pancreas_4934
chr1	228128489	228134017	K27ac_pancreas_4979
chr1	228870623	228872559	K27ac_pancreas_5026
chr1	229159371	229159871	K27ac_pancreas_5048
chr1	229167191	229167858	K27ac_pancreas_5051
chr1	229250916	229251416	K27ac_pancreas_5057
chr1	229259098	229259729	K27ac_pancreas_5060
chr1	229360619	229361119	K27ac_pancreas_5071
chr1	230403172	230403672	K27ac_pancreas_5103
chr1	230435657	230437241	K27ac_pancreas_5104
chr1	230537110	230538425	K27ac_pancreas_5109
chr1	230636712	230637212	K27ac_pancreas_5111
chr1	233085710	233087143	K27ac_pancreas_5157
chr1	233495763	233496263	K27ac_pancreas_5160
chr1	234914244	234915019	K27ac_pancreas_5205
chr1	234948297	234949090	K27ac_pancreas_5208
chr1	235130448	235130948	K27ac_pancreas_5235
chr1	235245804	235246433	K27ac_pancreas_5244
chr1	245646652	245647283	K27ac_pancreas_5340
chr1	246033378	246034005	K27ac_pancreas_5355
chr1	246040149	246040808	K27ac_pancreas_5356
chr1	246143571	246144376	K27ac_pancreas_5359
chr1	249221965	249222591	K27ac_pancreas_5400
chr10	352897	354818	K27ac_pancreas_5408
chr10	371663	372445	K27ac_pancreas_5410
chr10	823146	824783	K27ac_pancreas_5450
chr10	3356017	3357634	K27ac_pancreas_5540
chr10	3388902	3389981	K27ac_pancreas_5543
chr10	3392354	3393169	K27ac_pancreas_5544
chr10	3465237	3466177	K27ac_pancreas_5554
chr10	3867864	3868364	K27ac_pancreas_5569
chr10	5538382	5539008	K27ac_pancreas_5593
chr10	5602486	5603395	K27ac_pancreas_5604
chr10	5629506	5633415	K27ac_pancreas_5612
chr10	5649461	5650974	K27ac_pancreas_5613
chr10	5661165	5663656	K27ac_pancreas_5616
chr10	5667074	5668403	K27ac_pancreas_5617
chr10	5670589	5671089	K27ac_pancreas_5618
chr10	5672521	5673021	K27ac_pancreas_5619
chr10	6389246	6390153	K27ac_pancreas_5648
chr10	11751153	11751653	K27ac_pancreas_5703
chr10	11825066	11825717	K27ac_pancreas_5707
chr10	12813617	12814821	K27ac_pancreas_5741
chr10	13482518	13483165	K27ac_pancreas_5762
chr10	14575481	14575981	K27ac_pancreas_5782
chr10	15125684	15126315	K27ac_pancreas_5800
chr10	17428740	17429435	K27ac_pancreas_5825
chr10	21550926	21551426	K27ac_pancreas_5848
chr10	23356618	23357118	K27ac_pancreas_5884
chr10	23461054	23464504	K27ac_pancreas_5887
chr10	23487255	23489513	K27ac_pancreas_5892
chr10	23492393	23493586	K27ac_pancreas_5893
chr10	23553341	23553841	K27ac_pancreas_5894
chr10	23632210	23633882	K27ac_pancreas_5896
chr10	24490694	24491486	K27ac_pancreas_5901
chr10	24527891	24528391	K27ac_pancreas_5904
chr10	24754317	24754979	K27ac_pancreas_5907
chr10	30162221	30162884	K27ac_pancreas_5984
chr10	30171283	30172211	K27ac_pancreas_5986
chr10	30246286	30247143	K27ac_pancreas_5988
chr10	30346920	30348567	K27ac_pancreas_5998
chr10	31052003	31052912	K27ac_pancreas_6017
chr10	31092518	31093018	K27ac_pancreas_6023
chr10	31106519	31108713	K27ac_pancreas_6028
chr10	34406406	34406906	K27ac_pancreas_6080
chr10	35073305	35073934	K27ac_pancreas_6085
chr10	35080066	35080954	K27ac_pancreas_6086
chr10	35097036	35097536	K27ac_pancreas_6087
chr10	36967925	36968554	K27ac_pancreas_6115
chr10	44069246	44070028	K27ac_pancreas_6178
chr10	44551745	44552987	K27ac_pancreas_6201
chr10	44554827	44555327	K27ac_pancreas_6202
chr10	44877674	44882226	K27ac_pancreas_6214
chr10	45358039	45358665	K27ac_pancreas_6229
chr10	45374417	45377973	K27ac_pancreas_6231
chr10	45397322	45400146	K27ac_pancreas_6233
chr10	47686247	47687003	K27ac_pancreas_6286
chr10	48257207	48257707	K27ac_pancreas_6310
chr10	48335030	48337432	K27ac_pancreas_6325
chr10	49788120	49788620	K27ac_pancreas_6384
chr10	60836984	60837484	K27ac_pancreas_6460
chr10	72242581	72243354	K27ac_pancreas_6602
chr10	72318696	72320268	K27ac_pancreas_6615
chr10	72455794	72456294	K27ac_pancreas_6632
chr10	73203039	73203539	K27ac_pancreas_6708
chr10	75699950	75700996	K27ac_pancreas_6829
chr10	77351719	77352776	K27ac_pancreas_6865
chr10	77370719	77371219	K27ac_pancreas_6867
chr10	78797197	78797924	K27ac_pancreas_6887
chr10	80041811	80044133	K27ac_pancreas_6933
chr10	80091354	80091994	K27ac_pancreas_6940
chr10	80387910	80389007	K27ac_pancreas_6975
chr10	80914948	80915448	K27ac_pancreas_7053
chr10	80936915	80938334	K27ac_pancreas_7060
chr10	82462171	82463406	K27ac_pancreas_7150
chr10	94448449	94451416	K27ac_pancreas_7322
chr10	94459004	94459761	K27ac_pancreas_7325
chr10	95610114	95610818	K27ac_pancreas_7344
chr10	98009270	98009770	K27ac_pancreas_7375
chr10	99522513	99523284	K27ac_pancreas_7413
chr10	100027296	100028330	K27ac_pancreas_7431
chr10	101281264	101284791	K27ac_pancreas_7448
chr10	101285984	101287923	K27ac_pancreas_7449
chr10	101289730	101291730	K27ac_pancreas_7450
chr10	101292696	101297487	K27ac_pancreas_7451
chr10	104158444	104159629	K27ac_pancreas_7532
chr10	105267901	105268990	K27ac_pancreas_7589
chr10	105338503	105340371	K27ac_pancreas_7604
chr10	106034504	106035418	K27ac_pancreas_7650
chr10	108602119	108602619	K27ac_pancreas_7668
chr10	112221781	112222847	K27ac_pancreas_7701
chr10	114580347	114582353	K27ac_pancreas_7734
chr10	114892613	114893260	K27ac_pancreas_7744
chr10	114943169	114944103	K27ac_pancreas_7746
chr10	117761295	117761795	K27ac_pancreas_7794
chr10	118608327	118609129	K27ac_pancreas_7822
chr10	122743039	122743667	K27ac_pancreas_7921
chr10	123129838	123130338	K27ac_pancreas_7934
chr10	123209821	123210321	K27ac_pancreas_7938
chr10	123307326	123307826	K27ac_pancreas_7940
chr10	123313500	123314000	K27ac_pancreas_7942
chr10	123930133	123930868	K27ac_pancreas_7969
chr10	123932091	123932591	K27ac_pancreas_7970
chr10	124219622	124223296	K27ac_pancreas_7981
chr10	124264993	124265835	K27ac_pancreas_7986
chr10	126573852	126574655	K27ac_pancreas_8095
chr10	126767413	126768043	K27ac_pancreas_8110
chr10	127457764	127458264	K27ac_pancreas_8133
chr10	127704873	127705591	K27ac_pancreas_8137
chr10	129100184	129100684	K27ac_pancreas_8164
chr10	130097458	130097958	K27ac_pancreas_8197
chr10	130315065	130316026	K27ac_pancreas_8215
chr10	130576346	130578035	K27ac_pancreas_8231
chr10	130651309	130652055	K27ac_pancreas_8236
chr10	130713492	130714122	K27ac_pancreas_8242
chr10	130756071	130758134	K27ac_pancreas_8245
chr10	131631491	131631991	K27ac_pancreas_8285
chr10	132282875	132285273	K27ac_pancreas_8313
chr10	132286086	132286586	K27ac_pancreas_8314
chr10	134199198	134201801	K27ac_pancreas_8428
chr10	134279181	134281850	K27ac_pancreas_8445
chr10	134363259	134363890	K27ac_pancreas_8461
chr10	134424955	134427238	K27ac_pancreas_8470
chr10	134704423	134704923	K27ac_pancreas_8500
chr11	1900647	1903520	K27ac_pancreas_8740
chr11	2129266	2131611	K27ac_pancreas_8773
chr11	2280885	2285884	K27ac_pancreas_8812
chr11	2496050	2496550	K27ac_pancreas_8838
chr11	2743416	2760835	K27ac_pancreas_8870
chr11	2774042	2774983	K27ac_pancreas_8874
chr11	2844736	2849138	K27ac_pancreas_8888
chr11	2892706	2894043	K27ac_pancreas_8897
chr11	6375892	6376392	K27ac_pancreas_8963
chr11	7618665	7619297	K27ac_pancreas_8984
chr11	8008954	8009454	K27ac_pancreas_8986
chr11	8104305	8105392	K27ac_pancreas_8994
chr11	8720504	8721949	K27ac_pancreas_9012
chr11	11201447	11202568	K27ac_pancreas_9070
chr11	12914451	12915578	K27ac_pancreas_9138
chr11	15628633	15629133	K27ac_pancreas_9161
chr11	15917742	15918242	K27ac_pancreas_9168
chr11	15933933	15934433	K27ac_pancreas_9172
chr11	16173031	16173706	K27ac_pancreas_9177
chr11	16631290	16633078	K27ac_pancreas_9182
chr11	16796230	16796730	K27ac_pancreas_9187
chr11	19733300	19734446	K27ac_pancreas_9239
chr11	26214565	26215346	K27ac_pancreas_9273
chr11	27082728	27083228	K27ac_pancreas_9278
chr11	29331840	29332340	K27ac_pancreas_9289
chr11	32373649	32374149	K27ac_pancreas_9307
chr11	32402532	32404092	K27ac_pancreas_9309
chr11	32455058	32460292	K27ac_pancreas_9313
chr11	32850991	32852325	K27ac_pancreas_9318
chr11	33396904	33398358	K27ac_pancreas_9325
chr11	33715801	33717477	K27ac_pancreas_9328
chr11	34284303	34284803	K27ac_pancreas_9348
chr11	34534622	34535779	K27ac_pancreas_9356
chr11	34652141	34652768	K27ac_pancreas_9359
chr11	44961088	44961588	K27ac_pancreas_9487
chr11	45107478	45110231	K27ac_pancreas_9501
chr11	45393186	45393686	K27ac_pancreas_9516
chr11	45489413	45490463	K27ac_pancreas_9522
chr11	45491691	45493222	K27ac_pancreas_9523
chr11	45494385	45496085	K27ac_pancreas_9524
chr11	45775459	45775959	K27ac_pancreas_9541
chr11	45792436	45793320	K27ac_pancreas_9542
chr11	45868959	45869974	K27ac_pancreas_9544
chr11	45917546	45918202	K27ac_pancreas_9546
chr11	46374378	46378268	K27ac_pancreas_9573
chr11	46721548	46722970	K27ac_pancreas_9584
chr11	47210543	47211043	K27ac_pancreas_9593
chr11	47937873	47938900	K27ac_pancreas_9626
chr11	56650639	56651139	K27ac_pancreas_9647
chr11	56653549	56654049	K27ac_pancreas_9648
chr11	56677974	56678474	K27ac_pancreas_9649
chr11	56950978	56951478	K27ac_pancreas_9652
chr11	57249540	57251117	K27ac_pancreas_9675
chr11	58873981	58875106	K27ac_pancreas_9701
chr11	59447510	59448359	K27ac_pancreas_9713
chr11	61128809	61130383	K27ac_pancreas_9761
chr11	61296921	61297421	K27ac_pancreas_9771
chr11	61422160	61422660	K27ac_pancreas_9793
chr11	61435503	61436003	K27ac_pancreas_9797
chr11	62149272	62149905	K27ac_pancreas_9839
chr11	62172868	62173505	K27ac_pancreas_9842
chr11	62193493	62194251	K27ac_pancreas_9846
chr11	62200770	62201270	K27ac_pancreas_9847
chr11	62201948	62203320	K27ac_pancreas_9848
chr11	62305435	62306230	K27ac_pancreas_9857
chr11	62514655	62515155	K27ac_pancreas_9875
chr11	62729126	62729626	K27ac_pancreas_9893
chr11	63606636	63607800	K27ac_pancreas_9921
chr11	63814065	63817184	K27ac_pancreas_9939
chr11	63836154	63841358	K27ac_pancreas_9944
chr11	64321265	64325131	K27ac_pancreas_9983
chr11	66246749	66248619	K27ac_pancreas_10139
chr11	66645389	66646498	K27ac_pancreas_10151
chr11	67084333	67084833	K27ac_pancreas_10169
chr11	67235274	67237437	K27ac_pancreas_10189
chr11	67350362	67352123	K27ac_pancreas_10200
chr11	67441223	67442622	K27ac_pancreas_10211
chr11	68107374	68108009	K27ac_pancreas_10261
chr11	69040680	69041825	K27ac_pancreas_10327
chr11	69051175	69056012	K27ac_pancreas_10329
chr11	69233507	69236199	K27ac_pancreas_10351
chr11	69706704	69708234	K27ac_pancreas_10411
chr11	69808386	69809281	K27ac_pancreas_10422
chr11	69934733	69936324	K27ac_pancreas_10437
chr11	69987151	69987991	K27ac_pancreas_10447
chr11	70396684	70398491	K27ac_pancreas_10475
chr11	70956445	70957672	K27ac_pancreas_10519
chr11	70995227	70996537	K27ac_pancreas_10527
chr11	73308003	73309018	K27ac_pancreas_10662
chr11	73362520	73364332	K27ac_pancreas_10666
chr11	73371313	73371971	K27ac_pancreas_10667
chr11	75228801	75231605	K27ac_pancreas_10729
chr11	75233089	75233952	K27ac_pancreas_10730
chr11	76102589	76103089	K27ac_pancreas_10782
chr11	78634874	78635374	K27ac_pancreas_10855
chr11	78801658	78802158	K27ac_pancreas_10860
chr11	78807620	78808120	K27ac_pancreas_10861
chr11	79150531	79152428	K27ac_pancreas_10869
chr11	82443364	82444669	K27ac_pancreas_10882
chr11	86510631	86512404	K27ac_pancreas_10918
chr11	95973278	95973928	K27ac_pancreas_10986
chr11	100557467	100558560	K27ac_pancreas_11000
chr11	101918278	101918904	K27ac_pancreas_11007
chr11	102060705	102061205	K27ac_pancreas_11009
chr11	103609608	103610239	K27ac_pancreas_11018
chr11	106887645	106889241	K27ac_pancreas_11031
chr11	111956671	111957306	K27ac_pancreas_11083
chr11	114083472	114084105	K27ac_pancreas_11128
chr11	114166233	114166733	K27ac_pancreas_11134
chr11	115419248	115420038	K27ac_pancreas_11148
chr11	116063343	116064823	K27ac_pancreas_11171
chr11	117363434	117364404	K27ac_pancreas_11213
chr11	117697748	117703924	K27ac_pancreas_11246
chr11	117740209	117741075	K27ac_pancreas_11250
chr11	119205254	119206196	K27ac_pancreas_11317
chr11	119207439	119212309	K27ac_pancreas_11318
chr11	119317625	119318255	K27ac_pancreas_11331
chr11	119553921	119556407	K27ac_pancreas_11344
chr11	119557271	119558296	K27ac_pancreas_11345
chr11	119579411	119580689	K27ac_pancreas_11349
chr11	119967161	119968092	K27ac_pancreas_11375
chr11	120065895	120066526	K27ac_pancreas_11388
chr11	122617545	122618045	K27ac_pancreas_11452
chr11	124971925	124972551	K27ac_pancreas_11485
chr11	125062131	125063188	K27ac_pancreas_11494
chr11	125991838	125992338	K27ac_pancreas_11540
chr11	126471665	126472661	K27ac_pancreas_11582
chr11	128406822	128407322	K27ac_pancreas_11608
chr11	128590288	128591179	K27ac_pancreas_11622
chr11	129148312	129150396	K27ac_pancreas_11638
chr11	129184855	129186390	K27ac_pancreas_11640
chr11	129813732	129814232	K27ac_pancreas_11652
chr11	129858626	129859126	K27ac_pancreas_11658
chr11	131938851	131941609	K27ac_pancreas_11709
chr11	133448707	133449565	K27ac_pancreas_11727
chr11	133905893	133913438	K27ac_pancreas_11749
chr11	134916441	134917409	K27ac_pancreas_11793
chr12	290764	291950	K27ac_pancreas_11809
chr12	4119806	4120755	K27ac_pancreas_11976
chr12	6373870	6374370	K27ac_pancreas_12036
chr12	7940108	7940888	K27ac_pancreas_12107
chr12	8827943	8828443	K27ac_pancreas_12138
chr12	8840035	8840535	K27ac_pancreas_12140
chr12	11976928	11977428	K27ac_pancreas_12184
chr12	12163148	12163648	K27ac_pancreas_12189
chr12	15091288	15091788	K27ac_pancreas_12238
chr12	19604756	19605256	K27ac_pancreas_12263
chr12	32552464	32553660	K27ac_pancreas_12401
chr12	42188411	42188911	K27ac_pancreas_12426
chr12	43654932	43655432	K27ac_pancreas_12440
chr12	48380546	48383264	K27ac_pancreas_12488
chr12	48394792	48399879	K27ac_pancreas_12489
chr12	48419936	48420572	K27ac_pancreas_12490
chr12	48428432	48429693	K27ac_pancreas_12491
chr12	48550721	48551221	K27ac_pancreas_12493
chr12	48690638	48691138	K27ac_pancreas_12496
chr12	49943890	49944659	K27ac_pancreas_12541
chr12	50617551	50618051	K27ac_pancreas_12578
chr12	52249469	52250867	K27ac_pancreas_12613
chr12	52257495	52260871	K27ac_pancreas_12615
chr12	52411798	52413660	K27ac_pancreas_12629
chr12	53289020	53290222	K27ac_pancreas_12721
chr12	53314408	53314908	K27ac_pancreas_12726
chr12	53345281	53346318	K27ac_pancreas_12730
chr12	53470261	53470761	K27ac_pancreas_12740
chr12	54540195	54541556	K27ac_pancreas_12807
chr12	56301480	56301980	K27ac_pancreas_12855
chr12	62859957	62861412	K27ac_pancreas_12963
chr12	68190164	68190807	K27ac_pancreas_13014
chr12	73063585	73064085	K27ac_pancreas_13043
chr12	75379379	75379879	K27ac_pancreas_13050
chr12	83079890	83081354	K27ac_pancreas_13087
chr12	91235700	91236200	K27ac_pancreas_13115
chr12	92347745	92348245	K27ac_pancreas_13120
chr12	93455552	93456052	K27ac_pancreas_13127
chr12	95267141	95268595	K27ac_pancreas_13153
chr12	100966909	100968451	K27ac_pancreas_13201
chr12	110163423	110167427	K27ac_pancreas_13344
chr12	110176587	110177214	K27ac_pancreas_13345
chr12	111126676	111127597	K27ac_pancreas_13370
chr12	112195235	112196332	K27ac_pancreas_13404
chr12	115184691	115185191	K27ac_pancreas_13483
chr12	115188068	115188568	K27ac_pancreas_13484
chr12	116865055	116865717	K27ac_pancreas_13530
chr12	116870154	116870801	K27ac_pancreas_13532
chr12	116944146	116944646	K27ac_pancreas_13538
chr12	121366622	121367586	K27ac_pancreas_13639
chr12	121998049	121998911	K27ac_pancreas_13659
chr12	122038922	122039422	K27ac_pancreas_13664
chr12	122058357	122058857	K27ac_pancreas_13666
chr12	124607311	124607811	K27ac_pancreas_13791
chr12	124615472	124615972	K27ac_pancreas_13792
chr12	124633879	124634681	K27ac_pancreas_13793
chr12	124880103	124882419	K27ac_pancreas_13830
chr12	124973058	124975485	K27ac_pancreas_13850
chr12	124980553	124987596	K27ac_pancreas_13852
chr12	125016431	125019742	K27ac_pancreas_13856
chr12	125087961	125088910	K27ac_pancreas_13865
chr12	125093770	125096287	K27ac_pancreas_13868
chr12	125172021	125172965	K27ac_pancreas_13883
chr12	125230895	125236017	K27ac_pancreas_13896
chr12	125585043	125585811	K27ac_pancreas_13930
chr12	131516046	131517951	K27ac_pancreas_14029
chr12	131714236	131714895	K27ac_pancreas_14054
chr12	131719427	131721257	K27ac_pancreas_14055
chr12	131912436	131914680	K27ac_pancreas_14077
chr12	133090021	133092119	K27ac_pancreas_14161
chr12	133093097	133094876	K27ac_pancreas_14162
chr13	21572051	21573148	K27ac_pancreas_14237
chr13	22333475	22333975	K27ac_pancreas_14256
chr13	24607492	24607992	K27ac_pancreas_14305
chr13	24613907	24614407	K27ac_pancreas_14307
chr13	24650717	24651217	K27ac_pancreas_14309
chr13	24703677	24704792	K27ac_pancreas_14312
chr13	24734089	24735743	K27ac_pancreas_14314
chr13	25247012	25247654	K27ac_pancreas_14337
chr13	25254554	25257467	K27ac_pancreas_14339
chr13	26551121	26551621	K27ac_pancreas_14361
chr13	28491459	28497754	K27ac_pancreas_14407
chr13	28498402	28499310	K27ac_pancreas_14408
chr13	28502103	28503723	K27ac_pancreas_14409
chr13	28527305	28529237	K27ac_pancreas_14410
chr13	31607754	31608254	K27ac_pancreas_14475
chr13	33756599	33757099	K27ac_pancreas_14506
chr13	33938425	33939247	K27ac_pancreas_14512
chr13	33942645	33943145	K27ac_pancreas_14513
chr13	37700375	37701149	K27ac_pancreas_14548
chr13	39359175	39359675	K27ac_pancreas_14564
chr13	43929879	43930379	K27ac_pancreas_14618
chr13	45885011	45885672	K27ac_pancreas_14650
chr13	48831613	48832113	K27ac_pancreas_14682
chr13	49169267	49169767	K27ac_pancreas_14691
chr13	52113211	52113856	K27ac_pancreas_14725
chr13	52345236	52346506	K27ac_pancreas_14731
chr13	58544328	58544828	K27ac_pancreas_14773
chr13	80298252	80298752	K27ac_pancreas_14845
chr13	80572352	80572852	K27ac_pancreas_14849
chr13	80724508	80725147	K27ac_pancreas_14853
chr13	80725799	80726473	K27ac_pancreas_14854
chr13	91572004	91572504	K27ac_pancreas_14887
chr13	96193795	96194295	K27ac_pancreas_14911
chr13	97778132	97778923	K27ac_pancreas_14920
chr13	100310132	100311157	K27ac_pancreas_14987
chr13	101377603	101378230	K27ac_pancreas_15009
chr13	107078010	107078510	K27ac_pancreas_15036
chr13	107219478	107220524	K27ac_pancreas_15038
chr13	110838059	110839030	K27ac_pancreas_15077
chr13	111071780	111072815	K27ac_pancreas_15101
chr13	113411876	113412525	K27ac_pancreas_15209
chr13	113597286	113598856	K27ac_pancreas_15230
chr13	113645610	113646110	K27ac_pancreas_15235
chr13	113663191	113665126	K27ac_pancreas_15239
chr13	114016981	114020126	K27ac_pancreas_15259
chr13	114800200	114800700	K27ac_pancreas_15338
chr14	21492517	21495059	K27ac_pancreas_15405
chr14	23018907	23019756	K27ac_pancreas_15427
chr14	23525712	23527189	K27ac_pancreas_15450
chr14	24402755	24403255	K27ac_pancreas_15483
chr14	35852351	35853937	K27ac_pancreas_15598
chr14	44519845	44520345	K27ac_pancreas_15646
chr14	49632518	49633018	K27ac_pancreas_15660
chr14	51794752	51795252	K27ac_pancreas_15697
chr14	51861925	51862573	K27ac_pancreas_15700
chr14	54821464	54821964	K27ac_pancreas_15732
chr14	57831286	57832813	K27ac_pancreas_15758
chr14	63755500	63756000	K27ac_pancreas_15812
chr14	64536016	64537545	K27ac_pancreas_15823
chr14	65033099	65033727	K27ac_pancreas_15830
chr14	65193180	65193839	K27ac_pancreas_15846
chr14	65438217	65439730	K27ac_pancreas_15861
chr14	65623388	65623888	K27ac_pancreas_15865
chr14	65693924	65694424	K27ac_pancreas_15867
chr14	67999351	68000660	K27ac_pancreas_15884
chr14	68865892	68866392	K27ac_pancreas_15912
chr14	69089691	69090191	K27ac_pancreas_15937
chr14	69382842	69383342	K27ac_pancreas_15974
chr14	69409304	69411254	K27ac_pancreas_15980
chr14	71694539	71695039	K27ac_pancreas_16024
chr14	71850979	71851479	K27ac_pancreas_16029
chr14	77384267	77387687	K27ac_pancreas_16186
chr14	77437150	77437976	K27ac_pancreas_16200
chr14	77471272	77471903	K27ac_pancreas_16208
chr14	77478405	77482036	K27ac_pancreas_16209
chr14	77536098	77536957	K27ac_pancreas_16221
chr14	81790157	81790782	K27ac_pancreas_16254
chr14	84337309	84338011	K27ac_pancreas_16262
chr14	85523653	85524153	K27ac_pancreas_16272
chr14	85942074	85942720	K27ac_pancreas_16276
chr14	89017383	89018532	K27ac_pancreas_16287
chr14	90422123	90423130	K27ac_pancreas_16316
chr14	90977497	90981130	K27ac_pancreas_16330
chr14	91724456	91725086	K27ac_pancreas_16352
chr14	92301932	92303100	K27ac_pancreas_16383
chr14	93053575	93054075	K27ac_pancreas_16409
chr14	94246093	94246593	K27ac_pancreas_16462
chr14	94639579	94641520	K27ac_pancreas_16480
chr14	95068249	95068749	K27ac_pancreas_16494
chr14	95176912	95178138	K27ac_pancreas_16501
chr14	95362908	95363690	K27ac_pancreas_16515
chr14	95657003	95658547	K27ac_pancreas_16527
chr14	95691793	95692293	K27ac_pancreas_16531
chr14	95715849	95716491	K27ac_pancreas_16534
chr14	95724423	95726606	K27ac_pancreas_16537
chr14	95758855	95759355	K27ac_pancreas_16541
chr14	95826020	95827626	K27ac_pancreas_16549
chr14	95829773	95830273	K27ac_pancreas_16551
chr14	96117173	96117673	K27ac_pancreas_16565
chr14	96126496	96126996	K27ac_pancreas_16566
chr14	96644459	96644959	K27ac_pancreas_16583
chr14	99735811	99740434	K27ac_pancreas_16648
chr14	99796371	99800723	K27ac_pancreas_16657
chr14	99811256	99817339	K27ac_pancreas_16658
chr14	100130115	100131959	K27ac_pancreas_16696
chr14	100862719	100863219	K27ac_pancreas_16734
chr14	101246980	101248223	K27ac_pancreas_16772
chr14	101321218	101326968	K27ac_pancreas_16787
chr14	101642123	101644206	K27ac_pancreas_16820
chr14	102538423	102539048	K27ac_pancreas_16868
chr14	103149748	103150764	K27ac_pancreas_16909
chr14	103559994	103561914	K27ac_pancreas_16927
chr14	104515952	104516452	K27ac_pancreas_16972
chr14	105039854	105042647	K27ac_pancreas_17035
chr14	105946527	105950199	K27ac_pancreas_17119
chr14	105964749	105966939	K27ac_pancreas_17125
chr15	22909726	22910394	K27ac_pancreas_17192
chr15	27340875	27341375	K27ac_pancreas_17273
chr15	27924208	27924708	K27ac_pancreas_17280
chr15	29928104	29928737	K27ac_pancreas_17342
chr15	30213446	30213946	K27ac_pancreas_17349
chr15	34610350	34610850	K27ac_pancreas_17448
chr15	34728110	34729953	K27ac_pancreas_17453
chr15	35371173	35371673	K27ac_pancreas_17464
chr15	37171818	37172318	K27ac_pancreas_17475
chr15	40365362	40367744	K27ac_pancreas_17507
chr15	40447531	40448031	K27ac_pancreas_17514
chr15	41164048	41165889	K27ac_pancreas_17544
chr15	41223362	41225617	K27ac_pancreas_17552
chr15	41624114	41624614	K27ac_pancreas_17559
chr15	41850370	41854019	K27ac_pancreas_17569
chr15	45479154	45481493	K27ac_pancreas_17657
chr15	45748069	45749548	K27ac_pancreas_17668
chr15	52000584	52001084	K27ac_pancreas_17718
chr15	53076599	53082698	K27ac_pancreas_17737
chr15	55480906	55481406	K27ac_pancreas_17747
chr15	55581224	55582796	K27ac_pancreas_17749
chr15	55610322	55612011	K27ac_pancreas_17751
chr15	56078554	56079311	K27ac_pancreas_17757
chr15	57873749	57874458	K27ac_pancreas_17794
chr15	57896394	57897271	K27ac_pancreas_17796
chr15	59156639	59159581	K27ac_pancreas_17822
chr15	63084620	63085291	K27ac_pancreas_17861
chr15	63146326	63146971	K27ac_pancreas_17868
chr15	63742467	63743245	K27ac_pancreas_17893
chr15	65678156	65678884	K27ac_pancreas_17969
chr15	66857670	66858565	K27ac_pancreas_17997
chr15	67039599	67040338	K27ac_pancreas_18019
chr15	67047936	67048436	K27ac_pancreas_18021
chr15	67068191	67068691	K27ac_pancreas_18027
chr15	67222956	67223456	K27ac_pancreas_18044
chr15	67224984	67225615	K27ac_pancreas_18045
chr15	67325231	67326230	K27ac_pancreas_18050
chr15	67430353	67430853	K27ac_pancreas_18061
chr15	68676697	68677197	K27ac_pancreas_18102
chr15	69886038	69886844	K27ac_pancreas_18161
chr15	70432386	70434105	K27ac_pancreas_18182
chr15	70898754	70899254	K27ac_pancreas_18224
chr15	71117879	71118379	K27ac_pancreas_18229
chr15	71642973	71643473	K27ac_pancreas_18242
chr15	74232723	74233909	K27ac_pancreas_18291
chr15	74427759	74430109	K27ac_pancreas_18308
chr15	74513886	74514789	K27ac_pancreas_18319
chr15	74753696	74754196	K27ac_pancreas_18356
chr15	75474809	75477894	K27ac_pancreas_18392
chr15	76027641	76028273	K27ac_pancreas_18425
chr15	78170814	78172483	K27ac_pancreas_18521
chr15	78689393	78689893	K27ac_pancreas_18573
chr15	79143358	79143858	K27ac_pancreas_18592
chr15	79603904	79604530	K27ac_pancreas_18604
chr15	80696018	80697306	K27ac_pancreas_18621
chr15	80705491	80706190	K27ac_pancreas_18622
chr15	80986916	80988829	K27ac_pancreas_18628
chr15	81130322	81133347	K27ac_pancreas_18631
chr15	81224131	81224955	K27ac_pancreas_18636
chr15	85523924	85526207	K27ac_pancreas_18727
chr15	91197378	91198628	K27ac_pancreas_18845
chr15	91556919	91557616	K27ac_pancreas_18859
chr15	91642880	91644623	K27ac_pancreas_18861
chr15	91742604	91743252	K27ac_pancreas_18863
chr15	93193297	93193977	K27ac_pancreas_18877
chr15	93873187	93874066	K27ac_pancreas_18908
chr15	94880699	94881199	K27ac_pancreas_18918
chr15	95739644	95740144	K27ac_pancreas_18926
chr15	99557959	99559046	K27ac_pancreas_18990
chr15	99709112	99709913	K27ac_pancreas_19002
chr15	99978182	99979109	K27ac_pancreas_19014
chr15	100034760	100036717	K27ac_pancreas_19023
chr15	100468793	100469293	K27ac_pancreas_19033
chr15	100740893	100741393	K27ac_pancreas_19051
chr15	100850415	100852004	K27ac_pancreas_19062
chr15	101208331	101209967	K27ac_pancreas_19074
chr15	101265789	101266477	K27ac_pancreas_19081
chr15	101667912	101668553	K27ac_pancreas_19119
chr15	101738805	101739881	K27ac_pancreas_19126
chr16	672783	673536	K27ac_pancreas_19210
chr16	790025	790939	K27ac_pancreas_19222
chr16	969759	970676	K27ac_pancreas_19246
chr16	1005119	1005619	K27ac_pancreas_19250
chr16	1019831	1022176	K27ac_pancreas_19254
chr16	1023311	1025482	K27ac_pancreas_19255
chr16	1074296	1082348	K27ac_pancreas_19265
chr16	1203511	1209372	K27ac_pancreas_19287
chr16	1843125	1845784	K27ac_pancreas_19333
chr16	3114380	3116599	K27ac_pancreas_19422
chr16	4037793	4038882	K27ac_pancreas_19471
chr16	5121945	5122445	K27ac_pancreas_19546
chr16	11651615	11652273	K27ac_pancreas_19649
chr16	11703899	11704543	K27ac_pancreas_19655
chr16	11729001	11730248	K27ac_pancreas_19660
chr16	14050271	14050771	K27ac_pancreas_19687
chr16	14580663	14581290	K27ac_pancreas_19707
chr16	15489447	15490886	K27ac_pancreas_19743
chr16	15528574	15529510	K27ac_pancreas_19746
chr16	15981835	15982487	K27ac_pancreas_19755
chr16	17462980	17464553	K27ac_pancreas_19789
chr16	18553782	18554282	K27ac_pancreas_19802
chr16	19768499	19768999	K27ac_pancreas_19821
chr16	27630593	27631093	K27ac_pancreas_19909
chr16	29245612	29248439	K27ac_pancreas_19989
chr16	29269347	29269847	K27ac_pancreas_19995
chr16	29294952	29308910	K27ac_pancreas_20001
chr16	29318396	29320040	K27ac_pancreas_20005
chr16	30567754	30570781	K27ac_pancreas_20082
chr16	30596016	30597895	K27ac_pancreas_20085
chr16	30639458	30639958	K27ac_pancreas_20087
chr16	30644863	30646498	K27ac_pancreas_20088
chr16	31076691	31077191	K27ac_pancreas_20111
chr16	31142199	31143053	K27ac_pancreas_20119
chr16	31711710	31712625	K27ac_pancreas_20137
chr16	49517405	49518208	K27ac_pancreas_20233
chr16	49664419	49666853	K27ac_pancreas_20249
chr16	49807846	49808655	K27ac_pancreas_20271
chr16	49862543	49863178	K27ac_pancreas_20279
chr16	49866258	49867218	K27ac_pancreas_20280
chr16	49887793	49894384	K27ac_pancreas_20284
chr16	50642981	50643481	K27ac_pancreas_20323
chr16	50678907	50679726	K27ac_pancreas_20333
chr16	50698758	50699583	K27ac_pancreas_20335
chr16	50914022	50914683	K27ac_pancreas_20341
chr16	51047906	51049187	K27ac_pancreas_20342
chr16	53163593	53165693	K27ac_pancreas_20357
chr16	57351836	57352517	K27ac_pancreas_20445
chr16	57530943	57531755	K27ac_pancreas_20459
chr16	57651391	57656438	K27ac_pancreas_20467
chr16	57656943	57657861	K27ac_pancreas_20468
chr16	57658596	57659412	K27ac_pancreas_20469
chr16	57660670	57661938	K27ac_pancreas_20470
chr16	57714166	57714666	K27ac_pancreas_20480
chr16	57828932	57832489	K27ac_pancreas_20491
chr16	58663023	58664714	K27ac_pancreas_20528
chr16	66194604	66195104	K27ac_pancreas_20562
chr16	69831124	69831779	K27ac_pancreas_20703
chr16	70322427	70323325	K27ac_pancreas_20726
chr16	70379978	70381457	K27ac_pancreas_20728
chr16	70954182	70955221	K27ac_pancreas_20770
chr16	70955795	70956295	K27ac_pancreas_20771
chr16	71917193	71918921	K27ac_pancreas_20786
chr16	72881200	72882336	K27ac_pancreas_20798
chr16	72893894	72894872	K27ac_pancreas_20799
chr16	72930605	72931105	K27ac_pancreas_20802
chr16	73033515	73035062	K27ac_pancreas_20816
chr16	78850773	78851273	K27ac_pancreas_20911
chr16	79027161	79027661	K27ac_pancreas_20915
chr16	79320474	79320974	K27ac_pancreas_20919
chr16	79623308	79624194	K27ac_pancreas_20925
chr16	79802347	79802994	K27ac_pancreas_20931
chr16	79919275	79919775	K27ac_pancreas_20934
chr16	81270680	81271309	K27ac_pancreas_20949
chr16	81477243	81478321	K27ac_pancreas_20963
chr16	81573465	81574314	K27ac_pancreas_20979
chr16	81680888	81681516	K27ac_pancreas_20999
chr16	84854342	84855102	K27ac_pancreas_21087
chr16	84940579	84941228	K27ac_pancreas_21097
chr16	84996693	84998892	K27ac_pancreas_21105
chr16	85116228	85117015	K27ac_pancreas_21112
chr16	85492092	85498193	K27ac_pancreas_21186
chr16	85548087	85549963	K27ac_pancreas_21194
chr16	85633452	85636782	K27ac_pancreas_21210
chr16	86110170	86110670	K27ac_pancreas_21258
chr16	86878782	86880219	K27ac_pancreas_21327
chr16	87879564	87883580	K27ac_pancreas_21417
chr16	88063469	88064689	K27ac_pancreas_21443
chr16	88070981	88074928	K27ac_pancreas_21446
chr16	88098148	88099423	K27ac_pancreas_21453
chr16	88167769	88169558	K27ac_pancreas_21471
chr16	88178317	88187092	K27ac_pancreas_21473
chr16	88198272	88203883	K27ac_pancreas_21476
chr16	88336699	88338964	K27ac_pancreas_21503
chr16	88771508	88773649	K27ac_pancreas_21555
chr16	88829316	88831893	K27ac_pancreas_21560
chr16	88836377	88840062	K27ac_pancreas_21562
chr16	89439665	89440566	K27ac_pancreas_21620
chr16	89679633	89681362	K27ac_pancreas_21647
chr16	89939242	89941357	K27ac_pancreas_21668
chr17	654546	656709	K27ac_pancreas_21733
chr17	778907	779407	K27ac_pancreas_21743
chr17	785855	787321	K27ac_pancreas_21746
chr17	869307	870248	K27ac_pancreas_21763
chr17	941580	945632	K27ac_pancreas_21774
chr17	1045883	1047061	K27ac_pancreas_21789
chr17	1501204	1502338	K27ac_pancreas_21822
chr17	1732682	1733915	K27ac_pancreas_21849
chr17	1868327	1871822	K27ac_pancreas_21862
chr17	2014672	2015172	K27ac_pancreas_21883
chr17	2129792	2130292	K27ac_pancreas_21893
chr17	2800629	2802183	K27ac_pancreas_21925
chr17	2805224	2806804	K27ac_pancreas_21927
chr17	4403197	4405166	K27ac_pancreas_22010
chr17	4458880	4459380	K27ac_pancreas_22023
chr17	4496507	4500381	K27ac_pancreas_22032
chr17	6296074	6297365	K27ac_pancreas_22082
chr17	6411382	6414252	K27ac_pancreas_22087
chr17	6496565	6497065	K27ac_pancreas_22092
chr17	7518802	7519302	K27ac_pancreas_22167
chr17	7819145	7820281	K27ac_pancreas_22187
chr17	7892864	7893364	K27ac_pancreas_22193
chr17	8975622	8976122	K27ac_pancreas_22246
chr17	9044914	9046799	K27ac_pancreas_22255
chr17	9081754	9082643	K27ac_pancreas_22262
chr17	9098694	9099874	K27ac_pancreas_22265
chr17	9109208	9110252	K27ac_pancreas_22266
chr17	9244874	9246155	K27ac_pancreas_22278
chr17	9966266	9967755	K27ac_pancreas_22301
chr17	10000690	10002352	K27ac_pancreas_22302
chr17	10010683	10011453	K27ac_pancreas_22303
chr17	15307703	15308467	K27ac_pancreas_22351
chr17	16375453	16375953	K27ac_pancreas_22398
chr17	16423967	16424467	K27ac_pancreas_22404
chr17	17588450	17590914	K27ac_pancreas_22503
chr17	18056108	18056927	K27ac_pancreas_22550
chr17	18864674	18866456	K27ac_pancreas_22592
chr17	19030023	19030859	K27ac_pancreas_22624
chr17	21414397	21415190	K27ac_pancreas_22745
chr17	25813149	25813800	K27ac_pancreas_22766
chr17	25865438	25868471	K27ac_pancreas_22775
chr17	29814178	29814678	K27ac_pancreas_22913
chr17	29886002	29889140	K27ac_pancreas_22917
chr17	29892643	29893143	K27ac_pancreas_22918
chr17	32257711	32258721	K27ac_pancreas_22962
chr17	33394270	33394911	K27ac_pancreas_22977
chr17	34385034	34385534	K27ac_pancreas_23005
chr17	36059095	36059764	K27ac_pancreas_23048
chr17	36101859	36106364	K27ac_pancreas_23054
chr17	36996709	36998251	K27ac_pancreas_23110
chr17	37295080	37295580	K27ac_pancreas_23134
chr17	37787472	37790031	K27ac_pancreas_23158
chr17	37893482	37899232	K27ac_pancreas_23169
chr17	39092361	39094072	K27ac_pancreas_23242
chr17	39114037	39114537	K27ac_pancreas_23243
chr17	39663397	39663897	K27ac_pancreas_23253
chr17	39691872	39693276	K27ac_pancreas_23259
chr17	39694008	39695615	K27ac_pancreas_23260
chr17	39806368	39806868	K27ac_pancreas_23276
chr17	39937011	39939046	K27ac_pancreas_23286
chr17	39957028	39957845	K27ac_pancreas_23289
chr17	40062731	40065871	K27ac_pancreas_23293
chr17	40178698	40179198	K27ac_pancreas_23304
chr17	40701812	40702473	K27ac_pancreas_23337
chr17	40912418	40914267	K27ac_pancreas_23352
chr17	41115980	41117959	K27ac_pancreas_23360
chr17	41656134	41657322	K27ac_pancreas_23385
chr17	41722942	41724913	K27ac_pancreas_23393
chr17	41728484	41729379	K27ac_pancreas_23394
chr17	41742204	41744102	K27ac_pancreas_23397
chr17	41749783	41750831	K27ac_pancreas_23400
chr17	42148209	42148837	K27ac_pancreas_23422
chr17	42704732	42707179	K27ac_pancreas_23462
chr17	43046211	43046711	K27ac_pancreas_23480
chr17	43064166	43066290	K27ac_pancreas_23485
chr17	44344655	44345298	K27ac_pancreas_23562
chr17	44971572	44973494	K27ac_pancreas_23581
chr17	46034189	46036793	K27ac_pancreas_23612
chr17	46104084	46104584	K27ac_pancreas_23623
chr17	46559750	46561420	K27ac_pancreas_23630
chr17	46607055	46608831	K27ac_pancreas_23636
chr17	47038812	47039312	K27ac_pancreas_23671
chr17	47049019	47050545	K27ac_pancreas_23674
chr17	47597606	47599096	K27ac_pancreas_23698
chr17	48112212	48115051	K27ac_pancreas_23739
chr17	48257795	48258611	K27ac_pancreas_23762
chr17	48259184	48259684	K27ac_pancreas_23763
chr17	48263781	48268044	K27ac_pancreas_23764
chr17	48334480	48339955	K27ac_pancreas_23770
chr17	48715960	48718262	K27ac_pancreas_23811
chr17	48919718	48920218	K27ac_pancreas_23830
chr17	52977672	52978818	K27ac_pancreas_23865
chr17	54251380	54251880	K27ac_pancreas_23877
chr17	54777098	54777726	K27ac_pancreas_23886
chr17	55042555	55043307	K27ac_pancreas_23893
chr17	55580873	55581980	K27ac_pancreas_23908
chr17	55957773	55959780	K27ac_pancreas_23935
chr17	55980095	55982589	K27ac_pancreas_23940
chr17	56019272	56019772	K27ac_pancreas_23947
chr17	56020339	56020839	K27ac_pancreas_23948
chr17	56596269	56597029	K27ac_pancreas_23965
chr17	59315442	59315942	K27ac_pancreas_24025
chr17	60703206	60708690	K27ac_pancreas_24065
chr17	63511296	63513492	K27ac_pancreas_24166
chr17	63520399	63520899	K27ac_pancreas_24167
chr17	63665631	63666131	K27ac_pancreas_24174
chr17	65465054	65465554	K27ac_pancreas_24216
chr17	66384506	66385535	K27ac_pancreas_24252
chr17	70417353	70417853	K27ac_pancreas_24281
chr17	70471946	70472446	K27ac_pancreas_24284
chr17	70535307	70535936	K27ac_pancreas_24290
chr17	71278805	71280131	K27ac_pancreas_24323
chr17	71352186	71360184	K27ac_pancreas_24335
chr17	72369024	72370647	K27ac_pancreas_24414
chr17	72453039	72453701	K27ac_pancreas_24427
chr17	73503143	73505374	K27ac_pancreas_24496
chr17	73545577	73546977	K27ac_pancreas_24505
chr17	73583311	73585558	K27ac_pancreas_24512
chr17	74117105	74118470	K27ac_pancreas_24561
chr17	74136815	74137315	K27ac_pancreas_24564
chr17	74235562	74238064	K27ac_pancreas_24568
chr17	74256301	74256941	K27ac_pancreas_24572
chr17	74267058	74269452	K27ac_pancreas_24575
chr17	74372642	74373427	K27ac_pancreas_24580
chr17	75039081	75039581	K27ac_pancreas_24625
chr17	75358567	75361149	K27ac_pancreas_24655
chr17	75361742	75362646	K27ac_pancreas_24656
chr17	76318528	76320340	K27ac_pancreas_24760
chr17	76365660	76366560	K27ac_pancreas_24770
chr17	77719290	77719790	K27ac_pancreas_24897
chr17	77804438	77806300	K27ac_pancreas_24908
chr17	77864364	77864864	K27ac_pancreas_24917
chr17	77904078	77905614	K27ac_pancreas_24924
chr17	77956799	77957670	K27ac_pancreas_24932
chr17	77979362	77980417	K27ac_pancreas_24935
chr17	78573529	78574394	K27ac_pancreas_24967
chr17	79331413	79332425	K27ac_pancreas_25030
chr17	80931818	80935003	K27ac_pancreas_25175
chr17	81119302	81122088	K27ac_pancreas_25200
chr18	478836	479462	K27ac_pancreas_25227
chr18	2411683	2412183	K27ac_pancreas_25238
chr18	3224777	3225277	K27ac_pancreas_25253
chr18	6668481	6668981	K27ac_pancreas_25292
chr18	7061734	7062805	K27ac_pancreas_25300
chr18	8774741	8775241	K27ac_pancreas_25331
chr18	8776812	8777437	K27ac_pancreas_25332
chr18	8794361	8794861	K27ac_pancreas_25334
chr18	8798846	8800354	K27ac_pancreas_25335
chr18	8962109	8963928	K27ac_pancreas_25339
chr18	9989374	9990024	K27ac_pancreas_25360
chr18	10059540	10060175	K27ac_pancreas_25367
chr18	10076027	10076667	K27ac_pancreas_25370
chr18	10078547	10079172	K27ac_pancreas_25371
chr18	10080625	10081480	K27ac_pancreas_25372
chr18	10124054	10125042	K27ac_pancreas_25375
chr18	10165466	10165966	K27ac_pancreas_25382
chr18	10228564	10229214	K27ac_pancreas_25385
chr18	10233381	10234702	K27ac_pancreas_25386
chr18	10267034	10268154	K27ac_pancreas_25391
chr18	10832769	10833688	K27ac_pancreas_25412
chr18	11247428	11248523	K27ac_pancreas_25422
chr18	12008156	12008656	K27ac_pancreas_25452
chr18	13641358	13642748	K27ac_pancreas_25514
chr18	19649079	19650195	K27ac_pancreas_25552
chr18	19918631	19919368	K27ac_pancreas_25568
chr18	21017309	21018382	K27ac_pancreas_25601
chr18	24235513	24237688	K27ac_pancreas_25636
chr18	24637601	24638101	K27ac_pancreas_25638
chr18	28825279	28825779	K27ac_pancreas_25649
chr18	29665082	29665582	K27ac_pancreas_25659
chr18	32122208	32122708	K27ac_pancreas_25673
chr18	32123986	32124486	K27ac_pancreas_25674
chr18	33918364	33919289	K27ac_pancreas_25702
chr18	34876852	34877510	K27ac_pancreas_25712
chr18	34882345	34884772	K27ac_pancreas_25714
chr18	35118522	35119022	K27ac_pancreas_25750
chr18	38519428	38520068	K27ac_pancreas_25765
chr18	46064898	46067831	K27ac_pancreas_25839
chr18	46363462	46365710	K27ac_pancreas_25864
chr18	46379434	46380204	K27ac_pancreas_25868
chr18	46421300	46421800	K27ac_pancreas_25878
chr18	46440755	46442555	K27ac_pancreas_25882
chr18	46515879	46519351	K27ac_pancreas_25898
chr18	46534457	46535271	K27ac_pancreas_25903
chr18	48319467	48319967	K27ac_pancreas_25936
chr18	51883665	51885220	K27ac_pancreas_25947
chr18	54304839	54305918	K27ac_pancreas_25960
chr18	55754923	55755423	K27ac_pancreas_25971
chr18	56723768	56724560	K27ac_pancreas_26005
chr18	60742344	60742970	K27ac_pancreas_26036
chr18	60757706	60759936	K27ac_pancreas_26037
chr18	61930251	61930751	K27ac_pancreas_26057
chr18	72162766	72164338	K27ac_pancreas_26111
chr18	72928647	72929415	K27ac_pancreas_26134
chr18	74156788	74158707	K27ac_pancreas_26161
chr18	74422410	74423336	K27ac_pancreas_26181
chr18	74424321	74424821	K27ac_pancreas_26182
chr18	74482225	74482860	K27ac_pancreas_26185
chr18	74769647	74771143	K27ac_pancreas_26205
chr18	75078589	75079379	K27ac_pancreas_26229
chr18	75108896	75109530	K27ac_pancreas_26231
chr18	75110102	75110602	K27ac_pancreas_26232
chr18	75204228	75205106	K27ac_pancreas_26234
chr18	75570649	75571149	K27ac_pancreas_26242
chr18	76481009	76481509	K27ac_pancreas_26273
chr18	76620624	76621124	K27ac_pancreas_26278
chr19	1267598	1268559	K27ac_pancreas_26514
chr19	2498397	2499527	K27ac_pancreas_26656
chr19	2652890	2653390	K27ac_pancreas_26674
chr19	2784505	2785005	K27ac_pancreas_26685
chr19	2840450	2842779	K27ac_pancreas_26689
chr19	2866246	2866919	K27ac_pancreas_26691
chr19	2952090	2954224	K27ac_pancreas_26696
chr19	2982280	2984722	K27ac_pancreas_26698
chr19	3046208	3046986	K27ac_pancreas_26707
chr19	4061031	4063169	K27ac_pancreas_26797
chr19	4123266	4124125	K27ac_pancreas_26803
chr19	5837082	5839768	K27ac_pancreas_26935
chr19	6460541	6461707	K27ac_pancreas_26984
chr19	6463412	6465518	K27ac_pancreas_26985
chr19	6659443	6660616	K27ac_pancreas_26993
chr19	7474498	7475623	K27ac_pancreas_27030
chr19	8027544	8028447	K27ac_pancreas_27078
chr19	8212051	8215104	K27ac_pancreas_27088
chr19	8461964	8462634	K27ac_pancreas_27103
chr19	9930601	9931386	K27ac_pancreas_27162
chr19	10752742	10755491	K27ac_pancreas_27224
chr19	11050787	11051631	K27ac_pancreas_27242
chr19	11390374	11391001	K27ac_pancreas_27267
chr19	12443373	12444590	K27ac_pancreas_27312
chr19	13147177	13148113	K27ac_pancreas_27363
chr19	13193742	13194698	K27ac_pancreas_27372
chr19	13897975	13898853	K27ac_pancreas_27404
chr19	14259218	14261702	K27ac_pancreas_27438
chr19	14403470	14404559	K27ac_pancreas_27454
chr19	14616184	14617857	K27ac_pancreas_27476
chr19	16198794	16199630	K27ac_pancreas_27522
chr19	16406958	16407865	K27ac_pancreas_27538
chr19	17347126	17347626	K27ac_pancreas_27582
chr19	17354449	17356439	K27ac_pancreas_27584
chr19	17357315	17359741	K27ac_pancreas_27585
chr19	17488898	17490341	K27ac_pancreas_27597
chr19	18508012	18509378	K27ac_pancreas_27661
chr19	19515686	19517361	K27ac_pancreas_27726
chr19	21285087	21285587	K27ac_pancreas_27761
chr19	21645799	21646960	K27ac_pancreas_27766
chr19	21789882	21790382	K27ac_pancreas_27772
chr19	21879669	21880169	K27ac_pancreas_27774
chr19	22610572	22611846	K27ac_pancreas_27782
chr19	23257792	23258808	K27ac_pancreas_27788
chr19	23597984	23598813	K27ac_pancreas_27796
chr19	30573223	30574577	K27ac_pancreas_27868
chr19	30626428	30627319	K27ac_pancreas_27875
chr19	31152770	31153710	K27ac_pancreas_27891
chr19	31210429	31211587	K27ac_pancreas_27895
chr19	31339098	31339598	K27ac_pancreas_27897
chr19	31601139	31601639	K27ac_pancreas_27904
chr19	31824019	31824881	K27ac_pancreas_27914
chr19	32006718	32008153	K27ac_pancreas_27923
chr19	35263224	35263955	K27ac_pancreas_28022
chr19	35530245	35535135	K27ac_pancreas_28029
chr19	36344586	36348550	K27ac_pancreas_28076
chr19	36499036	36500952	K27ac_pancreas_28087
chr19	36523100	36523725	K27ac_pancreas_28089
chr19	37807638	37809417	K27ac_pancreas_28122
chr19	38396379	38398702	K27ac_pancreas_28135
chr19	38423341	38424216	K27ac_pancreas_28138
chr19	38552945	38555220	K27ac_pancreas_28147
chr19	39906788	39907288	K27ac_pancreas_28238
chr19	40870427	40870927	K27ac_pancreas_28267
chr19	40909594	40911010	K27ac_pancreas_28271
chr19	41035832	41036332	K27ac_pancreas_28284
chr19	41105763	41106263	K27ac_pancreas_28291
chr19	42390815	42393502	K27ac_pancreas_28333
chr19	42655286	42657199	K27ac_pancreas_28354
chr19	42905160	42906338	K27ac_pancreas_28369
chr19	45004016	45005424	K27ac_pancreas_28427
chr19	45226706	45227206	K27ac_pancreas_28440
chr19	45582775	45583651	K27ac_pancreas_28473
chr19	46385129	46386746	K27ac_pancreas_28547
chr19	47218932	47220357	K27ac_pancreas_28596
chr19	48015230	48015908	K27ac_pancreas_28648
chr19	48102066	48102962	K27ac_pancreas_28652
chr19	49148269	49150216	K27ac_pancreas_28715
chr19	49637413	49638119	K27ac_pancreas_28765
chr19	49714180	49715343	K27ac_pancreas_28770
chr19	50056421	50057047	K27ac_pancreas_28792
chr19	50832915	50833891	K27ac_pancreas_28851
chr19	50992522	50993152	K27ac_pancreas_28861
chr19	51161623	51162421	K27ac_pancreas_28876
chr19	51225788	51227797	K27ac_pancreas_28877
chr19	52195225	52197144	K27ac_pancreas_28924
chr19	53757516	53758190	K27ac_pancreas_28977
chr19	54115495	54116136	K27ac_pancreas_28992
chr19	56989563	56990063	K27ac_pancreas_29132
chr19	57259442	57259942	K27ac_pancreas_29140
chr19	57269775	57271979	K27ac_pancreas_29142
chr19	57609363	57609863	K27ac_pancreas_29166
chr19	58665342	58667192	K27ac_pancreas_29200
chr1_gl000192_random	159758	160531	K27ac_pancreas_29233
chr2	1758236	1759471	K27ac_pancreas_29344
chr2	6072895	6073395	K27ac_pancreas_29453
chr2	6078235	6078866	K27ac_pancreas_29454
chr2	6675560	6676060	K27ac_pancreas_29463
chr2	7570167	7571920	K27ac_pancreas_29483
chr2	7822747	7823247	K27ac_pancreas_29486
chr2	8188799	8189444	K27ac_pancreas_29492
chr2	8289318	8290164	K27ac_pancreas_29497
chr2	8455886	8456386	K27ac_pancreas_29506
chr2	8626959	8628767	K27ac_pancreas_29515
chr2	8762224	8764630	K27ac_pancreas_29542
chr2	9779908	9780408	K27ac_pancreas_29577
chr2	9954349	9955146	K27ac_pancreas_29595
chr2	10223574	10224074	K27ac_pancreas_29611
chr2	11104558	11105184	K27ac_pancreas_29672
chr2	14535726	14536226	K27ac_pancreas_29718
chr2	15908952	15909755	K27ac_pancreas_29735
chr2	19550287	19551169	K27ac_pancreas_29786
chr2	20774842	20775342	K27ac_pancreas_29844
chr2	20945283	20945783	K27ac_pancreas_29863
chr2	23700110	23700933	K27ac_pancreas_29892
chr2	23704058	23705080	K27ac_pancreas_29893
chr2	23742851	23743494	K27ac_pancreas_29898
chr2	23786094	23789329	K27ac_pancreas_29909
chr2	24299616	24300659	K27ac_pancreas_29930
chr2	25406560	25407238	K27ac_pancreas_29955
chr2	25473769	25476375	K27ac_pancreas_29962
chr2	25532963	25533463	K27ac_pancreas_29972
chr2	25598713	25599213	K27ac_pancreas_29982
chr2	26853333	26853833	K27ac_pancreas_30012
chr2	26908209	26911635	K27ac_pancreas_30020
chr2	27851881	27852508	K27ac_pancreas_30061
chr2	27985289	27985789	K27ac_pancreas_30070
chr2	28361892	28362392	K27ac_pancreas_30075
chr2	28642563	28643502	K27ac_pancreas_30089
chr2	30588057	30588700	K27ac_pancreas_30137
chr2	34591194	34591694	K27ac_pancreas_30169
chr2	36607962	36608655	K27ac_pancreas_30177
chr2	38102106	38102748	K27ac_pancreas_30194
chr2	38303949	38305024	K27ac_pancreas_30200
chr2	38336370	38337034	K27ac_pancreas_30201
chr2	39103154	39103654	K27ac_pancreas_30217
chr2	42193815	42195244	K27ac_pancreas_30241
chr2	42254766	42255831	K27ac_pancreas_30248
chr2	42352858	42353358	K27ac_pancreas_30259
chr2	43230429	43230929	K27ac_pancreas_30295
chr2	43232212	43234579	K27ac_pancreas_30296
chr2	43247826	43249652	K27ac_pancreas_30297
chr2	43251416	43254662	K27ac_pancreas_30298
chr2	43312205	43314633	K27ac_pancreas_30310
chr2	43364476	43365106	K27ac_pancreas_30317
chr2	46388278	46389424	K27ac_pancreas_30385
chr2	46896021	46896521	K27ac_pancreas_30409
chr2	47063306	47063987	K27ac_pancreas_30415
chr2	47083402	47084064	K27ac_pancreas_30417
chr2	47290678	47291303	K27ac_pancreas_30438
chr2	48009549	48012174	K27ac_pancreas_30462
chr2	54935723	54937606	K27ac_pancreas_30510
chr2	60563016	60563516	K27ac_pancreas_30543
chr2	60580204	60580704	K27ac_pancreas_30546
chr2	62797496	62798892	K27ac_pancreas_30586
chr2	62804338	62804838	K27ac_pancreas_30587
chr2	64437626	64438126	K27ac_pancreas_30602
chr2	64447708	64448520	K27ac_pancreas_30603
chr2	64504018	64504670	K27ac_pancreas_30606
chr2	64510020	64510520	K27ac_pancreas_30607
chr2	64588711	64590198	K27ac_pancreas_30611
chr2	64751570	64752451	K27ac_pancreas_30616
chr2	65658002	65660687	K27ac_pancreas_30638
chr2	67073545	67074045	K27ac_pancreas_30659
chr2	67142243	67142743	K27ac_pancreas_30663
chr2	67155782	67156414	K27ac_pancreas_30664
chr2	67183156	67184357	K27ac_pancreas_30665
chr2	68694501	68695517	K27ac_pancreas_30683
chr2	70014298	70014798	K27ac_pancreas_30699
chr2	70780087	70782230	K27ac_pancreas_30719
chr2	71780782	71788680	K27ac_pancreas_30742
chr2	85972226	85973010	K27ac_pancreas_30913
chr2	86214523	86215023	K27ac_pancreas_30932
chr2	87254483	87254983	K27ac_pancreas_30954
chr2	87796187	87797107	K27ac_pancreas_30975
chr2	87942895	87944049	K27ac_pancreas_30989
chr2	88041587	88042087	K27ac_pancreas_30998
chr2	96828568	96830425	K27ac_pancreas_31115
chr2	97582272	97582772	K27ac_pancreas_31156
chr2	97650756	97652550	K27ac_pancreas_31170
chr2	98205662	98207660	K27ac_pancreas_31182
chr2	99409052	99409552	K27ac_pancreas_31207
chr2	101033492	101034312	K27ac_pancreas_31230
chr2	101441885	101442385	K27ac_pancreas_31239
chr2	101443107	101443783	K27ac_pancreas_31240
chr2	102700865	102701365	K27ac_pancreas_31293
chr2	102729998	102730636	K27ac_pancreas_31297
chr2	107593033	107593533	K27ac_pancreas_31353
chr2	108397864	108398364	K27ac_pancreas_31360
chr2	108993580	108994235	K27ac_pancreas_31367
chr2	109402932	109403849	K27ac_pancreas_31377
chr2	109604365	109605352	K27ac_pancreas_31390
chr2	110434685	110435697	K27ac_pancreas_31439
chr2	110440778	110442745	K27ac_pancreas_31441
chr2	110752985	110753485	K27ac_pancreas_31452
chr2	111133136	111133636	K27ac_pancreas_31474
chr2	111619401	111619901	K27ac_pancreas_31483
chr2	111798312	111798942	K27ac_pancreas_31490
chr2	112064028	112065203	K27ac_pancreas_31505
chr2	113011854	113012968	K27ac_pancreas_31549
chr2	114380218	114380718	K27ac_pancreas_31586
chr2	120301658	120303367	K27ac_pancreas_31633
chr2	120821416	120822051	K27ac_pancreas_31641
chr2	120988321	120988979	K27ac_pancreas_31644
chr2	121693502	121694653	K27ac_pancreas_31740
chr2	126069609	126070109	K27ac_pancreas_31794
chr2	129320425	129320925	K27ac_pancreas_31932
chr2	132526463	132526963	K27ac_pancreas_32051
chr2	135220711	135223001	K27ac_pancreas_32083
chr2	138647845	138648345	K27ac_pancreas_32108
chr2	145699117	145699617	K27ac_pancreas_32134
chr2	146421939	146422439	K27ac_pancreas_32137
chr2	146997586	146998086	K27ac_pancreas_32145
chr2	149930278	149930778	K27ac_pancreas_32155
chr2	150185719	150188349	K27ac_pancreas_32157
chr2	150256252	150256752	K27ac_pancreas_32158
chr2	152954304	152954975	K27ac_pancreas_32181
chr2	159778389	159778889	K27ac_pancreas_32221
chr2	160013322	160014218	K27ac_pancreas_32228
chr2	161037363	161038384	K27ac_pancreas_32241
chr2	161557955	161558713	K27ac_pancreas_32253
chr2	161825945	161826582	K27ac_pancreas_32254
chr2	161991031	161991531	K27ac_pancreas_32256
chr2	165696828	165698923	K27ac_pancreas_32278
chr2	174868519	174869019	K27ac_pancreas_32344
chr2	183453245	183453745	K27ac_pancreas_32421
chr2	187439167	187439667	K27ac_pancreas_32431
chr2	189384829	189385329	K27ac_pancreas_32442
chr2	192365480	192366352	K27ac_pancreas_32486
chr2	200819797	200821274	K27ac_pancreas_32527
chr2	202831447	202832830	K27ac_pancreas_32557
chr2	202837217	202838794	K27ac_pancreas_32558
chr2	202860405	202861603	K27ac_pancreas_32561
chr2	202974487	202974987	K27ac_pancreas_32568
chr2	205409647	205411246	K27ac_pancreas_32597
chr2	208576401	208577293	K27ac_pancreas_32630
chr2	218419777	218420277	K27ac_pancreas_32701
chr2	218858885	218860703	K27ac_pancreas_32746
chr2	218877926	218879229	K27ac_pancreas_32748
chr2	219221563	219223836	K27ac_pancreas_32776
chr2	220305767	220307456	K27ac_pancreas_32818
chr2	220401994	220403485	K27ac_pancreas_32837
chr2	220549567	220550067	K27ac_pancreas_32847
chr2	224808881	224810352	K27ac_pancreas_32866
chr2	226986645	226987145	K27ac_pancreas_32877
chr2	228624680	228625180	K27ac_pancreas_32892
chr2	231732241	231737281	K27ac_pancreas_32914
chr2	235863388	235863888	K27ac_pancreas_33054
chr2	235885499	235888578	K27ac_pancreas_33057
chr2	235916510	235918078	K27ac_pancreas_33064
chr2	238164851	238165504	K27ac_pancreas_33164
chr2	238569493	238570871	K27ac_pancreas_33204
chr2	238571976	238572633	K27ac_pancreas_33205
chr2	239506399	239507228	K27ac_pancreas_33267
chr2	239566857	239567681	K27ac_pancreas_33272
chr2	239607987	239610181	K27ac_pancreas_33273
chr2	239675724	239676224	K27ac_pancreas_33279
chr2	239792590	239793940	K27ac_pancreas_33291
chr2	239923974	239925508	K27ac_pancreas_33302
chr2	240088749	240089377	K27ac_pancreas_33317
chr2	240122492	240123467	K27ac_pancreas_33322
chr2	240147002	240150222	K27ac_pancreas_33327
chr2	240206703	240207607	K27ac_pancreas_33338
chr2	240227700	240233176	K27ac_pancreas_33343
chr2	240454528	240455311	K27ac_pancreas_33374
chr2	240508430	240509922	K27ac_pancreas_33379
chr2	240697218	240698107	K27ac_pancreas_33395
chr20	246663	247163	K27ac_pancreas_33572
chr20	305325	307757	K27ac_pancreas_33576
chr20	340586	341387	K27ac_pancreas_33580
chr20	350043	350543	K27ac_pancreas_33583
chr20	626301	626801	K27ac_pancreas_33594
chr20	1808305	1809511	K27ac_pancreas_33622
chr20	1810062	1811445	K27ac_pancreas_33623
chr20	2505208	2506412	K27ac_pancreas_33645
chr20	3153156	3155444	K27ac_pancreas_33667
chr20	4129198	4130197	K27ac_pancreas_33709
chr20	5093094	5094592	K27ac_pancreas_33728
chr20	6034852	6037143	K27ac_pancreas_33743
chr20	6684464	6684964	K27ac_pancreas_33746
chr20	6750862	6751642	K27ac_pancreas_33750
chr20	9819813	9820443	K27ac_pancreas_33763
chr20	10610825	10611325	K27ac_pancreas_33775
chr20	10613803	10614428	K27ac_pancreas_33776
chr20	10688821	10689321	K27ac_pancreas_33784
chr20	10773941	10774887	K27ac_pancreas_33785
chr20	13976435	13977188	K27ac_pancreas_33796
chr20	17703292	17704231	K27ac_pancreas_33830
chr20	17707747	17708738	K27ac_pancreas_33831
chr20	17730401	17731621	K27ac_pancreas_33835
chr20	17918513	17919013	K27ac_pancreas_33853
chr20	17985766	17986842	K27ac_pancreas_33856
chr20	18037530	18040123	K27ac_pancreas_33859
chr20	18649627	18650428	K27ac_pancreas_33869
chr20	21032990	21033618	K27ac_pancreas_33896
chr20	22483695	22484335	K27ac_pancreas_33914
chr20	24389113	24389613	K27ac_pancreas_33971
chr20	25175492	25177805	K27ac_pancreas_34015
chr20	30420571	30422397	K27ac_pancreas_34089
chr20	31043225	31044980	K27ac_pancreas_34108
chr20	31060590	31065263	K27ac_pancreas_34111
chr20	32366039	32366698	K27ac_pancreas_34174
chr20	32759003	32759641	K27ac_pancreas_34184
chr20	32763487	32764243	K27ac_pancreas_34185
chr20	33851235	33852286	K27ac_pancreas_34209
chr20	34685426	34685926	K27ac_pancreas_34226
chr20	35959901	35960401	K27ac_pancreas_34271
chr20	36022373	36024699	K27ac_pancreas_34286
chr20	36034123	36036458	K27ac_pancreas_34287
chr20	36037293	36038063	K27ac_pancreas_34288
chr20	36148036	36148994	K27ac_pancreas_34295
chr20	36919537	36920037	K27ac_pancreas_34331
chr20	45141666	45142434	K27ac_pancreas_34487
chr20	46326053	46326753	K27ac_pancreas_34530
chr20	46357269	46357769	K27ac_pancreas_34535
chr20	46534513	46535272	K27ac_pancreas_34562
chr20	46600209	46603821	K27ac_pancreas_34568
chr20	46607609	46608109	K27ac_pancreas_34569
chr20	47001582	47004157	K27ac_pancreas_34600
chr20	48630687	48634230	K27ac_pancreas_34675
chr20	48788385	48789831	K27ac_pancreas_34691
chr20	48828451	48829418	K27ac_pancreas_34694
chr20	48832099	48834666	K27ac_pancreas_34696
chr20	48859169	48861446	K27ac_pancreas_34701
chr20	48862526	48864677	K27ac_pancreas_34702
chr20	48937949	48939115	K27ac_pancreas_34721
chr20	48976288	48977887	K27ac_pancreas_34728
chr20	49261285	49262267	K27ac_pancreas_34756
chr20	49340987	49341487	K27ac_pancreas_34771
chr20	49807539	49808039	K27ac_pancreas_34797
chr20	50006821	50007800	K27ac_pancreas_34805
chr20	50063082	50063582	K27ac_pancreas_34814
chr20	50067393	50068040	K27ac_pancreas_34816
chr20	50097754	50098254	K27ac_pancreas_34819
chr20	50100958	50101726	K27ac_pancreas_34821
chr20	50102454	50103080	K27ac_pancreas_34822
chr20	50146752	50147252	K27ac_pancreas_34828
chr20	50312477	50313247	K27ac_pancreas_34837
chr20	50600967	50601722	K27ac_pancreas_34852
chr20	50807470	50809153	K27ac_pancreas_34858
chr20	51102462	51102962	K27ac_pancreas_34862
chr20	51576297	51576935	K27ac_pancreas_34863
chr20	51600312	51601173	K27ac_pancreas_34865
chr20	51940242	51940742	K27ac_pancreas_34871
chr20	52011444	52011944	K27ac_pancreas_34872
chr20	56388772	56389675	K27ac_pancreas_35005
chr20	56512609	56513109	K27ac_pancreas_35023
chr20	57979862	57980362	K27ac_pancreas_35101
chr20	60936187	60938215	K27ac_pancreas_35197
chr20	60950203	60952681	K27ac_pancreas_35201
chr20	61413646	61415436	K27ac_pancreas_35253
chr20	61859816	61861092	K27ac_pancreas_35288
chr20	62076361	62078245	K27ac_pancreas_35318
chr20	62084003	62086330	K27ac_pancreas_35320
chr20	62495053	62495553	K27ac_pancreas_35369
chr21	27371158	27371658	K27ac_pancreas_35490
chr21	28105111	28105611	K27ac_pancreas_35495
chr21	28337845	28340541	K27ac_pancreas_35500
chr21	28937506	28938006	K27ac_pancreas_35504
chr21	29386198	29386698	K27ac_pancreas_35511
chr21	29606215	29607838	K27ac_pancreas_35516
chr21	29765841	29766603	K27ac_pancreas_35522
chr21	33248121	33248621	K27ac_pancreas_35554
chr21	33270477	33271138	K27ac_pancreas_35556
chr21	34190366	34190866	K27ac_pancreas_35580
chr21	34786113	34787128	K27ac_pancreas_35596
chr21	35652894	35653845	K27ac_pancreas_35619
chr21	37507760	37508915	K27ac_pancreas_35661
chr21	37826091	37827510	K27ac_pancreas_35668
chr21	38135277	38135906	K27ac_pancreas_35694
chr21	38159643	38161002	K27ac_pancreas_35698
chr21	38162602	38163102	K27ac_pancreas_35699
chr21	39607162	39607662	K27ac_pancreas_35719
chr21	39983004	39983949	K27ac_pancreas_35727
chr21	40133860	40134360	K27ac_pancreas_35732
chr21	40173799	40174612	K27ac_pancreas_35735
chr21	40981579	40982951	K27ac_pancreas_35769
chr21	41014842	41015613	K27ac_pancreas_35772
chr21	41038631	41040048	K27ac_pancreas_35775
chr21	42869578	42870280	K27ac_pancreas_35807
chr21	42871664	42872164	K27ac_pancreas_35808
chr21	43110137	43110637	K27ac_pancreas_35819
chr21	43131258	43132158	K27ac_pancreas_35820
chr21	43183621	43185130	K27ac_pancreas_35831
chr21	43185919	43187546	K27ac_pancreas_35832
chr21	43189360	43189860	K27ac_pancreas_35833
chr21	43460367	43461561	K27ac_pancreas_35856
chr21	44592660	44594874	K27ac_pancreas_35941
chr21	44819037	44823481	K27ac_pancreas_35967
chr21	45376871	45379516	K27ac_pancreas_36012
chr21	45425718	45426218	K27ac_pancreas_36018
chr21	46835396	46837840	K27ac_pancreas_36140
chr21	46855451	46860045	K27ac_pancreas_36145
chr21	47483521	47488293	K27ac_pancreas_36198
chr22	17639272	17641148	K27ac_pancreas_36254
chr22	17749811	17752785	K27ac_pancreas_36261
chr22	17814250	17815610	K27ac_pancreas_36262
chr22	18543763	18544263	K27ac_pancreas_36283
chr22	19092187	19092687	K27ac_pancreas_36330
chr22	20190266	20194670	K27ac_pancreas_36388
chr22	20407129	20410122	K27ac_pancreas_36422
chr22	23723718	23727403	K27ac_pancreas_36612
chr22	23743438	23747016	K27ac_pancreas_36616
chr22	23837958	23838844	K27ac_pancreas_36627
chr22	24911887	24912387	K27ac_pancreas_36695
chr22	25338477	25339241	K27ac_pancreas_36721
chr22	25344334	25344834	K27ac_pancreas_36722
chr22	25550453	25550953	K27ac_pancreas_36735
chr22	25941489	25941989	K27ac_pancreas_36749
chr22	27064357	27064857	K27ac_pancreas_36767
chr22	27226093	27226593	K27ac_pancreas_36778
chr22	27615850	27616350	K27ac_pancreas_36795
chr22	27633067	27633567	K27ac_pancreas_36796
chr22	27684544	27685044	K27ac_pancreas_36799
chr22	27826660	27827516	K27ac_pancreas_36812
chr22	27941334	27941834	K27ac_pancreas_36829
chr22	27944161	27944661	K27ac_pancreas_36830
chr22	27969321	27970345	K27ac_pancreas_36835
chr22	27986798	27988011	K27ac_pancreas_36838
chr22	28007012	28012691	K27ac_pancreas_36841
chr22	28050623	28051123	K27ac_pancreas_36850
chr22	28069652	28070569	K27ac_pancreas_36853
chr22	28181109	28182885	K27ac_pancreas_36868
chr22	28241426	28241926	K27ac_pancreas_36879
chr22	28245082	28245582	K27ac_pancreas_36880
chr22	30181355	30181855	K27ac_pancreas_36946
chr22	30673558	30674058	K27ac_pancreas_36971
chr22	35843682	35844446	K27ac_pancreas_37096
chr22	36025772	36027458	K27ac_pancreas_37117
chr22	36827982	36829814	K27ac_pancreas_37159
chr22	36855604	36856104	K27ac_pancreas_37167
chr22	37654507	37655165	K27ac_pancreas_37228
chr22	37794625	37798268	K27ac_pancreas_37250
chr22	38034707	38037243	K27ac_pancreas_37292
chr22	38380578	38383464	K27ac_pancreas_37329
chr22	38392347	38396667	K27ac_pancreas_37330
chr22	38426172	38426672	K27ac_pancreas_37334
chr22	39609432	39610687	K27ac_pancreas_37437
chr22	39689704	39697953	K27ac_pancreas_37450
chr22	41117888	41119673	K27ac_pancreas_37536
chr22	41228367	41229167	K27ac_pancreas_37539
chr22	42084204	42085768	K27ac_pancreas_37566
chr22	42935307	42935807	K27ac_pancreas_37612
chr22	43538759	43540083	K27ac_pancreas_37653
chr22	43621140	43624419	K27ac_pancreas_37662
chr22	44318774	44319418	K27ac_pancreas_37704
chr22	44597844	44598472	K27ac_pancreas_37729
chr22	45140168	45142110	K27ac_pancreas_37800
chr22	45836546	45837046	K27ac_pancreas_37839
chr22	45857614	45858114	K27ac_pancreas_37844
chr22	45897824	45902964	K27ac_pancreas_37846
chr22	45927847	45928664	K27ac_pancreas_37848
chr22	45976143	45979047	K27ac_pancreas_37854
chr22	45983810	45984588	K27ac_pancreas_37857
chr22	46049476	46050128	K27ac_pancreas_37865
chr22	46422850	46425086	K27ac_pancreas_37903
chr22	46775684	46777952	K27ac_pancreas_37930
chr22	47028783	47029804	K27ac_pancreas_37956
chr22	50341809	50350162	K27ac_pancreas_38166
chr3	3688374	3689024	K27ac_pancreas_38255
chr3	9229080	9229580	K27ac_pancreas_38307
chr3	9266149	9266649	K27ac_pancreas_38310
chr3	9879199	9880147	K27ac_pancreas_38322
chr3	12932992	12933492	K27ac_pancreas_38387
chr3	14308164	14309353	K27ac_pancreas_38466
chr3	14499292	14499792	K27ac_pancreas_38491
chr3	28617028	28618369	K27ac_pancreas_38591
chr3	29494726	29495226	K27ac_pancreas_38595
chr3	32376455	32376955	K27ac_pancreas_38612
chr3	32880821	32881321	K27ac_pancreas_38623
chr3	32911975	32912475	K27ac_pancreas_38626
chr3	42140199	42141140	K27ac_pancreas_38734
chr3	42773155	42774037	K27ac_pancreas_38747
chr3	45256812	45257312	K27ac_pancreas_38809
chr3	46741312	46743623	K27ac_pancreas_38840
chr3	47023325	47024076	K27ac_pancreas_38869
chr3	48506268	48509050	K27ac_pancreas_38903
chr3	48589108	48590782	K27ac_pancreas_38906
chr3	49646747	49647810	K27ac_pancreas_38948
chr3	50159585	50160085	K27ac_pancreas_38973
chr3	50203104	50205079	K27ac_pancreas_38983
chr3	50486788	50489450	K27ac_pancreas_39024
chr3	50863745	50864245	K27ac_pancreas_39049
chr3	52331476	52334150	K27ac_pancreas_39108
chr3	53612099	53612599	K27ac_pancreas_39158
chr3	53837684	53839022	K27ac_pancreas_39165
chr3	53840789	53841419	K27ac_pancreas_39166
chr3	53857406	53858463	K27ac_pancreas_39167
chr3	55517500	55518148	K27ac_pancreas_39183
chr3	56809798	56810298	K27ac_pancreas_39198
chr3	56834545	56835194	K27ac_pancreas_39199
chr3	57030880	57031519	K27ac_pancreas_39201
chr3	57112255	57113665	K27ac_pancreas_39204
chr3	57931531	57932031	K27ac_pancreas_39220
chr3	57944309	57947309	K27ac_pancreas_39224
chr3	58221934	58223951	K27ac_pancreas_39245
chr3	59565743	59566243	K27ac_pancreas_39274
chr3	69344677	69345177	K27ac_pancreas_39353
chr3	72149377	72150183	K27ac_pancreas_39381
chr3	75390046	75391313	K27ac_pancreas_39412
chr3	75437693	75438329	K27ac_pancreas_39417
chr3	82650242	82650742	K27ac_pancreas_39448
chr3	99797493	99797993	K27ac_pancreas_39493
chr3	102910074	102910574	K27ac_pancreas_39522
chr3	105843396	105844052	K27ac_pancreas_39530
chr3	107646502	107647385	K27ac_pancreas_39539
chr3	112979696	112980196	K27ac_pancreas_39574
chr3	113233478	113234636	K27ac_pancreas_39582
chr3	117123216	117123716	K27ac_pancreas_39611
chr3	122714985	122715977	K27ac_pancreas_39660
chr3	122888303	122888803	K27ac_pancreas_39670
chr3	123430645	123431803	K27ac_pancreas_39708
chr3	128582887	128584588	K27ac_pancreas_39910
chr3	128805703	128807978	K27ac_pancreas_39926
chr3	129200483	129201589	K27ac_pancreas_39943
chr3	129330706	129331729	K27ac_pancreas_39967
chr3	133864399	133866242	K27ac_pancreas_40029
chr3	134137890	134138390	K27ac_pancreas_40045
chr3	138326922	138328640	K27ac_pancreas_40083
chr3	142838722	142840327	K27ac_pancreas_40152
chr3	146373212	146373712	K27ac_pancreas_40176
chr3	150803279	150805321	K27ac_pancreas_40221
chr3	169569764	169570264	K27ac_pancreas_40333
chr3	169755585	169756799	K27ac_pancreas_40337
chr3	170142748	170144085	K27ac_pancreas_40342
chr3	172428131	172428810	K27ac_pancreas_40367
chr3	184304298	184304798	K27ac_pancreas_40469
chr3	184373883	184374383	K27ac_pancreas_40482
chr3	186818685	186819185	K27ac_pancreas_40532
chr3	189767985	189768485	K27ac_pancreas_40542
chr3	193454592	193455240	K27ac_pancreas_40563
chr3	193800634	193801473	K27ac_pancreas_40581
chr3	194592381	194593415	K27ac_pancreas_40639
chr3	194597308	194598751	K27ac_pancreas_40641
chr3	195371192	195371692	K27ac_pancreas_40693
chr3	196760963	196761589	K27ac_pancreas_40768
chr3	197091444	197091944	K27ac_pancreas_40773
chr3	197243673	197246444	K27ac_pancreas_40784
chr4	1102581	1103647	K27ac_pancreas_40857
chr4	1141221	1141721	K27ac_pancreas_40858
chr4	3247545	3253288	K27ac_pancreas_40982
chr4	3781251	3784890	K27ac_pancreas_41038
chr4	4643051	4644146	K27ac_pancreas_41064
chr4	5709361	5711302	K27ac_pancreas_41093
chr4	6957003	6957503	K27ac_pancreas_41151
chr4	7146770	7148483	K27ac_pancreas_41163
chr4	7314040	7316436	K27ac_pancreas_41198
chr4	7325174	7325674	K27ac_pancreas_41199
chr4	7511849	7512944	K27ac_pancreas_41228
chr4	7958183	7958811	K27ac_pancreas_41277
chr4	8226479	8229674	K27ac_pancreas_41322
chr4	8352926	8356222	K27ac_pancreas_41339
chr4	13543065	13546907	K27ac_pancreas_41458
chr4	16083913	16086014	K27ac_pancreas_41475
chr4	18687733	18688233	K27ac_pancreas_41492
chr4	24643914	24644414	K27ac_pancreas_41513
chr4	25536614	25537243	K27ac_pancreas_41526
chr4	26432247	26432747	K27ac_pancreas_41551
chr4	26454640	26455140	K27ac_pancreas_41552
chr4	26585795	26586295	K27ac_pancreas_41553
chr4	27057199	27058118	K27ac_pancreas_41560
chr4	37542422	37543143	K27ac_pancreas_41599
chr4	38237476	38238595	K27ac_pancreas_41634
chr4	39633869	39634369	K27ac_pancreas_41666
chr4	53243431	53244373	K27ac_pancreas_41754
chr4	53859991	53860633	K27ac_pancreas_41762
chr4	53921656	53922282	K27ac_pancreas_41763
chr4	57978406	57978906	K27ac_pancreas_41813
chr4	69597509	69598217	K27ac_pancreas_41852
chr4	69600625	69601125	K27ac_pancreas_41853
chr4	73433760	73435683	K27ac_pancreas_41874
chr4	74485634	74486442	K27ac_pancreas_41878
chr4	77788926	77789705	K27ac_pancreas_41913
chr4	79228358	79228986	K27ac_pancreas_41928
chr4	81951049	81951549	K27ac_pancreas_41943
chr4	84030793	84031705	K27ac_pancreas_41969
chr4	85413490	85414849	K27ac_pancreas_41976
chr4	85875983	85876483	K27ac_pancreas_41980
chr4	100982478	100982978	K27ac_pancreas_42062
chr4	112696524	112697024	K27ac_pancreas_42125
chr4	113205937	113207925	K27ac_pancreas_42129
chr4	119399461	119399961	K27ac_pancreas_42150
chr4	122613840	122614340	K27ac_pancreas_42179
chr4	125125625	125126125	K27ac_pancreas_42202
chr4	130470889	130471389	K27ac_pancreas_42226
chr4	133449023	133449523	K27ac_pancreas_42238
chr4	138967999	138968499	K27ac_pancreas_42254
chr4	139941820	139942445	K27ac_pancreas_42262
chr4	140651123	140651623	K27ac_pancreas_42274
chr4	141265871	141266590	K27ac_pancreas_42291
chr4	148278246	148278746	K27ac_pancreas_42342
chr4	153916852	153918180	K27ac_pancreas_42386
chr4	156594147	156594647	K27ac_pancreas_42418
chr4	158729596	158730096	K27ac_pancreas_42430
chr4	166300319	166300819	K27ac_pancreas_42460
chr4	174616348	174616848	K27ac_pancreas_42513
chr4	174619518	174620146	K27ac_pancreas_42514
chr4	175137962	175139378	K27ac_pancreas_42525
chr4	183541793	183542293	K27ac_pancreas_42560
chr4	186520890	186521538	K27ac_pancreas_42626
chr4	187647248	187648569	K27ac_pancreas_42666
chr4	190521556	190522834	K27ac_pancreas_42696
chr5	83182	85670	K27ac_pancreas_42725
chr5	352502	353190	K27ac_pancreas_42753
chr5	956342	959091	K27ac_pancreas_42799
chr5	1097162	1101084	K27ac_pancreas_42815
chr5	1563478	1566988	K27ac_pancreas_42863
chr5	1567820	1568320	K27ac_pancreas_42864
chr5	1702081	1703101	K27ac_pancreas_42876
chr5	5276428	5276928	K27ac_pancreas_42949
chr5	5324736	5327154	K27ac_pancreas_42955
chr5	11523828	11524328	K27ac_pancreas_43016
chr5	11596148	11596648	K27ac_pancreas_43019
chr5	14455937	14456754	K27ac_pancreas_43033
chr5	14457743	14458243	K27ac_pancreas_43034
chr5	14663884	14665549	K27ac_pancreas_43040
chr5	16896602	16897102	K27ac_pancreas_43057
chr5	16935323	16936628	K27ac_pancreas_43063
chr5	32330193	32330820	K27ac_pancreas_43158
chr5	32331782	32332409	K27ac_pancreas_43159
chr5	35186972	35188470	K27ac_pancreas_43187
chr5	38103524	38104024	K27ac_pancreas_43217
chr5	38105219	38107483	K27ac_pancreas_43218
chr5	51985548	51986189	K27ac_pancreas_43292
chr5	55603435	55603935	K27ac_pancreas_43328
chr5	55775852	55777795	K27ac_pancreas_43335
chr5	55881846	55882346	K27ac_pancreas_43343
chr5	56053608	56054108	K27ac_pancreas_43348
chr5	60138978	60140625	K27ac_pancreas_43373
chr5	62986206	62986706	K27ac_pancreas_43389
chr5	63461049	63462518	K27ac_pancreas_43391
chr5	63834117	63834617	K27ac_pancreas_43394
chr5	69711381	69711881	K27ac_pancreas_43448
chr5	73488613	73489113	K27ac_pancreas_43489
chr5	73690467	73691258	K27ac_pancreas_43494
chr5	77830469	77830969	K27ac_pancreas_43553
chr5	79408215	79408715	K27ac_pancreas_43579
chr5	79498491	79498991	K27ac_pancreas_43583
chr5	81932640	81933140	K27ac_pancreas_43611
chr5	82373430	82373930	K27ac_pancreas_43615
chr5	95732842	95733342	K27ac_pancreas_43670
chr5	108063118	108064682	K27ac_pancreas_43724
chr5	112708443	112708943	K27ac_pancreas_43754
chr5	113970606	113971106	K27ac_pancreas_43763
chr5	122431032	122431666	K27ac_pancreas_43813
chr5	124036922	124037422	K27ac_pancreas_43833
chr5	130499912	130501066	K27ac_pancreas_43889
chr5	131705012	131706233	K27ac_pancreas_43913
chr5	131800413	131801381	K27ac_pancreas_43918
chr5	139134741	139135501	K27ac_pancreas_44118
chr5	139621195	139621695	K27ac_pancreas_44134
chr5	142054379	142054879	K27ac_pancreas_44208
chr5	143584812	143585442	K27ac_pancreas_44222
chr5	144845293	144845793	K27ac_pancreas_44225
chr5	149593836	149594484	K27ac_pancreas_44299
chr5	149853467	149854102	K27ac_pancreas_44320
chr5	149953600	149956890	K27ac_pancreas_44331
chr5	149967708	149968208	K27ac_pancreas_44333
chr5	151081923	151082423	K27ac_pancreas_44368
chr5	158267347	158267972	K27ac_pancreas_44429
chr5	159860178	159860678	K27ac_pancreas_44464
chr5	160356081	160356855	K27ac_pancreas_44468
chr5	160523620	160524120	K27ac_pancreas_44471
chr5	160974437	160975562	K27ac_pancreas_44474
chr5	167717916	167719934	K27ac_pancreas_44489
chr5	167752162	167752662	K27ac_pancreas_44494
chr5	167772887	167774323	K27ac_pancreas_44496
chr5	167775135	167775928	K27ac_pancreas_44497
chr5	167784266	167784766	K27ac_pancreas_44500
chr5	167792591	167793219	K27ac_pancreas_44502
chr5	168987968	168988829	K27ac_pancreas_44529
chr5	169000600	169001100	K27ac_pancreas_44530
chr5	169929456	169932463	K27ac_pancreas_44551
chr5	169966170	169966798	K27ac_pancreas_44556
chr5	169981930	169982588	K27ac_pancreas_44559
chr5	171050695	171051493	K27ac_pancreas_44583
chr5	172983812	172984578	K27ac_pancreas_44716
chr5	173009236	173009915	K27ac_pancreas_44718
chr5	173010882	173011520	K27ac_pancreas_44719
chr5	173170026	173170526	K27ac_pancreas_44732
chr5	173171205	173171840	K27ac_pancreas_44733
chr5	175665375	175666815	K27ac_pancreas_44784
chr5	176789197	176789831	K27ac_pancreas_44823
chr5	176897486	176901650	K27ac_pancreas_44833
chr5	177739644	177740610	K27ac_pancreas_44878
chr5	178740292	178742839	K27ac_pancreas_44957
chr5	179758063	179759004	K27ac_pancreas_45013
chr5	179913012	179913638	K27ac_pancreas_45024
chr5	180252290	180252994	K27ac_pancreas_45043
chr6	1055434	1055934	K27ac_pancreas_45089
chr6	1801639	1802139	K27ac_pancreas_45117
chr6	2797089	2797907	K27ac_pancreas_45136
chr6	3799761	3800261	K27ac_pancreas_45193
chr6	3804541	3805308	K27ac_pancreas_45194
chr6	4021426	4022562	K27ac_pancreas_45205
chr6	7553813	7554313	K27ac_pancreas_45282
chr6	10404456	10405553	K27ac_pancreas_45292
chr6	10748021	10748646	K27ac_pancreas_45304
chr6	11537205	11538872	K27ac_pancreas_45322
chr6	11616185	11616685	K27ac_pancreas_45324
chr6	13381051	13381551	K27ac_pancreas_45342
chr6	13872406	13872906	K27ac_pancreas_45353
chr6	20576883	20577383	K27ac_pancreas_45458
chr6	20582204	20582704	K27ac_pancreas_45459
chr6	22660400	22660900	K27ac_pancreas_45492
chr6	24357310	24358132	K27ac_pancreas_45503
chr6	26383352	26384246	K27ac_pancreas_45551
chr6	27655422	27656047	K27ac_pancreas_45581
chr6	28227064	28227564	K27ac_pancreas_45609
chr6	28953780	28954280	K27ac_pancreas_45630
chr6	30716485	30717831	K27ac_pancreas_45662
chr6	30733548	30734441	K27ac_pancreas_45667
chr6	30811377	30811877	K27ac_pancreas_45674
chr6	32163530	32165048	K27ac_pancreas_45739
chr6	32861478	32863224	K27ac_pancreas_45753
chr6	33574905	33579506	K27ac_pancreas_45788
chr6	35691841	35692341	K27ac_pancreas_45915
chr6	36744538	36746402	K27ac_pancreas_45947
chr6	37110510	37111010	K27ac_pancreas_45971
chr6	37321839	37322847	K27ac_pancreas_45979
chr6	39171053	39172197	K27ac_pancreas_46026
chr6	39172814	39173985	K27ac_pancreas_46027
chr6	39287383	39289067	K27ac_pancreas_46035
chr6	41427211	41427711	K27ac_pancreas_46098
chr6	41466790	41467416	K27ac_pancreas_46104
chr6	41488768	41489268	K27ac_pancreas_46109
chr6	41512917	41517351	K27ac_pancreas_46113
chr6	41620818	41621751	K27ac_pancreas_46128
chr6	41655271	41655771	K27ac_pancreas_46132
chr6	43083657	43084953	K27ac_pancreas_46195
chr6	43639137	43642027	K27ac_pancreas_46219
chr6	43708367	43709317	K27ac_pancreas_46230
chr6	43801299	43801799	K27ac_pancreas_46243
chr6	43827088	43827777	K27ac_pancreas_46247
chr6	43977821	43979033	K27ac_pancreas_46273
chr6	44017486	44019554	K27ac_pancreas_46282
chr6	44170666	44171166	K27ac_pancreas_46298
chr6	44415041	44415541	K27ac_pancreas_46313
chr6	72128904	72130613	K27ac_pancreas_46438
chr6	73972426	73973341	K27ac_pancreas_46444
chr6	75799611	75800236	K27ac_pancreas_46460
chr6	76458124	76459672	K27ac_pancreas_46471
chr6	84140221	84140855	K27ac_pancreas_46496
chr6	88032399	88032899	K27ac_pancreas_46515
chr6	90652403	90652903	K27ac_pancreas_46536
chr6	100917167	100917824	K27ac_pancreas_46577
chr6	101983134	101983634	K27ac_pancreas_46581
chr6	103570872	103571372	K27ac_pancreas_46582
chr6	105306829	105308008	K27ac_pancreas_46587
chr6	107178703	107179203	K27ac_pancreas_46599
chr6	107180261	107180761	K27ac_pancreas_46600
chr6	107249679	107250179	K27ac_pancreas_46602
chr6	108141395	108141895	K27ac_pancreas_46621
chr6	109068324	109068824	K27ac_pancreas_46641
chr6	109638779	109639417	K27ac_pancreas_46653
chr6	111983909	111984534	K27ac_pancreas_46690
chr6	112318827	112319327	K27ac_pancreas_46696
chr6	112789896	112790396	K27ac_pancreas_46701
chr6	125208723	125209822	K27ac_pancreas_46772
chr6	133935502	133936230	K27ac_pancreas_46828
chr6	135073045	135073842	K27ac_pancreas_46846
chr6	135150997	135151624	K27ac_pancreas_46847
chr6	136870400	136871507	K27ac_pancreas_46863
chr6	137970176	137970676	K27ac_pancreas_46869
chr6	138184966	138185617	K27ac_pancreas_46873
chr6	139420260	139420760	K27ac_pancreas_46889
chr6	144384623	144386308	K27ac_pancreas_46928
chr6	144636540	144637166	K27ac_pancreas_46934
chr6	144981785	144982285	K27ac_pancreas_46939
chr6	147124667	147125292	K27ac_pancreas_46949
chr6	150855826	150856326	K27ac_pancreas_47018
chr6	151219117	151219617	K27ac_pancreas_47034
chr6	151276528	151277028	K27ac_pancreas_47037
chr6	151616522	151617022	K27ac_pancreas_47053
chr6	151646651	151647151	K27ac_pancreas_47056
chr6	151652994	151654316	K27ac_pancreas_47057
chr6	154402210	154402835	K27ac_pancreas_47073
chr6	155388867	155389367	K27ac_pancreas_47086
chr6	157095716	157096216	K27ac_pancreas_47100
chr6	157369940	157370440	K27ac_pancreas_47106
chr6	157847175	157848828	K27ac_pancreas_47127
chr6	158588658	158590369	K27ac_pancreas_47169
chr6	159501918	159502418	K27ac_pancreas_47200
chr6	159821016	159821516	K27ac_pancreas_47205
chr6	161836600	161838527	K27ac_pancreas_47243
chr6	166957126	166957775	K27ac_pancreas_47310
chr6	167180416	167181088	K27ac_pancreas_47331
chr6	167622170	167622801	K27ac_pancreas_47350
chr6	167635487	167636630	K27ac_pancreas_47356
chr6	167701066	167701692	K27ac_pancreas_47365
chr6	168114582	168115082	K27ac_pancreas_47409
chr6	168134798	168136509	K27ac_pancreas_47410
chr6	168178871	168181351	K27ac_pancreas_47421
chr6	168425589	168426089	K27ac_pancreas_47438
chr6	168764533	168765769	K27ac_pancreas_47489
chr6	168841178	168843341	K27ac_pancreas_47502
chr6	168955609	168957437	K27ac_pancreas_47517
chr6	168958429	168960017	K27ac_pancreas_47518
chr6	168974657	168975561	K27ac_pancreas_47520
chr6	169014004	169016936	K27ac_pancreas_47528
chr6	169077228	169077728	K27ac_pancreas_47539
chr6	169284916	169289584	K27ac_pancreas_47561
chr6	169292134	169293177	K27ac_pancreas_47563
chr6	169567387	169570373	K27ac_pancreas_47587
chr6	169930497	169931140	K27ac_pancreas_47612
chr6	170575617	170579233	K27ac_pancreas_47671
chr7	124483	125111	K27ac_pancreas_47707
chr7	370333	371234	K27ac_pancreas_47735
chr7	523682	526473	K27ac_pancreas_47766
chr7	627654	628780	K27ac_pancreas_47788
chr7	2338563	2339339	K27ac_pancreas_47991
chr7	2483850	2484350	K27ac_pancreas_48004
chr7	4700513	4701013	K27ac_pancreas_48115
chr7	4721301	4723665	K27ac_pancreas_48119
chr7	4804197	4807960	K27ac_pancreas_48130
chr7	4971822	4972322	K27ac_pancreas_48141
chr7	5487633	5488133	K27ac_pancreas_48165
chr7	5937588	5939289	K27ac_pancreas_48196
chr7	22860750	22861526	K27ac_pancreas_48309
chr7	23221462	23222773	K27ac_pancreas_48314
chr7	24612303	24613889	K27ac_pancreas_48328
chr7	25353601	25354101	K27ac_pancreas_48336
chr7	26192701	26193334	K27ac_pancreas_48350
chr7	26331048	26332207	K27ac_pancreas_48354
chr7	26355455	26355955	K27ac_pancreas_48355
chr7	27783277	27783777	K27ac_pancreas_48395
chr7	28591230	28591730	K27ac_pancreas_48399
chr7	30804828	30805756	K27ac_pancreas_48442
chr7	30976196	30976839	K27ac_pancreas_48458
chr7	33168196	33168696	K27ac_pancreas_48484
chr7	34135664	34136164	K27ac_pancreas_48494
chr7	35773607	35774107	K27ac_pancreas_48505
chr7	35786665	35787165	K27ac_pancreas_48506
chr7	36104315	36104815	K27ac_pancreas_48516
chr7	36242498	36243198	K27ac_pancreas_48522
chr7	36270776	36271276	K27ac_pancreas_48526
chr7	36973506	36974006	K27ac_pancreas_48547
chr7	38351237	38351737	K27ac_pancreas_48561
chr7	41996511	41997011	K27ac_pancreas_48583
chr7	46018094	46019145	K27ac_pancreas_48693
chr7	47551467	47551967	K27ac_pancreas_48741
chr7	47674838	47677025	K27ac_pancreas_48766
chr7	47748838	47750545	K27ac_pancreas_48777
chr7	47762817	47765185	K27ac_pancreas_48779
chr7	73152180	73152680	K27ac_pancreas_49052
chr7	73242010	73242673	K27ac_pancreas_49065
chr7	73260786	73261286	K27ac_pancreas_49068
chr7	73391564	73393498	K27ac_pancreas_49082
chr7	73683389	73684454	K27ac_pancreas_49108
chr7	73786484	73787510	K27ac_pancreas_49118
chr7	74378479	74381645	K27ac_pancreas_49154
chr7	80994292	80994792	K27ac_pancreas_49274
chr7	87769713	87770496	K27ac_pancreas_49297
chr7	94054772	94055272	K27ac_pancreas_49338
chr7	100798007	100798767	K27ac_pancreas_49490
chr7	100973260	100974362	K27ac_pancreas_49500
chr7	101248274	101249696	K27ac_pancreas_49519
chr7	101324379	101325420	K27ac_pancreas_49532
chr7	102475966	102476651	K27ac_pancreas_49593
chr7	108164751	108165251	K27ac_pancreas_49648
chr7	110612217	110612717	K27ac_pancreas_49651
chr7	112031554	112032558	K27ac_pancreas_49658
chr7	117119006	117120316	K27ac_pancreas_49688
chr7	120634961	120635461	K27ac_pancreas_49705
chr7	127227581	127229128	K27ac_pancreas_49733
chr7	129791274	129793663	K27ac_pancreas_49792
chr7	129901838	129902697	K27ac_pancreas_49797
chr7	129914813	129915611	K27ac_pancreas_49800
chr7	129919940	129920440	K27ac_pancreas_49801
chr7	130017031	130017657	K27ac_pancreas_49812
chr7	130051871	130052371	K27ac_pancreas_49816
chr7	131222725	131227519	K27ac_pancreas_49839
chr7	131228479	131229775	K27ac_pancreas_49840
chr7	135903268	135903768	K27ac_pancreas_49910
chr7	137243386	137243886	K27ac_pancreas_49919
chr7	143106182	143106848	K27ac_pancreas_50005
chr7	148902414	148902914	K27ac_pancreas_50053
chr7	149468155	149468655	K27ac_pancreas_50067
chr7	149469219	149470569	K27ac_pancreas_50068
chr7	149552730	149553230	K27ac_pancreas_50081
chr7	149578531	149579764	K27ac_pancreas_50086
chr7	155011958	155013290	K27ac_pancreas_50242
chr7	156711812	156714668	K27ac_pancreas_50299
chr7	156794915	156797655	K27ac_pancreas_50305
chr7	156800581	156804482	K27ac_pancreas_50306
chr7	158924983	158925811	K27ac_pancreas_50448
chr8	494199	496781	K27ac_pancreas_50489
chr8	853642	854428	K27ac_pancreas_50509
chr8	1424261	1425222	K27ac_pancreas_50561
chr8	1849008	1849508	K27ac_pancreas_50602
chr8	1872957	1873457	K27ac_pancreas_50605
chr8	1969140	1970027	K27ac_pancreas_50620
chr8	6398010	6399037	K27ac_pancreas_50659
chr8	6400622	6401122	K27ac_pancreas_50660
chr8	6698474	6699385	K27ac_pancreas_50671
chr8	6758334	6758834	K27ac_pancreas_50674
chr8	8421967	8422467	K27ac_pancreas_50721
chr8	8504525	8505025	K27ac_pancreas_50724
chr8	8507271	8507963	K27ac_pancreas_50725
chr8	9492068	9492568	K27ac_pancreas_50740
chr8	10696747	10697397	K27ac_pancreas_50764
chr8	11485190	11487297	K27ac_pancreas_50790
chr8	20124372	20125008	K27ac_pancreas_50909
chr8	22596987	22599534	K27ac_pancreas_51004
chr8	22602697	22603197	K27ac_pancreas_51005
chr8	26936358	26936858	K27ac_pancreas_51090
chr8	27406042	27406542	K27ac_pancreas_51103
chr8	27467600	27469995	K27ac_pancreas_51109
chr8	29204847	29211072	K27ac_pancreas_51152
chr8	29229954	29231949	K27ac_pancreas_51153
chr8	30220361	30220997	K27ac_pancreas_51176
chr8	30299218	30300077	K27ac_pancreas_51179
chr8	30425054	30425554	K27ac_pancreas_51187
chr8	37644956	37646915	K27ac_pancreas_51244
chr8	37706654	37707299	K27ac_pancreas_51253
chr8	38367845	38368842	K27ac_pancreas_51285
chr8	38411032	38412713	K27ac_pancreas_51289
chr8	38416821	38417741	K27ac_pancreas_51291
chr8	38595083	38595583	K27ac_pancreas_51302
chr8	41163761	41164681	K27ac_pancreas_51331
chr8	41196028	41196528	K27ac_pancreas_51335
chr8	42072281	42072907	K27ac_pancreas_51365
chr8	42127988	42129729	K27ac_pancreas_51370
chr8	42591768	42592396	K27ac_pancreas_51382
chr8	49559505	49561069	K27ac_pancreas_51454
chr8	49619898	49620398	K27ac_pancreas_51461
chr8	49668426	49670392	K27ac_pancreas_51464
chr8	49750850	49751350	K27ac_pancreas_51472
chr8	55238860	55239360	K27ac_pancreas_51504
chr8	59323862	59324493	K27ac_pancreas_51538
chr8	62052939	62053439	K27ac_pancreas_51563
chr8	72024681	72025623	K27ac_pancreas_51626
chr8	81347065	81347565	K27ac_pancreas_51684
chr8	95651650	95654623	K27ac_pancreas_51798
chr8	95960704	95962587	K27ac_pancreas_51803
chr8	97166101	97167711	K27ac_pancreas_51815
chr8	97170469	97173978	K27ac_pancreas_51817
chr8	98271085	98271895	K27ac_pancreas_51831
chr8	102053217	102054334	K27ac_pancreas_51888
chr8	102715345	102715845	K27ac_pancreas_51905
chr8	102801777	102802277	K27ac_pancreas_51907
chr8	103598118	103598762	K27ac_pancreas_51916
chr8	103761853	103762479	K27ac_pancreas_51924
chr8	103941533	103942033	K27ac_pancreas_51935
chr8	105379300	105379800	K27ac_pancreas_51943
chr8	114821312	114821812	K27ac_pancreas_51976
chr8	117767512	117768012	K27ac_pancreas_51988
chr8	119139127	119139627	K27ac_pancreas_52002
chr8	120982797	120983598	K27ac_pancreas_52012
chr8	121250712	121251212	K27ac_pancreas_52020
chr8	123800271	123800771	K27ac_pancreas_52036
chr8	124054729	124055229	K27ac_pancreas_52039
chr8	132916084	132917349	K27ac_pancreas_52138
chr8	134216942	134217442	K27ac_pancreas_52158
chr8	142068310	142071262	K27ac_pancreas_52289
chr8	142082188	142086321	K27ac_pancreas_52290
chr8	142236625	142238400	K27ac_pancreas_52312
chr8	142315447	142315947	K27ac_pancreas_52322
chr8	142368618	142371008	K27ac_pancreas_52335
chr8	145687210	145689338	K27ac_pancreas_52559
chr9	726175	726675	K27ac_pancreas_52608
chr9	3733038	3734197	K27ac_pancreas_52634
chr9	5437221	5437864	K27ac_pancreas_52649
chr9	7314283	7314950	K27ac_pancreas_52667
chr9	14341164	14341664	K27ac_pancreas_52705
chr9	14419351	14419981	K27ac_pancreas_52707
chr9	14562036	14562536	K27ac_pancreas_52711
chr9	16425274	16425774	K27ac_pancreas_52745
[truncated: 113 more rows]

## Sheet: K27ac_liver
Chr	Start	End	K27ac tissue peaks
chr1	28437	35174	K27ac_liver_2
chr1	36695	39606	K27ac_liver_3
chr1	552615	553115	K27ac_liver_5
chr1	554305	554805	K27ac_liver_6
chr1	777656	778156	K27ac_liver_10
chr1	1259430	1259930	K27ac_liver_34
chr1	1333681	1338427	K27ac_liver_40
chr1	1593400	1595190	K27ac_liver_54
chr1	1646019	1647798	K27ac_liver_56
chr1	1659237	1661548	K27ac_liver_58
chr1	1676278	1678704	K27ac_liver_59
chr1	1699430	1701144	K27ac_liver_61
chr1	2479629	2481167	K27ac_liver_105
chr1	2515057	2518183	K27ac_liver_109
chr1	3684665	3685165	K27ac_liver_131
chr1	3688520	3693708	K27ac_liver_133
chr1	3812776	3813276	K27ac_liver_138
chr1	6490072	6490703	K27ac_liver_161
chr1	6971073	6974158	K27ac_liver_176
chr1	7598234	7600402	K27ac_liver_195
chr1	7600947	7602134	K27ac_liver_196
chr1	8226035	8232425	K27ac_liver_229
chr1	8248865	8251366	K27ac_liver_230
chr1	8285130	8285758	K27ac_liver_236
chr1	8702577	8705621	K27ac_liver_279
chr1	8931559	8932059	K27ac_liver_303
chr1	9221888	9224029	K27ac_liver_318
chr1	9270799	9271811	K27ac_liver_320
chr1	9470880	9471655	K27ac_liver_335
chr1	9560345	9562370	K27ac_liver_341
chr1	9986850	9987999	K27ac_liver_362
chr1	9989054	9990520	K27ac_liver_363
chr1	10115417	10116290	K27ac_liver_367
chr1	10460264	10460764	K27ac_liver_380
chr1	10518742	10519449	K27ac_liver_384
chr1	11333110	11334294	K27ac_liver_414
chr1	11791768	11792268	K27ac_liver_420
chr1	11796391	11798191	K27ac_liver_421
chr1	11953295	11954084	K27ac_liver_430
chr1	12032642	12033402	K27ac_liver_436
chr1	12064996	12066856	K27ac_liver_440
chr1	12113743	12115101	K27ac_liver_442
chr1	12135381	12136204	K27ac_liver_443
chr1	12206685	12207405	K27ac_liver_446
chr1	12207944	12211503	K27ac_liver_447
chr1	12221395	12222310	K27ac_liver_450
chr1	12226835	12229448	K27ac_liver_451
chr1	12404870	12405683	K27ac_liver_460
chr1	12468104	12468876	K27ac_liver_464
chr1	12488222	12488853	K27ac_liver_465
chr1	12570571	12571495	K27ac_liver_479
chr1	12597386	12598552	K27ac_liver_482
chr1	14861244	14863724	K27ac_liver_494
chr1	14918260	14918890	K27ac_liver_495
chr1	15104051	15104883	K27ac_liver_500
chr1	15106511	15107011	K27ac_liver_501
chr1	15152206	15152706	K27ac_liver_506
chr1	15167896	15171116	K27ac_liver_507
chr1	15208087	15209326	K27ac_liver_510
chr1	15485225	15486688	K27ac_liver_521
chr1	15513866	15517475	K27ac_liver_527
chr1	15539014	15539514	K27ac_liver_532
chr1	15586736	15588541	K27ac_liver_535
chr1	15694253	15695942	K27ac_liver_540
chr1	15885188	15886543	K27ac_liver_545
chr1	15930324	15930824	K27ac_liver_550
chr1	15964894	15965394	K27ac_liver_552
chr1	15966035	15967930	K27ac_liver_553
chr1	16018134	16019473	K27ac_liver_555
chr1	16555178	16555678	K27ac_liver_585
chr1	16769916	16772078	K27ac_liver_594
chr1	16927195	16928422	K27ac_liver_598
chr1	17423271	17426099	K27ac_liver_629
chr1	17686044	17686680	K27ac_liver_631
chr1	17763581	17766370	K27ac_liver_633
chr1	17815532	17816706	K27ac_liver_634
chr1	17842185	17844306	K27ac_liver_635
chr1	17854880	17855631	K27ac_liver_636
chr1	17906307	17909513	K27ac_liver_645
chr1	19221452	19222314	K27ac_liver_662
chr1	19405728	19408724	K27ac_liver_675
chr1	19409439	19409939	K27ac_liver_676
chr1	19611898	19612706	K27ac_liver_685
chr1	19638109	19639838	K27ac_liver_686
chr1	19756347	19756847	K27ac_liver_691
chr1	19795234	19796465	K27ac_liver_699
chr1	19803026	19804207	K27ac_liver_700
chr1	20933459	20933959	K27ac_liver_724
chr1	21353517	21354017	K27ac_liver_740
chr1	21355151	21355651	K27ac_liver_741
chr1	21356576	21357076	K27ac_liver_742
chr1	21384759	21385259	K27ac_liver_743
chr1	21440935	21442924	K27ac_liver_744
chr1	21515896	21517909	K27ac_liver_745
chr1	21518537	21519182	K27ac_liver_746
chr1	21577438	21579621	K27ac_liver_748
chr1	21776867	21777666	K27ac_liver_760
chr1	21857708	21858510	K27ac_liver_763
chr1	21937595	21941145	K27ac_liver_767
chr1	22012103	22016648	K27ac_liver_774
chr1	22018424	22018924	K27ac_liver_775
chr1	22031488	22032266	K27ac_liver_776
chr1	22182754	22183254	K27ac_liver_779
chr1	22183792	22185342	K27ac_liver_780
chr1	22192641	22193449	K27ac_liver_781
chr1	22212209	22213497	K27ac_liver_782
chr1	22588577	22589383	K27ac_liver_799
chr1	22688334	22690865	K27ac_liver_802
chr1	23288658	23290599	K27ac_liver_813
chr1	23513829	23515816	K27ac_liver_825
chr1	23610109	23610751	K27ac_liver_829
chr1	23782873	23788765	K27ac_liver_839
chr1	23839232	23841905	K27ac_liver_845
chr1	23847343	23847843	K27ac_liver_846
chr1	23849236	23857703	K27ac_liver_847
chr1	23858469	23859095	K27ac_liver_848
chr1	23906656	23907789	K27ac_liver_855
chr1	23918670	23921291	K27ac_liver_856
chr1	24053446	24055920	K27ac_liver_862
chr1	24069648	24071881	K27ac_liver_864
chr1	24100573	24101351	K27ac_liver_865
chr1	24136122	24137526	K27ac_liver_869
chr1	24194958	24195727	K27ac_liver_871
chr1	24330113	24330613	K27ac_liver_878
chr1	24443408	24447749	K27ac_liver_882
chr1	24738818	24739635	K27ac_liver_887
chr1	24742476	24742976	K27ac_liver_888
chr1	24873891	24877267	K27ac_liver_894
chr1	25046231	25046731	K27ac_liver_906
chr1	25090929	25091694	K27ac_liver_912
chr1	25466320	25469348	K27ac_liver_925
chr1	25565473	25567599	K27ac_liver_930
chr1	25596547	25602055	K27ac_liver_933
chr1	25604578	25607859	K27ac_liver_934
chr1	25611190	25611690	K27ac_liver_935
chr1	25734827	25735475	K27ac_liver_937
chr1	25738481	25741982	K27ac_liver_938
chr1	25744443	25748772	K27ac_liver_939
chr1	25751496	25752281	K27ac_liver_941
chr1	25784944	25786965	K27ac_liver_943
chr1	25984100	25984600	K27ac_liver_952
chr1	26192778	26195124	K27ac_liver_964
chr1	26222439	26223381	K27ac_liver_968
chr1	26452030	26454917	K27ac_liver_975
chr1	26602359	26606563	K27ac_liver_981
chr1	26613432	26615842	K27ac_liver_982
chr1	26684656	26686600	K27ac_liver_988
chr1	26704385	26705866	K27ac_liver_989
chr1	26866259	26870680	K27ac_liver_995
chr1	26879765	26881308	K27ac_liver_996
chr1	27040585	27041392	K27ac_liver_1001
chr1	27066188	27066688	K27ac_liver_1004
chr1	27075698	27077151	K27ac_liver_1005
chr1	27120950	27121757	K27ac_liver_1010
chr1	27157536	27159162	K27ac_liver_1014
chr1	27164886	27167217	K27ac_liver_1015
chr1	27262938	27265640	K27ac_liver_1020
chr1	27273338	27276300	K27ac_liver_1022
chr1	27353359	27355998	K27ac_liver_1031
chr1	27442396	27443466	K27ac_liver_1038
chr1	27483320	27484859	K27ac_liver_1045
chr1	27559850	27560350	K27ac_liver_1046
chr1	27561131	27562424	K27ac_liver_1047
chr1	27664942	27666177	K27ac_liver_1050
chr1	27859316	27859816	K27ac_liver_1066
chr1	27916975	27918021	K27ac_liver_1075
chr1	28188599	28191469	K27ac_liver_1088
chr1	28192082	28192582	K27ac_liver_1089
chr1	28210771	28212713	K27ac_liver_1091
chr1	28213266	28214320	K27ac_liver_1092
chr1	28487431	28488059	K27ac_liver_1099
chr1	28499127	28503128	K27ac_liver_1100
chr1	28558756	28559405	K27ac_liver_1101
chr1	28570062	28571526	K27ac_liver_1102
chr1	28592969	28595813	K27ac_liver_1106
chr1	28831190	28837887	K27ac_liver_1117
chr1	28879605	28880379	K27ac_liver_1122
chr1	28916176	28917072	K27ac_liver_1123
chr1	29107032	29108457	K27ac_liver_1131
chr1	29221025	29223118	K27ac_liver_1140
chr1	29224456	29225171	K27ac_liver_1141
chr1	29228370	29229717	K27ac_liver_1143
chr1	29252629	29253129	K27ac_liver_1145
chr1	29471534	29475051	K27ac_liver_1150
chr1	29486881	29487558	K27ac_liver_1152
chr1	29489071	29489745	K27ac_liver_1153
chr1	29491447	29493632	K27ac_liver_1154
chr1	29503950	29504450	K27ac_liver_1155
chr1	29512155	29513826	K27ac_liver_1157
chr1	30485963	30486664	K27ac_liver_1164
chr1	30595754	30596254	K27ac_liver_1166
chr1	30598321	30599494	K27ac_liver_1167
chr1	30600320	30604230	K27ac_liver_1168
chr1	30656654	30658800	K27ac_liver_1169
chr1	30662568	30664817	K27ac_liver_1171
chr1	30698754	30700372	K27ac_liver_1173
chr1	31217669	31219755	K27ac_liver_1177
chr1	31229844	31231344	K27ac_liver_1178
chr1	31238345	31239422	K27ac_liver_1180
chr1	31240640	31243393	K27ac_liver_1181
chr1	31250967	31252470	K27ac_liver_1182
chr1	31632367	31633376	K27ac_liver_1207
chr1	31819169	31819982	K27ac_liver_1211
chr1	31914349	31919107	K27ac_liver_1217
chr1	32039497	32040254	K27ac_liver_1225
chr1	32047830	32049655	K27ac_liver_1228
chr1	32281148	32281648	K27ac_liver_1238
chr1	32291367	32294490	K27ac_liver_1239
chr1	32392305	32392805	K27ac_liver_1250
chr1	32594768	32595535	K27ac_liver_1261
chr1	32608536	32609036	K27ac_liver_1263
chr1	32777380	32777880	K27ac_liver_1272
chr1	32785642	32788554	K27ac_liver_1273
chr1	32814681	32815637	K27ac_liver_1277
chr1	32822388	32824517	K27ac_liver_1279
chr1	33178604	33184467	K27ac_liver_1286
chr1	33202210	33204363	K27ac_liver_1289
chr1	33206411	33209362	K27ac_liver_1290
chr1	33401197	33402841	K27ac_liver_1299
chr1	33463267	33463952	K27ac_liver_1302
chr1	33731577	33732504	K27ac_liver_1311
chr1	33800074	33800923	K27ac_liver_1313
chr1	33886443	33887869	K27ac_liver_1318
chr1	34363243	34364693	K27ac_liver_1323
chr1	34414254	34416152	K27ac_liver_1324
chr1	34485454	34486365	K27ac_liver_1325
chr1	35301002	35302177	K27ac_liver_1330
chr1	35963970	35966502	K27ac_liver_1343
chr1	35971243	35973531	K27ac_liver_1344
chr1	36000079	36000579	K27ac_liver_1345
chr1	36021512	36023264	K27ac_liver_1346
chr1	36951445	36954082	K27ac_liver_1381
chr1	36954966	36955466	K27ac_liver_1382
chr1	36957578	36959354	K27ac_liver_1383
chr1	37902044	37902680	K27ac_liver_1387
chr1	37979704	37981474	K27ac_liver_1390
chr1	37997149	38001106	K27ac_liver_1392
chr1	38025521	38026301	K27ac_liver_1394
chr1	38026819	38027319	K27ac_liver_1395
chr1	38028244	38029652	K27ac_liver_1396
chr1	38156400	38157237	K27ac_liver_1398
chr1	38158478	38159111	K27ac_liver_1399
chr1	38324639	38325139	K27ac_liver_1402
chr1	38386126	38390115	K27ac_liver_1404
chr1	38396001	38397357	K27ac_liver_1405
chr1	38547831	38549379	K27ac_liver_1417
chr1	39380924	39382392	K27ac_liver_1424
chr1	39383721	39384487	K27ac_liver_1425
chr1	39563654	39564154	K27ac_liver_1433
chr1	39631787	39634951	K27ac_liver_1439
chr1	40176124	40178499	K27ac_liver_1466
chr1	40317068	40319675	K27ac_liver_1470
chr1	40399288	40400953	K27ac_liver_1475
chr1	40521988	40522488	K27ac_liver_1478
chr1	40523105	40526037	K27ac_liver_1479
chr1	40845265	40845765	K27ac_liver_1486
chr1	40860091	40860591	K27ac_liver_1488
chr1	40865548	40866048	K27ac_liver_1489
chr1	41221538	41225602	K27ac_liver_1502
chr1	41285035	41288612	K27ac_liver_1509
chr1	41304666	41305318	K27ac_liver_1510
chr1	41306522	41308125	K27ac_liver_1511
chr1	42780604	42782099	K27ac_liver_1529
chr1	43286064	43288440	K27ac_liver_1543
chr1	43288969	43292850	K27ac_liver_1544
chr1	43295344	43295844	K27ac_liver_1545
chr1	43311497	43311997	K27ac_liver_1547
chr1	43434281	43434781	K27ac_liver_1551
chr1	43450922	43451579	K27ac_liver_1555
chr1	43458908	43459408	K27ac_liver_1556
chr1	43468109	43468609	K27ac_liver_1557
chr1	43506745	43507567	K27ac_liver_1562
chr1	43538193	43538693	K27ac_liver_1569
chr1	43765852	43766703	K27ac_liver_1576
chr1	43771402	43771902	K27ac_liver_1577
chr1	43795319	43796667	K27ac_liver_1578
chr1	43829835	43835071	K27ac_liver_1580
chr1	43847464	43848412	K27ac_liver_1581
chr1	43854736	43856447	K27ac_liver_1582
chr1	43863331	43863831	K27ac_liver_1583
chr1	43910210	43911183	K27ac_liver_1584
chr1	43987275	43992002	K27ac_liver_1591
chr1	44197235	44199357	K27ac_liver_1597
chr1	44423651	44424688	K27ac_liver_1604
chr1	44452030	44454816	K27ac_liver_1606
chr1	44456544	44457199	K27ac_liver_1607
chr1	44479300	44479977	K27ac_liver_1608
chr1	44747762	44750197	K27ac_liver_1615
chr1	44757688	44758188	K27ac_liver_1616
chr1	44997030	44998986	K27ac_liver_1623
chr1	45075989	45077068	K27ac_liver_1624
chr1	45117828	45118593	K27ac_liver_1628
chr1	45207135	45207635	K27ac_liver_1634
chr1	45291909	45292409	K27ac_liver_1642
chr1	45295528	45298744	K27ac_liver_1643
chr1	45804133	45806992	K27ac_liver_1656
chr1	45825836	45826465	K27ac_liver_1657
chr1	45910192	45910951	K27ac_liver_1661
chr1	45912463	45912963	K27ac_liver_1662
chr1	46049215	46050513	K27ac_liver_1674
chr1	46073334	46073834	K27ac_liver_1676
chr1	46087195	46088799	K27ac_liver_1677
chr1	46122034	46125416	K27ac_liver_1680
chr1	46215332	46217387	K27ac_liver_1682
chr1	46336193	46338738	K27ac_liver_1685
chr1	46468034	46469963	K27ac_liver_1689
chr1	46622310	46624445	K27ac_liver_1696
chr1	46740082	46740582	K27ac_liver_1701
chr1	46742738	46745772	K27ac_liver_1702
chr1	46987275	46988391	K27ac_liver_1708
chr1	47069140	47069640	K27ac_liver_1710
chr1	47077041	47078131	K27ac_liver_1711
chr1	47079835	47080335	K27ac_liver_1712
chr1	47082365	47083472	K27ac_liver_1713
chr1	47084163	47084663	K27ac_liver_1714
chr1	47134335	47134835	K27ac_liver_1716
chr1	47405646	47408551	K27ac_liver_1719
chr1	47414320	47415332	K27ac_liver_1721
chr1	47644277	47652788	K27ac_liver_1722
chr1	47655811	47660718	K27ac_liver_1724
chr1	47676735	47681929	K27ac_liver_1725
chr1	47682546	47683046	K27ac_liver_1726
chr1	47688737	47690095	K27ac_liver_1727
chr1	47705282	47705782	K27ac_liver_1729
chr1	47706529	47708232	K27ac_liver_1730
chr1	48285351	48286082	K27ac_liver_1747
chr1	48289187	48290703	K27ac_liver_1749
chr1	48335876	48336563	K27ac_liver_1752
chr1	48337814	48338698	K27ac_liver_1753
chr1	48340064	48343237	K27ac_liver_1754
chr1	48377304	48380815	K27ac_liver_1758
chr1	48383804	48385656	K27ac_liver_1760
chr1	48399241	48399741	K27ac_liver_1764
chr1	48406632	48408518	K27ac_liver_1767
chr1	48409446	48410719	K27ac_liver_1768
chr1	48428676	48430334	K27ac_liver_1769
chr1	48688120	48689383	K27ac_liver_1778
chr1	51086483	51087574	K27ac_liver_1796
chr1	51186142	51186642	K27ac_liver_1797
chr1	51433515	51436297	K27ac_liver_1799
chr1	51760041	51761526	K27ac_liver_1803
chr1	51898841	51900262	K27ac_liver_1809
chr1	52153084	52153584	K27ac_liver_1817
chr1	52316394	52317143	K27ac_liver_1821
chr1	52432252	52436438	K27ac_liver_1823
chr1	53077233	53080635	K27ac_liver_1834
chr1	53102235	53102996	K27ac_liver_1835
chr1	54355687	54356187	K27ac_liver_1871
chr1	54363421	54366202	K27ac_liver_1874
chr1	54545655	54547749	K27ac_liver_1880
chr1	54664774	54665676	K27ac_liver_1886
chr1	54677581	54679442	K27ac_liver_1887
chr1	54735392	54735892	K27ac_liver_1889
chr1	54742089	54744179	K27ac_liver_1892
chr1	54750838	54751751	K27ac_liver_1893
chr1	54858730	54859230	K27ac_liver_1912
chr1	54860865	54863811	K27ac_liver_1913
chr1	54878763	54880223	K27ac_liver_1916
chr1	54890460	54891402	K27ac_liver_1918
chr1	54927002	54927768	K27ac_liver_1921
chr1	55030287	55031824	K27ac_liver_1928
chr1	55114786	55116078	K27ac_liver_1933
chr1	55116919	55118297	K27ac_liver_1934
chr1	55497382	55499333	K27ac_liver_1945
chr1	55503209	55507539	K27ac_liver_1946
chr1	55512780	55513280	K27ac_liver_1948
chr1	55514801	55519989	K27ac_liver_1949
chr1	55535526	55537881	K27ac_liver_1952
chr1	55611871	55612371	K27ac_liver_1953
chr1	55645561	55646188	K27ac_liver_1954
chr1	55655448	55657776	K27ac_liver_1955
chr1	55658895	55664318	K27ac_liver_1956
chr1	55665524	55666024	K27ac_liver_1957
chr1	55725853	55726353	K27ac_liver_1961
chr1	55794324	55795397	K27ac_liver_1969
chr1	55797815	55799896	K27ac_liver_1970
chr1	55801766	55802266	K27ac_liver_1971
chr1	55803467	55803967	K27ac_liver_1972
chr1	56284241	56284919	K27ac_liver_1983
chr1	56876644	56877472	K27ac_liver_1993
chr1	56923466	56923966	K27ac_liver_2002
chr1	56959988	56963149	K27ac_liver_2009
chr1	57013211	57014282	K27ac_liver_2016
chr1	57238848	57240391	K27ac_liver_2023
chr1	57254240	57255037	K27ac_liver_2025
chr1	57282163	57287862	K27ac_liver_2026
chr1	57301711	57302684	K27ac_liver_2028
chr1	57319867	57322420	K27ac_liver_2029
chr1	57362281	57363352	K27ac_liver_2031
chr1	57373670	57377748	K27ac_liver_2032
chr1	57382977	57383477	K27ac_liver_2034
chr1	57384302	57387540	K27ac_liver_2035
chr1	57423250	57425681	K27ac_liver_2036
chr1	57430437	57436998	K27ac_liver_2037
chr1	57532575	57533450	K27ac_liver_2043
chr1	57683429	57685890	K27ac_liver_2044
chr1	57695331	57696208	K27ac_liver_2046
chr1	57701018	57702306	K27ac_liver_2048
chr1	58748464	58750087	K27ac_liver_2055
chr1	58902211	58902711	K27ac_liver_2056
chr1	58911052	58913011	K27ac_liver_2058
chr1	59599603	59600103	K27ac_liver_2080
chr1	59602211	59602912	K27ac_liver_2081
chr1	59604917	59605744	K27ac_liver_2082
chr1	59669321	59670151	K27ac_liver_2085
chr1	59690130	59690760	K27ac_liver_2090
chr1	59757390	59759405	K27ac_liver_2092
chr1	60059306	60060993	K27ac_liver_2113
chr1	60284831	60286233	K27ac_liver_2131
chr1	60401075	60406076	K27ac_liver_2138
chr1	60432152	60433839	K27ac_liver_2139
chr1	61477360	61480558	K27ac_liver_2144
chr1	61584082	61584747	K27ac_liver_2152
chr1	62889117	62889884	K27ac_liver_2185
chr1	63050924	63051991	K27ac_liver_2191
chr1	63197977	63200658	K27ac_liver_2198
chr1	63334446	63336512	K27ac_liver_2200
chr1	63832527	63834058	K27ac_liver_2201
chr1	64917939	64920015	K27ac_liver_2222
chr1	64921374	64921874	K27ac_liver_2223
chr1	64922766	64923266	K27ac_liver_2224
chr1	65001932	65003229	K27ac_liver_2229
chr1	65329628	65331225	K27ac_liver_2231
chr1	65622864	65627062	K27ac_liver_2246
chr1	65673786	65675032	K27ac_liver_2249
chr1	65694814	65698790	K27ac_liver_2251
chr1	65729881	65730381	K27ac_liver_2254
chr1	65781880	65782523	K27ac_liver_2258
chr1	65783161	65787076	K27ac_liver_2259
chr1	65877348	65879354	K27ac_liver_2261
chr1	65894735	65895235	K27ac_liver_2263
chr1	65932643	65939208	K27ac_liver_2264
chr1	65963067	65963567	K27ac_liver_2267
chr1	65991012	65992622	K27ac_liver_2269
chr1	66062480	66063539	K27ac_liver_2272
chr1	66156400	66157647	K27ac_liver_2275
chr1	66611346	66614207	K27ac_liver_2276
chr1	66860761	66862679	K27ac_liver_2291
chr1	67025156	67025787	K27ac_liver_2297
chr1	67056840	67058258	K27ac_liver_2300
chr1	67093843	67094491	K27ac_liver_2301
chr1	67197838	67198982	K27ac_liver_2307
chr1	67223678	67224381	K27ac_liver_2310
chr1	67389850	67390531	K27ac_liver_2312
chr1	67605076	67605576	K27ac_liver_2318
chr1	68000161	68001102	K27ac_liver_2328
chr1	68023640	68024396	K27ac_liver_2329
chr1	68097777	68099984	K27ac_liver_2333
chr1	68185483	68185983	K27ac_liver_2340
chr1	68254451	68254951	K27ac_liver_2349
chr1	68961654	68963508	K27ac_liver_2373
chr1	70006243	70006998	K27ac_liver_2377
chr1	70926382	70927181	K27ac_liver_2383
chr1	71140674	71141174	K27ac_liver_2385
chr1	71445470	71445970	K27ac_liver_2386
chr1	72700627	72701434	K27ac_liver_2388
chr1	73799046	73800250	K27ac_liver_2389
chr1	74645673	74647125	K27ac_liver_2391
chr1	76319995	76320636	K27ac_liver_2400
chr1	77138641	77141151	K27ac_liver_2408
chr1	77414568	77416974	K27ac_liver_2409
chr1	81935636	81936136	K27ac_liver_2440
chr1	84283704	84285572	K27ac_liver_2463
chr1	84902524	84903024	K27ac_liver_2472
chr1	85158391	85159291	K27ac_liver_2478
chr1	85638267	85639141	K27ac_liver_2482
chr1	86862120	86862749	K27ac_liver_2505
chr1	87239410	87240261	K27ac_liver_2508
chr1	87241063	87241563	K27ac_liver_2509
chr1	87317942	87319327	K27ac_liver_2515
chr1	87323659	87324159	K27ac_liver_2516
chr1	87595806	87596306	K27ac_liver_2522
chr1	87828184	87828684	K27ac_liver_2526
chr1	88250426	88251066	K27ac_liver_2542
chr1	88251882	88255827	K27ac_liver_2543
chr1	88640603	88642089	K27ac_liver_2549
chr1	89004849	89006051	K27ac_liver_2555
chr1	89411662	89413685	K27ac_liver_2561
chr1	89663327	89664850	K27ac_liver_2571
chr1	90167897	90168735	K27ac_liver_2584
chr1	90226173	90226673	K27ac_liver_2589
chr1	90285735	90288545	K27ac_liver_2591
chr1	90347043	90347543	K27ac_liver_2597
chr1	90359485	90360111	K27ac_liver_2599
chr1	90393714	90395175	K27ac_liver_2602
chr1	90455055	90456151	K27ac_liver_2608
chr1	90974267	90974932	K27ac_liver_2613
chr1	91276829	91277329	K27ac_liver_2614
chr1	91291878	91292378	K27ac_liver_2615
chr1	91501828	91503035	K27ac_liver_2620
chr1	91529962	91532377	K27ac_liver_2621
chr1	91594074	91596344	K27ac_liver_2623
chr1	92039367	92039867	K27ac_liver_2633
chr1	92300072	92301070	K27ac_liver_2662
chr1	93422409	93424241	K27ac_liver_2679
chr1	93740235	93743415	K27ac_liver_2689
chr1	93907634	93908134	K27ac_liver_2691
chr1	94050179	94051559	K27ac_liver_2695
chr1	94056516	94059830	K27ac_liver_2697
chr1	94137661	94138648	K27ac_liver_2703
chr1	94169061	94170068	K27ac_liver_2705
chr1	94223626	94225732	K27ac_liver_2708
chr1	94423167	94423827	K27ac_liver_2714
chr1	94461534	94462034	K27ac_liver_2716
chr1	94464734	94466901	K27ac_liver_2717
chr1	94489087	94489587	K27ac_liver_2719
chr1	94490989	94491489	K27ac_liver_2720
chr1	94492527	94493027	K27ac_liver_2721
chr1	94503625	94505291	K27ac_liver_2722
chr1	94684272	94684915	K27ac_liver_2738
chr1	94779484	94782453	K27ac_liver_2744
chr1	94782965	94785647	K27ac_liver_2745
chr1	94815769	94816416	K27ac_liver_2746
chr1	94820462	94821812	K27ac_liver_2747
chr1	94823190	94823983	K27ac_liver_2748
chr1	95192689	95193378	K27ac_liver_2775
chr1	95202679	95203179	K27ac_liver_2778
chr1	95357535	95360160	K27ac_liver_2791
chr1	95555344	95555844	K27ac_liver_2811
chr1	95558144	95559038	K27ac_liver_2812
chr1	95589759	95590259	K27ac_liver_2815
chr1	95603345	95604623	K27ac_liver_2818
chr1	95665395	95667528	K27ac_liver_2822
chr1	95668028	95668528	K27ac_liver_2823
chr1	96090935	96091697	K27ac_liver_2826
chr1	97527972	97530182	K27ac_liver_2833
chr1	98646686	98647705	K27ac_liver_2841
chr1	100031120	100033158	K27ac_liver_2847
chr1	100150419	100150919	K27ac_liver_2852
chr1	100202587	100206319	K27ac_liver_2855
chr1	100214082	100216084	K27ac_liver_2856
chr1	100223289	100227237	K27ac_liver_2857
chr1	100342844	100343486	K27ac_liver_2865
chr1	100809623	100810123	K27ac_liver_2872
chr1	100909262	100910315	K27ac_liver_2875
chr1	100950368	100952383	K27ac_liver_2876
chr1	101194925	101198407	K27ac_liver_2884
chr1	101415079	101415707	K27ac_liver_2888
chr1	101722857	101725051	K27ac_liver_2899
chr1	106537751	106538833	K27ac_liver_2907
chr1	108624577	108625077	K27ac_liver_2921
chr1	108625784	108626284	K27ac_liver_2922
chr1	108923213	108923713	K27ac_liver_2923
chr1	108997674	108998174	K27ac_liver_2925
chr1	109099245	109100665	K27ac_liver_2927
chr1	109203445	109205098	K27ac_liver_2931
chr1	109505019	109506945	K27ac_liver_2936
chr1	109617911	109619445	K27ac_liver_2937
chr1	109670575	109671075	K27ac_liver_2940
chr1	109674322	109675096	K27ac_liver_2941
chr1	109676133	109682111	K27ac_liver_2942
chr1	109742002	109742502	K27ac_liver_2949
chr1	109743435	109743935	K27ac_liver_2950
chr1	109760915	109761415	K27ac_liver_2952
chr1	109852305	109852805	K27ac_liver_2958
chr1	110305428	110307209	K27ac_liver_2978
chr1	110309106	110310072	K27ac_liver_2979
chr1	110425603	110426240	K27ac_liver_2985
chr1	110437792	110439339	K27ac_liver_2987
chr1	110476187	110478922	K27ac_liver_2990
chr1	110520791	110522783	K27ac_liver_2992
chr1	110877696	110878196	K27ac_liver_3003
chr1	111684628	111685128	K27ac_liver_3014
chr1	111735146	111738832	K27ac_liver_3015
chr1	111745847	111747334	K27ac_liver_3017
chr1	111757158	111758250	K27ac_liver_3018
chr1	111958755	111959255	K27ac_liver_3020
chr1	111964999	111966795	K27ac_liver_3022
chr1	112024814	112025314	K27ac_liver_3025
chr1	112031205	112032653	K27ac_liver_3026
chr1	112057702	112060931	K27ac_liver_3030
chr1	112108814	112109443	K27ac_liver_3032
chr1	112139430	112140549	K27ac_liver_3035
chr1	112154439	112155559	K27ac_liver_3037
chr1	112275051	112276877	K27ac_liver_3043
chr1	112355730	112357244	K27ac_liver_3046
chr1	113424399	113425900	K27ac_liver_3068
chr1	113546187	113548002	K27ac_liver_3070
chr1	113683424	113684194	K27ac_liver_3078
chr1	113688943	113689443	K27ac_liver_3079
chr1	113834380	113836671	K27ac_liver_3083
chr1	114020715	114022029	K27ac_liver_3088
chr1	114050318	114051746	K27ac_liver_3089
chr1	114327773	114329566	K27ac_liver_3094
chr1	114331125	114332326	K27ac_liver_3095
chr1	114460435	114460935	K27ac_liver_3101
chr1	114488767	114492197	K27ac_liver_3103
chr1	114552468	114552968	K27ac_liver_3107
chr1	114620383	114620883	K27ac_liver_3109
chr1	114669737	114670376	K27ac_liver_3112
chr1	114999948	115001871	K27ac_liver_3118
chr1	115950635	115951135	K27ac_liver_3130
chr1	116183643	116186559	K27ac_liver_3132
chr1	116534490	116537180	K27ac_liver_3140
chr1	116694657	116697875	K27ac_liver_3145
chr1	116830117	116832048	K27ac_liver_3150
chr1	116987649	116988149	K27ac_liver_3166
chr1	117039803	117041590	K27ac_liver_3173
chr1	117043404	117047859	K27ac_liver_3174
chr1	117051916	117052416	K27ac_liver_3175
chr1	117053675	117054175	K27ac_liver_3176
chr1	117057861	117058568	K27ac_liver_3177
chr1	117112870	117114972	K27ac_liver_3178
chr1	117221750	117223994	K27ac_liver_3188
chr1	117229120	117231310	K27ac_liver_3189
chr1	117300715	117301398	K27ac_liver_3191
chr1	117308498	117309337	K27ac_liver_3193
chr1	118142172	118142672	K27ac_liver_3208
chr1	118149040	118159756	K27ac_liver_3210
chr1	118177844	118182467	K27ac_liver_3211
chr1	118186740	118189612	K27ac_liver_3212
chr1	118196892	118198398	K27ac_liver_3213
chr1	118199786	118200286	K27ac_liver_3214
chr1	118201508	118204220	K27ac_liver_3215
chr1	118249852	118252545	K27ac_liver_3217
chr1	118354916	118356948	K27ac_liver_3221
chr1	119500643	119504757	K27ac_liver_3227
chr1	119505638	119507539	K27ac_liver_3228
chr1	119879762	119882367	K27ac_liver_3232
chr1	119883241	119886082	K27ac_liver_3233
chr1	119930353	119930993	K27ac_liver_3234
chr1	119989517	119990017	K27ac_liver_3236
chr1	120403048	120403768	K27ac_liver_3263
chr1	120415457	120415957	K27ac_liver_3264
chr1	120417107	120417607	K27ac_liver_3265
chr1	120421890	120422390	K27ac_liver_3266
chr1	120500145	120501734	K27ac_liver_3267
chr1	120524805	120525610	K27ac_liver_3268
chr1	121259184	121265819	K27ac_liver_3287
chr1	143941594	143943422	K27ac_liver_3294
chr1	144887727	144888227	K27ac_liver_3315
chr1	145413067	145415452	K27ac_liver_3336
chr1	145437345	145441055	K27ac_liver_3339
chr1	145451321	145451962	K27ac_liver_3341
chr1	145473675	145475266	K27ac_liver_3345
chr1	145501753	145502558	K27ac_liver_3347
chr1	145588428	145589415	K27ac_liver_3350
chr1	145605255	145606256	K27ac_liver_3351
chr1	145608197	145608697	K27ac_liver_3352
chr1	145726152	145728918	K27ac_liver_3356
chr1	146008346	146009241	K27ac_liver_3360
chr1	146491192	146491838	K27ac_liver_3368
chr1	146707259	146712662	K27ac_liver_3378
chr1	146848772	146850771	K27ac_liver_3380
chr1	146950838	146952621	K27ac_liver_3381
chr1	147083374	147085097	K27ac_liver_3385
chr1	147334155	147334807	K27ac_liver_3390
chr1	147550123	147551018	K27ac_liver_3396
chr1	147565300	147566067	K27ac_liver_3397
chr1	147627461	147629733	K27ac_liver_3401
chr1	147918668	147919168	K27ac_liver_3419
chr1	149853562	149854270	K27ac_liver_3470
chr1	149877954	149878454	K27ac_liver_3473
chr1	150081800	150082925	K27ac_liver_3484
chr1	150158564	150159347	K27ac_liver_3488
chr1	150606957	150608458	K27ac_liver_3522
chr1	150934581	150935342	K27ac_liver_3527
chr1	150953287	150955705	K27ac_liver_3529
chr1	151136984	151139622	K27ac_liver_3541
chr1	151237356	151238663	K27ac_liver_3546
chr1	151340431	151341253	K27ac_liver_3553
chr1	151511058	151512744	K27ac_liver_3561
chr1	151583838	151585144	K27ac_liver_3564
chr1	151746462	151747716	K27ac_liver_3568
chr1	151917541	151918178	K27ac_liver_3575
chr1	151925692	151926454	K27ac_liver_3576
chr1	151940639	151941459	K27ac_liver_3577
chr1	153315464	153317454	K27ac_liver_3584
chr1	153526180	153527333	K27ac_liver_3591
chr1	153570107	153571696	K27ac_liver_3593
chr1	153618992	153620208	K27ac_liver_3599
chr1	153621362	153622796	K27ac_liver_3600
chr1	153625321	153626093	K27ac_liver_3601
chr1	153703207	153703707	K27ac_liver_3607
chr1	153734563	153737459	K27ac_liver_3612
chr1	153740303	153743495	K27ac_liver_3613
chr1	153744803	153747584	K27ac_liver_3614
chr1	153915944	153916444	K27ac_liver_3618
chr1	154129001	154131513	K27ac_liver_3629
chr1	154323845	154327913	K27ac_liver_3640
chr1	154411138	154413288	K27ac_liver_3648
chr1	154464606	154466339	K27ac_liver_3653
chr1	154849499	154850948	K27ac_liver_3668
chr1	154939896	154940396	K27ac_liver_3674
chr1	154966312	154966812	K27ac_liver_3678
chr1	154967517	154968299	K27ac_liver_3679
chr1	154984854	154985497	K27ac_liver_3681
chr1	155063015	155064084	K27ac_liver_3686
chr1	155075920	155081491	K27ac_liver_3688
chr1	155213703	155215443	K27ac_liver_3699
chr1	155255447	155257335	K27ac_liver_3703
chr1	155266750	155267897	K27ac_liver_3704
chr1	155269190	155276861	K27ac_liver_3705
chr1	155286884	155287541	K27ac_liver_3707
chr1	155814926	155815426	K27ac_liver_3717
chr1	155959247	155963267	K27ac_liver_3729
chr1	155994268	155995364	K27ac_liver_3733
chr1	156160229	156161060	K27ac_liver_3750
chr1	156561052	156562386	K27ac_liver_3773
chr1	156724681	156725181	K27ac_liver_3782
chr1	156775262	156776654	K27ac_liver_3787
chr1	156786070	156787333	K27ac_liver_3789
chr1	156847179	156848421	K27ac_liver_3792
chr1	156881992	156885396	K27ac_liver_3796
chr1	156973749	156975530	K27ac_liver_3797
chr1	157121088	157122111	K27ac_liver_3800
chr1	157123590	157124221	K27ac_liver_3801
chr1	157125313	157125813	K27ac_liver_3802
chr1	157243108	157245385	K27ac_liver_3804
chr1	157247403	157247903	K27ac_liver_3805
chr1	157248529	157250136	K27ac_liver_3806
chr1	157281330	157282754	K27ac_liver_3807
chr1	157373048	157373961	K27ac_liver_3809
chr1	157408659	157410300	K27ac_liver_3810
chr1	157411068	157412713	K27ac_liver_3811
chr1	158124666	158125166	K27ac_liver_3825
chr1	158125725	158126225	K27ac_liver_3826
chr1	158256211	158256849	K27ac_liver_3828
chr1	158653057	158657536	K27ac_liver_3829
chr1	158658620	158660867	K27ac_liver_3830
chr1	158661467	158662647	K27ac_liver_3831
chr1	158663219	158663719	K27ac_liver_3832
chr1	158701406	158703735	K27ac_liver_3833
chr1	158778615	158779115	K27ac_liver_3834
chr1	158982355	158982855	K27ac_liver_3839
chr1	159157442	159158076	K27ac_liver_3840
chr1	159162789	159164109	K27ac_liver_3841
chr1	159165030	159165684	K27ac_liver_3842
chr1	159167072	159168113	K27ac_liver_3843
chr1	159170306	159176297	K27ac_liver_3844
chr1	159179779	159180773	K27ac_liver_3845
chr1	159478635	159480298	K27ac_liver_3848
chr1	159525901	159528019	K27ac_liver_3849
chr1	159681512	159682981	K27ac_liver_3854
chr1	159859364	159861173	K27ac_liver_3860
chr1	159940045	159940686	K27ac_liver_3864
chr1	160016708	160018181	K27ac_liver_3867
chr1	160078634	160079697	K27ac_liver_3870
chr1	160508081	160512181	K27ac_liver_3882
chr1	160517028	160517528	K27ac_liver_3884
chr1	160544151	160545996	K27ac_liver_3885
chr1	160548652	160549471	K27ac_liver_3886
chr1	160634620	160636477	K27ac_liver_3888
chr1	160792690	160794302	K27ac_liver_3891
chr1	160806001	160806765	K27ac_liver_3892
chr1	160830638	160831410	K27ac_liver_3893
chr1	160832001	160832914	K27ac_liver_3894
chr1	160833939	160836413	K27ac_liver_3895
chr1	160854000	160854810	K27ac_liver_3897
chr1	160881647	160882147	K27ac_liver_3899
chr1	160905470	160906130	K27ac_liver_3901
chr1	160913913	160917664	K27ac_liver_3902
chr1	160918285	160919135	K27ac_liver_3903
chr1	160919648	160920517	K27ac_liver_3904
chr1	160967599	160968385	K27ac_liver_3906
chr1	160977822	160979765	K27ac_liver_3907
chr1	160985869	160991988	K27ac_liver_3909
chr1	161133146	161133646	K27ac_liver_3915
chr1	161206606	161209207	K27ac_liver_3923
chr1	161225226	161226924	K27ac_liver_3925
chr1	161359151	161360035	K27ac_liver_3929
chr1	161509451	161513313	K27ac_liver_3940
chr1	161513999	161514824	K27ac_liver_3941
chr1	161518050	161519621	K27ac_liver_3942
chr1	161524662	161530631	K27ac_liver_3943
chr1	161532302	161533243	K27ac_liver_3944
chr1	161536154	161536654	K27ac_liver_3945
chr1	161541607	161542641	K27ac_liver_3946
chr1	161562273	161562773	K27ac_liver_3949
chr1	161563397	161566473	K27ac_liver_3950
chr1	161574653	161575153	K27ac_liver_3951
chr1	161590581	161592643	K27ac_liver_3953
chr1	161593567	161594786	K27ac_liver_3954
chr1	161595529	161596234	K27ac_liver_3955
chr1	161599545	161600609	K27ac_liver_3956
chr1	161605969	161606737	K27ac_liver_3957
chr1	161608221	161611882	K27ac_liver_3958
chr1	161613523	161614430	K27ac_liver_3959
chr1	161623430	161624259	K27ac_liver_3960
chr1	161741794	161743153	K27ac_liver_3966
chr1	161912703	161913711	K27ac_liver_3967
chr1	161914627	161916003	K27ac_liver_3968
chr1	162217425	162217925	K27ac_liver_3983
chr1	162319223	162321388	K27ac_liver_3985
chr1	162342738	162343238	K27ac_liver_3986
chr1	163070816	163071316	K27ac_liver_4006
chr1	164694534	164695034	K27ac_liver_4027
chr1	164810262	164810762	K27ac_liver_4035
chr1	165147989	165149010	K27ac_liver_4038
chr1	165378171	165378671	K27ac_liver_4043
chr1	165380044	165380544	K27ac_liver_4044
chr1	165412818	165413318	K27ac_liver_4049
chr1	165564080	165564850	K27ac_liver_4052
chr1	165569461	165570425	K27ac_liver_4054
chr1	165606531	165608116	K27ac_liver_4058
chr1	165613072	165617845	K27ac_liver_4060
chr1	165829059	165829749	K27ac_liver_4068
chr1	165852455	165856439	K27ac_liver_4071
chr1	165873269	165875041	K27ac_liver_4074
chr1	165879404	165882417	K27ac_liver_4075
chr1	166377894	166379921	K27ac_liver_4078
chr1	166554392	166554892	K27ac_liver_4080
chr1	166673013	166675103	K27ac_liver_4082
chr1	166838840	166840022	K27ac_liver_4085
chr1	166843344	166845624	K27ac_liver_4086
chr1	167511702	167513352	K27ac_liver_4097
chr1	167516751	167521873	K27ac_liver_4098
chr1	167586241	167586893	K27ac_liver_4101
chr1	167610951	167611451	K27ac_liver_4105
chr1	167721621	167722979	K27ac_liver_4113
chr1	167832415	167834222	K27ac_liver_4117
chr1	167834769	167841232	K27ac_liver_4118
chr1	167841821	167842882	K27ac_liver_4119
chr1	167849433	167850258	K27ac_liver_4121
chr1	167881268	167887358	K27ac_liver_4123
chr1	167892525	167894416	K27ac_liver_4125
chr1	167895661	167898780	K27ac_liver_4126
chr1	167954084	167956130	K27ac_liver_4129
chr1	167969073	167969573	K27ac_liver_4130
chr1	168074954	168075454	K27ac_liver_4133
chr1	168114567	168115067	K27ac_liver_4135
chr1	168464427	168465893	K27ac_liver_4140
chr1	168661747	168663258	K27ac_liver_4145
chr1	169114305	169116178	K27ac_liver_4154
chr1	169553959	169556573	K27ac_liver_4164
chr1	169594466	169594966	K27ac_liver_4165
chr1	169714072	169714837	K27ac_liver_4166
chr1	169734766	169736484	K27ac_liver_4167
chr1	169763431	169764856	K27ac_liver_4168
chr1	171223797	171225207	K27ac_liver_4178
chr1	171258398	171260817	K27ac_liver_4182
chr1	171730741	171731691	K27ac_liver_4192
chr1	172355517	172356423	K27ac_liver_4205
chr1	172359706	172360685	K27ac_liver_4206
chr1	172391503	172392003	K27ac_liver_4209
chr1	172423886	172427177	K27ac_liver_4213
chr1	172436054	172436696	K27ac_liver_4214
chr1	172484573	172486083	K27ac_liver_4218
chr1	172569848	172570348	K27ac_liver_4220
chr1	172790997	172791659	K27ac_liver_4221
chr1	172993158	172994502	K27ac_liver_4228
chr1	173094908	173098730	K27ac_liver_4230
chr1	173174127	173176598	K27ac_liver_4232
chr1	173393156	173393656	K27ac_liver_4236
chr1	173405415	173406043	K27ac_liver_4238
chr1	173491878	173492378	K27ac_liver_4240
chr1	173639478	173640883	K27ac_liver_4242
chr1	173826525	173827025	K27ac_liver_4247
chr1	173885768	173888678	K27ac_liver_4250
chr1	173894024	173895951	K27ac_liver_4251
chr1	174112641	174114125	K27ac_liver_4253
chr1	174592992	174593492	K27ac_liver_4261
chr1	174664927	174666169	K27ac_liver_4268
chr1	174911151	174912979	K27ac_liver_4270
chr1	174915274	174915930	K27ac_liver_4271
chr1	174933401	174935463	K27ac_liver_4273
chr1	175146510	175147010	K27ac_liver_4278
chr1	175150850	175152274	K27ac_liver_4279
chr1	175375856	175378631	K27ac_liver_4283
chr1	175379220	175380908	K27ac_liver_4284
chr1	175386022	175386817	K27ac_liver_4285
chr1	175389006	175389506	K27ac_liver_4286
chr1	177535229	177536650	K27ac_liver_4299
chr1	177990056	177994860	K27ac_liver_4308
chr1	178029798	178031436	K27ac_liver_4314
chr1	178034705	178036344	K27ac_liver_4316
chr1	178505669	178507491	K27ac_liver_4322
chr1	178589413	178591044	K27ac_liver_4326
chr1	178983201	178984737	K27ac_liver_4337
chr1	178988648	178989529	K27ac_liver_4338
chr1	179022042	179022542	K27ac_liver_4344
chr1	179069525	179070586	K27ac_liver_4348
chr1	179098553	179099523	K27ac_liver_4351
chr1	179262189	179263374	K27ac_liver_4355
chr1	179842626	179843899	K27ac_liver_4360
chr1	180086061	180086561	K27ac_liver_4366
chr1	180488617	180489117	K27ac_liver_4375
chr1	180900773	180903365	K27ac_liver_4380
chr1	180930847	180932202	K27ac_liver_4383
chr1	181012013	181012787	K27ac_liver_4387
chr1	181056216	181057779	K27ac_liver_4390
chr1	181068103	181069140	K27ac_liver_4393
chr1	181102975	181104193	K27ac_liver_4400
chr1	181138801	181140984	K27ac_liver_4403
chr1	182139665	182140165	K27ac_liver_4410
chr1	182216730	182219421	K27ac_liver_4414
chr1	182226060	182229621	K27ac_liver_4415
chr1	182256446	182263014	K27ac_liver_4418
chr1	182278906	182279537	K27ac_liver_4421
chr1	182283841	182284833	K27ac_liver_4422
chr1	182601535	182602035	K27ac_liver_4430
chr1	182758934	182762653	K27ac_liver_4436
chr1	182763570	182765844	K27ac_liver_4437
chr1	183185270	183186318	K27ac_liver_4443
chr1	183779511	183780011	K27ac_liver_4456
chr1	183860997	183861765	K27ac_liver_4467
chr1	184147626	184149992	K27ac_liver_4476
chr1	184155340	184155840	K27ac_liver_4477
chr1	184177345	184177845	K27ac_liver_4478
chr1	184456300	184456800	K27ac_liver_4486
chr1	184733852	184734352	K27ac_liver_4496
chr1	184736628	184737860	K27ac_liver_4497
chr1	184738472	184739560	K27ac_liver_4498
chr1	184761350	184762575	K27ac_liver_4499
chr1	184774959	184775459	K27ac_liver_4500
chr1	185055593	185056799	K27ac_liver_4503
chr1	185554568	185555218	K27ac_liver_4511
chr1	185643557	185644057	K27ac_liver_4514
chr1	185703708	185704334	K27ac_liver_4515
chr1	186468710	186469210	K27ac_liver_4519
chr1	186595265	186595765	K27ac_liver_4520
chr1	187377695	187379402	K27ac_liver_4526
chr1	192136746	192137246	K27ac_liver_4532
chr1	192139017	192139952	K27ac_liver_4533
chr1	192241722	192242222	K27ac_liver_4534
chr1	192480803	192482099	K27ac_liver_4535
chr1	192528396	192529029	K27ac_liver_4537
chr1	194886198	194887415	K27ac_liver_4554
chr1	194974100	194975458	K27ac_liver_4556
chr1	196369331	196370569	K27ac_liver_4558
chr1	196485531	196486167	K27ac_liver_4561
chr1	196788477	196788977	K27ac_liver_4567
chr1	196789842	196790727	K27ac_liver_4568
chr1	196865079	196867102	K27ac_liver_4571
chr1	196910058	196911393	K27ac_liver_4572
chr1	196912276	196913459	K27ac_liver_4573
chr1	196960536	196961871	K27ac_liver_4575
chr1	197564701	197565201	K27ac_liver_4580
chr1	197588450	197591678	K27ac_liver_4582
chr1	197871018	197872355	K27ac_liver_4588
chr1	199827293	199828133	K27ac_liver_4609
chr1	199829058	199830055	K27ac_liver_4610
chr1	199991660	199992160	K27ac_liver_4613
chr1	200084417	200085715	K27ac_liver_4619
chr1	200122314	200122814	K27ac_liver_4622
chr1	200123348	200124092	K27ac_liver_4623
chr1	200243843	200245863	K27ac_liver_4627
chr1	200264542	200266346	K27ac_liver_4629
chr1	200331225	200332548	K27ac_liver_4634
chr1	200341017	200342185	K27ac_liver_4638
chr1	200864601	200869056	K27ac_liver_4644
chr1	200876411	200877472	K27ac_liver_4646
chr1	201031643	201033243	K27ac_liver_4652
chr1	201105494	201106183	K27ac_liver_4655
chr1	201978997	201980784	K27ac_liver_4675
chr1	202043575	202046426	K27ac_liver_4679
chr1	202157997	202160030	K27ac_liver_4686
chr1	202911063	202911563	K27ac_liver_4709
chr1	202912401	202916036	K27ac_liver_4710
chr1	202917273	202917773	K27ac_liver_4711
chr1	202921636	202922136	K27ac_liver_4712
chr1	203279586	203282714	K27ac_liver_4727
chr1	203504864	203508306	K27ac_liver_4749
chr1	203650432	203653032	K27ac_liver_4761
chr1	204069730	204073063	K27ac_liver_4777
chr1	204195401	204196167	K27ac_liver_4782
chr1	204430222	204431784	K27ac_liver_4807
chr1	204639325	204644000	K27ac_liver_4813
chr1	204659603	204662766	K27ac_liver_4814
chr1	204674791	204676006	K27ac_liver_4815
chr1	204941349	204941849	K27ac_liver_4819
chr1	204952657	204955087	K27ac_liver_4820
chr1	205206858	205207638	K27ac_liver_4826
chr1	205236652	205237424	K27ac_liver_4828
chr1	205262699	205265080	K27ac_liver_4832
chr1	205630338	205631113	K27ac_liver_4845
chr1	205644269	205649521	K27ac_liver_4848
chr1	205670717	205673780	K27ac_liver_4853
chr1	205682333	205686507	K27ac_liver_4855
chr1	205694654	205697165	K27ac_liver_4856
chr1	206083239	206083739	K27ac_liver_4871
chr1	206108170	206109969	K27ac_liver_4875
chr1	206172926	206173718	K27ac_liver_4881
chr1	206227809	206228533	K27ac_liver_4884
chr1	206257333	206257833	K27ac_liver_4887
chr1	206272986	206276901	K27ac_liver_4888
chr1	206282364	206286639	K27ac_liver_4889
chr1	206312208	206312708	K27ac_liver_4891
chr1	206315746	206320879	K27ac_liver_4892
chr1	206509122	206509939	K27ac_liver_4896
chr1	206588483	206588983	K27ac_liver_4903
chr1	206659908	206661267	K27ac_liver_4907
chr1	206822668	206824014	K27ac_liver_4918
chr1	206824762	206826526	K27ac_liver_4919
chr1	206990322	206991000	K27ac_liver_4931
chr1	207069038	207069538	K27ac_liver_4935
chr1	207098302	207098931	K27ac_liver_4937
chr1	207114880	207116185	K27ac_liver_4938
chr1	207123717	207127436	K27ac_liver_4940
chr1	207128399	207129528	K27ac_liver_4941
chr1	207276753	207277822	K27ac_liver_4952
chr1	207670451	207671672	K27ac_liver_4958
chr1	207691486	207696145	K27ac_liver_4959
chr1	207696970	207698208	K27ac_liver_4960
chr1	207798830	207800501	K27ac_liver_4962
chr1	207817569	207823735	K27ac_liver_4963
chr1	207864900	207866525	K27ac_liver_4964
chr1	207949288	207949788	K27ac_liver_4967
chr1	207997370	208002072	K27ac_liver_4968
chr1	208012097	208012597	K27ac_liver_4969
chr1	208021470	208022148	K27ac_liver_4970
chr1	208046045	208047209	K27ac_liver_4974
chr1	208059414	208059914	K27ac_liver_4975
chr1	208081713	208082355	K27ac_liver_4978
chr1	208137746	208138514	K27ac_liver_4982
chr1	208291335	208294869	K27ac_liver_4987
chr1	208344441	208347920	K27ac_liver_4996
chr1	208394395	208395064	K27ac_liver_5000
chr1	211527442	211527942	K27ac_liver_5043
chr1	211528649	211530206	K27ac_liver_5044
chr1	211721767	211722557	K27ac_liver_5050
chr1	211789617	211790267	K27ac_liver_5056
chr1	211791227	211791727	K27ac_liver_5057
chr1	211792417	211793197	K27ac_liver_5058
chr1	211848114	211848614	K27ac_liver_5062
chr1	212058623	212061851	K27ac_liver_5069
chr1	212082039	212084138	K27ac_liver_5073
chr1	212101991	212104089	K27ac_liver_5075
chr1	212120822	212121471	K27ac_liver_5078
chr1	212292521	212294260	K27ac_liver_5081
chr1	212303324	212304192	K27ac_liver_5082
chr1	212325618	212326118	K27ac_liver_5083
chr1	212351361	212352795	K27ac_liver_5085
chr1	212387951	212388451	K27ac_liver_5087
chr1	212427432	212432232	K27ac_liver_5095
chr1	212901262	212903333	K27ac_liver_5107
chr1	212999526	213002767	K27ac_liver_5113
chr1	213005762	213008049	K27ac_liver_5114
chr1	213108412	213109097	K27ac_liver_5118
chr1	213109847	213110907	K27ac_liver_5119
chr1	213447261	213447761	K27ac_liver_5126
chr1	213543661	213546765	K27ac_liver_5130
chr1	213558872	213559506	K27ac_liver_5132
chr1	213778645	213779145	K27ac_liver_5135
chr1	213901479	213903457	K27ac_liver_5139
chr1	213910078	213911056	K27ac_liver_5141
chr1	213919601	213920101	K27ac_liver_5143
chr1	213932703	213934121	K27ac_liver_5145
chr1	213994171	213995673	K27ac_liver_5149
chr1	214222769	214226101	K27ac_liver_5167
chr1	214432747	214433247	K27ac_liver_5173
chr1	214591391	214594919	K27ac_liver_5176
chr1	214601101	214601601	K27ac_liver_5177
chr1	214633014	214634513	K27ac_liver_5180
chr1	215809001	215811120	K27ac_liver_5184
chr1	219742305	219742805	K27ac_liver_5211
chr1	219991513	219992013	K27ac_liver_5214
chr1	220073579	220074079	K27ac_liver_5218
chr1	220086876	220087515	K27ac_liver_5220
chr1	220091785	220092285	K27ac_liver_5222
chr1	220095699	220096585	K27ac_liver_5223
chr1	220097153	220103423	K27ac_liver_5224
chr1	220126871	220130143	K27ac_liver_5226
chr1	220147177	220147677	K27ac_liver_5228
chr1	220263108	220264054	K27ac_liver_5230
chr1	220295003	220295759	K27ac_liver_5232
chr1	220349491	220350827	K27ac_liver_5233
chr1	220996215	220999068	K27ac_liver_5252
chr1	221056169	221057316	K27ac_liver_5258
chr1	221134979	221135479	K27ac_liver_5262
chr1	221203975	221204623	K27ac_liver_5267
chr1	221219764	221221088	K27ac_liver_5268
chr1	222199232	222200317	K27ac_liver_5284
chr1	222233588	222237468	K27ac_liver_5290
chr1	222762936	222763954	K27ac_liver_5295
chr1	222790109	222791991	K27ac_liver_5296
chr1	223180320	223181311	K27ac_liver_5306
chr1	223309953	223311780	K27ac_liver_5310
chr1	223590135	223592887	K27ac_liver_5315
chr1	223923126	223923791	K27ac_liver_5324
chr1	223952701	223954509	K27ac_liver_5328
chr1	223963968	223964468	K27ac_liver_5330
chr1	223970395	223970895	K27ac_liver_5331
chr1	223982888	223984020	K27ac_liver_5335
chr1	224003178	224003678	K27ac_liver_5336
chr1	224057678	224059455	K27ac_liver_5340
chr1	224119263	224119763	K27ac_liver_5342
chr1	224393237	224395214	K27ac_liver_5350
chr1	224439124	224439624	K27ac_liver_5354
chr1	224640818	224643025	K27ac_liver_5358
chr1	224660140	224660640	K27ac_liver_5360
chr1	224685687	224686450	K27ac_liver_5361
chr1	224688109	224688609	K27ac_liver_5362
chr1	224689109	224695703	K27ac_liver_5363
chr1	224696647	224701713	K27ac_liver_5364
chr1	224864173	224864801	K27ac_liver_5368
chr1	224895418	224897102	K27ac_liver_5373
chr1	224918082	224922205	K27ac_liver_5376
chr1	224933595	224934792	K27ac_liver_5378
chr1	225599858	225602018	K27ac_liver_5385
chr1	225612945	225613594	K27ac_liver_5386
chr1	225627846	225630574	K27ac_liver_5389
chr1	225638535	225639810	K27ac_liver_5390
chr1	225858624	225859959	K27ac_liver_5395
chr1	226004107	226006062	K27ac_liver_5404
chr1	226043524	226044024	K27ac_liver_5408
chr1	226114248	226117555	K27ac_liver_5412
chr1	226118127	226119867	K27ac_liver_5413
chr1	226215569	226217929	K27ac_liver_5419
chr1	226221539	226222397	K27ac_liver_5421
chr1	226303735	226304374	K27ac_liver_5426
chr1	226584278	226587256	K27ac_liver_5436
chr1	226591839	226593018	K27ac_liver_5437
chr1	226729665	226730888	K27ac_liver_5441
chr1	226899983	226901251	K27ac_liver_5451
chr1	226940807	226943207	K27ac_liver_5453
chr1	226985298	226986156	K27ac_liver_5454
chr1	226992074	226993417	K27ac_liver_5455
chr1	227431167	227432905	K27ac_liver_5468
chr1	227583901	227584401	K27ac_liver_5470
chr1	227616373	227617728	K27ac_liver_5471
chr1	227746446	227748724	K27ac_liver_5472
chr1	228290449	228292115	K27ac_liver_5478
chr1	228332098	228334583	K27ac_liver_5482
chr1	228363552	228364052	K27ac_liver_5485
chr1	228365383	228369376	K27ac_liver_5486
chr1	228674270	228676879	K27ac_liver_5491
chr1	228688886	228692066	K27ac_liver_5492
chr1	228696482	228702909	K27ac_liver_5493
chr1	228915641	228919112	K27ac_liver_5512
chr1	228996366	228998531	K27ac_liver_5523
chr1	228999163	229004722	K27ac_liver_5524
chr1	229092972	229094409	K27ac_liver_5534
chr1	229114223	229114848	K27ac_liver_5539
chr1	229122015	229122823	K27ac_liver_5541
chr1	229124628	229128596	K27ac_liver_5542
chr1	229138124	229141533	K27ac_liver_5544
chr1	229163162	229163994	K27ac_liver_5547
chr1	229191189	229191689	K27ac_liver_5549
chr1	229196305	229196805	K27ac_liver_5551
chr1	229234214	229236194	K27ac_liver_5557
chr1	229283275	229285782	K27ac_liver_5565
chr1	229293450	229296628	K27ac_liver_5566
chr1	229335219	229336378	K27ac_liver_5570
chr1	229409139	229410528	K27ac_liver_5579
chr1	229643180	229645531	K27ac_liver_5583
chr1	229687178	229694675	K27ac_liver_5584
chr1	229887109	229887740	K27ac_liver_5587
chr1	229888899	229891293	K27ac_liver_5588
chr1	230108013	230108702	K27ac_liver_5592
chr1	230146986	230148899	K27ac_liver_5594
chr1	230255317	230256543	K27ac_liver_5600
chr1	230274762	230275262	K27ac_liver_5604
chr1	230275915	230276551	K27ac_liver_5605
chr1	230277271	230284161	K27ac_liver_5606
chr1	230284677	230286764	K27ac_liver_5607
chr1	230298186	230300422	K27ac_liver_5610
chr1	230418058	230418558	K27ac_liver_5620
chr1	230702714	230703545	K27ac_liver_5627
chr1	230887489	230889459	K27ac_liver_5641
chr1	231058247	231059809	K27ac_liver_5649
chr1	231120084	231121660	K27ac_liver_5650
chr1	231134472	231134972	K27ac_liver_5651
chr1	231156118	231156618	K27ac_liver_5652
chr1	231208470	231208970	K27ac_liver_5656
chr1	231330931	231332012	K27ac_liver_5659
chr1	231367691	231372984	K27ac_liver_5662
chr1	231520393	231521914	K27ac_liver_5669
chr1	231943779	231944279	K27ac_liver_5678
chr1	233608184	233611850	K27ac_liver_5707
chr1	233614044	233616861	K27ac_liver_5709
chr1	233808515	233809431	K27ac_liver_5711
chr1	234261337	234261837	K27ac_liver_5714
chr1	234594260	234594952	K27ac_liver_5721
chr1	234613564	234615559	K27ac_liver_5722
chr1	234623063	234624697	K27ac_liver_5723
chr1	234626642	234627635	K27ac_liver_5724
chr1	234652872	234653938	K27ac_liver_5729
chr1	234773872	234777093	K27ac_liver_5745
chr1	234792976	234794836	K27ac_liver_5749
chr1	234902078	234903119	K27ac_liver_5761
chr1	234903957	234905458	K27ac_liver_5762
chr1	234939009	234941031	K27ac_liver_5765
chr1	235054246	235055724	K27ac_liver_5783
chr1	235125113	235126984	K27ac_liver_5790
chr1	235291261	235293067	K27ac_liver_5801
chr1	235570211	235573556	K27ac_liver_5808
chr1	235793637	235794312	K27ac_liver_5812
chr1	236179344	236179844	K27ac_liver_5820
chr1	236194705	236195205	K27ac_liver_5824
chr1	236203154	236204020	K27ac_liver_5826
chr1	236450972	236451614	K27ac_liver_5838
chr1	236494922	236496173	K27ac_liver_5839
chr1	236653433	236655820	K27ac_liver_5843
chr1	240054096	240055212	K27ac_liver_5874
chr1	241723249	241724830	K27ac_liver_5889
chr1	243427311	243428862	K27ac_liver_5909
chr1	243447425	243447925	K27ac_liver_5911
chr1	243611130	243611770	K27ac_liver_5915
chr1	243614887	243620589	K27ac_liver_5916
chr1	243635226	243636175	K27ac_liver_5920
chr1	244459319	244460433	K27ac_liver_5931
chr1	244461635	244463614	K27ac_liver_5932
chr1	244466263	244467194	K27ac_liver_5933
chr1	245208059	245209189	K27ac_liver_5945
chr1	245273603	245274235	K27ac_liver_5953
chr1	245626153	245627414	K27ac_liver_5963
chr1	245972379	245976155	K27ac_liver_5975
chr1	246234968	246235851	K27ac_liver_5983
chr1	246271453	246273542	K27ac_liver_5984
chr1	246378330	246379043	K27ac_liver_5989
chr1	246741189	246743459	K27ac_liver_5995
chr1	246872241	246875120	K27ac_liver_5999
chr1	247486465	247488941	K27ac_liver_6010
chr1	247579371	247580034	K27ac_liver_6017
chr1	248017615	248022115	K27ac_liver_6019
chr1	248070817	248071317	K27ac_liver_6021
chr1	249097832	249101225	K27ac_liver_6024
chr1	249166557	249169003	K27ac_liver_6028
chr1	249182952	249186410	K27ac_liver_6031
chr10	539732	541003	K27ac_liver_6039
chr10	727103	728554	K27ac_liver_6044
chr10	757249	759371	K27ac_liver_6046
chr10	3440334	3441036	K27ac_liver_6075
chr10	3471678	3472178	K27ac_liver_6079
chr10	3497203	3498095	K27ac_liver_6082
chr10	3506213	3508329	K27ac_liver_6083
chr10	3612649	3613601	K27ac_liver_6088
chr10	3806293	3808937	K27ac_liver_6091
chr10	4980141	4992159	K27ac_liver_6124
chr10	5045515	5046396	K27ac_liver_6131
chr10	5050761	5052480	K27ac_liver_6132
chr10	5062438	5064560	K27ac_liver_6135
chr10	5089459	5092589	K27ac_liver_6136
chr10	5188664	5191925	K27ac_liver_6139
chr10	5325075	5325736	K27ac_liver_6144
chr10	5514091	5514736	K27ac_liver_6153
chr10	5518011	5522554	K27ac_liver_6154
chr10	5700429	5703583	K27ac_liver_6174
chr10	5806977	5807631	K27ac_liver_6179
chr10	5869947	5872756	K27ac_liver_6185
chr10	5893898	5895388	K27ac_liver_6186
chr10	5915598	5916652	K27ac_liver_6187
chr10	5940334	5940834	K27ac_liver_6191
chr10	5975262	5977071	K27ac_liver_6192
chr10	5983119	5983936	K27ac_liver_6193
chr10	6018434	6020724	K27ac_liver_6195
chr10	6022433	6024709	K27ac_liver_6196
chr10	6027557	6031125	K27ac_liver_6198
chr10	6047510	6049165	K27ac_liver_6199
chr10	6208970	6210294	K27ac_liver_6207
chr10	6212259	6213079	K27ac_liver_6208
chr10	6313193	6314539	K27ac_liver_6215
chr10	7189427	7190207	K27ac_liver_6227
chr10	7225488	7227881	K27ac_liver_6230
chr10	7230703	7232357	K27ac_liver_6231
chr10	7243843	7244343	K27ac_liver_6232
chr10	7245011	7246423	K27ac_liver_6233
chr10	7247738	7249531	K27ac_liver_6234
chr10	7273212	7273712	K27ac_liver_6235
chr10	7274949	7276160	K27ac_liver_6236
chr10	7522184	7522684	K27ac_liver_6242
chr10	7523591	7524235	K27ac_liver_6243
chr10	7547834	7549502	K27ac_liver_6246
chr10	7554449	7554949	K27ac_liver_6247
chr10	7741518	7750759	K27ac_liver_6255
chr10	7974130	7975654	K27ac_liver_6264
chr10	7984735	7985551	K27ac_liver_6265
chr10	11540098	11542180	K27ac_liver_6281
chr10	11752958	11753612	K27ac_liver_6293
chr10	11870656	11876829	K27ac_liver_6305
chr10	12095450	12096608	K27ac_liver_6316
chr10	12097374	12098455	K27ac_liver_6317
chr10	12306428	12308743	K27ac_liver_6325
chr10	12310901	12311401	K27ac_liver_6326
chr10	12635997	12638068	K27ac_liver_6332
chr10	12740699	12743879	K27ac_liver_6337
chr10	12746378	12747130	K27ac_liver_6338
chr10	12748449	12750587	K27ac_liver_6339
chr10	12961751	12965626	K27ac_liver_6344
chr10	12986751	12988584	K27ac_liver_6345
chr10	12992379	12992879	K27ac_liver_6346
chr10	13021855	13022810	K27ac_liver_6350
chr10	13133150	13133650	K27ac_liver_6355
chr10	13134455	13134955	K27ac_liver_6356
chr10	13333407	13335276	K27ac_liver_6368
chr10	13711413	13712042	K27ac_liver_6379
chr10	13754374	13755608	K27ac_liver_6385
chr10	13782621	13783755	K27ac_liver_6387
chr10	13800121	13803493	K27ac_liver_6390
chr10	13814055	13814724	K27ac_liver_6392
chr10	13853644	13854272	K27ac_liver_6397
chr10	13879210	13879710	K27ac_liver_6401
chr10	13923873	13924981	K27ac_liver_6404
chr10	14028747	14029992	K27ac_liver_6414
chr10	14226784	14228115	K27ac_liver_6426
chr10	14577314	14579118	K27ac_liver_6429
chr10	14591501	14593513	K27ac_liver_6431
chr10	14597502	14599497	K27ac_liver_6433
chr10	14608893	14610955	K27ac_liver_6435
chr10	15332310	15332810	K27ac_liver_6459
chr10	15335957	15336613	K27ac_liver_6460
chr10	15491897	15494242	K27ac_liver_6468
chr10	15503365	15504301	K27ac_liver_6470
chr10	16807991	16808491	K27ac_liver_6474
chr10	16819729	16820567	K27ac_liver_6475
chr10	16858689	16859189	K27ac_liver_6476
chr10	16859734	16860484	K27ac_liver_6477
chr10	17165226	17166000	K27ac_liver_6493
chr10	17211108	17211608	K27ac_liver_6496
chr10	17238648	17239302	K27ac_liver_6498
chr10	17258626	17259255	K27ac_liver_6501
chr10	17451352	17451987	K27ac_liver_6505
chr10	17465312	17472183	K27ac_liver_6507
chr10	17472910	17473986	K27ac_liver_6508
chr10	17486395	17486895	K27ac_liver_6509
chr10	17495393	17497627	K27ac_liver_6510
chr10	17701520	17702020	K27ac_liver_6513
chr10	17703556	17705112	K27ac_liver_6514
chr10	17850928	17852098	K27ac_liver_6517
chr10	18924621	18928927	K27ac_liver_6527
chr10	18939061	18941419	K27ac_liver_6528
chr10	21838508	21839008	K27ac_liver_6562
chr10	21855974	21859398	K27ac_liver_6563
chr10	22608985	22609485	K27ac_liver_6578
chr10	22609997	22611063	K27ac_liver_6579
chr10	22911343	22911843	K27ac_liver_6592
chr10	22935034	22935534	K27ac_liver_6595
chr10	22954909	22955409	K27ac_liver_6598
chr10	22958352	22958852	K27ac_liver_6600
chr10	23002031	23004516	K27ac_liver_6604
chr10	23041883	23042526	K27ac_liver_6605
chr10	23067671	23070062	K27ac_liver_6606
chr10	24206086	24208054	K27ac_liver_6617
chr10	24323597	24324252	K27ac_liver_6620
chr10	24825309	24826116	K27ac_liver_6629
chr10	24856535	24860272	K27ac_liver_6632
chr10	25365553	25370000	K27ac_liver_6646
chr10	26665882	26666772	K27ac_liver_6653
chr10	26954420	26956311	K27ac_liver_6660
chr10	27025963	27026889	K27ac_liver_6664
chr10	27094620	27095120	K27ac_liver_6665
chr10	28188043	28188543	K27ac_liver_6676
chr10	28782597	28784132	K27ac_liver_6681
chr10	29019305	29019939	K27ac_liver_6688
chr10	29160964	29163331	K27ac_liver_6697
chr10	29295930	29299012	K27ac_liver_6703
chr10	29357278	29360169	K27ac_liver_6706
chr10	29604947	29609093	K27ac_liver_6716
chr10	30244289	30244946	K27ac_liver_6745
chr10	30289227	30291398	K27ac_liver_6747
chr10	30341144	30341644	K27ac_liver_6751
chr10	30440962	30441616	K27ac_liver_6754
chr10	30635322	30635822	K27ac_liver_6759
chr10	30826182	30826682	K27ac_liver_6770
chr10	30841833	30843876	K27ac_liver_6772
chr10	30893593	30895708	K27ac_liver_6775
chr10	31041050	31041910	K27ac_liver_6780
chr10	31109522	31111309	K27ac_liver_6786
chr10	31117266	31117766	K27ac_liver_6787
chr10	31985211	31985840	K27ac_liver_6797
chr10	31986886	31987648	K27ac_liver_6798
chr10	32038501	32041423	K27ac_liver_6801
chr10	32194949	32195653	K27ac_liver_6803
chr10	32596620	32597120	K27ac_liver_6809
chr10	33227791	33228423	K27ac_liver_6816
chr10	33604469	33605932	K27ac_liver_6847
chr10	33950268	33950912	K27ac_liver_6859
chr10	34089457	34090136	K27ac_liver_6865
chr10	34450692	34453078	K27ac_liver_6873
chr10	34480773	34481273	K27ac_liver_6876
chr10	34495582	34496246	K27ac_liver_6878
chr10	34506106	34506821	K27ac_liver_6880
chr10	34984012	34984512	K27ac_liver_6896
chr10	35000334	35002116	K27ac_liver_6898
chr10	35025142	35027967	K27ac_liver_6901
chr10	35053422	35054590	K27ac_liver_6903
chr10	35287999	35289275	K27ac_liver_6906
chr10	35555600	35557903	K27ac_liver_6916
chr10	35637310	35638653	K27ac_liver_6920
chr10	35663771	35665035	K27ac_liver_6928
chr10	35679745	35681945	K27ac_liver_6932
chr10	35684881	35687404	K27ac_liver_6933
chr10	35698420	35699264	K27ac_liver_6936
chr10	35715944	35717272	K27ac_liver_6940
chr10	35738446	35741236	K27ac_liver_6942
chr10	35742916	35743416	K27ac_liver_6943
chr10	36132252	36133655	K27ac_liver_6958
chr10	36221727	36223950	K27ac_liver_6962
chr10	43132873	43134357	K27ac_liver_6992
chr10	43136137	43137972	K27ac_liver_6993
chr10	43138935	43144405	K27ac_liver_6994
chr10	43147828	43148520	K27ac_liver_6995
chr10	43149123	43150927	K27ac_liver_6996
chr10	43670383	43671334	K27ac_liver_7002
chr10	44276625	44278109	K27ac_liver_7017
chr10	44406337	44407789	K27ac_liver_7028
chr10	44508131	44508631	K27ac_liver_7033
chr10	44749129	44749763	K27ac_liver_7045
chr10	44753916	44756044	K27ac_liver_7047
chr10	44934334	44934964	K27ac_liver_7049
chr10	45484049	45484677	K27ac_liver_7070
chr10	45774198	45776309	K27ac_liver_7078
chr10	45835545	45836191	K27ac_liver_7079
chr10	45955564	45957036	K27ac_liver_7083
chr10	46052541	46053041	K27ac_liver_7085
chr10	46069775	46072633	K27ac_liver_7086
chr10	46074839	46078160	K27ac_liver_7087
chr10	46089588	46090384	K27ac_liver_7088
chr10	46167408	46169475	K27ac_liver_7089
chr10	46180774	46182954	K27ac_liver_7090
chr10	46334463	46336331	K27ac_liver_7092
chr10	46349103	46349924	K27ac_liver_7093
chr10	46352644	46353564	K27ac_liver_7094
chr10	46931281	46931781	K27ac_liver_7098
chr10	47105784	47106413	K27ac_liver_7105
chr10	47107621	47108932	K27ac_liver_7106
chr10	47137547	47138979	K27ac_liver_7108
chr10	47139834	47140879	K27ac_liver_7109
chr10	47141526	47142183	K27ac_liver_7110
chr10	47715061	47717493	K27ac_liver_7117
chr10	48148003	48149688	K27ac_liver_7120
chr10	48152458	48153268	K27ac_liver_7121
chr10	48202563	48203269	K27ac_liver_7125
chr10	48209005	48209505	K27ac_liver_7127
chr10	48222297	48224586	K27ac_liver_7128
chr10	48416869	48418392	K27ac_liver_7140
chr10	48913288	48916404	K27ac_liver_7147
chr10	48935272	48936401	K27ac_liver_7150
chr10	48989010	48990275	K27ac_liver_7152
chr10	48998419	48999051	K27ac_liver_7153
chr10	49078021	49085064	K27ac_liver_7160
chr10	49231284	49232993	K27ac_liver_7162
chr10	49395008	49397746	K27ac_liver_7165
chr10	49413960	49415363	K27ac_liver_7166
chr10	49688417	49689887	K27ac_liver_7176
chr10	49730718	49731482	K27ac_liver_7179
chr10	50384961	50385770	K27ac_liver_7194
chr10	51477199	51479654	K27ac_liver_7201
chr10	51498600	51499564	K27ac_liver_7203
chr10	51561517	51569556	K27ac_liver_7208
chr10	51570140	51570983	K27ac_liver_7209
chr10	51581180	51581680	K27ac_liver_7211
chr10	51582486	51582986	K27ac_liver_7212
chr10	51584725	51585225	K27ac_liver_7213
chr10	51588385	51589087	K27ac_liver_7214
chr10	51590924	51598691	K27ac_liver_7215
chr10	51609616	51610116	K27ac_liver_7217
chr10	51754088	51756801	K27ac_liver_7222
chr10	51861117	51861840	K27ac_liver_7227
chr10	52090133	52090633	K27ac_liver_7234
chr10	52091395	52092223	K27ac_liver_7235
chr10	52094648	52095148	K27ac_liver_7236
chr10	52127237	52127737	K27ac_liver_7238
chr10	52163367	52163867	K27ac_liver_7241
chr10	52180915	52181726	K27ac_liver_7243
chr10	52197689	52198189	K27ac_liver_7244
chr10	52267078	52268741	K27ac_liver_7246
chr10	52291270	52291770	K27ac_liver_7248
chr10	52351471	52353765	K27ac_liver_7256
chr10	52355395	52356170	K27ac_liver_7257
chr10	52590922	52593951	K27ac_liver_7266
chr10	52641564	52646195	K27ac_liver_7268
chr10	54514869	54517133	K27ac_liver_7279
chr10	54517882	54519769	K27ac_liver_7280
chr10	54530445	54533037	K27ac_liver_7281
chr10	54533732	54537279	K27ac_liver_7282
chr10	59387860	59389136	K27ac_liver_7300
chr10	60512167	60513376	K27ac_liver_7314
chr10	60653864	60654912	K27ac_liver_7322
chr10	60752526	60756000	K27ac_liver_7327
chr10	60795589	60798077	K27ac_liver_7333
chr10	61491713	61493605	K27ac_liver_7352
chr10	61494655	61495978	K27ac_liver_7353
chr10	61800869	61801369	K27ac_liver_7360
chr10	61858627	61859444	K27ac_liver_7363
chr10	63524886	63525827	K27ac_liver_7400
chr10	64520541	64521041	K27ac_liver_7422
chr10	65000989	65001739	K27ac_liver_7429
chr10	65003436	65004102	K27ac_liver_7430
chr10	65032913	65033413	K27ac_liver_7433
chr10	65062953	65063581	K27ac_liver_7435
chr10	65082863	65084178	K27ac_liver_7436
chr10	65429985	65430625	K27ac_liver_7441
chr10	65498001	65498501	K27ac_liver_7446
chr10	69522334	69524828	K27ac_liver_7467
chr10	69720202	69720702	K27ac_liver_7474
chr10	69922819	69924462	K27ac_liver_7477
chr10	70078980	70079480	K27ac_liver_7484
chr10	70628642	70629142	K27ac_liver_7497
chr10	70815637	70818252	K27ac_liver_7504
chr10	70847099	70848650	K27ac_liver_7506
chr10	70849165	70849805	K27ac_liver_7507
chr10	70912626	70913260	K27ac_liver_7509
chr10	70979462	70983415	K27ac_liver_7511
chr10	70985036	70985536	K27ac_liver_7512
chr10	70998818	71002279	K27ac_liver_7513
chr10	71234197	71234697	K27ac_liver_7530
chr10	71849605	71853384	K27ac_liver_7552
chr10	72162250	72162750	K27ac_liver_7568
chr10	72259408	72261294	K27ac_liver_7575
chr10	73049920	73050556	K27ac_liver_7605
chr10	73066422	73068547	K27ac_liver_7606
chr10	73099148	73104900	K27ac_liver_7609
chr10	73105895	73107329	K27ac_liver_7610
chr10	73107918	73108635	K27ac_liver_7611
chr10	73117693	73120271	K27ac_liver_7612
chr10	73131522	73132656	K27ac_liver_7613
chr10	73133167	73133829	K27ac_liver_7614
chr10	73393343	73400851	K27ac_liver_7620
chr10	73407432	73408864	K27ac_liver_7622
chr10	73454715	73455583	K27ac_liver_7626
chr10	73511716	73514473	K27ac_liver_7631
chr10	73637826	73639096	K27ac_liver_7645
chr10	73640524	73641174	K27ac_liver_7646
chr10	73642568	73643288	K27ac_liver_7647
chr10	73983431	73983931	K27ac_liver_7664
chr10	74029937	74030636	K27ac_liver_7669
chr10	74152375	74152875	K27ac_liver_7678
chr10	74262332	74263180	K27ac_liver_7680
chr10	74385007	74385807	K27ac_liver_7682
chr10	74499654	74500154	K27ac_liver_7688
chr10	74711757	74715795	K27ac_liver_7694
chr10	74891637	74893097	K27ac_liver_7700
chr10	75215655	75216299	K27ac_liver_7710
chr10	75446800	75448514	K27ac_liver_7717
chr10	75450287	75450985	K27ac_liver_7718
chr10	75465287	75467982	K27ac_liver_7720
chr10	75469721	75470351	K27ac_liver_7721
chr10	75515401	75516868	K27ac_liver_7725
chr10	75625759	75627849	K27ac_liver_7731
chr10	75679120	75680536	K27ac_liver_7734
chr10	75719487	75720448	K27ac_liver_7739
chr10	75751756	75753447	K27ac_liver_7741
chr10	76614961	76615461	K27ac_liver_7757
chr10	77378862	77379554	K27ac_liver_7779
chr10	77492492	77493766	K27ac_liver_7782
chr10	77547690	77549219	K27ac_liver_7786
chr10	79092148	79095246	K27ac_liver_7806
chr10	79248240	79250854	K27ac_liver_7815
chr10	79614564	79616374	K27ac_liver_7833
chr10	79748387	79750232	K27ac_liver_7846
chr10	80399297	80400820	K27ac_liver_7887
chr10	80577405	80578145	K27ac_liver_7903
chr10	80658514	80660715	K27ac_liver_7905
chr10	80697015	80699164	K27ac_liver_7907
chr10	80784165	80789839	K27ac_liver_7924
chr10	80791540	80792362	K27ac_liver_7925
chr10	80845166	80846124	K27ac_liver_7932
chr10	80860894	80861570	K27ac_liver_7936
chr10	80879733	80881156	K27ac_liver_7942
chr10	81009776	81010531	K27ac_liver_7961
chr10	81012960	81014546	K27ac_liver_7962
chr10	81061000	81061858	K27ac_liver_7970
chr10	81101582	81102229	K27ac_liver_7973
chr10	81174886	81176378	K27ac_liver_7982
chr10	81504256	81505361	K27ac_liver_7990
chr10	81515008	81515889	K27ac_liver_7991
chr10	81520809	81521309	K27ac_liver_7992
chr10	81531561	81532061	K27ac_liver_7993
chr10	81539800	81542198	K27ac_liver_7994
chr10	81543886	81544719	K27ac_liver_7995
chr10	81552341	81552841	K27ac_liver_7996
chr10	81971904	81972404	K27ac_liver_8011
chr10	82046788	82053756	K27ac_liver_8017
chr10	82079234	82081329	K27ac_liver_8019
chr10	82148318	82152881	K27ac_liver_8023
chr10	82202387	82204690	K27ac_liver_8026
chr10	82288715	82289215	K27ac_liver_8035
chr10	82295799	82297740	K27ac_liver_8036
chr10	82445443	82445943	K27ac_liver_8039
chr10	87410771	87412181	K27ac_liver_8061
chr10	88197344	88201575	K27ac_liver_8065
chr10	88264067	88264704	K27ac_liver_8067
chr10	88438333	88440320	K27ac_liver_8072
chr10	88638910	88639410	K27ac_liver_8078
chr10	88928144	88932863	K27ac_liver_8094
chr10	89025528	89027715	K27ac_liver_8102
chr10	89030449	89030949	K27ac_liver_8103
chr10	89037621	89038121	K27ac_liver_8104
chr10	89061926	89064600	K27ac_liver_8107
chr10	89066368	89066868	K27ac_liver_8108
chr10	89097790	89098552	K27ac_liver_8110
chr10	89157112	89158180	K27ac_liver_8112
chr10	89159492	89159992	K27ac_liver_8113
chr10	89193270	89195518	K27ac_liver_8114
chr10	89196323	89197087	K27ac_liver_8115
chr10	89203075	89203761	K27ac_liver_8116
chr10	89229648	89230946	K27ac_liver_8117
chr10	89231468	89231968	K27ac_liver_8118
chr10	89247518	89248018	K27ac_liver_8119
chr10	89259941	89261491	K27ac_liver_8120
chr10	89787765	89789398	K27ac_liver_8139
chr10	89824800	89825300	K27ac_liver_8143
chr10	90014682	90016056	K27ac_liver_8152
chr10	90739730	90740230	K27ac_liver_8161
chr10	90882785	90883285	K27ac_liver_8163
chr10	91000765	91003291	K27ac_liver_8166
chr10	91029285	91030869	K27ac_liver_8169
chr10	91055591	91056275	K27ac_liver_8172
chr10	91145480	91145980	K27ac_liver_8181
chr10	91170575	91171075	K27ac_liver_8183
chr10	91185060	91185819	K27ac_liver_8185
chr10	91186912	91188401	K27ac_liver_8186
chr10	91297555	91298055	K27ac_liver_8196
chr10	91340035	91340535	K27ac_liver_8200
chr10	92861627	92865537	K27ac_liver_8218
chr10	93064154	93064654	K27ac_liver_8223
chr10	93072311	93072811	K27ac_liver_8224
chr10	93073543	93074231	K27ac_liver_8225
chr10	93287862	93288501	K27ac_liver_8230
chr10	93449283	93451709	K27ac_liver_8239
chr10	93465562	93468010	K27ac_liver_8241
chr10	93471791	93472781	K27ac_liver_8242
chr10	93870631	93871332	K27ac_liver_8250
chr10	94356737	94357237	K27ac_liver_8257
chr10	94791330	94793024	K27ac_liver_8267
chr10	95013228	95014846	K27ac_liver_8277
chr10	95358570	95360223	K27ac_liver_8290
chr10	95360793	95363030	K27ac_liver_8291
chr10	95671725	95672352	K27ac_liver_8297
chr10	95881328	95881828	K27ac_liver_8303
chr10	96151668	96152168	K27ac_liver_8311
chr10	96436575	96443227	K27ac_liver_8314
chr10	96661203	96665881	K27ac_liver_8317
chr10	97094208	97095341	K27ac_liver_8336
chr10	97110295	97111184	K27ac_liver_8337
chr10	97213989	97214853	K27ac_liver_8344
chr10	97252400	97253856	K27ac_liver_8352
chr10	97394268	97395660	K27ac_liver_8366
chr10	97400228	97401858	K27ac_liver_8367
chr10	97405860	97406360	K27ac_liver_8368
chr10	97420822	97425393	K27ac_liver_8370
chr10	97591928	97592574	K27ac_liver_8375
chr10	97722711	97723344	K27ac_liver_8380
chr10	97774531	97775031	K27ac_liver_8382
chr10	98016797	98017297	K27ac_liver_8390
chr10	98046811	98048940	K27ac_liver_8393
chr10	98365907	98366407	K27ac_liver_8398
chr10	98373463	98375576	K27ac_liver_8399
chr10	98386278	98387355	K27ac_liver_8401
chr10	98404514	98408208	K27ac_liver_8404
chr10	98411324	98413689	K27ac_liver_8405
chr10	98420457	98421699	K27ac_liver_8407
chr10	98525321	98525821	K27ac_liver_8413
chr10	98595731	98596691	K27ac_liver_8415
chr10	98728316	98728816	K27ac_liver_8420
chr10	98757845	98758345	K27ac_liver_8422
chr10	99084911	99090424	K27ac_liver_8430
chr10	99387150	99387955	K27ac_liver_8442
chr10	99413355	99413855	K27ac_liver_8444
chr10	99415255	99415755	K27ac_liver_8445
chr10	99464780	99465621	K27ac_liver_8448
chr10	99466610	99468260	K27ac_liver_8449
chr10	99519458	99519958	K27ac_liver_8453
chr10	99532131	99532631	K27ac_liver_8454
chr10	99540381	99540881	K27ac_liver_8455
chr10	99541670	99542327	K27ac_liver_8456
chr10	99995337	99997887	K27ac_liver_8461
chr10	100009178	100009678	K27ac_liver_8462
chr10	100103831	100104503	K27ac_liver_8464
chr10	100175575	100176274	K27ac_liver_8469
chr10	100668420	100668920	K27ac_liver_8478
chr10	101189542	101190389	K27ac_liver_8484
chr10	101603891	101604391	K27ac_liver_8490
chr10	101779620	101780249	K27ac_liver_8498
chr10	101797604	101799417	K27ac_liver_8499
chr10	101859563	101862699	K27ac_liver_8502
chr10	101938936	101940431	K27ac_liver_8505
chr10	102049411	102053135	K27ac_liver_8511
chr10	102099052	102102903	K27ac_liver_8513
chr10	102182596	102185217	K27ac_liver_8519
chr10	102288668	102289711	K27ac_liver_8521
chr10	102723640	102724269	K27ac_liver_8533
chr10	102730053	102732881	K27ac_liver_8534
chr10	102825314	102825814	K27ac_liver_8542
chr10	103201136	103201636	K27ac_liver_8546
chr10	103210041	103211760	K27ac_liver_8547
chr10	103213270	103214772	K27ac_liver_8548
chr10	103253536	103254036	K27ac_liver_8549
chr10	103295001	103295501	K27ac_liver_8550
chr10	103332809	103333309	K27ac_liver_8552
chr10	103334401	103337422	K27ac_liver_8553
chr10	103338044	103338544	K27ac_liver_8554
chr10	103342557	103343057	K27ac_liver_8555
chr10	103347052	103347552	K27ac_liver_8556
chr10	103450725	103451225	K27ac_liver_8557
chr10	103607517	103609564	K27ac_liver_8563
chr10	104154187	104154813	K27ac_liver_8582
chr10	104193343	104196012	K27ac_liver_8587
chr10	104222328	104222828	K27ac_liver_8590
chr10	104274247	104275738	K27ac_liver_8593
chr10	104338893	104339393	K27ac_liver_8595
chr10	104351872	104352372	K27ac_liver_8596
chr10	104352915	104353415	K27ac_liver_8597
chr10	104488437	104488937	K27ac_liver_8617
chr10	104503659	104504860	K27ac_liver_8618
chr10	104562118	104563372	K27ac_liver_8627
chr10	104708363	104708863	K27ac_liver_8636
chr10	104941253	104941908	K27ac_liver_8645
chr10	105375935	105376571	K27ac_liver_8657
chr10	105380089	105380589	K27ac_liver_8659
chr10	105381531	105382175	K27ac_liver_8660
chr10	105410238	105413127	K27ac_liver_8663
chr10	105426376	105428035	K27ac_liver_8664
chr10	105522973	105524288	K27ac_liver_8671
chr10	105540001	105540679	K27ac_liver_8674
chr10	106017528	106018730	K27ac_liver_8694
chr10	106106727	106108797	K27ac_liver_8704
chr10	107749840	107750639	K27ac_liver_8710
chr10	107752795	107754779	K27ac_liver_8711
chr10	107770345	107771589	K27ac_liver_8712
chr10	108717774	108718795	K27ac_liver_8725
chr10	110123162	110124003	K27ac_liver_8732
chr10	110342480	110343363	K27ac_liver_8738
chr10	110608445	110608945	K27ac_liver_8740
chr10	111907847	111912128	K27ac_liver_8769
chr10	112186815	112187315	K27ac_liver_8786
chr10	113919313	113920114	K27ac_liver_8814
chr10	113950861	113951495	K27ac_liver_8817
chr10	113967247	113970866	K27ac_liver_8818
chr10	113990650	113992794	K27ac_liver_8821
chr10	113994822	113995322	K27ac_liver_8822
chr10	114034210	114036722	K27ac_liver_8825
chr10	114038470	114041448	K27ac_liver_8826
chr10	114056077	114056738	K27ac_liver_8827
chr10	114071650	114073867	K27ac_liver_8830
chr10	114124973	114125473	K27ac_liver_8833
chr10	114133033	114136579	K27ac_liver_8834
chr10	114142618	114143728	K27ac_liver_8836
chr10	114148644	114149272	K27ac_liver_8837
chr10	114485989	114490625	K27ac_liver_8845
chr10	114576275	114577531	K27ac_liver_8855
chr10	114584308	114584808	K27ac_liver_8857
chr10	114778114	114780931	K27ac_liver_8869
chr10	114823746	114824433	K27ac_liver_8873
chr10	114847023	114849779	K27ac_liver_8876
chr10	115214515	115215015	K27ac_liver_8885
chr10	115286586	115287213	K27ac_liver_8887
chr10	115289116	115290351	K27ac_liver_8888
chr10	115297499	115302622	K27ac_liver_8889
chr10	115313033	115314049	K27ac_liver_8891
chr10	115321691	115322191	K27ac_liver_8893
chr10	115604047	115604547	K27ac_liver_8898
chr10	116017130	116017630	K27ac_liver_8901
chr10	116315709	116317497	K27ac_liver_8912
chr10	116365295	116366778	K27ac_liver_8914
chr10	116372060	116374701	K27ac_liver_8915
chr10	117975165	117977157	K27ac_liver_8946
chr10	119163080	119165723	K27ac_liver_8962
chr10	119166729	119167229	K27ac_liver_8963
chr10	119174044	119174700	K27ac_liver_8965
chr10	119514428	119515543	K27ac_liver_8968
chr10	120100925	120101846	K27ac_liver_8970
chr10	120849973	120851434	K27ac_liver_8974
chr10	120889975	120892010	K27ac_liver_8980
chr10	120929320	120930135	K27ac_liver_8983
chr10	121000350	121001595	K27ac_liver_8995
chr10	121005947	121008242	K27ac_liver_8997
chr10	121023968	121024468	K27ac_liver_9001
chr10	121092749	121093431	K27ac_liver_9012
chr10	121107757	121108400	K27ac_liver_9015
chr10	121257635	121259755	K27ac_liver_9022
chr10	121274421	121282126	K27ac_liver_9023
chr10	121296966	121303787	K27ac_liver_9025
chr10	121422964	121424557	K27ac_liver_9033
chr10	121502042	121503228	K27ac_liver_9038
chr10	121649338	121649838	K27ac_liver_9043
chr10	121904000	121904500	K27ac_liver_9046
chr10	122822957	122824079	K27ac_liver_9051
chr10	122885500	122889323	K27ac_liver_9058
chr10	123231699	123232340	K27ac_liver_9065
chr10	123300059	123300688	K27ac_liver_9071
chr10	123301756	123305031	K27ac_liver_9072
chr10	123327288	123328546	K27ac_liver_9073
chr10	123771947	123774445	K27ac_liver_9091
chr10	123813353	123813853	K27ac_liver_9092
chr10	123822154	123823933	K27ac_liver_9093
chr10	124107808	124109326	K27ac_liver_9100
chr10	124425293	124425793	K27ac_liver_9107
chr10	124690018	124691435	K27ac_liver_9108
chr10	124798446	124799248	K27ac_liver_9114
chr10	124913876	124914635	K27ac_liver_9115
chr10	125921438	125921938	K27ac_liver_9123
chr10	126042949	126043642	K27ac_liver_9127
chr10	126158642	126160113	K27ac_liver_9132
chr10	126164011	126166367	K27ac_liver_9133
chr10	126174792	126175778	K27ac_liver_9135
chr10	126364277	126364777	K27ac_liver_9148
chr10	126373295	126374016	K27ac_liver_9151
chr10	126399397	126400029	K27ac_liver_9158
chr10	126479498	126481061	K27ac_liver_9166
chr10	126597403	126598898	K27ac_liver_9171
chr10	126736863	126740455	K27ac_liver_9178
chr10	126808527	126809474	K27ac_liver_9184
chr10	127486830	127489156	K27ac_liver_9197
chr10	127502110	127508037	K27ac_liver_9199
chr10	127508614	127509487	K27ac_liver_9200
chr10	127629128	127629628	K27ac_liver_9204
chr10	127737753	127739290	K27ac_liver_9206
chr10	128323453	128324922	K27ac_liver_9215
chr10	128326016	128328335	K27ac_liver_9216
chr10	129675908	129676682	K27ac_liver_9228
chr10	129678443	129681099	K27ac_liver_9229
chr10	129725148	129725781	K27ac_liver_9230
chr10	129923093	129924684	K27ac_liver_9234
chr10	129953724	129956846	K27ac_liver_9235
chr10	130911748	130913835	K27ac_liver_9240
chr10	131009792	131010292	K27ac_liver_9242
chr10	133275130	133277532	K27ac_liver_9265
chr10	133730196	133733521	K27ac_liver_9273
chr10	134146016	134146656	K27ac_liver_9283
chr10	134956612	134957604	K27ac_liver_9307
chr10	135058551	135060555	K27ac_liver_9308
chr10	135172277	135173991	K27ac_liver_9315
chr10	135207431	135208596	K27ac_liver_9316
chr11	215545	217402	K27ac_liver_9320
chr11	220860	221360	K27ac_liver_9321
chr11	268944	269703	K27ac_liver_9323
chr11	305576	306536	K27ac_liver_9325
chr11	503888	504388	K27ac_liver_9338
chr11	693248	693748	K27ac_liver_9349
chr11	694326	697799	K27ac_liver_9350
chr11	747389	749734	K27ac_liver_9352
chr11	775133	776225	K27ac_liver_9353
chr11	907535	911775	K27ac_liver_9359
chr11	913756	916555	K27ac_liver_9360
chr11	933227	934182	K27ac_liver_9363
chr11	935782	937208	K27ac_liver_9364
chr11	937708	938543	K27ac_liver_9365
chr11	939201	943517	K27ac_liver_9366
chr11	951290	956146	K27ac_liver_9368
chr11	956897	957397	K27ac_liver_9369
chr11	1317833	1321053	K27ac_liver_9373
chr11	1324633	1327726	K27ac_liver_9374
chr11	1559037	1559537	K27ac_liver_9380
chr11	1674574	1679222	K27ac_liver_9382
chr11	1771218	1772686	K27ac_liver_9385
chr11	1781157	1785961	K27ac_liver_9387
chr11	1793317	1795181	K27ac_liver_9388
chr11	2110940	2111440	K27ac_liver_9407
chr11	2123681	2124839	K27ac_liver_9409
chr11	2920138	2920789	K27ac_liver_9448
chr11	3283254	3284975	K27ac_liver_9452
chr11	3310604	3311960	K27ac_liver_9453
chr11	3327618	3328118	K27ac_liver_9454
chr11	3328965	3330804	K27ac_liver_9455
chr11	3356456	3357821	K27ac_liver_9456
chr11	3399619	3400374	K27ac_liver_9457
chr11	3504526	3507247	K27ac_liver_9463
chr11	3508521	3510426	K27ac_liver_9464
chr11	3530357	3531183	K27ac_liver_9465
chr11	3531719	3538432	K27ac_liver_9466
chr11	3539373	3539873	K27ac_liver_9467
chr11	3625503	3626003	K27ac_liver_9472
chr11	3855316	3857404	K27ac_liver_9479
chr11	3858130	3859766	K27ac_liver_9480
chr11	3860280	3863124	K27ac_liver_9481
chr11	3897922	3902562	K27ac_liver_9485
chr11	3911586	3912086	K27ac_liver_9487
chr11	3915401	3916225	K27ac_liver_9488
chr11	3923689	3925126	K27ac_liver_9489
chr11	3979521	3980021	K27ac_liver_9497
chr11	3987161	3987661	K27ac_liver_9498
chr11	4006557	4007057	K27ac_liver_9499
chr11	4112826	4113794	K27ac_liver_9502
chr11	4414181	4415215	K27ac_liver_9504
chr11	5150830	5151330	K27ac_liver_9507
chr11	5172633	5173527	K27ac_liver_9508
chr11	5181181	5183418	K27ac_liver_9509
chr11	5184153	5185831	K27ac_liver_9510
chr11	5186409	5187665	K27ac_liver_9511
chr11	5245749	5247018	K27ac_liver_9512
chr11	5247654	5248489	K27ac_liver_9513
chr11	5255268	5256178	K27ac_liver_9514
chr11	5264434	5264934	K27ac_liver_9515
chr11	5267715	5277808	K27ac_liver_9516
chr11	5288441	5294944	K27ac_liver_9517
chr11	5295569	5312614	K27ac_liver_9518
chr11	6270819	6271876	K27ac_liver_9527
chr11	6461728	6464030	K27ac_liver_9535
chr11	6560315	6561082	K27ac_liver_9540
chr11	6575671	6577367	K27ac_liver_9541
chr11	6588960	6589890	K27ac_liver_9542
chr11	6619196	6620657	K27ac_liver_9543
chr11	6948026	6948526	K27ac_liver_9552
chr11	7516235	7517080	K27ac_liver_9555
chr11	7564564	7565064	K27ac_liver_9558
chr11	8700127	8701435	K27ac_liver_9578
chr11	8703273	8707646	K27ac_liver_9579
chr11	8789978	8791061	K27ac_liver_9587
chr11	8889225	8890030	K27ac_liver_9594
chr11	9531926	9536383	K27ac_liver_9606
chr11	9584706	9585332	K27ac_liver_9611
chr11	9647926	9648981	K27ac_liver_9617
chr11	9785469	9785969	K27ac_liver_9625
chr11	9813056	9813683	K27ac_liver_9629
chr11	9814184	9814684	K27ac_liver_9630
chr11	10435428	10436307	K27ac_liver_9645
chr11	10466170	10466891	K27ac_liver_9647
chr11	10480435	10481504	K27ac_liver_9650
chr11	10483962	10484462	K27ac_liver_9651
chr11	10579996	10580631	K27ac_liver_9653
chr11	10663813	10664511	K27ac_liver_9658
chr11	10798850	10799506	K27ac_liver_9662
chr11	11430667	11431926	K27ac_liver_9680
chr11	11833595	11836156	K27ac_liver_9686
chr11	12154937	12155437	K27ac_liver_9701
chr11	12196962	12197977	K27ac_liver_9707
chr11	12225341	12226874	K27ac_liver_9713
chr11	12282373	12283352	K27ac_liver_9721
chr11	12284062	12286360	K27ac_liver_9722
chr11	12295500	12297433	K27ac_liver_9724
chr11	13064314	13065375	K27ac_liver_9762
chr11	13086833	13088186	K27ac_liver_9763
chr11	13229166	13230227	K27ac_liver_9768
chr11	14541137	14542933	K27ac_liver_9778
chr11	14559979	14564484	K27ac_liver_9779
chr11	14587404	14589114	K27ac_liver_9782
chr11	14664206	14668345	K27ac_liver_9791
chr11	14690121	14691624	K27ac_liver_9793
chr11	14692269	14692769	K27ac_liver_9794
chr11	15646055	15647090	K27ac_liver_9807
chr11	15694736	15695236	K27ac_liver_9811
chr11	16136346	16138692	K27ac_liver_9821
chr11	16381268	16381951	K27ac_liver_9827
chr11	16807334	16808622	K27ac_liver_9835
chr11	16827913	16828595	K27ac_liver_9838
chr11	16842117	16842617	K27ac_liver_9839
chr11	16846435	16846935	K27ac_liver_9840
chr11	18244935	18246529	K27ac_liver_9863
chr11	19410946	19412491	K27ac_liver_9880
chr11	19440490	19441816	K27ac_liver_9884
chr11	19529369	19530841	K27ac_liver_9890
chr11	19533430	19534211	K27ac_liver_9891
chr11	19822573	19823222	K27ac_liver_9907
chr11	19841176	19843435	K27ac_liver_9908
chr11	19997058	20001757	K27ac_liver_9918
chr11	20002366	20003031	K27ac_liver_9919
chr11	20056198	20059078	K27ac_liver_9928
chr11	20384995	20386509	K27ac_liver_9934
chr11	20408232	20409013	K27ac_liver_9935
chr11	22656941	22657441	K27ac_liver_9941
chr11	27392942	27397280	K27ac_liver_9967
chr11	27402620	27403681	K27ac_liver_9969
chr11	27425765	27426541	K27ac_liver_9973
chr11	27427654	27428154	K27ac_liver_9974
chr11	27430489	27431169	K27ac_liver_9975
chr11	27435541	27436356	K27ac_liver_9977
chr11	27497450	27498160	K27ac_liver_9984
chr11	29343021	29343857	K27ac_liver_9998
chr11	31008541	31010029	K27ac_liver_10001
chr11	31012221	31014614	K27ac_liver_10002
chr11	32365757	32366820	K27ac_liver_10012
chr11	32367472	32368118	K27ac_liver_10013
chr11	32380713	32381213	K27ac_liver_10015
chr11	32400846	32402268	K27ac_liver_10016
chr11	32404107	32404945	K27ac_liver_10017
chr11	33038527	33039809	K27ac_liver_10029
chr11	33060218	33062045	K27ac_liver_10031
chr11	33729088	33729588	K27ac_liver_10042
chr11	33889729	33893290	K27ac_liver_10046
chr11	33898433	33898933	K27ac_liver_10047
chr11	33899879	33907935	K27ac_liver_10048
chr11	33925682	33926182	K27ac_liver_10050
chr11	33951121	33956433	K27ac_liver_10052
chr11	34065984	34066980	K27ac_liver_10058
chr11	34243951	34246184	K27ac_liver_10066
chr11	34292548	34293525	K27ac_liver_10069
chr11	34466794	34470079	K27ac_liver_10080
chr11	34479974	34480474	K27ac_liver_10082
chr11	34522371	34525222	K27ac_liver_10084
chr11	35000174	35000674	K27ac_liver_10097
chr11	35125521	35127272	K27ac_liver_10105
chr11	35187834	35189010	K27ac_liver_10109
chr11	35194604	35195407	K27ac_liver_10110
chr11	35238228	35240031	K27ac_liver_10114
chr11	35325070	35326263	K27ac_liver_10118
chr11	35326802	35327459	K27ac_liver_10119
chr11	35412684	35413824	K27ac_liver_10126
chr11	35580042	35580826	K27ac_liver_10130
chr11	36110959	36112723	K27ac_liver_10143
chr11	36424861	36425361	K27ac_liver_10153
chr11	36473765	36474660	K27ac_liver_10156
chr11	38560904	38561404	K27ac_liver_10165
chr11	40408489	40410857	K27ac_liver_10174
chr11	40709296	40712472	K27ac_liver_10175
chr11	43379866	43381697	K27ac_liver_10182
chr11	43665407	43666809	K27ac_liver_10185
chr11	43710769	43711269	K27ac_liver_10187
chr11	43981183	43981683	K27ac_liver_10191
chr11	43984381	43984881	K27ac_liver_10192
chr11	44551227	44554143	K27ac_liver_10199
chr11	44568754	44571321	K27ac_liver_10200
chr11	44582277	44582777	K27ac_liver_10202
chr11	44590787	44593739	K27ac_liver_10204
chr11	44594935	44596917	K27ac_liver_10205
chr11	44598703	44604049	K27ac_liver_10206
chr11	44604632	44606518	K27ac_liver_10207
chr11	44634323	44636801	K27ac_liver_10208
chr11	44642325	44642825	K27ac_liver_10209
chr11	44729453	44732366	K27ac_liver_10214
chr11	44975939	44977478	K27ac_liver_10243
chr11	45066989	45068110	K27ac_liver_10248
chr11	45177522	45178022	K27ac_liver_10252
chr11	45204542	45208022	K27ac_liver_10255
chr11	45415247	45416036	K27ac_liver_10265
chr11	45864897	45865991	K27ac_liver_10277
chr11	45954405	45957343	K27ac_liver_10281
[truncated: 9,502 more rows]

## Sheet: K27ac_lung
Chr	Start	End	K27ac tissue peaks
chr1	7703083	7703583	K27ac_lung_39
chr1	9194346	9195013	K27ac_lung_82
chr1	10999588	11000088	K27ac_lung_107
chr1	12462206	12462901	K27ac_lung_117
chr1	15067732	15068937	K27ac_lung_141
chr1	16576087	16576587	K27ac_lung_178
chr1	19266368	19267024	K27ac_lung_191
chr1	19783089	19783589	K27ac_lung_199
chr1	19856763	19857263	K27ac_lung_204
chr1	20651832	20652332	K27ac_lung_208
chr1	24291214	24292073	K27ac_lung_255
chr1	25525593	25526232	K27ac_lung_271
chr1	26930923	26931423	K27ac_lung_286
chr1	27387355	27387855	K27ac_lung_300
chr1	27979012	27979512	K27ac_lung_317
chr1	28078884	28079384	K27ac_lung_322
chr1	28844103	28844603	K27ac_lung_329
chr1	31359113	31359613	K27ac_lung_343
chr1	32607679	32608179	K27ac_lung_363
chr1	36942120	36942620	K27ac_lung_412
chr1	38917986	38918486	K27ac_lung_419
chr1	39616342	39616842	K27ac_lung_430
chr1	40306055	40306555	K27ac_lung_443
chr1	41253202	41253702	K27ac_lung_461
chr1	41291054	41291762	K27ac_lung_463
chr1	42358101	42358601	K27ac_lung_470
chr1	42645295	42645982	K27ac_lung_471
chr1	45989109	45989740	K27ac_lung_503
chr1	47232932	47233695	K27ac_lung_514
chr1	48297018	48297518	K27ac_lung_524
chr1	53068515	53069142	K27ac_lung_546
chr1	54925974	54926474	K27ac_lung_567
chr1	55883531	55884031	K27ac_lung_577
chr1	55892669	55893392	K27ac_lung_578
chr1	56050097	56051467	K27ac_lung_583
chr1	56055386	56056087	K27ac_lung_585
chr1	56167422	56167922	K27ac_lung_590
chr1	59016168	59016803	K27ac_lung_622
chr1	59522354	59523001	K27ac_lung_636
chr1	60022011	60022511	K27ac_lung_651
chr1	62648750	62649376	K27ac_lung_695
chr1	62660145	62660870	K27ac_lung_696
chr1	64286541	64287041	K27ac_lung_717
chr1	64358939	64359439	K27ac_lung_723
chr1	64624099	64624599	K27ac_lung_732
chr1	64645166	64645666	K27ac_lung_735
chr1	64701532	64702032	K27ac_lung_738
chr1	67030093	67030593	K27ac_lung_767
chr1	69286153	69286653	K27ac_lung_792
chr1	70231690	70232472	K27ac_lung_804
chr1	70378830	70379741	K27ac_lung_805
chr1	81848026	81849091	K27ac_lung_867
chr1	82445862	82446362	K27ac_lung_888
chr1	86050113	86050613	K27ac_lung_946
chr1	86053717	86054762	K27ac_lung_947
chr1	86657721	86658794	K27ac_lung_953
chr1	86845349	86845984	K27ac_lung_957
chr1	87995818	87996609	K27ac_lung_974
chr1	88990962	88992985	K27ac_lung_996
chr1	89146332	89147027	K27ac_lung_997
chr1	91635574	91636360	K27ac_lung_1016
chr1	92181351	92181851	K27ac_lung_1030
chr1	92357962	92358462	K27ac_lung_1046
chr1	93221166	93221811	K27ac_lung_1052
chr1	100036384	100037031	K27ac_lung_1131
chr1	100077084	100077584	K27ac_lung_1135
chr1	101416085	101417331	K27ac_lung_1162
chr1	101446343	101446978	K27ac_lung_1164
chr1	101464332	101464832	K27ac_lung_1171
chr1	101468534	101470621	K27ac_lung_1173
chr1	107702164	107702664	K27ac_lung_1201
chr1	107740834	107741616	K27ac_lung_1202
chr1	109420362	109420862	K27ac_lung_1225
chr1	109824631	109825131	K27ac_lung_1236
chr1	109845951	109847734	K27ac_lung_1241
chr1	113004224	113004724	K27ac_lung_1272
chr1	114840885	114843422	K27ac_lung_1305
chr1	115998708	115999352	K27ac_lung_1319
chr1	117514505	117515271	K27ac_lung_1338
chr1	119026053	119026827	K27ac_lung_1349
chr1	120143571	120144071	K27ac_lung_1354
chr1	120202378	120203013	K27ac_lung_1355
chr1	120675899	120676399	K27ac_lung_1364
chr1	145165904	145166404	K27ac_lung_1374
chr1	147293431	147294636	K27ac_lung_1390
chr1	150543601	150544101	K27ac_lung_1427
chr1	151519940	151520440	K27ac_lung_1449
chr1	153508776	153509559	K27ac_lung_1455
chr1	154418147	154419007	K27ac_lung_1481
chr1	157994703	157995330	K27ac_lung_1545
chr1	160607221	160607721	K27ac_lung_1575
chr1	162582496	162582996	K27ac_lung_1597
chr1	163292054	163292681	K27ac_lung_1606
chr1	164402537	164403181	K27ac_lung_1621
chr1	164536327	164537068	K27ac_lung_1623
chr1	164567637	164568265	K27ac_lung_1628
chr1	164603715	164604215	K27ac_lung_1631
chr1	170777417	170777917	K27ac_lung_1699
chr1	176686622	176687122	K27ac_lung_1770
chr1	176688293	176689200	K27ac_lung_1771
chr1	176823072	176823572	K27ac_lung_1774
chr1	178306098	178306935	K27ac_lung_1783
chr1	178336992	178337492	K27ac_lung_1786
chr1	180080652	180082194	K27ac_lung_1799
chr1	180980427	180980927	K27ac_lung_1806
chr1	181519275	181520011	K27ac_lung_1812
chr1	183061926	183062426	K27ac_lung_1825
chr1	184875150	184875650	K27ac_lung_1857
chr1	192607265	192608732	K27ac_lung_1912
chr1	192732245	192733334	K27ac_lung_1918
chr1	192744167	192745419	K27ac_lung_1919
chr1	192755356	192756693	K27ac_lung_1921
chr1	193889830	193890330	K27ac_lung_1935
chr1	196066155	196067189	K27ac_lung_1948
chr1	197115931	197116557	K27ac_lung_1954
chr1	198870423	198871048	K27ac_lung_1970
chr1	201419649	201420149	K27ac_lung_1985
chr1	203408999	203409499	K27ac_lung_2034
chr1	203540685	203541315	K27ac_lung_2037
chr1	203798108	203798608	K27ac_lung_2043
chr1	205231724	205232419	K27ac_lung_2060
chr1	205385065	205386390	K27ac_lung_2066
chr1	205738389	205739056	K27ac_lung_2072
chr1	208314619	208315119	K27ac_lung_2098
chr1	214726850	214727350	K27ac_lung_2148
chr1	218471297	218472077	K27ac_lung_2171
chr1	218526097	218526866	K27ac_lung_2175
chr1	218539882	218540382	K27ac_lung_2179
chr1	218692593	218693093	K27ac_lung_2195
chr1	218933559	218934327	K27ac_lung_2204
chr1	219271822	219272322	K27ac_lung_2216
chr1	219540637	219541454	K27ac_lung_2229
chr1	219729361	219729861	K27ac_lung_2234
chr1	220923294	220923794	K27ac_lung_2248
chr1	221014436	221014936	K27ac_lung_2258
chr1	221315088	221316106	K27ac_lung_2265
chr1	221456346	221456846	K27ac_lung_2269
chr1	221475572	221476353	K27ac_lung_2271
chr1	221507655	221508155	K27ac_lung_2273
chr1	221609206	221609853	K27ac_lung_2276
chr1	222762129	222762850	K27ac_lung_2286
chr1	223061256	223061756	K27ac_lung_2292
chr1	223103310	223104301	K27ac_lung_2293
chr1	223143170	223143670	K27ac_lung_2294
chr1	223471651	223472301	K27ac_lung_2297
chr1	224678400	224678900	K27ac_lung_2317
chr1	225632399	225633114	K27ac_lung_2321
chr1	227091740	227092240	K27ac_lung_2351
chr1	227730600	227731231	K27ac_lung_2355
chr1	230987703	230988203	K27ac_lung_2377
chr1	231035617	231036282	K27ac_lung_2384
chr1	231235256	231236900	K27ac_lung_2386
chr1	233004683	233005458	K27ac_lung_2415
chr1	233476858	233477640	K27ac_lung_2418
chr1	235487367	235488121	K27ac_lung_2466
chr1	242309870	242311421	K27ac_lung_2500
chr1	244376463	244376963	K27ac_lung_2511
chr1	244822711	244823211	K27ac_lung_2518
chr1	246728321	246728821	K27ac_lung_2540
chr1	246743487	246744113	K27ac_lung_2542
chr1	246772528	246773172	K27ac_lung_2544
chr10	359419	359919	K27ac_lung_2552
chr10	1399925	1400425	K27ac_lung_2563
chr10	3281168	3281832	K27ac_lung_2568
chr10	3324192	3324956	K27ac_lung_2570
chr10	3405005	3405910	K27ac_lung_2572
chr10	3520064	3520699	K27ac_lung_2580
chr10	4320365	4322418	K27ac_lung_2610
chr10	7614050	7615599	K27ac_lung_2639
chr10	7647265	7647765	K27ac_lung_2641
chr10	10199121	10200047	K27ac_lung_2647
chr10	10870710	10871342	K27ac_lung_2657
chr10	13858899	13859674	K27ac_lung_2688
chr10	14799343	14800548	K27ac_lung_2706
chr10	18955417	18955917	K27ac_lung_2750
chr10	19538672	19539172	K27ac_lung_2757
chr10	20391063	20391827	K27ac_lung_2767
chr10	21217050	21217994	K27ac_lung_2777
chr10	21388315	21389977	K27ac_lung_2780
chr10	22944077	22945331	K27ac_lung_2814
chr10	27771671	27772171	K27ac_lung_2845
chr10	29132900	29134039	K27ac_lung_2859
chr10	29194305	29195082	K27ac_lung_2866
chr10	29330308	29331302	K27ac_lung_2872
chr10	29391312	29391812	K27ac_lung_2873
chr10	29492542	29493306	K27ac_lung_2876
chr10	30276825	30277325	K27ac_lung_2891
chr10	30282915	30283541	K27ac_lung_2892
chr10	30299675	30301250	K27ac_lung_2893
chr10	31228479	31229724	K27ac_lung_2905
chr10	31362705	31363205	K27ac_lung_2911
chr10	31363814	31364484	K27ac_lung_2912
chr10	31445856	31446356	K27ac_lung_2915
chr10	33798597	33799097	K27ac_lung_2935
chr10	43820230	43820730	K27ac_lung_2971
chr10	47050116	47050616	K27ac_lung_2994
chr10	47083874	47084374	K27ac_lung_2995
chr10	48442690	48443190	K27ac_lung_2997
chr10	48621687	48622313	K27ac_lung_2999
chr10	48724560	48725198	K27ac_lung_3002
chr10	49613349	49614190	K27ac_lung_3006
chr10	54248425	54248925	K27ac_lung_3048
chr10	54333200	54334443	K27ac_lung_3050
chr10	54359483	54359983	K27ac_lung_3052
chr10	55367670	55368170	K27ac_lung_3064
chr10	60403044	60403672	K27ac_lung_3092
chr10	60536197	60536824	K27ac_lung_3100
chr10	60538827	60539327	K27ac_lung_3101
chr10	60972267	60972767	K27ac_lung_3109
chr10	61059459	61063203	K27ac_lung_3117
chr10	61319318	61320075	K27ac_lung_3129
chr10	61378510	61379208	K27ac_lung_3134
chr10	63630298	63630936	K27ac_lung_3167
chr10	63701483	63701983	K27ac_lung_3173
chr10	63712203	63712703	K27ac_lung_3175
chr10	63751761	63752616	K27ac_lung_3179
chr10	65333784	65334284	K27ac_lung_3213
chr10	67607448	67607948	K27ac_lung_3230
chr10	70043026	70044938	K27ac_lung_3245
chr10	70326171	70326808	K27ac_lung_3251
chr10	76709962	76710462	K27ac_lung_3323
chr10	77736456	77737798	K27ac_lung_3355
chr10	77991979	77993716	K27ac_lung_3365
chr10	78318016	78319097	K27ac_lung_3374
chr10	78426927	78427707	K27ac_lung_3375
chr10	78538428	78539117	K27ac_lung_3377
chr10	78782801	78783586	K27ac_lung_3386
chr10	78832795	78833622	K27ac_lung_3387
chr10	78840321	78841300	K27ac_lung_3388
chr10	79812649	79813275	K27ac_lung_3399
chr10	80543765	80544408	K27ac_lung_3418
chr10	85031819	85032612	K27ac_lung_3460
chr10	89291635	89292514	K27ac_lung_3483
chr10	89379463	89380098	K27ac_lung_3488
chr10	89802526	89803284	K27ac_lung_3495
chr10	89982480	89982980	K27ac_lung_3499
chr10	90626212	90626712	K27ac_lung_3507
chr10	90629780	90630602	K27ac_lung_3508
chr10	90692695	90693324	K27ac_lung_3517
chr10	90761792	90762292	K27ac_lung_3521
chr10	91262894	91263394	K27ac_lung_3545
chr10	92066417	92066917	K27ac_lung_3559
chr10	93273202	93273702	K27ac_lung_3570
chr10	94949928	94950699	K27ac_lung_3588
chr10	97641279	97641779	K27ac_lung_3627
chr10	98042705	98044184	K27ac_lung_3631
chr10	98176595	98177639	K27ac_lung_3634
chr10	98392172	98393075	K27ac_lung_3635
chr10	99299852	99300352	K27ac_lung_3645
chr10	100710522	100712861	K27ac_lung_3659
chr10	101609393	101609893	K27ac_lung_3666
chr10	102295949	102296449	K27ac_lung_3678
chr10	105430801	105431301	K27ac_lung_3715
chr10	105648653	105649153	K27ac_lung_3720
chr10	106151392	106151892	K27ac_lung_3735
chr10	107746457	107747220	K27ac_lung_3739
chr10	111042066	111042566	K27ac_lung_3746
chr10	111718729	111719229	K27ac_lung_3751
chr10	112627232	112628032	K27ac_lung_3790
chr10	115465600	115466100	K27ac_lung_3817
chr10	117585792	117587570	K27ac_lung_3835
chr10	117734374	117734874	K27ac_lung_3837
chr10	118010575	118011399	K27ac_lung_3840
chr10	120979002	120979502	K27ac_lung_3850
chr10	122810597	122811097	K27ac_lung_3876
chr10	123127180	123127680	K27ac_lung_3885
chr10	123531299	123533542	K27ac_lung_3897
chr10	128770896	128771396	K27ac_lung_3926
chr11	4628461	4628961	K27ac_lung_3999
chr11	6254999	6255638	K27ac_lung_4005
chr11	6256444	6256944	K27ac_lung_4006
chr11	7608128	7608628	K27ac_lung_4022
chr11	8890444	8890944	K27ac_lung_4034
chr11	10715710	10716210	K27ac_lung_4059
chr11	11466315	11467791	K27ac_lung_4082
chr11	12436371	12437903	K27ac_lung_4094
chr11	12439838	12440338	K27ac_lung_4095
chr11	12664253	12664753	K27ac_lung_4102
chr11	12748782	12749282	K27ac_lung_4111
chr11	12888225	12889032	K27ac_lung_4120
chr11	14095686	14096186	K27ac_lung_4124
chr11	15795956	15796456	K27ac_lung_4134
chr11	15986767	15988478	K27ac_lung_4142
chr11	16173717	16174217	K27ac_lung_4149
chr11	19699031	19699685	K27ac_lung_4183
chr11	22906179	22906679	K27ac_lung_4199
chr11	23247820	23248320	K27ac_lung_4201
chr11	26686072	26686572	K27ac_lung_4221
chr11	30959778	30960567	K27ac_lung_4246
chr11	31083487	31083987	K27ac_lung_4250
chr11	33071687	33072187	K27ac_lung_4261
chr11	34208419	34209051	K27ac_lung_4277
chr11	34847539	34848456	K27ac_lung_4287
chr11	36812449	36812949	K27ac_lung_4320
chr11	39436067	39436848	K27ac_lung_4334
chr11	44623880	44624380	K27ac_lung_4361
chr11	45229290	45229790	K27ac_lung_4375
chr11	45519427	45520354	K27ac_lung_4384
chr11	47128249	47129840	K27ac_lung_4412
chr11	47130494	47132399	K27ac_lung_4413
chr11	62248029	62248529	K27ac_lung_4479
chr11	62306251	62306751	K27ac_lung_4481
chr11	67615727	67616227	K27ac_lung_4553
chr11	75981677	75982177	K27ac_lung_4659
chr11	76223020	76223649	K27ac_lung_4662
chr11	78501309	78501809	K27ac_lung_4693
chr11	78568385	78569901	K27ac_lung_4699
chr11	81549960	81551239	K27ac_lung_4714
chr11	81552204	81553635	K27ac_lung_4715
chr11	82342737	82343519	K27ac_lung_4722
chr11	83244625	83245125	K27ac_lung_4734
chr11	85752414	85752914	K27ac_lung_4754
chr11	86556455	86557680	K27ac_lung_4768
chr11	88117369	88118178	K27ac_lung_4787
chr11	88154930	88155742	K27ac_lung_4789
chr11	91526034	91526726	K27ac_lung_4806
chr11	91895622	91896122	K27ac_lung_4812
chr11	94543548	94544048	K27ac_lung_4845
chr11	94565428	94566606	K27ac_lung_4846
chr11	94974421	94975188	K27ac_lung_4853
chr11	95288348	95290011	K27ac_lung_4859
chr11	95778111	95778878	K27ac_lung_4871
chr11	95795842	95796470	K27ac_lung_4876
chr11	95800757	95801727	K27ac_lung_4877
chr11	95945629	95946813	K27ac_lung_4895
chr11	95998314	95998814	K27ac_lung_4904
chr11	96949554	96950054	K27ac_lung_4919
chr11	99553191	99553691	K27ac_lung_4925
chr11	101567839	101568566	K27ac_lung_4941
chr11	102069457	102069957	K27ac_lung_4955
chr11	102138663	102139299	K27ac_lung_4956
chr11	106832526	106833026	K27ac_lung_5001
chr11	106860660	106861160	K27ac_lung_5003
chr11	108534940	108535440	K27ac_lung_5016
chr11	108605114	108605948	K27ac_lung_5018
chr11	111079574	111080761	K27ac_lung_5035
chr11	111428162	111428662	K27ac_lung_5040
chr11	111476379	111477004	K27ac_lung_5044
chr11	113216607	113217279	K27ac_lung_5066
chr11	116657780	116658280	K27ac_lung_5097
chr11	118186822	118187322	K27ac_lung_5112
chr11	120388797	120389561	K27ac_lung_5143
chr11	121112868	121113368	K27ac_lung_5147
chr11	122451946	122452578	K27ac_lung_5166
chr11	122542324	122543119	K27ac_lung_5168
chr11	122687172	122688067	K27ac_lung_5179
chr11	123092057	123092898	K27ac_lung_5189
chr11	124822465	124823792	K27ac_lung_5200
chr11	124961289	124961789	K27ac_lung_5202
chr11	124982125	124982625	K27ac_lung_5204
chr11	125261283	125261929	K27ac_lung_5218
chr11	130352328	130353364	K27ac_lung_5270
chr11	130471133	130472685	K27ac_lung_5275
chr11	130579756	130581401	K27ac_lung_5283
chr11	130588778	130589653	K27ac_lung_5284
chr11	130600879	130601379	K27ac_lung_5286
chr11	130648985	130649927	K27ac_lung_5290
chr11	130710377	130710877	K27ac_lung_5292
chr11	130762606	130763106	K27ac_lung_5293
chr12	1866891	1867391	K27ac_lung_5322
chr12	1868347	1868847	K27ac_lung_5323
chr12	6727649	6729242	K27ac_lung_5380
chr12	6869412	6869912	K27ac_lung_5385
chr12	6937203	6938158	K27ac_lung_5391
chr12	7097649	7098149	K27ac_lung_5400
chr12	8298932	8299557	K27ac_lung_5412
chr12	9273294	9273919	K27ac_lung_5416
chr12	9275799	9276875	K27ac_lung_5417
chr12	9277525	9278025	K27ac_lung_5418
chr12	9278620	9279450	K27ac_lung_5419
chr12	9409528	9410028	K27ac_lung_5422
chr12	9434954	9435609	K27ac_lung_5423
chr12	9740960	9741460	K27ac_lung_5426
chr12	11864732	11865232	K27ac_lung_5450
chr12	11967668	11968168	K27ac_lung_5455
chr12	12586461	12587120	K27ac_lung_5463
chr12	13044687	13045314	K27ac_lung_5479
chr12	13301463	13301963	K27ac_lung_5483
chr12	13687491	13687991	K27ac_lung_5491
chr12	15047953	15048453	K27ac_lung_5515
chr12	15723863	15724363	K27ac_lung_5521
chr12	19701162	19701662	K27ac_lung_5543
chr12	23909501	23910001	K27ac_lung_5581
chr12	24901075	24903951	K27ac_lung_5600
chr12	24905163	24906415	K27ac_lung_5601
chr12	24911714	24912817	K27ac_lung_5603
chr12	25429351	25429976	K27ac_lung_5609
chr12	26963251	26963751	K27ac_lung_5622
chr12	27605725	27606353	K27ac_lung_5632
chr12	31275918	31276418	K27ac_lung_5656
chr12	45700554	45701054	K27ac_lung_5707
chr12	50059019	50059519	K27ac_lung_5763
chr12	50092082	50092582	K27ac_lung_5764
chr12	50595575	50596277	K27ac_lung_5776
chr12	53358423	53358923	K27ac_lung_5811
chr12	53470788	53471288	K27ac_lung_5816
chr12	54667712	54668212	K27ac_lung_5848
chr12	56924557	56925198	K27ac_lung_5899
chr12	58532466	58533105	K27ac_lung_5939
chr12	58719426	58720194	K27ac_lung_5941
chr12	59460015	59460515	K27ac_lung_5953
chr12	65804124	65804624	K27ac_lung_5993
chr12	65932322	65933739	K27ac_lung_5998
chr12	67021575	67022226	K27ac_lung_6026
chr12	68616528	68617028	K27ac_lung_6036
chr12	69175072	69175791	K27ac_lung_6042
chr12	69903066	69903816	K27ac_lung_6057
chr12	70214890	70215390	K27ac_lung_6065
chr12	75964287	75964919	K27ac_lung_6099
chr12	75975395	75976064	K27ac_lung_6100
chr12	76127439	76127939	K27ac_lung_6107
chr12	76229155	76230060	K27ac_lung_6109
chr12	78412402	78413042	K27ac_lung_6130
chr12	78800186	78800979	K27ac_lung_6131
chr12	80195375	80196067	K27ac_lung_6138
chr12	80266609	80267237	K27ac_lung_6139
chr12	81600081	81600934	K27ac_lung_6163
chr12	82483101	82483601	K27ac_lung_6164
chr12	88536683	88537437	K27ac_lung_6211
chr12	89645472	89646098	K27ac_lung_6224
chr12	89858469	89858969	K27ac_lung_6235
chr12	90084519	90085019	K27ac_lung_6238
chr12	90175806	90176441	K27ac_lung_6239
chr12	90293069	90293881	K27ac_lung_6242
chr12	90389835	90390475	K27ac_lung_6247
chr12	91448079	91448759	K27ac_lung_6265
chr12	93336927	93338101	K27ac_lung_6308
chr12	93806757	93807257	K27ac_lung_6316
chr12	95146731	95148143	K27ac_lung_6339
chr12	95163320	95164470	K27ac_lung_6340
chr12	95290122	95290622	K27ac_lung_6344
chr12	95710206	95710706	K27ac_lung_6352
chr12	96242482	96242982	K27ac_lung_6355
chr12	96513917	96515533	K27ac_lung_6359
chr12	96766369	96766869	K27ac_lung_6362
chr12	99535697	99536329	K27ac_lung_6394
chr12	101194454	101195134	K27ac_lung_6400
chr12	101894775	101897187	K27ac_lung_6402
chr12	102821149	102821776	K27ac_lung_6412
chr12	102862264	102863049	K27ac_lung_6414
chr12	105114561	105115192	K27ac_lung_6436
chr12	108840713	108841505	K27ac_lung_6469
chr12	109003791	109004291	K27ac_lung_6472
chr12	109823633	109824588	K27ac_lung_6486
chr12	110183121	110183758	K27ac_lung_6491
chr12	111052226	111052726	K27ac_lung_6501
chr12	112620803	112621303	K27ac_lung_6512
chr12	113658176	113658676	K27ac_lung_6517
chr12	114337168	114337668	K27ac_lung_6519
chr12	115126078	115126578	K27ac_lung_6547
chr12	115431208	115431708	K27ac_lung_6558
chr12	116651515	116652140	K27ac_lung_6579
chr12	116732722	116733222	K27ac_lung_6586
chr12	116737587	116738541	K27ac_lung_6587
chr12	118620502	118621002	K27ac_lung_6599
chr12	118710013	118710651	K27ac_lung_6601
chr12	118770981	118771481	K27ac_lung_6603
chr12	118774584	118776202	K27ac_lung_6604
chr12	119623691	119624191	K27ac_lung_6611
chr12	121204739	121205239	K27ac_lung_6636
chr12	122066308	122066808	K27ac_lung_6646
chr12	123647867	123648367	K27ac_lung_6665
chr12	128824682	128825182	K27ac_lung_6701
chr12	131412731	131413231	K27ac_lung_6708
chr13	20622604	20623104	K27ac_lung_6724
chr13	21649155	21649655	K27ac_lung_6731
chr13	22448450	22450079	K27ac_lung_6735
chr13	24172604	24173104	K27ac_lung_6756
chr13	24185558	24186273	K27ac_lung_6758
chr13	24203566	24204066	K27ac_lung_6760
chr13	24206132	24206632	K27ac_lung_6761
chr13	24208873	24209373	K27ac_lung_6762
chr13	24232258	24233016	K27ac_lung_6766
chr13	24279310	24280242	K27ac_lung_6772
chr13	24318754	24319749	K27ac_lung_6775
chr13	24364111	24364751	K27ac_lung_6779
chr13	24445208	24445708	K27ac_lung_6785
chr13	26615991	26616820	K27ac_lung_6809
chr13	29227215	29227715	K27ac_lung_6820
chr13	31184400	31184900	K27ac_lung_6841
chr13	31421598	31422383	K27ac_lung_6853
chr13	33591484	33591984	K27ac_lung_6892
chr13	35591562	35592062	K27ac_lung_6927
chr13	36304408	36305042	K27ac_lung_6934
chr13	36465673	36466173	K27ac_lung_6936
chr13	36538914	36539972	K27ac_lung_6938
chr13	39211876	39212376	K27ac_lung_6959
chr13	39279809	39280460	K27ac_lung_6963
chr13	39774784	39776342	K27ac_lung_6965
chr13	42136559	42137185	K27ac_lung_6993
chr13	42173409	42174343	K27ac_lung_6995
chr13	42225527	42226027	K27ac_lung_7005
chr13	42240618	42241758	K27ac_lung_7007
chr13	42338207	42339307	K27ac_lung_7010
chr13	42650389	42650889	K27ac_lung_7015
chr13	49227575	49228478	K27ac_lung_7098
chr13	49356613	49357726	K27ac_lung_7106
chr13	49384460	49385540	K27ac_lung_7108
chr13	51161181	51162465	K27ac_lung_7142
chr13	51501712	51502790	K27ac_lung_7146
chr13	51524505	51525005	K27ac_lung_7147
chr13	51571392	51571892	K27ac_lung_7149
chr13	60841768	60842268	K27ac_lung_7203
chr13	62036618	62037118	K27ac_lung_7213
chr13	68751108	68751934	K27ac_lung_7239
chr13	69853153	69853783	K27ac_lung_7244
chr13	69854375	69855002	K27ac_lung_7245
chr13	72042742	72043242	K27ac_lung_7257
chr13	74891659	74892159	K27ac_lung_7297
chr13	76259382	76260194	K27ac_lung_7304
chr13	76959564	76960204	K27ac_lung_7327
chr13	77874671	77875297	K27ac_lung_7340
chr13	78381987	78382487	K27ac_lung_7346
chr13	80812857	80814558	K27ac_lung_7363
chr13	83002431	83002931	K27ac_lung_7370
chr13	85860309	85860809	K27ac_lung_7381
chr13	86071317	86071817	K27ac_lung_7385
chr13	86192552	86193052	K27ac_lung_7388
chr13	88555696	88556196	K27ac_lung_7403
chr13	89857692	89858192	K27ac_lung_7410
chr13	89967596	89968096	K27ac_lung_7412
chr13	92005587	92006671	K27ac_lung_7422
chr13	92477123	92477623	K27ac_lung_7425
chr13	92903813	92904440	K27ac_lung_7430
chr13	95887872	95888551	K27ac_lung_7449
chr13	97895975	97897021	K27ac_lung_7459
chr13	97959568	97960200	K27ac_lung_7464
chr13	97986544	97987044	K27ac_lung_7466
chr13	97991787	97992412	K27ac_lung_7467
chr13	98081815	98082315	K27ac_lung_7469
chr13	98956350	98956850	K27ac_lung_7490
chr13	101093291	101093791	K27ac_lung_7516
chr13	105990590	105991090	K27ac_lung_7531
chr13	107683680	107684669	K27ac_lung_7554
chr13	107686098	107687968	K27ac_lung_7555
chr13	107773020	107773653	K27ac_lung_7558
chr13	113163277	113164378	K27ac_lung_7598
chr13	114842143	114842643	K27ac_lung_7608
chr14	21259125	21259625	K27ac_lung_7624
chr14	21316721	21317221	K27ac_lung_7627
chr14	24840926	24841426	K27ac_lung_7687
chr14	24857979	24858689	K27ac_lung_7688
chr14	25257122	25258814	K27ac_lung_7693
chr14	25449810	25450310	K27ac_lung_7698
chr14	27031634	27032390	K27ac_lung_7706
chr14	31730596	31731666	K27ac_lung_7722
chr14	32036999	32038134	K27ac_lung_7727
chr14	32695254	32695949	K27ac_lung_7736
chr14	34844562	34845062	K27ac_lung_7756
chr14	36215922	36216685	K27ac_lung_7769
chr14	36677038	36678074	K27ac_lung_7775
chr14	36679100	36679725	K27ac_lung_7776
chr14	36973683	36974183	K27ac_lung_7782
chr14	36975449	36977472	K27ac_lung_7783
chr14	36978033	36980764	K27ac_lung_7784
chr14	36981584	36982361	K27ac_lung_7785
chr14	36984799	36985840	K27ac_lung_7786
chr14	36992400	36993433	K27ac_lung_7787
chr14	52119522	52120022	K27ac_lung_7870
chr14	54063666	54064166	K27ac_lung_7916
chr14	54348129	54348629	K27ac_lung_7922
chr14	55191630	55192293	K27ac_lung_7941
chr14	59311432	59311932	K27ac_lung_7982
chr14	59329110	59329610	K27ac_lung_7983
chr14	59772184	59772684	K27ac_lung_7994
chr14	61619446	61620075	K27ac_lung_8011
chr14	62002694	62003987	K27ac_lung_8018
chr14	63938194	63938694	K27ac_lung_8038
chr14	63964657	63965304	K27ac_lung_8039
chr14	66548226	66548726	K27ac_lung_8060
chr14	68463163	68464054	K27ac_lung_8090
chr14	68500064	68500564	K27ac_lung_8092
chr14	68702982	68703629	K27ac_lung_8116
chr14	68739676	68740176	K27ac_lung_8123
chr14	68741118	68741618	K27ac_lung_8124
chr14	68787498	68788273	K27ac_lung_8130
chr14	68812697	68815840	K27ac_lung_8133
chr14	68824445	68824945	K27ac_lung_8136
chr14	68993838	68994736	K27ac_lung_8155
chr14	69474451	69475866	K27ac_lung_8211
chr14	72160229	72164501	K27ac_lung_8236
chr14	73494234	73494734	K27ac_lung_8242
chr14	73894186	73894686	K27ac_lung_8243
chr14	75897610	75898110	K27ac_lung_8284
chr14	75907895	75908994	K27ac_lung_8286
chr14	75922085	75922585	K27ac_lung_8289
chr14	75924144	75924644	K27ac_lung_8290
chr14	76020587	76021087	K27ac_lung_8291
chr14	76329602	76330102	K27ac_lung_8301
chr14	76353055	76353723	K27ac_lung_8306
chr14	76442731	76443231	K27ac_lung_8309
chr14	77367832	77368332	K27ac_lung_8318
chr14	80052850	80054076	K27ac_lung_8339
chr14	89680376	89680876	K27ac_lung_8383
chr14	91043202	91043702	K27ac_lung_8413
chr14	91113200	91113995	K27ac_lung_8416
chr14	91169725	91170225	K27ac_lung_8419
chr14	92413577	92414204	K27ac_lung_8430
chr14	96655338	96655838	K27ac_lung_8458
chr14	102771640	102772681	K27ac_lung_8488
chr14	104817004	104817504	K27ac_lung_8496
chr15	26023297	26023922	K27ac_lung_8525
chr15	27626658	27628569	K27ac_lung_8528
chr15	27645512	27646012	K27ac_lung_8530
chr15	27940393	27940893	K27ac_lung_8532
chr15	38360518	38361018	K27ac_lung_8590
chr15	39483957	39484457	K27ac_lung_8609
chr15	39721573	39723439	K27ac_lung_8616
chr15	40635077	40636001	K27ac_lung_8636
chr15	40737082	40738648	K27ac_lung_8637
chr15	41137692	41138192	K27ac_lung_8642
chr15	41871347	41871847	K27ac_lung_8651
chr15	47899878	47900378	K27ac_lung_8699
chr15	54202363	54203162	K27ac_lung_8747
chr15	56970816	56971316	K27ac_lung_8768
chr15	57511024	57511524	K27ac_lung_8784
chr15	57520624	57521124	K27ac_lung_8786
chr15	57599356	57599856	K27ac_lung_8790
chr15	59737375	59738022	K27ac_lung_8821
chr15	65377747	65378470	K27ac_lung_8903
chr15	68215790	68216290	K27ac_lung_8958
chr15	68379808	68380308	K27ac_lung_8961
chr15	68396700	68397200	K27ac_lung_8962
chr15	69176867	69177367	K27ac_lung_8989
chr15	69615891	69616757	K27ac_lung_8994
chr15	69686276	69686776	K27ac_lung_8995
chr15	70053649	70054284	K27ac_lung_9002
chr15	70315131	70315631	K27ac_lung_9005
chr15	70447334	70447834	K27ac_lung_9009
chr15	70943189	70943689	K27ac_lung_9014
chr15	71053437	71053937	K27ac_lung_9020
chr15	71787424	71787924	K27ac_lung_9034
chr15	71820771	71822487	K27ac_lung_9035
chr15	71889954	71890798	K27ac_lung_9036
chr15	73287285	73287785	K27ac_lung_9048
chr15	77515383	77516045	K27ac_lung_9085
chr15	77618966	77619466	K27ac_lung_9088
chr15	80785913	80788021	K27ac_lung_9123
chr15	80794986	80795797	K27ac_lung_9124
chr15	80798939	80799439	K27ac_lung_9126
chr15	85591240	85592007	K27ac_lung_9155
chr15	87892552	87893635	K27ac_lung_9175
chr15	90040207	90040832	K27ac_lung_9186
chr15	90948559	90949059	K27ac_lung_9202
chr15	93106749	93107249	K27ac_lung_9219
chr15	93178146	93178646	K27ac_lung_9220
chr15	93212556	93213056	K27ac_lung_9224
chr15	93438357	93438857	K27ac_lung_9234
chr15	95950572	95951072	K27ac_lung_9257
chr15	96530523	96531944	K27ac_lung_9267
chr15	96550055	96550555	K27ac_lung_9269
chr15	96636191	96636691	K27ac_lung_9271
chr15	99507969	99508598	K27ac_lung_9307
chr16	2519044	2519544	K27ac_lung_9345
chr16	4002111	4002744	K27ac_lung_9354
chr16	11072883	11074511	K27ac_lung_9377
chr16	11208821	11209321	K27ac_lung_9386
chr16	11439792	11440292	K27ac_lung_9400
chr16	11874510	11875010	K27ac_lung_9408
chr16	14297194	14297694	K27ac_lung_9422
chr16	15050638	15051138	K27ac_lung_9428
chr16	15766205	15767379	K27ac_lung_9431
chr16	15886642	15887142	K27ac_lung_9432
chr16	16190243	16190743	K27ac_lung_9436
chr16	17398626	17399126	K27ac_lung_9439
chr16	19355374	19356627	K27ac_lung_9452
chr16	23869086	23870085	K27ac_lung_9477
chr16	24959076	24959712	K27ac_lung_9483
chr16	27340469	27340969	K27ac_lung_9487
chr16	28223649	28224149	K27ac_lung_9492
chr16	29254465	29255091	K27ac_lung_9499
chr16	29273605	29274105	K27ac_lung_9501
chr16	29339171	29339808	K27ac_lung_9505
chr16	48427897	48428538	K27ac_lung_9563
chr16	50230550	50231273	K27ac_lung_9578
chr16	50531868	50532649	K27ac_lung_9580
chr16	53803496	53803996	K27ac_lung_9596
chr16	53809965	53810682	K27ac_lung_9597
chr16	64932434	64933067	K27ac_lung_9656
chr16	65692119	65692918	K27ac_lung_9670
chr16	66160513	66161281	K27ac_lung_9683
chr16	66284695	66286117	K27ac_lung_9688
chr16	66288271	66288771	K27ac_lung_9689
chr16	66642745	66643245	K27ac_lung_9696
chr16	67449824	67450324	K27ac_lung_9707
chr16	68692609	68693109	K27ac_lung_9718
chr16	71815147	71816054	K27ac_lung_9746
chr16	72972956	72973456	K27ac_lung_9769
chr16	72978718	72979218	K27ac_lung_9770
chr16	73018866	73019366	K27ac_lung_9772
chr16	73179396	73180021	K27ac_lung_9786
chr16	73213895	73214526	K27ac_lung_9793
chr16	73318508	73319458	K27ac_lung_9798
chr16	73398300	73398800	K27ac_lung_9802
chr16	73399515	73400819	K27ac_lung_9803
chr16	73648520	73649020	K27ac_lung_9815
chr16	73910218	73911292	K27ac_lung_9819
chr16	74087486	74088447	K27ac_lung_9825
chr16	74257742	74258242	K27ac_lung_9830
chr16	74309158	74309658	K27ac_lung_9832
chr16	75788368	75789122	K27ac_lung_9849
chr16	76783523	76784023	K27ac_lung_9852
chr16	77922500	77923000	K27ac_lung_9864
chr16	78291874	78292566	K27ac_lung_9873
chr16	78310871	78311371	K27ac_lung_9874
chr16	81616926	81617426	K27ac_lung_9909
chr16	84430635	84431135	K27ac_lung_9920
chr16	84566493	84567149	K27ac_lung_9922
chr16	84628679	84629179	K27ac_lung_9924
chr16	86540435	86540935	K27ac_lung_9960
chr16	87906076	87906576	K27ac_lung_9975
chr17	2565169	2565669	K27ac_lung_10040
chr17	2777912	2778601	K27ac_lung_10041
chr17	3814850	3815615	K27ac_lung_10043
chr17	6507193	6507693	K27ac_lung_10057
chr17	9121324	9121824	K27ac_lung_10109
chr17	10058677	10059326	K27ac_lung_10122
chr17	12013645	12014145	K27ac_lung_10130
chr17	13411060	13411692	K27ac_lung_10142
chr17	13486469	13486969	K27ac_lung_10146
chr17	15254896	15255396	K27ac_lung_10162
chr17	18991716	18992216	K27ac_lung_10222
chr17	27720442	27721108	K27ac_lung_10275
chr17	28036532	28037032	K27ac_lung_10276
chr17	28062001	28062626	K27ac_lung_10278
chr17	31270524	31271177	K27ac_lung_10300
chr17	33454397	33454897	K27ac_lung_10304
chr17	38689968	38690468	K27ac_lung_10362
chr17	40583753	40584253	K27ac_lung_10380
chr17	41276170	41276807	K27ac_lung_10395
chr17	44276793	44277293	K27ac_lung_10438
chr17	45922546	45923046	K27ac_lung_10462
chr17	46434160	46434796	K27ac_lung_10472
chr17	46438532	46439821	K27ac_lung_10474
chr17	46440515	46441426	K27ac_lung_10475
chr17	46465883	46466383	K27ac_lung_10476
chr17	46473070	46473570	K27ac_lung_10478
chr17	46572924	46573424	K27ac_lung_10481
chr17	47069637	47070299	K27ac_lung_10493
chr17	47867016	47867516	K27ac_lung_10503
chr17	47912737	47914438	K27ac_lung_10504
chr17	54110948	54112024	K27ac_lung_10558
chr17	55983065	55983565	K27ac_lung_10588
chr17	56462671	56463171	K27ac_lung_10611
chr17	56470117	56470617	K27ac_lung_10612
chr17	56490343	56491308	K27ac_lung_10615
chr17	58219834	58220334	K27ac_lung_10640
chr17	58326343	58326843	K27ac_lung_10641
chr17	59085403	59085903	K27ac_lung_10655
chr17	59289008	59289508	K27ac_lung_10670
chr17	59294655	59295479	K27ac_lung_10671
chr17	59332486	59332986	K27ac_lung_10675
chr17	59380021	59380653	K27ac_lung_10682
chr17	59384161	59385536	K27ac_lung_10683
chr17	59527734	59528234	K27ac_lung_10691
chr17	59528947	59530819	K27ac_lung_10692
chr17	59535294	59535794	K27ac_lung_10693
chr17	59536381	59539225	K27ac_lung_10694
chr17	60877408	60877908	K27ac_lung_10704
chr17	63694004	63694504	K27ac_lung_10740
chr17	63781588	63782088	K27ac_lung_10743
chr17	65692096	65692596	K27ac_lung_10758
chr17	66380558	66381340	K27ac_lung_10765
chr17	67443827	67444485	K27ac_lung_10776
chr17	68070438	68070938	K27ac_lung_10781
chr17	68275194	68275821	K27ac_lung_10783
chr17	69724323	69725089	K27ac_lung_10804
chr17	71772258	71774213	K27ac_lung_10830
chr17	73179144	73179644	K27ac_lung_10841
chr17	74537400	74537900	K27ac_lung_10860
chr17	74627533	74628033	K27ac_lung_10861
chr17	74640887	74641387	K27ac_lung_10863
chr17	75167970	75168470	K27ac_lung_10874
chr17	80851083	80851716	K27ac_lung_10916
chr17	81183933	81184584	K27ac_lung_10921
chr18	353747	354247	K27ac_lung_10927
chr18	497629	498129	K27ac_lung_10937
chr18	518078	518578	K27ac_lung_10939
chr18	519201	519960	K27ac_lung_10940
chr18	593524	594259	K27ac_lung_10947
chr18	609870	612509	K27ac_lung_10950
chr18	820900	821400	K27ac_lung_10955
chr18	1016550	1017050	K27ac_lung_10957
chr18	6541356	6541856	K27ac_lung_10990
chr18	6558419	6559249	K27ac_lung_10992
chr18	6634736	6636165	K27ac_lung_10997
chr18	6650522	6651022	K27ac_lung_11000
chr18	8627940	8628440	K27ac_lung_11028
chr18	9428865	9429365	K27ac_lung_11040
chr18	9437397	9438022	K27ac_lung_11042
chr18	9619236	9619861	K27ac_lung_11048
chr18	10838682	10840128	K27ac_lung_11087
chr18	10848012	10848652	K27ac_lung_11089
chr18	10852845	10853345	K27ac_lung_11091
chr18	11042415	11043173	K27ac_lung_11097
chr18	11268894	11269650	K27ac_lung_11104
chr18	11410175	11411068	K27ac_lung_11105
chr18	11978904	11979404	K27ac_lung_11114
chr18	19659833	19660333	K27ac_lung_11141
chr18	19971851	19972351	K27ac_lung_11155
chr18	20915267	20916118	K27ac_lung_11176
chr18	20916626	20917126	K27ac_lung_11177
chr18	21361483	21361983	K27ac_lung_11181
chr18	22240076	22240797	K27ac_lung_11184
chr18	22676350	22677565	K27ac_lung_11192
chr18	23040102	23041026	K27ac_lung_11201
chr18	23385332	23385976	K27ac_lung_11203
chr18	29843954	29844454	K27ac_lung_11225
chr18	35092289	35092942	K27ac_lung_11270
chr18	37426688	37427188	K27ac_lung_11285
chr18	37745614	37746114	K27ac_lung_11286
chr18	37838881	37839779	K27ac_lung_11288
chr18	41461860	41462360	K27ac_lung_11308
chr18	42288819	42289452	K27ac_lung_11312
chr18	42412503	42413003	K27ac_lung_11320
chr18	46601195	46602139	K27ac_lung_11362
chr18	47256570	47257070	K27ac_lung_11374
chr18	48234400	48235055	K27ac_lung_11380
chr18	55983152	55983652	K27ac_lung_11447
chr18	57154913	57155413	K27ac_lung_11461
chr18	57272834	57274240	K27ac_lung_11470
chr18	57326578	57327235	K27ac_lung_11471
chr18	57341982	57343300	K27ac_lung_11473
chr18	57856178	57856678	K27ac_lung_11478
chr18	60908826	60909326	K27ac_lung_11495
chr18	61088419	61089061	K27ac_lung_11497
chr18	65177158	65177863	K27ac_lung_11503
chr18	66465020	66465682	K27ac_lung_11512
chr18	67284366	67285218	K27ac_lung_11520
chr18	67293392	67294458	K27ac_lung_11521
chr18	72063061	72063561	K27ac_lung_11545
chr18	72702467	72702967	K27ac_lung_11548
chr18	73266197	73266697	K27ac_lung_11561
chr18	73453095	73453595	K27ac_lung_11565
chr18	73673407	73674338	K27ac_lung_11573
chr18	73762584	73763393	K27ac_lung_11574
chr18	73764070	73764570	K27ac_lung_11575
chr18	73766887	73767387	K27ac_lung_11576
chr18	73978200	73979160	K27ac_lung_11581
chr18	74030000	74031531	K27ac_lung_11582
chr18	74133389	74134148	K27ac_lung_11584
chr18	74248304	74248804	K27ac_lung_11596
chr18	74258749	74259515	K27ac_lung_11597
chr18	74556432	74556932	K27ac_lung_11602
chr18	77954853	77955353	K27ac_lung_11613
chr18	77967951	77968451	K27ac_lung_11615
chr19	2782289	2782789	K27ac_lung_11633
chr19	3458353	3458853	K27ac_lung_11643
chr19	4046171	4046799	K27ac_lung_11651
chr19	5292858	5293358	K27ac_lung_11656
chr19	8528617	8529117	K27ac_lung_11691
chr19	10862594	10863094	K27ac_lung_11713
chr19	10974230	10974730	K27ac_lung_11715
chr19	11038500	11039000	K27ac_lung_11716
chr19	13094021	13094521	K27ac_lung_11748
chr19	14277739	14278408	K27ac_lung_11773
chr19	16151899	16152399	K27ac_lung_11787
chr19	16735384	16736153	K27ac_lung_11796
chr19	18399186	18399686	K27ac_lung_11811
chr19	20163363	20163991	K27ac_lung_11838
chr19	21687504	21688004	K27ac_lung_11849
chr19	22035052	22035552	K27ac_lung_11852
chr19	32073596	32074224	K27ac_lung_11867
chr19	32104654	32105457	K27ac_lung_11868
chr19	32199751	32200422	K27ac_lung_11871
chr19	32308984	32309484	K27ac_lung_11876
chr19	32404012	32404644	K27ac_lung_11880
chr19	32454977	32455740	K27ac_lung_11883
chr19	32504866	32505366	K27ac_lung_11885
chr19	32508034	32509041	K27ac_lung_11886
chr19	34375177	34375677	K27ac_lung_11893
chr19	34816409	34817191	K27ac_lung_11897
chr19	35920547	35921047	K27ac_lung_11907
chr19	37743042	37743542	K27ac_lung_11937
chr19	38183371	38184309	K27ac_lung_11946
chr19	39389487	39390115	K27ac_lung_11968
chr19	39833982	39834482	K27ac_lung_11975
chr19	42388676	42389176	K27ac_lung_12022
chr19	44715785	44716285	K27ac_lung_12053
chr19	46942554	46943054	K27ac_lung_12092
chr19	48949473	48950109	K27ac_lung_12116
chr19	52452695	52453195	K27ac_lung_12171
chr19	54049588	54050652	K27ac_lung_12192
chr19	54972321	54973242	K27ac_lung_12201
chr19	55796130	55796630	K27ac_lung_12205
chr19	57999733	58000375	K27ac_lung_12239
chr19	58011844	58012480	K27ac_lung_12240
chr19	59068879	59069504	K27ac_lung_12257
chr2	139699	140442	K27ac_lung_12266
chr2	143363	143999	K27ac_lung_12267
chr2	1721454	1722083	K27ac_lung_12278
chr2	2604032	2604799	K27ac_lung_12284
chr2	6322190	6322690	K27ac_lung_12316
chr2	6324335	6324835	K27ac_lung_12317
chr2	8598097	8598880	K27ac_lung_12337
chr2	11451034	11451534	K27ac_lung_12365
chr2	18594878	18595378	K27ac_lung_12423
chr2	18649131	18649763	K27ac_lung_12424
chr2	19172507	19173497	K27ac_lung_12439
chr2	20576587	20578930	K27ac_lung_12470
chr2	20582663	20583384	K27ac_lung_12471
chr2	21584609	21585109	K27ac_lung_12483
chr2	23510599	23511099	K27ac_lung_12490
chr2	26890550	26891050	K27ac_lung_12524
chr2	29341138	29341638	K27ac_lung_12563
chr2	30573476	30574315	K27ac_lung_12568
chr2	30809652	30810511	K27ac_lung_12583
chr2	36556394	36556894	K27ac_lung_12626
chr2	37995904	37996970	K27ac_lung_12653
chr2	39963385	39964672	K27ac_lung_12699
chr2	42128511	42129011	K27ac_lung_12720
chr2	42140537	42141037	K27ac_lung_12721
chr2	43315785	43316285	K27ac_lung_12773
chr2	43745302	43745802	K27ac_lung_12800
chr2	43839887	43841333	K27ac_lung_12807
chr2	43869832	43871413	K27ac_lung_12811
chr2	43971944	43972444	K27ac_lung_12813
chr2	46164905	46166640	K27ac_lung_12829
chr2	46237378	46237878	K27ac_lung_12833
chr2	46398405	46398905	K27ac_lung_12841
chr2	46400206	46400876	K27ac_lung_12842
chr2	46976170	46976670	K27ac_lung_12863
chr2	47215012	47215512	K27ac_lung_12870
chr2	47398429	47399458	K27ac_lung_12876
chr2	49167720	49168220	K27ac_lung_12898
chr2	52820709	52821936	K27ac_lung_12906
chr2	54434357	54434998	K27ac_lung_12918
chr2	54556227	54556899	K27ac_lung_12920
chr2	54659389	54660015	K27ac_lung_12926
chr2	55496579	55497079	K27ac_lung_12949
chr2	58442805	58443481	K27ac_lung_12968
chr2	58459901	58461288	K27ac_lung_12969
chr2	59522852	59523830	K27ac_lung_12975
chr2	62900495	62901266	K27ac_lung_13011
chr2	64279429	64279929	K27ac_lung_13017
chr2	64333533	64334033	K27ac_lung_13018
chr2	64495716	64496619	K27ac_lung_13024
chr2	64860081	64860581	K27ac_lung_13030
chr2	64874577	64875077	K27ac_lung_13033
chr2	64951454	64951954	K27ac_lung_13035
chr2	65935467	65935967	K27ac_lung_13049
chr2	67074093	67074732	K27ac_lung_13079
chr2	67075539	67077627	K27ac_lung_13080
chr2	67517753	67518253	K27ac_lung_13105
chr2	67805671	67806572	K27ac_lung_13125
chr2	67807360	67807860	K27ac_lung_13126
chr2	68171406	68172208	K27ac_lung_13137
chr2	68428436	68429198	K27ac_lung_13140
chr2	68693450	68693950	K27ac_lung_13145
chr2	69158644	69159391	K27ac_lung_13150
chr2	69160005	69160799	K27ac_lung_13151
chr2	73645839	73646339	K27ac_lung_13189
chr2	76496041	76496818	K27ac_lung_13213
chr2	80180012	80181054	K27ac_lung_13226
chr2	83708934	83709434	K27ac_lung_13238
chr2	84058705	84059205	K27ac_lung_13242
chr2	100575560	100576234	K27ac_lung_13335
chr2	100577815	100578466	K27ac_lung_13336
chr2	100722835	100723335	K27ac_lung_13339
chr2	100857878	100858942	K27ac_lung_13341
chr2	101495797	101496424	K27ac_lung_13344
chr2	101539589	101540089	K27ac_lung_13345
chr2	102703827	102704765	K27ac_lung_13375
chr2	102746767	102747402	K27ac_lung_13382
chr2	105654803	105655303	K27ac_lung_13395
chr2	106378629	106379129	K27ac_lung_13400
chr2	106730878	106731571	K27ac_lung_13401
chr2	109239342	109240112	K27ac_lung_13415
chr2	109247621	109248121	K27ac_lung_13416
chr2	109381764	109382264	K27ac_lung_13418
chr2	109551900	109552400	K27ac_lung_13419
chr2	110103329	110103829	K27ac_lung_13421
chr2	111706573	111707333	K27ac_lung_13436
chr2	115163671	115164171	K27ac_lung_13460
chr2	116127627	116128127	K27ac_lung_13465
chr2	120409758	120410383	K27ac_lung_13480
chr2	120633431	120633931	K27ac_lung_13484
chr2	120771461	120772659	K27ac_lung_13485
chr2	120773910	120774410	K27ac_lung_13486
chr2	120824028	120824528	K27ac_lung_13487
chr2	121626048	121626686	K27ac_lung_13496
chr2	121916115	121916615	K27ac_lung_13499
chr2	122207594	122210316	K27ac_lung_13501
chr2	122211055	122212429	K27ac_lung_13502
chr2	122216656	122217599	K27ac_lung_13504
chr2	127791453	127791953	K27ac_lung_13529
chr2	134282558	134283751	K27ac_lung_13561
chr2	134513652	134514646	K27ac_lung_13565
chr2	135130383	135130883	K27ac_lung_13569
chr2	138614996	138615496	K27ac_lung_13581
chr2	142942765	142943265	K27ac_lung_13598
chr2	144254999	144257499	K27ac_lung_13612
chr2	144258447	144259363	K27ac_lung_13613
chr2	144260558	144261283	K27ac_lung_13614
chr2	144263612	144264112	K27ac_lung_13616
chr2	144490606	144491106	K27ac_lung_13635
chr2	144534283	144536550	K27ac_lung_13640
chr2	144828387	144829600	K27ac_lung_13657
chr2	144874044	144874697	K27ac_lung_13660
chr2	145163769	145164269	K27ac_lung_13673
chr2	145284771	145285934	K27ac_lung_13692
chr2	145294052	145295316	K27ac_lung_13693
chr2	145295910	145297502	K27ac_lung_13694
chr2	145298313	145299039	K27ac_lung_13695
chr2	145407885	145408385	K27ac_lung_13704
chr2	145534322	145534822	K27ac_lung_13706
chr2	145551744	145553125	K27ac_lung_13707
chr2	145782607	145783918	K27ac_lung_13722
chr2	145824170	145824829	K27ac_lung_13724
chr2	145849577	145850207	K27ac_lung_13725
chr2	145866066	145866693	K27ac_lung_13726
chr2	147757992	147759935	K27ac_lung_13772
chr2	147807175	147807675	K27ac_lung_13774
chr2	149955708	149956510	K27ac_lung_13794
chr2	150508714	150509214	K27ac_lung_13801
chr2	150509940	150510440	K27ac_lung_13802
chr2	150599829	150600482	K27ac_lung_13806
chr2	150898521	150899239	K27ac_lung_13810
chr2	152589801	152590301	K27ac_lung_13827
chr2	152624827	152625550	K27ac_lung_13828
chr2	152681696	152682196	K27ac_lung_13831
chr2	153039576	153040821	K27ac_lung_13835
chr2	153474085	153474585	K27ac_lung_13848
chr2	153475131	153475631	K27ac_lung_13849
chr2	159048166	159048666	K27ac_lung_13869
chr2	159147531	159148167	K27ac_lung_13871
chr2	159406996	159407496	K27ac_lung_13876
chr2	160996283	160996783	K27ac_lung_13898
chr2	162940452	162941754	K27ac_lung_13933
chr2	163146823	163147323	K27ac_lung_13936
chr2	165550538	165551038	K27ac_lung_13954
chr2	165864867	165865497	K27ac_lung_13958
chr2	167000859	167001532	K27ac_lung_13964
chr2	167190806	167191701	K27ac_lung_13965
chr2	167310966	167311629	K27ac_lung_13967
chr2	167347214	167347714	K27ac_lung_13968
chr2	167469477	167470104	K27ac_lung_13974
chr2	168613288	168613788	K27ac_lung_13987
chr2	168715709	168716340	K27ac_lung_13989
chr2	172480783	172481749	K27ac_lung_14014
chr2	173451121	173451883	K27ac_lung_14017
chr2	174095985	174096827	K27ac_lung_14026
chr2	175765879	175766379	K27ac_lung_14050
chr2	176354144	176354807	K27ac_lung_14058
chr2	177594715	177595719	K27ac_lung_14066
chr2	188431165	188431665	K27ac_lung_14130
chr2	189955474	189955974	K27ac_lung_14159
chr2	190392061	190392689	K27ac_lung_14179
chr2	191114966	191115603	K27ac_lung_14198
chr2	192035685	192036185	K27ac_lung_14225
chr2	192038113	192038781	K27ac_lung_14227
chr2	192130728	192131228	K27ac_lung_14235
chr2	192238759	192239525	K27ac_lung_14242
chr2	192249720	192250496	K27ac_lung_14244
chr2	192306083	192306733	K27ac_lung_14245
chr2	192373203	192373703	K27ac_lung_14251
chr2	192377264	192378034	K27ac_lung_14252
chr2	197094890	197095598	K27ac_lung_14281
chr2	198126822	198127322	K27ac_lung_14292
chr2	198710153	198710968	K27ac_lung_14305
chr2	201112264	201113186	K27ac_lung_14326
chr2	202265782	202266560	K27ac_lung_14343
chr2	202879849	202880349	K27ac_lung_14356
chr2	202980870	202981370	K27ac_lung_14361
chr2	203282882	203283732	K27ac_lung_14365
chr2	204647837	204648337	K27ac_lung_14379
chr2	204973478	204973978	K27ac_lung_14384
chr2	204981072	204981572	K27ac_lung_14385
chr2	205025284	205025784	K27ac_lung_14387
chr2	205034029	205034529	K27ac_lung_14388
chr2	205102842	205103342	K27ac_lung_14391
chr2	205230822	205231463	K27ac_lung_14395
chr2	205402944	205403746	K27ac_lung_14399
chr2	205472316	205473386	K27ac_lung_14400
chr2	205637161	205637943	K27ac_lung_14406
chr2	206227608	206228239	K27ac_lung_14416
chr2	206273888	206274388	K27ac_lung_14419
chr2	206650430	206651073	K27ac_lung_14436
chr2	208430265	208431519	K27ac_lung_14455
chr2	210805847	210807229	K27ac_lung_14471
chr2	211044656	211045156	K27ac_lung_14478
chr2	211527490	211527990	K27ac_lung_14484
chr2	216393382	216394012	K27ac_lung_14503
chr2	216467675	216468175	K27ac_lung_14506
chr2	216523808	216524436	K27ac_lung_14514
chr2	216527561	216528061	K27ac_lung_14515
chr2	216748965	216749465	K27ac_lung_14535
chr2	218096169	218096933	K27ac_lung_14562
chr2	218771819	218772579	K27ac_lung_14592
chr2	218882957	218883582	K27ac_lung_14603
chr2	222392626	222393322	K27ac_lung_14645
chr2	223274603	223275232	K27ac_lung_14653
chr2	223836090	223836590	K27ac_lung_14664
chr2	223965769	223966269	K27ac_lung_14667
chr2	225862635	225863135	K27ac_lung_14686
chr2	226202214	226202846	K27ac_lung_14688
chr2	227499707	227500521	K27ac_lung_14705
chr2	227503217	227503717	K27ac_lung_14706
chr2	227524351	227526097	K27ac_lung_14711
chr2	229410649	229411149	K27ac_lung_14726
chr2	229441082	229441582	K27ac_lung_14728
chr2	229552189	229552815	K27ac_lung_14732
chr2	229553489	229553989	K27ac_lung_14733
chr2	235039536	235040036	K27ac_lung_14764
chr2	235335713	235336213	K27ac_lung_14768
chr2	235541866	235542366	K27ac_lung_14772
chr2	235588158	235588658	K27ac_lung_14773
chr2	235749416	235750045	K27ac_lung_14775
chr2	235913858	235914358	K27ac_lung_14782
chr2	236325044	236326305	K27ac_lung_14785
chr2	238349513	238350013	K27ac_lung_14828
chr2	240963633	240964133	K27ac_lung_14849
chr2	242319106	242319606	K27ac_lung_14855
chr2	242698632	242699132	K27ac_lung_14858
chr20	6246173	6246673	K27ac_lung_14891
chr20	6685073	6686171	K27ac_lung_14900
chr20	8475231	8475731	K27ac_lung_14910
chr20	10700779	10702102	K27ac_lung_14927
chr20	13422560	13423060	K27ac_lung_14954
chr20	13510251	13510892	K27ac_lung_14957
chr20	13717337	13717837	K27ac_lung_14965
chr20	19692893	19694257	K27ac_lung_15003
chr20	22536710	22538252	K27ac_lung_15026
chr20	24817459	24820143	K27ac_lung_15046
chr20	30073025	30073525	K27ac_lung_15057
chr20	30083890	30084516	K27ac_lung_15058
chr20	30172993	30173645	K27ac_lung_15060
chr20	30950478	30951159	K27ac_lung_15078
chr20	32496993	32498015	K27ac_lung_15086
chr20	33999927	34000427	K27ac_lung_15101
chr20	36452152	36452652	K27ac_lung_15126
chr20	41263953	41265125	K27ac_lung_15155
chr20	43175174	43175935	K27ac_lung_15169
chr20	45501576	45502076	K27ac_lung_15190
chr20	45543292	45544479	K27ac_lung_15191
chr20	45671227	45671727	K27ac_lung_15193
chr20	46189554	46190054	K27ac_lung_15202
chr20	46758763	46759263	K27ac_lung_15205
chr20	47400730	47401230	K27ac_lung_15211
chr20	48063571	48064220	K27ac_lung_15218
chr20	48875971	48876753	K27ac_lung_15228
chr20	48928595	48930371	K27ac_lung_15233
chr20	49062942	49063442	K27ac_lung_15243
chr20	49363283	49363783	K27ac_lung_15249
chr20	50114503	50115003	K27ac_lung_15263
chr20	50917919	50919487	K27ac_lung_15276
chr20	51079845	51080345	K27ac_lung_15278
chr20	51095036	51096368	K27ac_lung_15279
chr20	51293663	51294163	K27ac_lung_15280
chr20	52216357	52216857	K27ac_lung_15294
chr20	52278852	52279352	K27ac_lung_15300
chr20	52550780	52551616	K27ac_lung_15315
chr20	53142792	53143692	K27ac_lung_15322
chr20	53241504	53242442	K27ac_lung_15323
chr20	53270243	53271842	K27ac_lung_15324
chr20	55002781	55003536	K27ac_lung_15334
chr20	55004190	55006564	K27ac_lung_15335
chr20	55007597	55009446	K27ac_lung_15336
chr20	56414188	56414815	K27ac_lung_15349
chr20	56704920	56705547	K27ac_lung_15351
chr20	57818321	57819254	K27ac_lung_15367
chr20	57868352	57868991	K27ac_lung_15368
chr20	58639396	58639896	K27ac_lung_15371
chr21	16241007	16241507	K27ac_lung_15387
chr21	18566568	18567068	K27ac_lung_15412
chr21	18586948	18587448	K27ac_lung_15413
chr21	19378865	19379662	K27ac_lung_15417
chr21	23747896	23748878	K27ac_lung_15431
chr21	26754502	26755128	K27ac_lung_15446
chr21	28508306	28508806	K27ac_lung_15472
chr21	28942461	28943771	K27ac_lung_15485
chr21	35750743	35751474	K27ac_lung_15557
chr21	38311259	38311759	K27ac_lung_15583
chr21	40300914	40302413	K27ac_lung_15613
chr21	40426535	40427715	K27ac_lung_15625
chr21	43388865	43389506	K27ac_lung_15643
chr21	44970149	44970649	K27ac_lung_15675
chr21	44983076	44983576	K27ac_lung_15676
chr22	18439641	18441400	K27ac_lung_15710
chr22	26067782	26068282	K27ac_lung_15763
chr22	27769516	27770016	K27ac_lung_15779
chr22	29412704	29413204	K27ac_lung_15816
chr22	32943097	32943740	K27ac_lung_15860
chr22	38568220	38568991	K27ac_lung_15934
chr22	40929745	40930245	K27ac_lung_15976
chr22	41069771	41070666	K27ac_lung_15978
chr22	43331287	43331787	K27ac_lung_16006
chr22	45148976	45150448	K27ac_lung_16020
chr22	50574928	50575562	K27ac_lung_16045
chr3	3602755	3603603	K27ac_lung_16064
chr3	4467497	4468166	K27ac_lung_16065
chr3	4557378	4557878	K27ac_lung_16069
chr3	10499993	10500493	K27ac_lung_16125
chr3	11626802	11627562	K27ac_lung_16137
chr3	11659924	11660682	K27ac_lung_16144
chr3	14167098	14167598	K27ac_lung_16162
chr3	14992140	14992640	K27ac_lung_16178
chr3	16332187	16332687	K27ac_lung_16194
chr3	16501968	16502826	K27ac_lung_16207
chr3	18014444	18014944	K27ac_lung_16220
chr3	20098354	20098854	K27ac_lung_16230
chr3	23523735	23524235	K27ac_lung_16255
chr3	24127295	24128201	K27ac_lung_16265
chr3	24169604	24170104	K27ac_lung_16267
chr3	24403113	24404192	K27ac_lung_16271
chr3	24805173	24806427	K27ac_lung_16276
chr3	25128575	25129075	K27ac_lung_16283
chr3	28503845	28504499	K27ac_lung_16311
chr3	28505308	28505808	K27ac_lung_16312
chr3	28977570	28978300	K27ac_lung_16321
chr3	29105981	29107093	K27ac_lung_16322
chr3	29140151	29140916	K27ac_lung_16324
chr3	29474551	29475336	K27ac_lung_16333
chr3	29495751	29496251	K27ac_lung_16336
chr3	29884972	29885472	K27ac_lung_16346
chr3	30685430	30685930	K27ac_lung_16364
chr3	31135106	31136087	K27ac_lung_16373
chr3	31391743	31392243	K27ac_lung_16378
chr3	31540282	31541200	K27ac_lung_16382
chr3	36932151	36934027	K27ac_lung_16427
chr3	37745508	37746008	K27ac_lung_16451
chr3	44088619	44089244	K27ac_lung_16505
chr3	44090109	44090904	K27ac_lung_16506
chr3	45052982	45053628	K27ac_lung_16514
chr3	45566448	45566948	K27ac_lung_16517
chr3	46930772	46931272	K27ac_lung_16527
chr3	49065795	49066295	K27ac_lung_16552
chr3	53309139	53309639	K27ac_lung_16587
chr3	55501262	55502171	K27ac_lung_16604
chr3	56036562	56037062	K27ac_lung_16614
chr3	59649173	59649839	K27ac_lung_16637
chr3	59981243	59982637	K27ac_lung_16644
chr3	64090571	64091071	K27ac_lung_16666
chr3	64143241	64144964	K27ac_lung_16669
chr3	64148487	64149769	K27ac_lung_16671
chr3	64427574	64429272	K27ac_lung_16698
chr3	64545079	64547772	K27ac_lung_16706
chr3	65131184	65132557	K27ac_lung_16721
chr3	65801495	65801995	K27ac_lung_16727
chr3	69057894	69058394	K27ac_lung_16752
chr3	69425368	69426147	K27ac_lung_16761
chr3	69450595	69451095	K27ac_lung_16762
chr3	69491715	69495262	K27ac_lung_16766
chr3	69608369	69609267	K27ac_lung_16768
chr3	69610110	69610610	K27ac_lung_16769
chr3	69611946	69612830	K27ac_lung_16770
chr3	71012506	71013006	K27ac_lung_16782
chr3	77450445	77450945	K27ac_lung_16887
chr3	79411942	79412442	K27ac_lung_16915
chr3	86836071	86836929	K27ac_lung_16947
chr3	87151311	87152128	K27ac_lung_16953
chr3	87367120	87368808	K27ac_lung_16955
chr3	87382139	87383230	K27ac_lung_16957
chr3	89411606	89412235	K27ac_lung_16967
chr3	89453991	89454491	K27ac_lung_16970
chr3	89523807	89524307	K27ac_lung_16972
chr3	89542642	89543737	K27ac_lung_16973
chr3	99036900	99037400	K27ac_lung_17001
chr3	99811022	99811522	K27ac_lung_17029
chr3	100755295	100756187	K27ac_lung_17040
chr3	101557931	101558581	K27ac_lung_17054
chr3	105517575	105518075	K27ac_lung_17076
chr3	106142237	106143243	K27ac_lung_17095
chr3	106144090	106145356	K27ac_lung_17096
chr3	106529511	106530011	K27ac_lung_17104
chr3	106917640	106918267	K27ac_lung_17111
chr3	110826380	110826880	K27ac_lung_17143
chr3	111392731	111393231	K27ac_lung_17144
chr3	111451125	111451625	K27ac_lung_17145
chr3	112372618	112373118	K27ac_lung_17159
chr3	118665175	118665675	K27ac_lung_17205
chr3	119035251	119035751	K27ac_lung_17208
chr3	119249590	119250443	K27ac_lung_17215
chr3	119420871	119421515	K27ac_lung_17217
chr3	119895504	119896784	K27ac_lung_17221
chr3	121661670	121662456	K27ac_lung_17234
chr3	122188091	122188591	K27ac_lung_17236
chr3	122677242	122677742	K27ac_lung_17239
chr3	122696240	122696740	K27ac_lung_17240
chr3	123266045	123266676	K27ac_lung_17245
chr3	123353576	123354203	K27ac_lung_17247
chr3	123441467	123442733	K27ac_lung_17253
chr3	123492284	123493620	K27ac_lung_17255
chr3	123507630	123508341	K27ac_lung_17257
chr3	123669949	123670586	K27ac_lung_17258
chr3	123671903	123672403	K27ac_lung_17259
chr3	123979073	123980282	K27ac_lung_17262
chr3	125989299	125989939	K27ac_lung_17285
chr3	125994030	125994824	K27ac_lung_17286
chr3	126762333	126763127	K27ac_lung_17291
chr3	127842957	127843457	K27ac_lung_17296
chr3	127947767	127948417	K27ac_lung_17298
chr3	128267605	128268105	K27ac_lung_17301
chr3	129761621	129762599	K27ac_lung_17317
chr3	132756393	132756893	K27ac_lung_17339
chr3	132989231	132991738	K27ac_lung_17345
chr3	133994942	133997056	K27ac_lung_17356
chr3	133998560	133999311	K27ac_lung_17357
chr3	141101637	141102137	K27ac_lung_17409
chr3	142313412	142313912	K27ac_lung_17425
chr3	143469981	143470906	K27ac_lung_17431
chr3	146023917	146024417	K27ac_lung_17459
chr3	146024976	146025476	K27ac_lung_17460
chr3	146116530	146117030	K27ac_lung_17464
chr3	146222142	146222642	K27ac_lung_17468
chr3	146254378	146254878	K27ac_lung_17473
chr3	148688847	148689474	K27ac_lung_17492
chr3	149684316	149684955	K27ac_lung_17504
chr3	149860053	149860808	K27ac_lung_17511
chr3	149902225	149902725	K27ac_lung_17513
chr3	149950820	149951320	K27ac_lung_17515
chr3	149955134	149955764	K27ac_lung_17517
chr3	150028668	150029299	K27ac_lung_17523
chr3	151298709	151299209	K27ac_lung_17545
chr3	151779048	151779548	K27ac_lung_17562
chr3	151933578	151934078	K27ac_lung_17564
chr3	151992498	151993131	K27ac_lung_17566
chr3	152163209	152163963	K27ac_lung_17582
chr3	152165443	152165943	K27ac_lung_17583
chr3	152171715	152172215	K27ac_lung_17584
chr3	153012835	153016543	K27ac_lung_17595
chr3	153384337	153384837	K27ac_lung_17601
chr3	154495545	154496445	K27ac_lung_17606
chr3	154498081	154498872	K27ac_lung_17607
chr3	154820766	154822442	K27ac_lung_17608
chr3	154823343	154823843	K27ac_lung_17609
chr3	158449135	158449779	K27ac_lung_17644
chr3	158500339	158500839	K27ac_lung_17646
chr3	159351792	159352292	K27ac_lung_17648
chr3	159516516	159518000	K27ac_lung_17652
chr3	160989043	160989799	K27ac_lung_17663
chr3	165268346	165268846	K27ac_lung_17685
chr3	166550325	166550825	K27ac_lung_17692
chr3	168709585	168710085	K27ac_lung_17713
chr3	169027103	169027860	K27ac_lung_17726
chr3	169257480	169257980	K27ac_lung_17737
chr3	169712034	169712534	K27ac_lung_17747
chr3	171581323	171582212	K27ac_lung_17766
chr3	174013406	174013906	K27ac_lung_17788
chr3	174691421	174692058	K27ac_lung_17793
chr3	177247759	177248259	K27ac_lung_17824
chr3	177542648	177543148	K27ac_lung_17840
chr3	177623361	177623861	K27ac_lung_17841
chr3	177780686	177782051	K27ac_lung_17846
chr3	177788051	177790403	K27ac_lung_17847
chr3	178031697	178032197	K27ac_lung_17854
chr3	178302916	178303416	K27ac_lung_17860
chr3	178568463	178569103	K27ac_lung_17866
chr3	182990679	182991179	K27ac_lung_17895
chr3	186604177	186604677	K27ac_lung_17940
chr3	187929777	187930682	K27ac_lung_17956
chr3	187937022	187938001	K27ac_lung_17957
chr3	191093894	191094520	K27ac_lung_17982
chr3	191099219	191099866	K27ac_lung_17983
chr3	191188662	191189162	K27ac_lung_17984
chr3	193841838	193842561	K27ac_lung_18004
chr3	194001067	194001840	K27ac_lung_18011
chr3	196238111	196238611	K27ac_lung_18027
chr4	1186217	1186847	K27ac_lung_18048
chr4	1212166	1212666	K27ac_lung_18049
chr4	5529397	5530024	K27ac_lung_18066
chr4	11599513	11600277	K27ac_lung_18106
chr4	15251197	15251697	K27ac_lung_18114
chr4	16036638	16037138	K27ac_lung_18125
chr4	17074113	17074613	K27ac_lung_18136
chr4	18646326	18646826	K27ac_lung_18144
chr4	18692996	18693496	K27ac_lung_18147
chr4	19188797	19189578	K27ac_lung_18160
chr4	20653360	20654001	K27ac_lung_18183
chr4	22502523	22503023	K27ac_lung_18188
chr4	24802474	24803237	K27ac_lung_18202
chr4	25797049	25797681	K27ac_lung_18207
chr4	26436312	26436812	K27ac_lung_18221
chr4	26873230	26874004	K27ac_lung_18227
chr4	26993240	26994408	K27ac_lung_18231
chr4	30744159	30744659	K27ac_lung_18245
chr4	34535121	34535932	K27ac_lung_18276
chr4	34677599	34678758	K27ac_lung_18279
chr4	35759872	35760372	K27ac_lung_18283
chr4	36603423	36603923	K27ac_lung_18287
chr4	38180453	38180953	K27ac_lung_18295
chr4	38283330	38283830	K27ac_lung_18296
chr4	38367307	38370105	K27ac_lung_18298
chr4	40704609	40705109	K27ac_lung_18330
chr4	40770843	40771343	K27ac_lung_18333
chr4	40933693	40934325	K27ac_lung_18334
chr4	40964198	40964827	K27ac_lung_18335
chr4	41433600	41434100	K27ac_lung_18341
chr4	41507996	41508691	K27ac_lung_18345
chr4	41657498	41658385	K27ac_lung_18350
chr4	45843433	45844544	K27ac_lung_18370
chr4	45848375	45848875	K27ac_lung_18371
chr4	47883806	47884306	K27ac_lung_18376
chr4	48700179	48701510	K27ac_lung_18381
chr4	52711189	52711689	K27ac_lung_18385
chr4	53101451	53102124	K27ac_lung_18388
chr4	57280465	57281115	K27ac_lung_18433
chr4	65019818	65020318	K27ac_lung_18469
chr4	70553898	70554525	K27ac_lung_18483
chr4	70612918	70613774	K27ac_lung_18487
chr4	70618759	70619514	K27ac_lung_18488
chr4	70620773	70621273	K27ac_lung_18489
chr4	70624820	70625320	K27ac_lung_18490
chr4	70625940	70626770	K27ac_lung_18491
chr4	70639225	70639725	K27ac_lung_18493
chr4	70640238	70642634	K27ac_lung_18494
chr4	70643286	70643957	K27ac_lung_18495
chr4	70644967	70645916	K27ac_lung_18496
chr4	70718934	70719898	K27ac_lung_18503
chr4	70744682	70745311	K27ac_lung_18506
chr4	71057367	71058296	K27ac_lung_18514
chr4	71780089	71780589	K27ac_lung_18525
chr4	72105067	72105567	K27ac_lung_18532
chr4	72255105	72255605	K27ac_lung_18539
chr4	72433846	72434492	K27ac_lung_18546
chr4	77871965	77872592	K27ac_lung_18602
chr4	77912308	77912808	K27ac_lung_18605
chr4	78075170	78076022	K27ac_lung_18611
chr4	79573605	79574105	K27ac_lung_18629
chr4	80572856	80573356	K27ac_lung_18634
chr4	83348880	83349380	K27ac_lung_18662
chr4	88759554	88760195	K27ac_lung_18702
chr4	90686556	90687454	K27ac_lung_18722
chr4	90708395	90710459	K27ac_lung_18725
chr4	90747078	90747578	K27ac_lung_18728
chr4	94221968	94222468	K27ac_lung_18748
chr4	95198166	95198847	K27ac_lung_18756
chr4	100222612	100223112	K27ac_lung_18796
chr4	100242503	100243311	K27ac_lung_18798
chr4	100273771	100274271	K27ac_lung_18800
chr4	100676523	100677154	K27ac_lung_18811
chr4	103384627	103385262	K27ac_lung_18821
chr4	103613331	103614082	K27ac_lung_18827
chr4	103685480	103686260	K27ac_lung_18831
chr4	105385710	105386663	K27ac_lung_18841
chr4	106113162	106113662	K27ac_lung_18849
chr4	111335953	111336453	K27ac_lung_18885
chr4	114317241	114318211	K27ac_lung_18909
chr4	115012013	115012513	K27ac_lung_18923
chr4	115648931	115649431	K27ac_lung_18927
chr4	120542295	120542795	K27ac_lung_18962
chr4	120576212	120577041	K27ac_lung_18968
chr4	120578125	120578625	K27ac_lung_18969
chr4	120614126	120614626	K27ac_lung_18975
chr4	120655836	120656469	K27ac_lung_18977
chr4	120985207	120985707	K27ac_lung_18984
chr4	121030336	121030836	K27ac_lung_18986
chr4	121237738	121238238	K27ac_lung_18988
chr4	121978546	121979046	K27ac_lung_18998
chr4	121979634	121980265	K27ac_lung_18999
chr4	122151555	122152417	K27ac_lung_19010
chr4	122485568	122486211	K27ac_lung_19013
chr4	123007398	123008624	K27ac_lung_19022
chr4	124594380	124594880	K27ac_lung_19046
chr4	124627619	124628119	K27ac_lung_19049
chr4	124791493	124791993	K27ac_lung_19058
chr4	125400130	125400630	K27ac_lung_19073
chr4	126354742	126355565	K27ac_lung_19085
chr4	127465209	127465709	K27ac_lung_19108
chr4	127659904	127660404	K27ac_lung_19110
chr4	127819460	127820427	K27ac_lung_19111
chr4	128024289	128025386	K27ac_lung_19113
chr4	128367276	128367913	K27ac_lung_19114
chr4	131400137	131400948	K27ac_lung_19138
chr4	138396453	138397126	K27ac_lung_19160
chr4	138507687	138508187	K27ac_lung_19164
chr4	138660735	138661364	K27ac_lung_19172
chr4	138662068	138663110	K27ac_lung_19173
chr4	140076139	140076639	K27ac_lung_19194
chr4	141006261	141007020	K27ac_lung_19230
chr4	148083905	148084708	K27ac_lung_19298
chr4	149352300	149352800	K27ac_lung_19317
chr4	151955888	151956521	K27ac_lung_19329
chr4	152096082	152097516	K27ac_lung_19332
chr4	152122969	152123469	K27ac_lung_19335
chr4	152150104	152150740	K27ac_lung_19344
chr4	153803629	153804258	K27ac_lung_19354
chr4	154708615	154709115	K27ac_lung_19372
chr4	157062326	157062826	K27ac_lung_19401
chr4	157211856	157212356	K27ac_lung_19409
chr4	157333471	157335486	K27ac_lung_19413
chr4	157872470	157872970	K27ac_lung_19423
chr4	158047578	158048078	K27ac_lung_19427
chr4	159588010	159588664	K27ac_lung_19436
chr4	169597921	169598566	K27ac_lung_19484
chr4	170101375	170102000	K27ac_lung_19513
chr4	170109379	170109879	K27ac_lung_19514
chr4	170128492	170129288	K27ac_lung_19515
chr4	170179798	170180449	K27ac_lung_19520
chr4	174168816	174169497	K27ac_lung_19532
chr4	174758498	174758998	K27ac_lung_19537
chr4	177632367	177633201	K27ac_lung_19549
chr4	178490838	178491338	K27ac_lung_19567
chr4	183852627	183853552	K27ac_lung_19595
chr4	184086201	184086832	K27ac_lung_19597
chr4	184276707	184277371	K27ac_lung_19600
chr4	185251723	185252643	K27ac_lung_19621
chr4	188223200	188223825	K27ac_lung_19657
chr4	188336744	188337522	K27ac_lung_19659
chr4	189358702	189359516	K27ac_lung_19664
chr5	849314	849944	K27ac_lung_19672
chr5	955296	956085	K27ac_lung_19674
chr5	4206082	4206582	K27ac_lung_19688
chr5	8695442	8695942	K27ac_lung_19698
chr5	11325735	11326376	K27ac_lung_19714
chr5	17020725	17021795	K27ac_lung_19745
chr5	17064426	17064926	K27ac_lung_19746
chr5	17228305	17229014	K27ac_lung_19753
chr5	17341430	17341930	K27ac_lung_19754
chr5	22754324	22754824	K27ac_lung_19769
chr5	23389276	23390051	K27ac_lung_19771
chr5	25489861	25490973	K27ac_lung_19777
chr5	28375074	28375842	K27ac_lung_19786
chr5	38446479	38447166	K27ac_lung_19866
chr5	38671877	38673186	K27ac_lung_19868
chr5	38683136	38683761	K27ac_lung_19872
chr5	38707787	38708522	K27ac_lung_19875
chr5	38766238	38766988	K27ac_lung_19878
chr5	38776195	38776695	K27ac_lung_19879
chr5	38783353	38783978	K27ac_lung_19881
chr5	39815429	39818502	K27ac_lung_19896
chr5	40361117	40361617	K27ac_lung_19901
chr5	41750421	41750921	K27ac_lung_19915
chr5	42425506	42426133	K27ac_lung_19922
chr5	43358260	43359576	K27ac_lung_19932
chr5	51743095	51744348	K27ac_lung_19958
chr5	51992419	51993067	K27ac_lung_19962
chr5	52330413	52330913	K27ac_lung_19985
chr5	53992439	53994016	K27ac_lung_20000
chr5	55371136	55372086	K27ac_lung_20034
chr5	55396377	55397047	K27ac_lung_20036
chr5	55569500	55570000	K27ac_lung_20040
chr5	55575081	55575787	K27ac_lung_20042
chr5	55577923	55578548	K27ac_lung_20043
chr5	55711275	55712106	K27ac_lung_20050
chr5	56119083	56119583	K27ac_lung_20066
chr5	56131090	56131590	K27ac_lung_20068
chr5	56151505	56152005	K27ac_lung_20070
chr5	56619939	56620439	K27ac_lung_20075
chr5	57138811	57139437	K27ac_lung_20095
chr5	57314829	57315329	K27ac_lung_20099
chr5	57568984	57569629	K27ac_lung_20105
chr5	57783567	57784067	K27ac_lung_20110
chr5	57945161	57945661	K27ac_lung_20111
chr5	60706915	60707684	K27ac_lung_20148
chr5	61070715	61071983	K27ac_lung_20154
chr5	66037554	66038211	K27ac_lung_20191
chr5	66316857	66318930	K27ac_lung_20199
chr5	66329461	66330592	K27ac_lung_20203
chr5	66581627	66584019	K27ac_lung_20217
chr5	66584848	66587768	K27ac_lung_20218
chr5	66596153	66597011	K27ac_lung_20221
chr5	66696551	66697051	K27ac_lung_20223
chr5	66801755	66802255	K27ac_lung_20226
chr5	67350637	67351262	K27ac_lung_20234
chr5	68331592	68332232	K27ac_lung_20246
chr5	71928889	71929389	K27ac_lung_20265
chr5	74870123	74870902	K27ac_lung_20285
chr5	81459631	81460131	K27ac_lung_20348
chr5	81821047	81821547	K27ac_lung_20354
chr5	81954627	81955127	K27ac_lung_20361
chr5	82104221	82104859	K27ac_lung_20367
chr5	84090281	84090781	K27ac_lung_20393
chr5	89602853	89603353	K27ac_lung_20428
chr5	90423713	90424213	K27ac_lung_20438
chr5	91883378	91883878	K27ac_lung_20453
chr5	92049327	92050054	K27ac_lung_20463
chr5	93126970	93127873	K27ac_lung_20511
chr5	93803316	93804091	K27ac_lung_20515
chr5	95977155	95978078	K27ac_lung_20537
chr5	95986669	95988008	K27ac_lung_20538
chr5	97315095	97315595	K27ac_lung_20549
chr5	99699988	99700614	K27ac_lung_20563
chr5	100113428	100113928	K27ac_lung_20574
chr5	104800822	104801322	K27ac_lung_20600
chr5	106659813	106660442	K27ac_lung_20619
chr5	107426673	107427428	K27ac_lung_20641
chr5	110897435	110897935	K27ac_lung_20673
chr5	111014085	111014585	K27ac_lung_20677
chr5	111347235	111348133	K27ac_lung_20689
chr5	111743554	111744054	K27ac_lung_20695
chr5	112441649	112442292	K27ac_lung_20703
chr5	113090611	113091520	K27ac_lung_20715
chr5	115031038	115032625	K27ac_lung_20724
chr5	121296774	121297567	K27ac_lung_20771
chr5	121462429	121463346	K27ac_lung_20775
chr5	121836257	121836757	K27ac_lung_20783
chr5	122426679	122427601	K27ac_lung_20787
chr5	122456700	122457332	K27ac_lung_20790
chr5	122481163	122481663	K27ac_lung_20794
chr5	122490399	122491170	K27ac_lung_20796
chr5	122559542	122560307	K27ac_lung_20802
chr5	122611380	122612020	K27ac_lung_20805
chr5	122622739	122623365	K27ac_lung_20807
chr5	122633205	122633879	K27ac_lung_20808
chr5	122679749	122680249	K27ac_lung_20809
chr5	122904664	122905164	K27ac_lung_20814
chr5	123044626	123045126	K27ac_lung_20815
chr5	124316137	124316637	K27ac_lung_20845
chr5	127003690	127004190	K27ac_lung_20871
chr5	131005202	131005702	K27ac_lung_20890
chr5	134707777	134708277	K27ac_lung_20934
chr5	139038236	139038736	K27ac_lung_20988
chr5	139259324	139259950	K27ac_lung_20991
chr5	140874980	140875781	K27ac_lung_21004
chr5	141201293	141202098	K27ac_lung_21013
chr5	141432851	141433351	K27ac_lung_21018
chr5	141576248	141578037	K27ac_lung_21023
chr5	142292331	142293144	K27ac_lung_21046
chr5	143140027	143140527	K27ac_lung_21077
chr5	144599387	144600172	K27ac_lung_21083
chr5	149234771	149235436	K27ac_lung_21123
chr5	149534480	149535125	K27ac_lung_21130
chr5	149689038	149689538	K27ac_lung_21134
chr5	149706043	149707160	K27ac_lung_21138
chr5	149708085	149708711	K27ac_lung_21139
chr5	149726820	149727320	K27ac_lung_21141
chr5	154006688	154008406	K27ac_lung_21180
chr5	158016223	158016723	K27ac_lung_21211
chr5	158017565	158018065	K27ac_lung_21212
chr5	166721360	166721860	K27ac_lung_21267
chr5	167449285	167449785	K27ac_lung_21272
chr5	167765779	167766675	K27ac_lung_21279
chr5	168274738	168275238	K27ac_lung_21283
chr5	169012124	169012624	K27ac_lung_21293
chr5	170290105	170290765	K27ac_lung_21303
chr5	171283424	171284409	K27ac_lung_21307
chr5	171672492	171672992	K27ac_lung_21313
chr5	171997321	171997821	K27ac_lung_21327
chr5	172075120	172075620	K27ac_lung_21335
chr5	173425095	173426476	K27ac_lung_21364
chr6	675932	676743	K27ac_lung_21402
chr6	777147	777647	K27ac_lung_21407
chr6	1128826	1129594	K27ac_lung_21414
chr6	1396627	1397270	K27ac_lung_21420
chr6	1412248	1412921	K27ac_lung_21421
chr6	5006517	5007017	K27ac_lung_21463
chr6	5084465	5084965	K27ac_lung_21465
chr6	7834120	7834620	K27ac_lung_21493
chr6	9141344	9141980	K27ac_lung_21498
chr6	11226904	11227404	K27ac_lung_21516
chr6	11263718	11264818	K27ac_lung_21520
chr6	11407322	11407822	K27ac_lung_21528
chr6	11710529	11711174	K27ac_lung_21537
chr6	11712110	11712914	K27ac_lung_21538
chr6	12365432	12365932	K27ac_lung_21549
chr6	14035104	14036557	K27ac_lung_21567
chr6	15420885	15421556	K27ac_lung_21589
chr6	15793882	15794382	K27ac_lung_21593
chr6	16969728	16970367	K27ac_lung_21617
chr6	19303847	19304347	K27ac_lung_21633
chr6	21079841	21080341	K27ac_lung_21652
chr6	21454981	21456318	K27ac_lung_21661
chr6	21902906	21903406	K27ac_lung_21678
chr6	21955636	21956289	K27ac_lung_21682
chr6	22152630	22153546	K27ac_lung_21696
chr6	24313826	24314326	K27ac_lung_21730
chr6	26237596	26238632	K27ac_lung_21767
chr6	26244199	26244699	K27ac_lung_21769
chr6	27809732	27810232	K27ac_lung_21810
chr6	33738156	33738783	K27ac_lung_21908
chr6	37190734	37191234	K27ac_lung_21960
chr6	37466762	37467262	K27ac_lung_21966
chr6	37808417	37809165	K27ac_lung_21969
chr6	38943175	38943675	K27ac_lung_21972
chr6	39189625	39190125	K27ac_lung_21978
chr6	39491933	39492579	K27ac_lung_21984
chr6	39533605	39534105	K27ac_lung_21986
chr6	39577168	39578762	K27ac_lung_21989
chr6	42194652	42195337	K27ac_lung_22021
chr6	43045970	43046603	K27ac_lung_22040
chr6	43252249	43253173	K27ac_lung_22051
chr6	43678543	43679177	K27ac_lung_22062
chr6	43715339	43716126	K27ac_lung_22066
chr6	43941947	43942741	K27ac_lung_22076
chr6	46908127	46909479	K27ac_lung_22103
chr6	50169695	50170195	K27ac_lung_22127
chr6	52403711	52404211	K27ac_lung_22137
chr6	52417838	52418338	K27ac_lung_22140
chr6	52735237	52736084	K27ac_lung_22146
chr6	54763212	54763712	K27ac_lung_22161
chr6	55540293	55541305	K27ac_lung_22168
chr6	55544244	55544744	K27ac_lung_22169
chr6	56175501	56176001	K27ac_lung_22185
chr6	56176869	56177754	K27ac_lung_22186
chr6	57045105	57046559	K27ac_lung_22218
chr6	57072951	57073584	K27ac_lung_22219
chr6	62858000	62858629	K27ac_lung_22226
chr6	69438631	69439131	K27ac_lung_22266
chr6	69487928	69488588	K27ac_lung_22267
chr6	70078056	70079233	K27ac_lung_22272
chr6	72103606	72104275	K27ac_lung_22281
chr6	72162634	72163134	K27ac_lung_22286
chr6	76046793	76047925	K27ac_lung_22318
chr6	76622443	76623099	K27ac_lung_22333
chr6	79715166	79715817	K27ac_lung_22339
chr6	80381527	80382285	K27ac_lung_22358
chr6	81677348	81678013	K27ac_lung_22364
chr6	81941690	81942190	K27ac_lung_22367
chr6	84081440	84082738	K27ac_lung_22374
chr6	84091672	84092172	K27ac_lung_22376
chr6	84223587	84224087	K27ac_lung_22377
chr6	86322583	86323083	K27ac_lung_22381
chr6	90539913	90540413	K27ac_lung_22402
chr6	90864288	90864917	K27ac_lung_22409
chr6	90867766	90868266	K27ac_lung_22410
chr6	94075177	94075677	K27ac_lung_22440
chr6	99584750	99585250	K27ac_lung_22460
chr6	101883142	101883642	K27ac_lung_22471
chr6	103108663	103109163	K27ac_lung_22473
chr6	108953348	108953848	K27ac_lung_22501
chr6	109781401	109782343	K27ac_lung_22518
chr6	111302285	111302785	K27ac_lung_22536
chr6	111797955	111798455	K27ac_lung_22540
chr6	112305400	112307900	K27ac_lung_22572
chr6	112615554	112616054	K27ac_lung_22593
chr6	113162971	113164116	K27ac_lung_22608
chr6	113170173	113170830	K27ac_lung_22609
chr6	113677998	113678498	K27ac_lung_22627
chr6	113892671	113893171	K27ac_lung_22635
chr6	113913749	113914249	K27ac_lung_22638
chr6	114267978	114268478	K27ac_lung_22653
chr6	116225566	116226066	K27ac_lung_22662
chr6	116333413	116333913	K27ac_lung_22663
chr6	116648770	116649270	K27ac_lung_22677
chr6	116702960	116703460	K27ac_lung_22679
chr6	116851124	116851624	K27ac_lung_22682
chr6	116891602	116892239	K27ac_lung_22684
chr6	117167342	117167842	K27ac_lung_22690
chr6	117808735	117809544	K27ac_lung_22697
chr6	119610417	119611072	K27ac_lung_22722
chr6	122038184	122038684	K27ac_lung_22739
chr6	122245871	122246371	K27ac_lung_22741
chr6	124463486	124464118	K27ac_lung_22758
chr6	127453066	127453566	K27ac_lung_22778
chr6	128383559	128384059	K27ac_lung_22792
chr6	128385702	128386327	K27ac_lung_22793
chr6	129511078	129512146	K27ac_lung_22813
chr6	131304054	131304930	K27ac_lung_22822
chr6	131382078	131382578	K27ac_lung_22828
chr6	132258869	132259630	K27ac_lung_22832
chr6	133995714	133996214	K27ac_lung_22862
chr6	134980169	134980795	K27ac_lung_22880
chr6	136605472	136605972	K27ac_lung_22893
chr6	137200788	137201288	K27ac_lung_22897
chr6	138099435	138099935	K27ac_lung_22903
chr6	138247632	138248132	K27ac_lung_22907
chr6	138874089	138874725	K27ac_lung_22912
chr6	139004164	139004664	K27ac_lung_22919
chr6	139867602	139868102	K27ac_lung_22937
chr6	139928602	139929102	K27ac_lung_22940
chr6	140190420	140191217	K27ac_lung_22946
chr6	140322560	140323193	K27ac_lung_22956
chr6	142483679	142484179	K27ac_lung_22972
chr6	142553759	142554259	K27ac_lung_22973
chr6	142633769	142634398	K27ac_lung_22978
chr6	142645024	142646732	K27ac_lung_22979
chr6	142649881	142652817	K27ac_lung_22981
chr6	142662970	142663746	K27ac_lung_22985
chr6	142678632	142681200	K27ac_lung_22987
chr6	142681927	142682819	K27ac_lung_22988
chr6	142688021	142690661	K27ac_lung_22989
chr6	142710209	142710709	K27ac_lung_22995
chr6	143778054	143778702	K27ac_lung_23010
chr6	143905467	143905967	K27ac_lung_23012
chr6	144481612	144482112	K27ac_lung_23034
chr6	147831208	147831708	K27ac_lung_23057
chr6	147924740	147925240	K27ac_lung_23058
chr6	147946138	147947487	K27ac_lung_23059
chr6	148170151	148171007	K27ac_lung_23064
chr6	148297709	148298209	K27ac_lung_23070
chr6	148342380	148343321	K27ac_lung_23073
chr6	148457690	148458190	K27ac_lung_23075
chr6	148688308	148688808	K27ac_lung_23080
chr6	148851350	148852129	K27ac_lung_23089
chr6	149279157	149280113	K27ac_lung_23096
chr6	150853418	150854293	K27ac_lung_23117
chr6	151327947	151328447	K27ac_lung_23148
chr6	151501659	151502159	K27ac_lung_23156
chr6	153022953	153023453	K27ac_lung_23174
chr6	154864226	154864856	K27ac_lung_23193
chr6	155757926	155758551	K27ac_lung_23210
chr6	155862742	155863242	K27ac_lung_23212
chr6	155864570	155865414	K27ac_lung_23213
chr6	156697646	156699399	K27ac_lung_23224
chr6	156959046	156959970	K27ac_lung_23228
chr6	157411051	157411551	K27ac_lung_23242
chr6	157443359	157444161	K27ac_lung_23245
chr6	157859052	157859552	K27ac_lung_23250
chr6	157860281	157860781	K27ac_lung_23251
chr6	157940426	157941394	K27ac_lung_23254
chr6	158248783	158249415	K27ac_lung_23264
chr6	158251188	158251823	K27ac_lung_23265
chr6	158332908	158333408	K27ac_lung_23269
chr6	159087064	159089120	K27ac_lung_23283
chr6	159201918	159202418	K27ac_lung_23287
chr6	159250652	159251152	K27ac_lung_23290
chr6	161701679	161702179	K27ac_lung_23305
chr6	161969219	161969719	K27ac_lung_23307
chr7	3954223	3955672	K27ac_lung_23382
chr7	3989211	3989711	K27ac_lung_23383
chr7	4037379	4037879	K27ac_lung_23384
chr7	4038454	4038954	K27ac_lung_23385
chr7	8658545	8659189	K27ac_lung_23420
chr7	9183782	9184282	K27ac_lung_23422
chr7	13869878	13870805	K27ac_lung_23457
chr7	14621116	14621616	K27ac_lung_23467
chr7	15443207	15444239	K27ac_lung_23470
chr7	15554214	15554714	K27ac_lung_23475
chr7	15820358	15820858	K27ac_lung_23484
chr7	15823940	15825143	K27ac_lung_23485
chr7	15876652	15877359	K27ac_lung_23489
chr7	15976895	15977395	K27ac_lung_23494
chr7	16091091	16091591	K27ac_lung_23498
chr7	16518846	16520243	K27ac_lung_23506
chr7	20380709	20381209	K27ac_lung_23541
chr7	21411105	21411605	K27ac_lung_23545
chr7	22254881	22255381	K27ac_lung_23550
chr7	22326026	22326921	K27ac_lung_23552
chr7	22861714	22862214	K27ac_lung_23556
chr7	23471925	23472734	K27ac_lung_23563
chr7	24614013	24614513	K27ac_lung_23572
chr7	26235619	26236119	K27ac_lung_23622
chr7	26448992	26450089	K27ac_lung_23628
chr7	33300697	33301197	K27ac_lung_23713
chr7	33435367	33435867	K27ac_lung_23715
chr7	33470697	33471469	K27ac_lung_23717
chr7	33476589	33477089	K27ac_lung_23719
chr7	33483256	33483896	K27ac_lung_23720
chr7	33505965	33506592	K27ac_lung_23724
chr7	33640318	33641014	K27ac_lung_23732
chr7	33671478	33671978	K27ac_lung_23735
chr7	33838454	33838954	K27ac_lung_23738
chr7	33943312	33943944	K27ac_lung_23743
chr7	34193824	34194504	K27ac_lung_23745
chr7	37250477	37254950	K27ac_lung_23780
chr7	37354894	37355776	K27ac_lung_23783
chr7	37359971	37361198	K27ac_lung_23784
chr7	38217019	38217519	K27ac_lung_23789
chr7	38236491	38237122	K27ac_lung_23791
chr7	39647552	39648052	K27ac_lung_23795
chr7	42872865	42873520	K27ac_lung_23830
chr7	43528111	43528776	K27ac_lung_23834
chr7	45150222	45150722	K27ac_lung_23849
chr7	46450829	46451596	K27ac_lung_23856
chr7	46589912	46590586	K27ac_lung_23863
chr7	47193687	47194463	K27ac_lung_23873
chr7	47371331	47371831	K27ac_lung_23876
chr7	47592270	47592770	K27ac_lung_23884
chr7	47953913	47954569	K27ac_lung_23896
chr7	51305097	51305751	K27ac_lung_23906
chr7	65375290	65376052	K27ac_lung_23945
chr7	66312382	66312882	K27ac_lung_23955
chr7	70225279	70225779	K27ac_lung_23982
chr7	70947599	70948099	K27ac_lung_23985
chr7	77043293	77043793	K27ac_lung_24016
chr7	77073443	77074232	K27ac_lung_24020
chr7	77495788	77496288	K27ac_lung_24027
chr7	79440672	79441172	K27ac_lung_24033
chr7	79692907	79693407	K27ac_lung_24038
chr7	79717001	79718282	K27ac_lung_24040
chr7	79840042	79840542	K27ac_lung_24047
chr7	79892722	79893222	K27ac_lung_24048
chr7	81078687	81079187	K27ac_lung_24068
chr7	81233254	81233754	K27ac_lung_24071
chr7	81334049	81334549	K27ac_lung_24072
chr7	81396035	81396535	K27ac_lung_24074
chr7	81419848	81422236	K27ac_lung_24076
chr7	81645539	81646039	K27ac_lung_24079
chr7	82991540	82992336	K27ac_lung_24091
chr7	83152079	83152579	K27ac_lung_24093
chr7	83154080	83155764	K27ac_lung_24094
chr7	83176755	83177255	K27ac_lung_24097
chr7	83276474	83276974	K27ac_lung_24099
chr7	83425773	83426273	K27ac_lung_24103
chr7	83810966	83811756	K27ac_lung_24115
chr7	83825719	83826219	K27ac_lung_24116
chr7	83885455	83885955	K27ac_lung_24117
chr7	89661830	89662330	K27ac_lung_24151
chr7	90516239	90516739	K27ac_lung_24163
chr7	90764912	90766021	K27ac_lung_24169
chr7	90916794	90918126	K27ac_lung_24177
chr7	90959299	90959799	K27ac_lung_24178
chr7	91464476	91465129	K27ac_lung_24189
chr7	91911994	91912832	K27ac_lung_24196
chr7	92371455	92371955	K27ac_lung_24207
chr7	92400741	92401241	K27ac_lung_24209
chr7	92538875	92539375	K27ac_lung_24217
chr7	92556290	92556790	K27ac_lung_24219
chr7	98736771	98737401	K27ac_lung_24262
chr7	100188039	100188539	K27ac_lung_24282
chr7	100527064	100527958	K27ac_lung_24288
chr7	102559501	102560001	K27ac_lung_24298
chr7	108167142	108168193	K27ac_lung_24335
chr7	111425424	111425924	K27ac_lung_24357
chr7	112440620	112441120	K27ac_lung_24369
chr7	112577513	112578013	K27ac_lung_24370
chr7	114224608	114225108	K27ac_lung_24388
chr7	115389870	115390370	K27ac_lung_24407
chr7	115945405	115946142	K27ac_lung_24413
chr7	116962203	116962703	K27ac_lung_24439
chr7	116964815	116965315	K27ac_lung_24440
chr7	123420286	123420786	K27ac_lung_24498
chr7	124421661	124422161	K27ac_lung_24506
chr7	128102107	128102872	K27ac_lung_24522
chr7	129768928	129769714	K27ac_lung_24538
chr7	133431436	133432232	K27ac_lung_24572
chr7	135749522	135750150	K27ac_lung_24599
chr7	139521334	139521969	K27ac_lung_24636
chr7	139537480	139538113	K27ac_lung_24640
chr7	139571459	139571959	K27ac_lung_24643
chr7	140337570	140338070	K27ac_lung_24656
chr7	143582990	143583490	K27ac_lung_24679
chr7	144167126	144167813	K27ac_lung_24683
chr7	158225926	158226426	K27ac_lung_24745
chr7_gl000195_random	85653	86279	K27ac_lung_24755
chr8	521197	522147	K27ac_lung_24762
chr8	8198076	8198845	K27ac_lung_24809
chr8	8286396	8286896	K27ac_lung_24812
chr8	8319329	8320116	K27ac_lung_24814
chr8	8365596	8366223	K27ac_lung_24816
chr8	8387132	8387775	K27ac_lung_24819
chr8	8402209	8403078	K27ac_lung_24820
chr8	8421313	8421813	K27ac_lung_24823
chr8	8643914	8644414	K27ac_lung_24830
chr8	9628609	9629109	K27ac_lung_24850
chr8	11331857	11332357	K27ac_lung_24854
chr8	11850074	11850574	K27ac_lung_24857
chr8	12345674	12346174	K27ac_lung_24858
chr8	16155593	16156711	K27ac_lung_24901
chr8	16570683	16571183	K27ac_lung_24906
chr8	17361776	17362415	K27ac_lung_24914
chr8	17993183	17993809	K27ac_lung_24929
chr8	18238549	18239049	K27ac_lung_24931
chr8	18549498	18549998	K27ac_lung_24936
chr8	18776096	18776596	K27ac_lung_24943
chr8	18975557	18976229	K27ac_lung_24948
chr8	19148704	19149337	K27ac_lung_24951
chr8	19869841	19870341	K27ac_lung_24956
chr8	22461534	22462034	K27ac_lung_24979
chr8	23897215	23897899	K27ac_lung_24996
chr8	24206987	24207877	K27ac_lung_25001
chr8	24208575	24209591	K27ac_lung_25002
chr8	25816296	25816796	K27ac_lung_25011
chr8	25847752	25848252	K27ac_lung_25012
chr8	26161995	26162495	K27ac_lung_25017
chr8	26473187	26473687	K27ac_lung_25024
chr8	27413956	27414760	K27ac_lung_25032
chr8	28346879	28347676	K27ac_lung_25049
chr8	28657044	28657836	K27ac_lung_25052
chr8	28667797	28668934	K27ac_lung_25054
chr8	29622520	29623657	K27ac_lung_25063
chr8	30295993	30296493	K27ac_lung_25083
chr8	37517897	37518397	K27ac_lung_25120
chr8	38872005	38874033	K27ac_lung_25162
chr8	38875052	38875679	K27ac_lung_25163
chr8	38876247	38877224	K27ac_lung_25164
chr8	39943930	39944564	K27ac_lung_25168
chr8	40381473	40382852	K27ac_lung_25173
chr8	41199776	41200276	K27ac_lung_25179
chr8	42064369	42065035	K27ac_lung_25181
chr8	48288605	48289105	K27ac_lung_25194
chr8	48291265	48291893	K27ac_lung_25195
chr8	48297684	48298758	K27ac_lung_25197
chr8	48385766	48386557	K27ac_lung_25199
chr8	48395724	48396486	K27ac_lung_25200
chr8	49084994	49085642	K27ac_lung_25215
chr8	49201120	49201897	K27ac_lung_25220
chr8	49202549	49203238	K27ac_lung_25221
chr8	49533891	49534391	K27ac_lung_25244
chr8	49554265	49554890	K27ac_lung_25247
chr8	49578321	49580173	K27ac_lung_25251
chr8	54646111	54647831	K27ac_lung_25296
chr8	57079557	57081224	K27ac_lung_25308
chr8	59168153	59168653	K27ac_lung_25325
chr8	61683026	61683807	K27ac_lung_25355
chr8	67129041	67129912	K27ac_lung_25372
chr8	67980589	67981478	K27ac_lung_25379
chr8	69782969	69783778	K27ac_lung_25394
chr8	70189628	70190128	K27ac_lung_25397
chr8	74193890	74194563	K27ac_lung_25413
chr8	81765900	81766528	K27ac_lung_25453
chr8	81852699	81853199	K27ac_lung_25457
chr8	82030349	82030849	K27ac_lung_25460
chr8	82042695	82043195	K27ac_lung_25462
chr8	83906831	83907575	K27ac_lung_25468
chr8	92092185	92092685	K27ac_lung_25515
chr8	92471985	92472485	K27ac_lung_25517
chr8	93686123	93686623	K27ac_lung_25547
chr8	94591782	94592461	K27ac_lung_25565
chr8	94739573	94740073	K27ac_lung_25568
chr8	95459898	95460531	K27ac_lung_25583
chr8	97530947	97531447	K27ac_lung_25598
chr8	97533776	97534276	K27ac_lung_25599
chr8	97540719	97541219	K27ac_lung_25600
chr8	98843004	98843668	K27ac_lung_25613
chr8	99548801	99549301	K27ac_lung_25625
chr8	99819750	99820250	K27ac_lung_25627
chr8	101385389	101386161	K27ac_lung_25643
[truncated: 164 more rows]

## Sheet: K27ac_stomach
Chr	Start	End	K27ac tissue peaks
chr1	112573	114236	K27ac_stomach_1
chr1	114906	115406	K27ac_stomach_2
chr1	116596	117096	K27ac_stomach_3
chr1	117654	118154	K27ac_stomach_4
chr1	118953	119453	K27ac_stomach_5
chr1	121993	122623	K27ac_stomach_6
chr1	259350	260522	K27ac_stomach_8
chr1	265388	265888	K27ac_stomach_9
chr1	639048	640577	K27ac_stomach_10
chr1	641256	641756	K27ac_stomach_11
chr1	645381	645881	K27ac_stomach_12
chr1	648371	648871	K27ac_stomach_13
chr1	699167	699667	K27ac_stomach_14
chr1	1343685	1344185	K27ac_stomach_19
chr1	2207958	2208586	K27ac_stomach_26
chr1	2902041	2902985	K27ac_stomach_29
chr1	3231945	3232445	K27ac_stomach_30
chr1	5950280	5950780	K27ac_stomach_31
chr1	6389115	6389865	K27ac_stomach_32
chr1	6536415	6537411	K27ac_stomach_33
chr1	6891675	6892175	K27ac_stomach_38
chr1	7353462	7353962	K27ac_stomach_39
chr1	8075350	8075850	K27ac_stomach_47
chr1	8079870	8080370	K27ac_stomach_48
chr1	8082168	8082668	K27ac_stomach_49
chr1	8113632	8114132	K27ac_stomach_51
chr1	8121294	8122415	K27ac_stomach_52
chr1	8123342	8123842	K27ac_stomach_53
chr1	8130643	8131304	K27ac_stomach_54
chr1	8261766	8263395	K27ac_stomach_62
chr1	8264405	8264905	K27ac_stomach_63
chr1	8269903	8270403	K27ac_stomach_64
chr1	8297687	8298834	K27ac_stomach_65
chr1	8354462	8354962	K27ac_stomach_66
chr1	8518084	8518584	K27ac_stomach_75
chr1	8534620	8535120	K27ac_stomach_77
chr1	8563668	8564168	K27ac_stomach_80
chr1	8580510	8581010	K27ac_stomach_82
chr1	8647224	8647724	K27ac_stomach_87
chr1	8681458	8681958	K27ac_stomach_90
chr1	8774616	8775116	K27ac_stomach_102
chr1	8782621	8783261	K27ac_stomach_103
chr1	8881461	8881961	K27ac_stomach_109
chr1	8946393	8946893	K27ac_stomach_111
chr1	9386231	9386731	K27ac_stomach_116
chr1	9489307	9490118	K27ac_stomach_119
chr1	10002609	10003109	K27ac_stomach_123
chr1	10219949	10220449	K27ac_stomach_127
chr1	10509788	10510288	K27ac_stomach_131
chr1	10656431	10656931	K27ac_stomach_132
chr1	11868076	11868576	K27ac_stomach_134
chr1	12374965	12375704	K27ac_stomach_139
chr1	12482133	12482633	K27ac_stomach_141
chr1	12517604	12518104	K27ac_stomach_144
chr1	12544648	12545148	K27ac_stomach_151
chr1	12640035	12640535	K27ac_stomach_157
chr1	12710105	12710929	K27ac_stomach_158
chr1	13942075	13943811	K27ac_stomach_160
chr1	13946824	13947324	K27ac_stomach_161
chr1	14073654	14074469	K27ac_stomach_164
chr1	14076700	14077665	K27ac_stomach_165
chr1	14078213	14078843	K27ac_stomach_166
chr1	14084108	14084608	K27ac_stomach_167
chr1	14372782	14373282	K27ac_stomach_169
chr1	14387941	14389048	K27ac_stomach_170
chr1	14389782	14390282	K27ac_stomach_171
chr1	14391694	14392336	K27ac_stomach_172
chr1	14421321	14421821	K27ac_stomach_173
chr1	14467771	14468644	K27ac_stomach_174
chr1	14628137	14629546	K27ac_stomach_175
chr1	14731590	14732461	K27ac_stomach_176
chr1	14771970	14772470	K27ac_stomach_177
chr1	14837061	14839359	K27ac_stomach_179
chr1	14847813	14849796	K27ac_stomach_180
chr1	14872540	14873040	K27ac_stomach_181
chr1	14987297	14987797	K27ac_stomach_183
chr1	15008845	15009713	K27ac_stomach_184
chr1	15175855	15176355	K27ac_stomach_186
chr1	15922173	15922673	K27ac_stomach_193
chr1	17089047	17089837	K27ac_stomach_213
chr1	17121382	17121882	K27ac_stomach_217
chr1	19417630	19419294	K27ac_stomach_224
chr1	19751857	19752524	K27ac_stomach_228
chr1	19760125	19760752	K27ac_stomach_230
chr1	19928958	19929458	K27ac_stomach_235
chr1	19933930	19934591	K27ac_stomach_236
chr1	19943102	19944280	K27ac_stomach_237
chr1	20215433	20217101	K27ac_stomach_239
chr1	20251896	20252396	K27ac_stomach_240
chr1	20366397	20366897	K27ac_stomach_242
chr1	20605790	20606290	K27ac_stomach_245
chr1	20901252	20901752	K27ac_stomach_247
chr1	21151427	21151927	K27ac_stomach_251
chr1	21314134	21314634	K27ac_stomach_252
chr1	21318743	21319243	K27ac_stomach_253
chr1	21337062	21337562	K27ac_stomach_254
chr1	21363453	21363953	K27ac_stomach_255
chr1	21438588	21439426	K27ac_stomach_257
chr1	22435099	22435599	K27ac_stomach_268
chr1	22540098	22540598	K27ac_stomach_269
chr1	22668889	22669514	K27ac_stomach_271
chr1	22856350	22857614	K27ac_stomach_275
chr1	23202198	23202698	K27ac_stomach_277
chr1	23391688	23392344	K27ac_stomach_279
chr1	24372140	24372840	K27ac_stomach_297
chr1	24719272	24719772	K27ac_stomach_299
chr1	24833231	24833731	K27ac_stomach_300
chr1	24854068	24854708	K27ac_stomach_301
chr1	25015308	25015808	K27ac_stomach_304
chr1	25079855	25080355	K27ac_stomach_310
chr1	25101500	25102000	K27ac_stomach_312
chr1	25105898	25106533	K27ac_stomach_313
chr1	25220738	25221238	K27ac_stomach_314
chr1	25762301	25762801	K27ac_stomach_319
chr1	25894609	25895109	K27ac_stomach_320
chr1	26034319	26034819	K27ac_stomach_323
chr1	26038545	26039045	K27ac_stomach_324
chr1	26217824	26218324	K27ac_stomach_327
chr1	26286088	26287206	K27ac_stomach_332
chr1	26448578	26449078	K27ac_stomach_335
chr1	26799881	26800556	K27ac_stomach_338
chr1	26855466	26855966	K27ac_stomach_339
chr1	26929278	26929778	K27ac_stomach_340
chr1	27225996	27226496	K27ac_stomach_350
chr1	27227072	27227702	K27ac_stomach_351
chr1	27337909	27338409	K27ac_stomach_354
chr1	27383810	27384620	K27ac_stomach_355
chr1	28112388	28113168	K27ac_stomach_376
chr1	28489637	28490137	K27ac_stomach_378
chr1	28755630	28756130	K27ac_stomach_381
chr1	29241997	29242497	K27ac_stomach_389
chr1	29282256	29282756	K27ac_stomach_390
chr1	29556764	29557264	K27ac_stomach_393
chr1	31481112	31481746	K27ac_stomach_399
chr1	31484222	31484722	K27ac_stomach_400
chr1	31493082	31494268	K27ac_stomach_401
chr1	31625939	31626439	K27ac_stomach_403
chr1	31783350	31784045	K27ac_stomach_406
chr1	31862326	31863928	K27ac_stomach_408
chr1	32374203	32374839	K27ac_stomach_420
chr1	32400013	32400513	K27ac_stomach_421
chr1	32482156	32482656	K27ac_stomach_426
chr1	32758459	32758959	K27ac_stomach_436
chr1	32952286	32953125	K27ac_stomach_439
chr1	33170025	33170659	K27ac_stomach_442
chr1	33314596	33315096	K27ac_stomach_448
chr1	33337232	33337732	K27ac_stomach_449
chr1	33446589	33447089	K27ac_stomach_451
chr1	33626194	33626694	K27ac_stomach_452
chr1	33685795	33686470	K27ac_stomach_454
chr1	33699491	33700116	K27ac_stomach_455
chr1	33824201	33824701	K27ac_stomach_460
chr1	33848398	33849032	K27ac_stomach_462
chr1	33853133	33853633	K27ac_stomach_463
chr1	33855727	33856573	K27ac_stomach_464
chr1	33894013	33894666	K27ac_stomach_465
chr1	33908040	33908540	K27ac_stomach_466
chr1	33935729	33936229	K27ac_stomach_467
chr1	33938376	33938876	K27ac_stomach_468
chr1	34028353	34029327	K27ac_stomach_469
chr1	34029887	34031457	K27ac_stomach_470
chr1	35166788	35167687	K27ac_stomach_472
chr1	35544331	35544831	K27ac_stomach_475
chr1	35648303	35648803	K27ac_stomach_478
chr1	35990476	35990976	K27ac_stomach_481
chr1	36442000	36442500	K27ac_stomach_487
chr1	36864334	36864834	K27ac_stomach_495
chr1	38686052	38686694	K27ac_stomach_501
chr1	38917386	38917886	K27ac_stomach_502
chr1	39013300	39013800	K27ac_stomach_503
chr1	39016038	39016538	K27ac_stomach_504
chr1	39154852	39155352	K27ac_stomach_505
chr1	39637509	39638009	K27ac_stomach_515
chr1	39654751	39655505	K27ac_stomach_516
chr1	39660584	39661084	K27ac_stomach_518
chr1	39748166	39749564	K27ac_stomach_523
chr1	39750171	39751469	K27ac_stomach_524
chr1	41203173	41203673	K27ac_stomach_543
chr1	41397319	41397819	K27ac_stomach_544
chr1	41565858	41566358	K27ac_stomach_546
chr1	41659026	41659526	K27ac_stomach_547
chr1	42200842	42201342	K27ac_stomach_550
chr1	42664761	42665414	K27ac_stomach_551
chr1	42892397	42892897	K27ac_stomach_555
chr1	43022422	43022922	K27ac_stomach_556
chr1	43058532	43059032	K27ac_stomach_557
chr1	43122518	43123018	K27ac_stomach_558
chr1	43158934	43159742	K27ac_stomach_561
chr1	43437248	43437748	K27ac_stomach_569
chr1	43522874	43523506	K27ac_stomach_572
chr1	43823537	43824037	K27ac_stomach_579
chr1	43928795	43929295	K27ac_stomach_581
chr1	44221280	44222034	K27ac_stomach_583
chr1	44252037	44252972	K27ac_stomach_584
chr1	44265359	44266742	K27ac_stomach_585
chr1	44311186	44311686	K27ac_stomach_587
chr1	44793210	44793710	K27ac_stomach_590
chr1	45041437	45041937	K27ac_stomach_591
chr1	45258989	45259742	K27ac_stomach_600
chr1	45309399	45309899	K27ac_stomach_602
chr1	45411802	45412459	K27ac_stomach_604
chr1	45576051	45576834	K27ac_stomach_605
chr1	45826924	45827424	K27ac_stomach_608
chr1	45869219	45869867	K27ac_stomach_609
chr1	46434184	46434684	K27ac_stomach_615
chr1	47231494	47231994	K27ac_stomach_621
chr1	47780168	47780668	K27ac_stomach_622
chr1	47930993	47931493	K27ac_stomach_624
chr1	48030514	48031213	K27ac_stomach_625
chr1	48279160	48279785	K27ac_stomach_627
chr1	48482196	48485212	K27ac_stomach_629
chr1	48485884	48486384	K27ac_stomach_630
chr1	48821195	48821848	K27ac_stomach_631
chr1	48957785	48958285	K27ac_stomach_635
chr1	48991123	48992241	K27ac_stomach_637
chr1	48993222	48993874	K27ac_stomach_638
chr1	49093416	49094052	K27ac_stomach_639
chr1	49153545	49154178	K27ac_stomach_640
chr1	49372360	49372860	K27ac_stomach_642
chr1	49975528	49976028	K27ac_stomach_643
chr1	50937623	50938554	K27ac_stomach_646
chr1	51131079	51131579	K27ac_stomach_647
chr1	51305677	51306177	K27ac_stomach_648
chr1	51424556	51425056	K27ac_stomach_649
chr1	51724843	51725494	K27ac_stomach_652
chr1	51961167	51961667	K27ac_stomach_653
chr1	52066114	52066614	K27ac_stomach_655
chr1	52112799	52113299	K27ac_stomach_657
chr1	52224063	52224563	K27ac_stomach_658
chr1	52385993	52386493	K27ac_stomach_660
chr1	53012740	53013797	K27ac_stomach_664
chr1	53032874	53033374	K27ac_stomach_667
chr1	53333008	53333508	K27ac_stomach_668
chr1	53342890	53343390	K27ac_stomach_669
chr1	53360105	53360737	K27ac_stomach_670
chr1	53365048	53365727	K27ac_stomach_671
chr1	53508511	53509404	K27ac_stomach_674
chr1	53616343	53616843	K27ac_stomach_679
chr1	53685053	53685821	K27ac_stomach_681
chr1	54055552	54056052	K27ac_stomach_684
chr1	54199479	54201141	K27ac_stomach_685
chr1	54532210	54532710	K27ac_stomach_688
chr1	55666146	55666875	K27ac_stomach_705
chr1	55702265	55702765	K27ac_stomach_706
chr1	55841739	55842239	K27ac_stomach_707
chr1	55878597	55879962	K27ac_stomach_708
chr1	55889420	55889920	K27ac_stomach_710
chr1	55968570	55969201	K27ac_stomach_712
chr1	55970289	55970789	K27ac_stomach_713
chr1	55973959	55974459	K27ac_stomach_714
chr1	56012588	56013088	K27ac_stomach_715
chr1	56045974	56046895	K27ac_stomach_716
chr1	56058329	56058829	K27ac_stomach_717
chr1	56206568	56207231	K27ac_stomach_720
chr1	56234837	56235337	K27ac_stomach_721
chr1	56370733	56371233	K27ac_stomach_723
chr1	56375815	56376315	K27ac_stomach_724
chr1	56397634	56398303	K27ac_stomach_725
chr1	56411221	56411721	K27ac_stomach_726
chr1	56425878	56426378	K27ac_stomach_727
chr1	56440282	56440782	K27ac_stomach_728
chr1	56503974	56504474	K27ac_stomach_729
chr1	56519648	56520148	K27ac_stomach_730
chr1	56527250	56527878	K27ac_stomach_731
chr1	56545543	56546043	K27ac_stomach_732
chr1	56563536	56564186	K27ac_stomach_733
chr1	56641620	56642120	K27ac_stomach_734
chr1	56650838	56651338	K27ac_stomach_735
chr1	56666674	56667174	K27ac_stomach_736
chr1	56668133	56668633	K27ac_stomach_737
chr1	56695874	56696374	K27ac_stomach_738
chr1	56713232	56713732	K27ac_stomach_739
chr1	56789462	56789962	K27ac_stomach_740
chr1	56839397	56839897	K27ac_stomach_742
chr1	56842419	56843103	K27ac_stomach_743
chr1	56851954	56852454	K27ac_stomach_744
chr1	56933902	56934791	K27ac_stomach_747
chr1	57006288	57006788	K27ac_stomach_750
chr1	57008699	57009199	K27ac_stomach_751
chr1	57049397	57049897	K27ac_stomach_752
chr1	57072338	57073005	K27ac_stomach_753
chr1	57094547	57095047	K27ac_stomach_754
chr1	57275057	57275557	K27ac_stomach_756
chr1	57337581	57338217	K27ac_stomach_757
chr1	57558501	57559001	K27ac_stomach_758
chr1	57642732	57643232	K27ac_stomach_759
chr1	57784890	57785390	K27ac_stomach_760
chr1	57851519	57852019	K27ac_stomach_761
chr1	57968263	57968763	K27ac_stomach_762
chr1	58056872	58057372	K27ac_stomach_763
chr1	58088976	58089476	K27ac_stomach_764
chr1	58280257	58280757	K27ac_stomach_765
chr1	58284638	58285138	K27ac_stomach_766
chr1	58885540	58886040	K27ac_stomach_767
chr1	58976522	58977022	K27ac_stomach_768
chr1	59084911	59086672	K27ac_stomach_772
chr1	59126173	59126840	K27ac_stomach_773
chr1	59150546	59151046	K27ac_stomach_774
chr1	59205127	59205627	K27ac_stomach_776
chr1	59270385	59270885	K27ac_stomach_777
chr1	59332636	59333306	K27ac_stomach_779
chr1	59339157	59340040	K27ac_stomach_780
chr1	59341657	59342467	K27ac_stomach_781
chr1	59398266	59399587	K27ac_stomach_788
chr1	59400274	59400904	K27ac_stomach_789
chr1	59466696	59467196	K27ac_stomach_790
chr1	59471459	59471959	K27ac_stomach_791
chr1	59492215	59492715	K27ac_stomach_795
chr1	59518266	59519104	K27ac_stomach_796
chr1	59519736	59520236	K27ac_stomach_797
chr1	59681928	59682428	K27ac_stomach_805
chr1	59797206	59798840	K27ac_stomach_810
chr1	59870363	59870863	K27ac_stomach_813
chr1	59873261	59873761	K27ac_stomach_814
chr1	59884375	59884875	K27ac_stomach_815
chr1	59885813	59887832	K27ac_stomach_816
chr1	59888430	59888930	K27ac_stomach_817
chr1	59903740	59904240	K27ac_stomach_818
chr1	59905567	59906067	K27ac_stomach_819
chr1	59913487	59914159	K27ac_stomach_821
chr1	59941032	59941532	K27ac_stomach_822
chr1	59945048	59946275	K27ac_stomach_823
chr1	59947074	59947844	K27ac_stomach_824
chr1	59948358	59948858	K27ac_stomach_825
chr1	59953607	59954107	K27ac_stomach_826
chr1	59997765	59998265	K27ac_stomach_829
chr1	60062593	60063093	K27ac_stomach_831
chr1	60069583	60070083	K27ac_stomach_832
chr1	60070910	60071666	K27ac_stomach_833
chr1	60090278	60091857	K27ac_stomach_834
chr1	60109243	60109743	K27ac_stomach_835
chr1	60146114	60146783	K27ac_stomach_839
chr1	60155145	60155857	K27ac_stomach_841
chr1	60156467	60157649	K27ac_stomach_842
chr1	60162143	60162643	K27ac_stomach_843
chr1	60202923	60205032	K27ac_stomach_847
chr1	60218246	60218746	K27ac_stomach_849
chr1	60220501	60221001	K27ac_stomach_850
chr1	60278427	60279203	K27ac_stomach_853
chr1	60297065	60297565	K27ac_stomach_854
chr1	60308395	60308895	K27ac_stomach_855
chr1	60384162	60384797	K27ac_stomach_857
chr1	60459453	60462026	K27ac_stomach_859
chr1	60543488	60543988	K27ac_stomach_860
chr1	60555591	60556091	K27ac_stomach_861
chr1	60565562	60566283	K27ac_stomach_862
chr1	60567490	60570900	K27ac_stomach_863
chr1	60572368	60572868	K27ac_stomach_864
chr1	60578062	60578562	K27ac_stomach_865
chr1	60581084	60581584	K27ac_stomach_866
chr1	60582875	60584893	K27ac_stomach_867
chr1	60603134	60603905	K27ac_stomach_868
chr1	60604774	60605274	K27ac_stomach_869
chr1	60611373	60612023	K27ac_stomach_870
chr1	60666657	60667157	K27ac_stomach_871
chr1	60688292	60688792	K27ac_stomach_872
chr1	60719861	60720361	K27ac_stomach_873
chr1	60746231	60746731	K27ac_stomach_874
chr1	60887816	60888316	K27ac_stomach_875
chr1	61024325	61025272	K27ac_stomach_876
chr1	61038906	61039406	K27ac_stomach_877
chr1	61041173	61041673	K27ac_stomach_878
chr1	61101151	61101651	K27ac_stomach_879
chr1	61452866	61454019	K27ac_stomach_883
chr1	61493467	61494703	K27ac_stomach_885
chr1	61555793	61556293	K27ac_stomach_890
chr1	61576422	61577461	K27ac_stomach_892
chr1	61620582	61621082	K27ac_stomach_896
chr1	61632790	61633422	K27ac_stomach_898
chr1	61652799	61653299	K27ac_stomach_902
chr1	61658584	61659084	K27ac_stomach_903
chr1	61664624	61665124	K27ac_stomach_905
chr1	61677585	61678085	K27ac_stomach_907
chr1	61692084	61692584	K27ac_stomach_908
chr1	61713363	61713863	K27ac_stomach_910
chr1	61727775	61728275	K27ac_stomach_914
chr1	61732544	61733044	K27ac_stomach_915
chr1	61737388	61737888	K27ac_stomach_917
chr1	61739958	61740458	K27ac_stomach_918
chr1	61742110	61742610	K27ac_stomach_919
chr1	61747047	61747547	K27ac_stomach_920
chr1	61758995	61759495	K27ac_stomach_922
chr1	61764937	61765437	K27ac_stomach_923
chr1	61767264	61769303	K27ac_stomach_924
chr1	61780728	61781423	K27ac_stomach_925
chr1	61786748	61787406	K27ac_stomach_927
chr1	61788407	61788907	K27ac_stomach_928
chr1	61851445	61852076	K27ac_stomach_933
chr1	61882047	61882547	K27ac_stomach_935
chr1	61884209	61884834	K27ac_stomach_936
chr1	61894579	61895079	K27ac_stomach_940
chr1	61905989	61906489	K27ac_stomach_942
chr1	61915126	61916320	K27ac_stomach_945
chr1	61946522	61947022	K27ac_stomach_948
chr1	61961628	61962265	K27ac_stomach_949
chr1	62044908	62046105	K27ac_stomach_950
chr1	62064948	62065448	K27ac_stomach_951
chr1	62250745	62251389	K27ac_stomach_955
chr1	62283357	62283857	K27ac_stomach_956
chr1	62304269	62304769	K27ac_stomach_957
chr1	62307639	62308139	K27ac_stomach_959
chr1	62316672	62317534	K27ac_stomach_960
chr1	62329477	62329977	K27ac_stomach_961
chr1	62353995	62354495	K27ac_stomach_962
chr1	62456424	62456924	K27ac_stomach_963
chr1	62646783	62647283	K27ac_stomach_964
chr1	62648084	62648584	K27ac_stomach_965
chr1	62708684	62709383	K27ac_stomach_967
chr1	62737044	62737544	K27ac_stomach_969
chr1	62763398	62763898	K27ac_stomach_971
chr1	62766556	62767181	K27ac_stomach_972
chr1	62852016	62852516	K27ac_stomach_976
chr1	63070591	63071216	K27ac_stomach_980
chr1	63099301	63099929	K27ac_stomach_981
chr1	63190790	63191290	K27ac_stomach_984
chr1	63253867	63254517	K27ac_stomach_986
chr1	63442987	63443741	K27ac_stomach_987
chr1	63870237	63871056	K27ac_stomach_988
chr1	63876090	63877975	K27ac_stomach_990
chr1	63880360	63881234	K27ac_stomach_991
chr1	63900785	63901285	K27ac_stomach_992
chr1	63915888	63916930	K27ac_stomach_993
chr1	63918420	63918920	K27ac_stomach_994
chr1	63956696	63958686	K27ac_stomach_996
chr1	63960758	63961508	K27ac_stomach_997
chr1	63986822	63987322	K27ac_stomach_998
chr1	64023283	64023783	K27ac_stomach_999
chr1	64051229	64051940	K27ac_stomach_1000
chr1	64094591	64095091	K27ac_stomach_1002
chr1	64222437	64225506	K27ac_stomach_1009
chr1	64289672	64290172	K27ac_stomach_1013
chr1	64338483	64338983	K27ac_stomach_1015
chr1	64431144	64431644	K27ac_stomach_1022
chr1	64434495	64434995	K27ac_stomach_1023
chr1	64455383	64456142	K27ac_stomach_1025
chr1	64620722	64621222	K27ac_stomach_1030
chr1	64626686	64627533	K27ac_stomach_1031
chr1	64630135	64630635	K27ac_stomach_1032
chr1	64659601	64660337	K27ac_stomach_1035
chr1	64735758	64736258	K27ac_stomach_1037
chr1	64791084	64791873	K27ac_stomach_1038
chr1	64958935	64959435	K27ac_stomach_1039
chr1	64966962	64967662	K27ac_stomach_1041
chr1	64983138	64985160	K27ac_stomach_1047
chr1	65016677	65017177	K27ac_stomach_1048
chr1	65112915	65113415	K27ac_stomach_1053
chr1	65122874	65123374	K27ac_stomach_1054
chr1	66152868	66153368	K27ac_stomach_1069
chr1	66320229	66320729	K27ac_stomach_1070
chr1	66421725	66422225	K27ac_stomach_1071
chr1	66430657	66431157	K27ac_stomach_1072
chr1	66449502	66450002	K27ac_stomach_1073
chr1	66460840	66461340	K27ac_stomach_1074
chr1	66633007	66633507	K27ac_stomach_1075
chr1	66679181	66679681	K27ac_stomach_1077
chr1	66706504	66707004	K27ac_stomach_1078
chr1	66722246	66723022	K27ac_stomach_1079
chr1	66760404	66761268	K27ac_stomach_1082
chr1	66769305	66769805	K27ac_stomach_1083
chr1	66781334	66781834	K27ac_stomach_1084
chr1	66784153	66784653	K27ac_stomach_1085
chr1	66963183	66963683	K27ac_stomach_1091
chr1	66968728	66969364	K27ac_stomach_1092
chr1	67479737	67480237	K27ac_stomach_1097
chr1	67601263	67601763	K27ac_stomach_1100
chr1	67614486	67614986	K27ac_stomach_1102
chr1	67891043	67891543	K27ac_stomach_1103
chr1	67903286	67903786	K27ac_stomach_1105
chr1	67916834	67917462	K27ac_stomach_1107
chr1	68084629	68085129	K27ac_stomach_1108
chr1	68206737	68207562	K27ac_stomach_1112
chr1	68242863	68243723	K27ac_stomach_1116
chr1	68244326	68244826	K27ac_stomach_1117
chr1	68265410	68265910	K27ac_stomach_1121
chr1	68305554	68306187	K27ac_stomach_1124
chr1	68355997	68356497	K27ac_stomach_1126
chr1	68410984	68411484	K27ac_stomach_1127
chr1	68413278	68413778	K27ac_stomach_1128
chr1	68430620	68431120	K27ac_stomach_1130
chr1	68537585	68538085	K27ac_stomach_1131
chr1	68568560	68569060	K27ac_stomach_1132
chr1	68586222	68586722	K27ac_stomach_1133
chr1	68604383	68604883	K27ac_stomach_1134
chr1	68720164	68722617	K27ac_stomach_1141
chr1	68823625	68824125	K27ac_stomach_1144
chr1	68864860	68865360	K27ac_stomach_1145
chr1	69212540	69213457	K27ac_stomach_1146
chr1	69263869	69265741	K27ac_stomach_1147
chr1	69588554	69589054	K27ac_stomach_1148
chr1	69633187	69633687	K27ac_stomach_1150
chr1	69729345	69730668	K27ac_stomach_1151
chr1	69736940	69737440	K27ac_stomach_1152
chr1	69749237	69749737	K27ac_stomach_1153
chr1	69783987	69784487	K27ac_stomach_1154
chr1	69964548	69965447	K27ac_stomach_1155
chr1	69967298	69967798	K27ac_stomach_1156
chr1	70035284	70035921	K27ac_stomach_1157
chr1	70038154	70038654	K27ac_stomach_1158
chr1	70049148	70049811	K27ac_stomach_1159
chr1	70068710	70069516	K27ac_stomach_1161
chr1	70071920	70073091	K27ac_stomach_1162
chr1	70076145	70076645	K27ac_stomach_1163
chr1	70105038	70105538	K27ac_stomach_1164
chr1	70188234	70188734	K27ac_stomach_1165
chr1	70224099	70224599	K27ac_stomach_1168
chr1	70254570	70255203	K27ac_stomach_1169
chr1	70420823	70421323	K27ac_stomach_1171
chr1	70457989	70458616	K27ac_stomach_1172
chr1	70459524	70460155	K27ac_stomach_1173
chr1	70538520	70539197	K27ac_stomach_1175
chr1	70540764	70541264	K27ac_stomach_1176
chr1	70608032	70608532	K27ac_stomach_1178
chr1	70651800	70652300	K27ac_stomach_1179
chr1	70696538	70697197	K27ac_stomach_1180
chr1	70711773	70712273	K27ac_stomach_1181
chr1	70725551	70726051	K27ac_stomach_1182
chr1	70910901	70911401	K27ac_stomach_1185
chr1	70923375	70923875	K27ac_stomach_1186
chr1	70945611	70946111	K27ac_stomach_1187
chr1	70964313	70964813	K27ac_stomach_1188
chr1	70981258	70981901	K27ac_stomach_1189
chr1	71034954	71035454	K27ac_stomach_1190
chr1	71098834	71099334	K27ac_stomach_1191
chr1	71112295	71112945	K27ac_stomach_1192
chr1	71128429	71128929	K27ac_stomach_1193
chr1	71154430	71154930	K27ac_stomach_1195
chr1	71184828	71185328	K27ac_stomach_1196
chr1	71407042	71407542	K27ac_stomach_1198
chr1	71413307	71413807	K27ac_stomach_1199
chr1	71476494	71477850	K27ac_stomach_1200
chr1	71510515	71511015	K27ac_stomach_1202
chr1	71559883	71560383	K27ac_stomach_1204
chr1	71774015	71774641	K27ac_stomach_1205
chr1	71827954	71828454	K27ac_stomach_1206
chr1	71906603	71907103	K27ac_stomach_1207
chr1	71919897	71920397	K27ac_stomach_1208
chr1	71932208	71932708	K27ac_stomach_1209
chr1	71934264	71934764	K27ac_stomach_1210
chr1	71990118	71990618	K27ac_stomach_1211
chr1	72028938	72029438	K27ac_stomach_1212
chr1	72030463	72031740	K27ac_stomach_1213
chr1	72054025	72054858	K27ac_stomach_1214
chr1	72064295	72064795	K27ac_stomach_1215
chr1	72139299	72139799	K27ac_stomach_1216
chr1	72249732	72250232	K27ac_stomach_1218
chr1	72318759	72319259	K27ac_stomach_1219
chr1	72320897	72321523	K27ac_stomach_1220
chr1	72346583	72347083	K27ac_stomach_1221
chr1	72371529	72372029	K27ac_stomach_1222
chr1	72374325	72376045	K27ac_stomach_1223
chr1	72418594	72419094	K27ac_stomach_1224
chr1	72475791	72476291	K27ac_stomach_1225
chr1	72556142	72556642	K27ac_stomach_1226
chr1	72604631	72605494	K27ac_stomach_1227
chr1	72635033	72635815	K27ac_stomach_1228
chr1	72645385	72646169	K27ac_stomach_1229
chr1	72649471	72650115	K27ac_stomach_1230
chr1	72672788	72673288	K27ac_stomach_1231
chr1	72692429	72693431	K27ac_stomach_1232
chr1	72704829	72705329	K27ac_stomach_1233
chr1	72725401	72725901	K27ac_stomach_1234
chr1	72753225	72753725	K27ac_stomach_1235
chr1	72842109	72842609	K27ac_stomach_1236
chr1	72876077	72876577	K27ac_stomach_1237
chr1	72950701	72951602	K27ac_stomach_1238
chr1	72965477	72966133	K27ac_stomach_1239
chr1	73305910	73306410	K27ac_stomach_1240
chr1	73322888	73323388	K27ac_stomach_1241
chr1	73349613	73350552	K27ac_stomach_1242
chr1	73387218	73387718	K27ac_stomach_1243
chr1	73406882	73407999	K27ac_stomach_1244
chr1	73412670	73413170	K27ac_stomach_1245
chr1	73425233	73425892	K27ac_stomach_1246
chr1	73531986	73532859	K27ac_stomach_1247
chr1	73633983	73634483	K27ac_stomach_1248
chr1	73941083	73941583	K27ac_stomach_1249
chr1	74069902	74070702	K27ac_stomach_1251
chr1	74193404	74193904	K27ac_stomach_1252
chr1	74267899	74268593	K27ac_stomach_1253
chr1	74271667	74272167	K27ac_stomach_1254
chr1	74414017	74414517	K27ac_stomach_1255
chr1	74423741	74424241	K27ac_stomach_1256
chr1	74471750	74472250	K27ac_stomach_1257
chr1	74681174	74681674	K27ac_stomach_1258
chr1	74738884	74739384	K27ac_stomach_1259
chr1	74799205	74799705	K27ac_stomach_1260
chr1	74822326	74822826	K27ac_stomach_1262
chr1	74839724	74840488	K27ac_stomach_1263
chr1	74841803	74842480	K27ac_stomach_1264
chr1	74939303	74940205	K27ac_stomach_1266
chr1	75007402	75007902	K27ac_stomach_1267
chr1	75092980	75093610	K27ac_stomach_1268
chr1	75154939	75155576	K27ac_stomach_1269
chr1	75178466	75179096	K27ac_stomach_1270
chr1	75180880	75181526	K27ac_stomach_1271
chr1	75241289	75241789	K27ac_stomach_1272
chr1	75472853	75473353	K27ac_stomach_1273
chr1	75591777	75592277	K27ac_stomach_1274
chr1	75844962	75845462	K27ac_stomach_1276
chr1	76451719	76452219	K27ac_stomach_1280
chr1	76471307	76471807	K27ac_stomach_1281
chr1	76489110	76490329	K27ac_stomach_1282
chr1	76513545	76514314	K27ac_stomach_1284
chr1	76762212	76762712	K27ac_stomach_1287
chr1	76797107	76797738	K27ac_stomach_1288
chr1	77588772	77589272	K27ac_stomach_1289
chr1	77664315	77665029	K27ac_stomach_1290
chr1	77834928	77835428	K27ac_stomach_1292
chr1	77849192	77849692	K27ac_stomach_1293
chr1	77939311	77939811	K27ac_stomach_1294
chr1	78138063	78138691	K27ac_stomach_1295
chr1	78282849	78283349	K27ac_stomach_1297
chr1	78316521	78317170	K27ac_stomach_1299
chr1	78391742	78392370	K27ac_stomach_1302
chr1	78408880	78409380	K27ac_stomach_1303
chr1	78467245	78467745	K27ac_stomach_1307
chr1	78502565	78503065	K27ac_stomach_1309
chr1	78636046	78637426	K27ac_stomach_1311
chr1	78665556	78667743	K27ac_stomach_1312
chr1	78690010	78690510	K27ac_stomach_1313
chr1	78692848	78693875	K27ac_stomach_1314
chr1	78695066	78696017	K27ac_stomach_1315
chr1	78705114	78705614	K27ac_stomach_1316
chr1	78826298	78826798	K27ac_stomach_1317
chr1	78899441	78899941	K27ac_stomach_1318
chr1	78908367	78908867	K27ac_stomach_1319
chr1	78959417	78959917	K27ac_stomach_1320
chr1	78962231	78962731	K27ac_stomach_1321
chr1	79035353	79035853	K27ac_stomach_1322
chr1	79043308	79043954	K27ac_stomach_1323
chr1	79071898	79072398	K27ac_stomach_1324
chr1	79087652	79088152	K27ac_stomach_1325
chr1	79225026	79225526	K27ac_stomach_1326
chr1	79265495	79265995	K27ac_stomach_1327
chr1	79308062	79308957	K27ac_stomach_1328
chr1	79334064	79334564	K27ac_stomach_1329
chr1	79335323	79336379	K27ac_stomach_1330
chr1	79374061	79374697	K27ac_stomach_1331
chr1	79382399	79382899	K27ac_stomach_1332
chr1	79418127	79418777	K27ac_stomach_1333
chr1	79468111	79468611	K27ac_stomach_1335
chr1	79594895	79595395	K27ac_stomach_1336
chr1	79605657	79606157	K27ac_stomach_1337
chr1	79617823	79618775	K27ac_stomach_1338
chr1	79621003	79621503	K27ac_stomach_1339
chr1	79648139	79648639	K27ac_stomach_1340
chr1	79658724	79659224	K27ac_stomach_1341
chr1	79668032	79668532	K27ac_stomach_1342
chr1	79682912	79683412	K27ac_stomach_1343
chr1	79720456	79720956	K27ac_stomach_1344
chr1	79723080	79723709	K27ac_stomach_1345
chr1	79795874	79796652	K27ac_stomach_1347
chr1	79963921	79964421	K27ac_stomach_1348
chr1	79965048	79965548	K27ac_stomach_1349
chr1	79969181	79969681	K27ac_stomach_1350
chr1	79975126	79975887	K27ac_stomach_1351
chr1	80111893	80112601	K27ac_stomach_1352
chr1	80195742	80196242	K27ac_stomach_1354
chr1	80257876	80258376	K27ac_stomach_1355
chr1	80264396	80264896	K27ac_stomach_1356
chr1	80276921	80277551	K27ac_stomach_1357
chr1	80297522	80298022	K27ac_stomach_1358
chr1	80306718	80307405	K27ac_stomach_1359
chr1	80321163	80321811	K27ac_stomach_1360
chr1	80377685	80378319	K27ac_stomach_1361
chr1	80380237	80381040	K27ac_stomach_1362
chr1	80460926	80461426	K27ac_stomach_1364
chr1	80472623	80473250	K27ac_stomach_1365
chr1	80486410	80486910	K27ac_stomach_1366
chr1	80502978	80503478	K27ac_stomach_1367
chr1	80505125	80505625	K27ac_stomach_1368
chr1	80531697	80532197	K27ac_stomach_1369
chr1	80537577	80538077	K27ac_stomach_1370
chr1	80560228	80560728	K27ac_stomach_1371
chr1	80637622	80638122	K27ac_stomach_1372
chr1	80680856	80681626	K27ac_stomach_1373
chr1	80684854	80685354	K27ac_stomach_1374
chr1	80789833	80790333	K27ac_stomach_1375
chr1	80837345	80837984	K27ac_stomach_1376
chr1	80914646	80915146	K27ac_stomach_1377
chr1	80999126	80999626	K27ac_stomach_1378
chr1	81019909	81020409	K27ac_stomach_1379
chr1	81029817	81030317	K27ac_stomach_1380
chr1	81135486	81136725	K27ac_stomach_1381
chr1	81180714	81181214	K27ac_stomach_1382
chr1	81233439	81234214	K27ac_stomach_1383
chr1	81257465	81257965	K27ac_stomach_1384
chr1	81273867	81274367	K27ac_stomach_1385
chr1	81293032	81293532	K27ac_stomach_1386
chr1	81332687	81333427	K27ac_stomach_1387
chr1	81355496	81355996	K27ac_stomach_1389
chr1	81377039	81377539	K27ac_stomach_1392
chr1	81379668	81380168	K27ac_stomach_1393
chr1	81458796	81459296	K27ac_stomach_1394
chr1	81514574	81515890	K27ac_stomach_1395
chr1	81521747	81522247	K27ac_stomach_1396
chr1	81545452	81545952	K27ac_stomach_1397
chr1	81560991	81561616	K27ac_stomach_1398
chr1	81562139	81562639	K27ac_stomach_1399
chr1	81586110	81586610	K27ac_stomach_1400
chr1	81589471	81589971	K27ac_stomach_1401
chr1	81591350	81593017	K27ac_stomach_1402
chr1	81593541	81594041	K27ac_stomach_1403
chr1	81681642	81682142	K27ac_stomach_1405
chr1	81719228	81719728	K27ac_stomach_1407
chr1	81734844	81735487	K27ac_stomach_1408
chr1	81738807	81739307	K27ac_stomach_1409
chr1	81759350	81759850	K27ac_stomach_1410
chr1	81814436	81815379	K27ac_stomach_1412
chr1	81831963	81832642	K27ac_stomach_1413
chr1	81920868	81921368	K27ac_stomach_1417
chr1	82002453	82003083	K27ac_stomach_1418
chr1	82005992	82006621	K27ac_stomach_1419
chr1	82055542	82056185	K27ac_stomach_1423
chr1	82090396	82090896	K27ac_stomach_1425
chr1	82128825	82129325	K27ac_stomach_1426
chr1	82240571	82241071	K27ac_stomach_1428
chr1	82242693	82243193	K27ac_stomach_1429
chr1	82282372	82282872	K27ac_stomach_1433
chr1	82304259	82304759	K27ac_stomach_1436
chr1	82311036	82311536	K27ac_stomach_1437
chr1	82316314	82316814	K27ac_stomach_1438
chr1	82333849	82334349	K27ac_stomach_1439
chr1	82347455	82347955	K27ac_stomach_1441
chr1	82362511	82363011	K27ac_stomach_1442
chr1	82363743	82364378	K27ac_stomach_1443
chr1	82365838	82366338	K27ac_stomach_1444
chr1	82390490	82391148	K27ac_stomach_1446
chr1	82391830	82392330	K27ac_stomach_1447
chr1	82392934	82393434	K27ac_stomach_1448
chr1	82412428	82412928	K27ac_stomach_1449
chr1	82441889	82442389	K27ac_stomach_1451
chr1	82444366	82444866	K27ac_stomach_1452
chr1	82454533	82455170	K27ac_stomach_1453
chr1	82577239	82577919	K27ac_stomach_1454
chr1	82626964	82627464	K27ac_stomach_1455
chr1	82694604	82695104	K27ac_stomach_1456
chr1	82728202	82728702	K27ac_stomach_1457
chr1	82813173	82813673	K27ac_stomach_1458
chr1	82841865	82842365	K27ac_stomach_1459
chr1	82900530	82901030	K27ac_stomach_1460
chr1	82931543	82932043	K27ac_stomach_1461
chr1	82954378	82954878	K27ac_stomach_1462
chr1	83053307	83053807	K27ac_stomach_1463
chr1	83103653	83104153	K27ac_stomach_1464
chr1	83109534	83110034	K27ac_stomach_1465
chr1	83112031	83113042	K27ac_stomach_1466
chr1	83134467	83134967	K27ac_stomach_1467
chr1	83166614	83167305	K27ac_stomach_1468
chr1	83167873	83168373	K27ac_stomach_1469
chr1	83170477	83170977	K27ac_stomach_1470
chr1	83223566	83224210	K27ac_stomach_1471
chr1	83230726	83231508	K27ac_stomach_1472
chr1	83249753	83250547	K27ac_stomach_1473
chr1	83290137	83290777	K27ac_stomach_1474
chr1	83294935	83295435	K27ac_stomach_1475
chr1	83298451	83298951	K27ac_stomach_1476
chr1	83319516	83320016	K27ac_stomach_1477
chr1	83395882	83396656	K27ac_stomach_1481
chr1	83397543	83398043	K27ac_stomach_1482
chr1	83412377	83413520	K27ac_stomach_1483
chr1	83557993	83558493	K27ac_stomach_1484
chr1	83578929	83579429	K27ac_stomach_1485
chr1	83618515	83619015	K27ac_stomach_1486
chr1	83861228	83861728	K27ac_stomach_1487
chr1	83872382	83873553	K27ac_stomach_1488
chr1	83918402	83918902	K27ac_stomach_1489
chr1	83923224	83923724	K27ac_stomach_1490
chr1	83926666	83927304	K27ac_stomach_1491
chr1	83975558	83976197	K27ac_stomach_1492
chr1	84079876	84080376	K27ac_stomach_1493
chr1	84106570	84108422	K27ac_stomach_1494
chr1	84212279	84212779	K27ac_stomach_1495
chr1	84214963	84215726	K27ac_stomach_1496
chr1	84293785	84294285	K27ac_stomach_1497
chr1	84320724	84321354	K27ac_stomach_1498
chr1	84332517	84333017	K27ac_stomach_1499
chr1	84374597	84375646	K27ac_stomach_1500
chr1	84389450	84390084	K27ac_stomach_1501
chr1	84535243	84535869	K27ac_stomach_1502
chr1	84614389	84615057	K27ac_stomach_1505
chr1	84639040	84639540	K27ac_stomach_1507
chr1	84641636	84642136	K27ac_stomach_1508
chr1	84644150	84644650	K27ac_stomach_1509
chr1	84735427	84735927	K27ac_stomach_1510
chr1	84874866	84875366	K27ac_stomach_1513
chr1	84944485	84944985	K27ac_stomach_1515
chr1	84963475	84964455	K27ac_stomach_1516
chr1	85064782	85065409	K27ac_stomach_1519
chr1	85162667	85163292	K27ac_stomach_1520
chr1	85164518	85165018	K27ac_stomach_1521
chr1	85166531	85167222	K27ac_stomach_1522
chr1	85177174	85177674	K27ac_stomach_1523
chr1	85178380	85178880	K27ac_stomach_1524
chr1	85201279	85201779	K27ac_stomach_1525
chr1	85309587	85310087	K27ac_stomach_1526
chr1	85372263	85372763	K27ac_stomach_1528
chr1	85536281	85536781	K27ac_stomach_1530
chr1	85562428	85562928	K27ac_stomach_1531
chr1	85574532	85575032	K27ac_stomach_1532
chr1	85591264	85592407	K27ac_stomach_1533
chr1	85674590	85675090	K27ac_stomach_1534
chr1	85680864	85681364	K27ac_stomach_1535
chr1	85762788	85764715	K27ac_stomach_1540
chr1	85825231	85826792	K27ac_stomach_1542
chr1	85828160	85829681	K27ac_stomach_1543
chr1	85831787	85832287	K27ac_stomach_1544
chr1	85835196	85835696	K27ac_stomach_1545
chr1	85845822	85846578	K27ac_stomach_1548
chr1	85879979	85880479	K27ac_stomach_1550
chr1	85920129	85920904	K27ac_stomach_1552
chr1	85924377	85926273	K27ac_stomach_1553
chr1	85927067	85928960	K27ac_stomach_1554
chr1	85952578	85953078	K27ac_stomach_1556
chr1	86015195	86016500	K27ac_stomach_1559
chr1	86037597	86038235	K27ac_stomach_1562
chr1	86080659	86081338	K27ac_stomach_1564
chr1	86123340	86123840	K27ac_stomach_1565
chr1	86138071	86138849	K27ac_stomach_1566
chr1	86140154	86141786	K27ac_stomach_1567
chr1	86144321	86144821	K27ac_stomach_1568
chr1	86146120	86146988	K27ac_stomach_1569
chr1	86157890	86158390	K27ac_stomach_1570
chr1	86218700	86219200	K27ac_stomach_1571
chr1	86308310	86308810	K27ac_stomach_1572
chr1	86330841	86331470	K27ac_stomach_1573
chr1	86404852	86405731	K27ac_stomach_1574
chr1	86417092	86417721	K27ac_stomach_1575
chr1	86435628	86436128	K27ac_stomach_1576
chr1	86439662	86440449	K27ac_stomach_1577
chr1	86459022	86459522	K27ac_stomach_1578
chr1	86482193	86483133	K27ac_stomach_1579
chr1	86603515	86604313	K27ac_stomach_1580
chr1	86612481	86612981	K27ac_stomach_1581
chr1	86640712	86641212	K27ac_stomach_1583
chr1	86649562	86650062	K27ac_stomach_1584
chr1	86659950	86660450	K27ac_stomach_1585
chr1	86664687	86665187	K27ac_stomach_1586
chr1	86700462	86701090	K27ac_stomach_1587
chr1	86706307	86706807	K27ac_stomach_1588
chr1	86722677	86723177	K27ac_stomach_1589
chr1	86725974	86726474	K27ac_stomach_1590
chr1	86752109	86752609	K27ac_stomach_1591
chr1	86753726	86755299	K27ac_stomach_1592
chr1	86755819	86756319	K27ac_stomach_1593
chr1	86761742	86762242	K27ac_stomach_1594
chr1	86768487	86769183	K27ac_stomach_1595
chr1	86776916	86777416	K27ac_stomach_1596
chr1	86781754	86782645	K27ac_stomach_1597
chr1	86821103	86821603	K27ac_stomach_1598
chr1	86853363	86854277	K27ac_stomach_1599
chr1	86858746	86859246	K27ac_stomach_1600
chr1	87009528	87010028	K27ac_stomach_1601
chr1	87508150	87508650	K27ac_stomach_1606
chr1	87514981	87515709	K27ac_stomach_1607
chr1	87601577	87602077	K27ac_stomach_1608
chr1	87618466	87619216	K27ac_stomach_1609
chr1	87632365	87632865	K27ac_stomach_1610
chr1	87760481	87760981	K27ac_stomach_1612
chr1	87772461	87774913	K27ac_stomach_1613
chr1	87779147	87779647	K27ac_stomach_1614
chr1	87803211	87803711	K27ac_stomach_1618
chr1	87806982	87807695	K27ac_stomach_1619
chr1	87810984	87811484	K27ac_stomach_1620
chr1	87815673	87816369	K27ac_stomach_1621
chr1	87817224	87817724	K27ac_stomach_1622
chr1	87834217	87834717	K27ac_stomach_1623
chr1	87857858	87858493	K27ac_stomach_1624
chr1	87887373	87887873	K27ac_stomach_1625
chr1	87897922	87898711	K27ac_stomach_1626
chr1	87927383	87927883	K27ac_stomach_1627
chr1	87967516	87968279	K27ac_stomach_1628
chr1	87977976	87979929	K27ac_stomach_1629
chr1	87985876	87986521	K27ac_stomach_1630
chr1	87988807	87989440	K27ac_stomach_1631
chr1	88015166	88016274	K27ac_stomach_1632
chr1	88032994	88033494	K27ac_stomach_1633
chr1	88052352	88052852	K27ac_stomach_1634
chr1	88059558	88061171	K27ac_stomach_1636
chr1	88062807	88064624	K27ac_stomach_1637
chr1	88065185	88068587	K27ac_stomach_1638
chr1	88070759	88074603	K27ac_stomach_1639
chr1	88083074	88083574	K27ac_stomach_1640
chr1	88110417	88111145	K27ac_stomach_1641
chr1	88113262	88113762	K27ac_stomach_1642
chr1	88146092	88146592	K27ac_stomach_1643
chr1	88148706	88150333	K27ac_stomach_1644
chr1	88151200	88153674	K27ac_stomach_1645
chr1	88158395	88158895	K27ac_stomach_1646
chr1	88191652	88192412	K27ac_stomach_1647
chr1	88247012	88247657	K27ac_stomach_1650
chr1	88248772	88249404	K27ac_stomach_1651
chr1	88258162	88258662	K27ac_stomach_1652
chr1	88264810	88265643	K27ac_stomach_1655
chr1	88275972	88276472	K27ac_stomach_1657
chr1	88285312	88286239	K27ac_stomach_1658
chr1	88291968	88293457	K27ac_stomach_1659
chr1	88296258	88296758	K27ac_stomach_1660
chr1	88299253	88299753	K27ac_stomach_1661
chr1	88355078	88355730	K27ac_stomach_1662
chr1	88364508	88365803	K27ac_stomach_1663
chr1	88372205	88373442	K27ac_stomach_1665
chr1	88380300	88380800	K27ac_stomach_1666
chr1	88388495	88388995	K27ac_stomach_1667
chr1	88390900	88391400	K27ac_stomach_1668
chr1	88417009	88417651	K27ac_stomach_1669
chr1	88423275	88423775	K27ac_stomach_1670
chr1	88429723	88430507	K27ac_stomach_1671
chr1	88431020	88431520	K27ac_stomach_1672
chr1	88432917	88435170	K27ac_stomach_1673
chr1	88437773	88441448	K27ac_stomach_1674
chr1	88460617	88461117	K27ac_stomach_1675
chr1	88470891	88471391	K27ac_stomach_1676
chr1	88494459	88495086	K27ac_stomach_1677
chr1	88498795	88499562	K27ac_stomach_1678
chr1	88506017	88506517	K27ac_stomach_1679
chr1	88515783	88516283	K27ac_stomach_1680
chr1	88525826	88526521	K27ac_stomach_1681
chr1	88528191	88528827	K27ac_stomach_1682
chr1	88530168	88530668	K27ac_stomach_1683
chr1	88531457	88531957	K27ac_stomach_1684
chr1	88533419	88533919	K27ac_stomach_1685
chr1	88542824	88543324	K27ac_stomach_1686
chr1	88545621	88546248	K27ac_stomach_1687
chr1	88556736	88557236	K27ac_stomach_1688
chr1	88608948	88609448	K27ac_stomach_1689
chr1	88610348	88610848	K27ac_stomach_1690
chr1	88646574	88647201	K27ac_stomach_1691
chr1	88673028	88673528	K27ac_stomach_1692
chr1	88693177	88693677	K27ac_stomach_1693
chr1	88704048	88704548	K27ac_stomach_1694
chr1	88736567	88737067	K27ac_stomach_1695
chr1	88739557	88741297	K27ac_stomach_1696
chr1	88741989	88742489	K27ac_stomach_1697
chr1	88747177	88747809	K27ac_stomach_1698
chr1	88766572	88767072	K27ac_stomach_1699
chr1	88769229	88769729	K27ac_stomach_1700
chr1	88772877	88773377	K27ac_stomach_1701
chr1	88783252	88785311	K27ac_stomach_1702
chr1	88786043	88787698	K27ac_stomach_1703
chr1	88788218	88788718	K27ac_stomach_1704
chr1	88790620	88791120	K27ac_stomach_1705
chr1	88798038	88798538	K27ac_stomach_1707
chr1	88801877	88802377	K27ac_stomach_1708
chr1	88846390	88846890	K27ac_stomach_1710
chr1	88911939	88912772	K27ac_stomach_1711
chr1	88921180	88921680	K27ac_stomach_1712
chr1	88923859	88924359	K27ac_stomach_1713
chr1	88934888	88935388	K27ac_stomach_1715
chr1	88962226	88962726	K27ac_stomach_1716
chr1	88964765	88966057	K27ac_stomach_1717
chr1	88968988	88969488	K27ac_stomach_1718
chr1	88998826	88999326	K27ac_stomach_1719
chr1	89013882	89015357	K27ac_stomach_1720
chr1	89029270	89029994	K27ac_stomach_1721
chr1	89035546	89036309	K27ac_stomach_1722
chr1	89037635	89038268	K27ac_stomach_1723
chr1	89239358	89240973	K27ac_stomach_1729
chr1	89293660	89294160	K27ac_stomach_1730
chr1	89295339	89296852	K27ac_stomach_1731
chr1	89297687	89298187	K27ac_stomach_1732
chr1	89453097	89453597	K27ac_stomach_1737
chr1	89465500	89466000	K27ac_stomach_1740
chr1	89724821	89725321	K27ac_stomach_1745
chr1	89739749	89741348	K27ac_stomach_1746
chr1	89821893	89822393	K27ac_stomach_1748
chr1	89948487	89948987	K27ac_stomach_1749
chr1	90029758	90030258	K27ac_stomach_1750
chr1	90065121	90065621	K27ac_stomach_1752
chr1	90200869	90201369	K27ac_stomach_1754
chr1	90273432	90275016	K27ac_stomach_1756
chr1	90324134	90324634	K27ac_stomach_1761
chr1	90377737	90378237	K27ac_stomach_1767
chr1	90378826	90379326	K27ac_stomach_1768
chr1	90664256	90664998	K27ac_stomach_1772
chr1	90864408	90864908	K27ac_stomach_1773
chr1	90865420	90866177	K27ac_stomach_1774
chr1	90984783	90985283	K27ac_stomach_1775
chr1	91445902	91446402	K27ac_stomach_1776
chr1	91451715	91452521	K27ac_stomach_1777
chr1	91636846	91637572	K27ac_stomach_1781
chr1	91846299	91846799	K27ac_stomach_1783
chr1	91849416	91850059	K27ac_stomach_1784
chr1	91851206	91851706	K27ac_stomach_1785
chr1	91881632	91882132	K27ac_stomach_1786
chr1	91882986	91883486	K27ac_stomach_1787
chr1	91941673	91943261	K27ac_stomach_1788
chr1	91991105	91994582	K27ac_stomach_1792
chr1	92024466	92025097	K27ac_stomach_1795
chr1	92054304	92054804	K27ac_stomach_1803
chr1	92069750	92070250	K27ac_stomach_1805
chr1	92133915	92134415	K27ac_stomach_1807
chr1	92149896	92150948	K27ac_stomach_1810
chr1	92151786	92152286	K27ac_stomach_1811
chr1	92182837	92183337	K27ac_stomach_1815
chr1	92199032	92199532	K27ac_stomach_1817
chr1	92223618	92224118	K27ac_stomach_1820
chr1	92297444	92298087	K27ac_stomach_1830
chr1	92299202	92299702	K27ac_stomach_1831
chr1	92346546	92347316	K27ac_stomach_1834
chr1	92479308	92479808	K27ac_stomach_1836
chr1	92906859	92908457	K27ac_stomach_1837
chr1	93042908	93043620	K27ac_stomach_1838
chr1	93374903	93375403	K27ac_stomach_1842
chr1	93383007	93383507	K27ac_stomach_1843
chr1	93465754	93466254	K27ac_stomach_1846
chr1	93592953	93593453	K27ac_stomach_1847
chr1	93813594	93814094	K27ac_stomach_1853
chr1	93827123	93827623	K27ac_stomach_1854
chr1	93937704	93938204	K27ac_stomach_1856
chr1	94112274	94112774	K27ac_stomach_1857
chr1	94147715	94148215	K27ac_stomach_1858
chr1	94206509	94207009	K27ac_stomach_1860
chr1	94445810	94446567	K27ac_stomach_1865
chr1	94658667	94659167	K27ac_stomach_1872
chr1	94715509	94716009	K27ac_stomach_1873
chr1	94718324	94718961	K27ac_stomach_1874
chr1	94742397	94742897	K27ac_stomach_1875
chr1	94937037	94937537	K27ac_stomach_1882
chr1	94939927	94940427	K27ac_stomach_1883
chr1	94979905	94980405	K27ac_stomach_1884
chr1	95025122	95025622	K27ac_stomach_1887
chr1	95071297	95071797	K27ac_stomach_1888
chr1	95076485	95076985	K27ac_stomach_1891
chr1	95078000	95078500	K27ac_stomach_1892
chr1	95086180	95086680	K27ac_stomach_1893
chr1	95134244	95134744	K27ac_stomach_1894
chr1	95140784	95141284	K27ac_stomach_1895
chr1	95142629	95143518	K27ac_stomach_1896
chr1	95171563	95172236	K27ac_stomach_1898
chr1	95480033	95480533	K27ac_stomach_1912
chr1	95647760	95648260	K27ac_stomach_1919
chr1	95732800	95733300	K27ac_stomach_1921
chr1	95750503	95751003	K27ac_stomach_1922
chr1	95780130	95780630	K27ac_stomach_1923
chr1	95791110	95791885	K27ac_stomach_1924
chr1	95858527	95859027	K27ac_stomach_1926
chr1	95963414	95964047	K27ac_stomach_1927
chr1	95969736	95970236	K27ac_stomach_1928
chr1	95975525	95976025	K27ac_stomach_1929
chr1	95981813	95982313	K27ac_stomach_1930
chr1	96005942	96006442	K27ac_stomach_1931
chr1	96023683	96025469	K27ac_stomach_1932
chr1	96125498	96126334	K27ac_stomach_1933
chr1	96153465	96154111	K27ac_stomach_1934
chr1	96191286	96191786	K27ac_stomach_1935
chr1	96208675	96209175	K27ac_stomach_1936
chr1	96210399	96210899	K27ac_stomach_1937
chr1	96328082	96328582	K27ac_stomach_1938
chr1	96337868	96338496	K27ac_stomach_1939
chr1	96416667	96417308	K27ac_stomach_1940
chr1	96481009	96481509	K27ac_stomach_1941
chr1	96498943	96499714	K27ac_stomach_1942
chr1	96500462	96501265	K27ac_stomach_1943
chr1	96510562	96511062	K27ac_stomach_1944
chr1	96540134	96540899	K27ac_stomach_1945
chr1	96669695	96670500	K27ac_stomach_1946
chr1	96680845	96681345	K27ac_stomach_1947
chr1	96691071	96691571	K27ac_stomach_1948
chr1	96699332	96700142	K27ac_stomach_1949
chr1	96763852	96764352	K27ac_stomach_1950
chr1	96786381	96786881	K27ac_stomach_1951
chr1	96787996	96788496	K27ac_stomach_1952
chr1	96811831	96812331	K27ac_stomach_1953
chr1	96867300	96867800	K27ac_stomach_1954
chr1	96886320	96886968	K27ac_stomach_1955
chr1	96926426	96926926	K27ac_stomach_1956
chr1	96931265	96932001	K27ac_stomach_1957
chr1	96946993	96948595	K27ac_stomach_1958
chr1	96999375	97000450	K27ac_stomach_1959
chr1	97025338	97025838	K27ac_stomach_1960
chr1	97053404	97053904	K27ac_stomach_1961
chr1	97085146	97086173	K27ac_stomach_1962
chr1	97101965	97102591	K27ac_stomach_1963
chr1	97232557	97233340	K27ac_stomach_1966
chr1	97236623	97237300	K27ac_stomach_1967
chr1	97269392	97270222	K27ac_stomach_1968
chr1	97275964	97276464	K27ac_stomach_1969
chr1	97303294	97305019	K27ac_stomach_1970
chr1	97330176	97332588	K27ac_stomach_1971
chr1	97396803	97397475	K27ac_stomach_1972
chr1	97426277	97428677	K27ac_stomach_1973
chr1	97433061	97433561	K27ac_stomach_1974
chr1	97442736	97443236	K27ac_stomach_1975
chr1	97443779	97446232	K27ac_stomach_1976
chr1	97447113	97447748	K27ac_stomach_1977
chr1	97518377	97519011	K27ac_stomach_1978
chr1	97557931	97560538	K27ac_stomach_1979
chr1	97566247	97566954	K27ac_stomach_1980
chr1	97650142	97650642	K27ac_stomach_1982
chr1	97657510	97658010	K27ac_stomach_1983
chr1	97683296	97683796	K27ac_stomach_1984
chr1	97737766	97738266	K27ac_stomach_1985
chr1	97739026	97739526	K27ac_stomach_1986
chr1	97762540	97763040	K27ac_stomach_1987
chr1	97766189	97766905	K27ac_stomach_1988
chr1	97769482	97769982	K27ac_stomach_1989
chr1	97808441	97808941	K27ac_stomach_1990
chr1	97840631	97841131	K27ac_stomach_1992
chr1	97899735	97900235	K27ac_stomach_1993
chr1	97903672	97904172	K27ac_stomach_1994
chr1	97919012	97919669	K27ac_stomach_1995
chr1	97936596	97937096	K27ac_stomach_1996
chr1	97950111	97950611	K27ac_stomach_1997
chr1	98018408	98018908	K27ac_stomach_1998
chr1	98060512	98061012	K27ac_stomach_1999
chr1	98094562	98095062	K27ac_stomach_2000
chr1	98096626	98097126	K27ac_stomach_2001
chr1	98115021	98115521	K27ac_stomach_2002
chr1	98125927	98126427	K27ac_stomach_2003
chr1	98193017	98193517	K27ac_stomach_2004
chr1	98203692	98204542	K27ac_stomach_2005
chr1	98224183	98224683	K27ac_stomach_2006
chr1	98277387	98277887	K27ac_stomach_2007
chr1	98289269	98289769	K27ac_stomach_2008
chr1	98300116	98300949	K27ac_stomach_2009
chr1	98314407	98314907	K27ac_stomach_2010
chr1	98327323	98328006	K27ac_stomach_2011
chr1	98442813	98443313	K27ac_stomach_2013
chr1	98472590	98473090	K27ac_stomach_2014
chr1	98495536	98496036	K27ac_stomach_2015
chr1	98506519	98507019	K27ac_stomach_2016
chr1	98517487	98517987	K27ac_stomach_2017
chr1	98520268	98521729	K27ac_stomach_2018
chr1	98547091	98547591	K27ac_stomach_2019
chr1	98569973	98570473	K27ac_stomach_2020
chr1	98586460	98586960	K27ac_stomach_2021
chr1	98674792	98675292	K27ac_stomach_2022
chr1	98776899	98777399	K27ac_stomach_2023
chr1	98853759	98854585	K27ac_stomach_2024
chr1	98866532	98867032	K27ac_stomach_2025
chr1	98868220	98868720	K27ac_stomach_2026
chr1	98885605	98886105	K27ac_stomach_2027
chr1	98894556	98895056	K27ac_stomach_2028
chr1	98897583	98898083	K27ac_stomach_2029
chr1	98902957	98903457	K27ac_stomach_2030
chr1	98927823	98928460	K27ac_stomach_2031
chr1	99025464	99025964	K27ac_stomach_2032
chr1	99091282	99091782	K27ac_stomach_2033
chr1	99135807	99136307	K27ac_stomach_2034
chr1	99164601	99165504	K27ac_stomach_2035
chr1	99166327	99166963	K27ac_stomach_2036
chr1	99188235	99188869	K27ac_stomach_2037
chr1	99348331	99348831	K27ac_stomach_2038
chr1	99414603	99415407	K27ac_stomach_2039
chr1	99782533	99783033	K27ac_stomach_2041
chr1	99890162	99890662	K27ac_stomach_2042
chr1	100053064	100053564	K27ac_stomach_2044
chr1	100129317	100129817	K27ac_stomach_2047
chr1	100326275	100327383	K27ac_stomach_2049
chr1	100482303	100482803	K27ac_stomach_2050
chr1	100904503	100905003	K27ac_stomach_2056
chr1	101200054	101200554	K27ac_stomach_2058
chr1	101219467	101219967	K27ac_stomach_2059
chr1	101258450	101259156	K27ac_stomach_2061
chr1	101266250	101266750	K27ac_stomach_2062
chr1	101449016	101449516	K27ac_stomach_2063
chr1	101463341	101463841	K27ac_stomach_2066
chr1	101545474	101546117	K27ac_stomach_2068
chr1	101547051	101547834	K27ac_stomach_2069
chr1	101555699	101556199	K27ac_stomach_2071
chr1	101614853	101615353	K27ac_stomach_2075
chr1	101616277	101616777	K27ac_stomach_2076
chr1	101762418	101764755	K27ac_stomach_2079
chr1	101831823	101832323	K27ac_stomach_2080
chr1	101848278	101848778	K27ac_stomach_2081
chr1	101927170	101927670	K27ac_stomach_2082
chr1	102192740	102193240	K27ac_stomach_2083
chr1	102264974	102265792	K27ac_stomach_2084
chr1	102266479	102267119	K27ac_stomach_2085
chr1	102274976	102275476	K27ac_stomach_2086
chr1	102340830	102342749	K27ac_stomach_2087
chr1	102360810	102361310	K27ac_stomach_2088
chr1	102365857	102366553	K27ac_stomach_2089
chr1	102370717	102371217	K27ac_stomach_2090
chr1	102381562	102382062	K27ac_stomach_2091
chr1	102421510	102422010	K27ac_stomach_2092
chr1	102430972	102431472	K27ac_stomach_2093
chr1	102576999	102577499	K27ac_stomach_2094
chr1	102944329	102944829	K27ac_stomach_2095
chr1	103010561	103011061	K27ac_stomach_2096
chr1	103087279	103088289	K27ac_stomach_2097
chr1	103091909	103098721	K27ac_stomach_2098
chr1	103119058	103119558	K27ac_stomach_2099
chr1	103184228	103184728	K27ac_stomach_2100
chr1	103227994	103228494	K27ac_stomach_2101
chr1	103389731	103390231	K27ac_stomach_2102
chr1	103467068	103467753	K27ac_stomach_2103
chr1	103535992	103536492	K27ac_stomach_2104
chr1	103545862	103546362	K27ac_stomach_2105
chr1	103580152	103580652	K27ac_stomach_2106
chr1	103673131	103673631	K27ac_stomach_2107
chr1	103686161	103686661	K27ac_stomach_2108
chr1	104005664	104006164	K27ac_stomach_2109
chr1	104124525	104126081	K27ac_stomach_2111
chr1	104603076	104603576	K27ac_stomach_2112
chr1	104632206	104632706	K27ac_stomach_2113
chr1	104669253	104670379	K27ac_stomach_2114
chr1	104899468	104899968	K27ac_stomach_2115
chr1	105138459	105138959	K27ac_stomach_2116
chr1	105189485	105189985	K27ac_stomach_2117
chr1	105223758	105224258	K27ac_stomach_2118
chr1	105517859	105518674	K27ac_stomach_2119
chr1	105533230	105533730	K27ac_stomach_2120
chr1	105558418	105559199	K27ac_stomach_2121
chr1	105599468	105599968	K27ac_stomach_2122
chr1	105692238	105692738	K27ac_stomach_2123
chr1	105971019	105971519	K27ac_stomach_2124
chr1	106259268	106259768	K27ac_stomach_2125
chr1	106267415	106267915	K27ac_stomach_2126
chr1	106270603	106271103	K27ac_stomach_2127
chr1	106308226	106308726	K27ac_stomach_2128
chr1	106603717	106604217	K27ac_stomach_2129
chr1	106610359	106610859	K27ac_stomach_2130
chr1	106653661	106654161	K27ac_stomach_2131
chr1	106785330	106785830	K27ac_stomach_2132
chr1	107820086	107820586	K27ac_stomach_2135
chr1	107885336	107885836	K27ac_stomach_2136
chr1	108022114	108022614	K27ac_stomach_2137
chr1	108139764	108140468	K27ac_stomach_2138
chr1	108144051	108144551	K27ac_stomach_2139
chr1	108213353	108213853	K27ac_stomach_2140
chr1	108283979	108284479	K27ac_stomach_2141
chr1	108325122	108325622	K27ac_stomach_2142
chr1	108353248	108353748	K27ac_stomach_2143
chr1	108373258	108373758	K27ac_stomach_2144
chr1	108415811	108416311	K27ac_stomach_2145
chr1	108442500	108443000	K27ac_stomach_2146
chr1	108476567	108477067	K27ac_stomach_2147
chr1	108548189	108548912	K27ac_stomach_2148
chr1	108576637	108577276	K27ac_stomach_2149
chr1	108602403	108603316	K27ac_stomach_2150
chr1	108610653	108611153	K27ac_stomach_2151
chr1	108623709	108624209	K27ac_stomach_2152
chr1	109128391	109128891	K27ac_stomach_2154
chr1	109137166	109137666	K27ac_stomach_2156
chr1	109138578	109139078	K27ac_stomach_2157
chr1	109371316	109371816	K27ac_stomach_2161
chr1	109373597	109374225	K27ac_stomach_2162
chr1	109734174	109734674	K27ac_stomach_2168
chr1	110023766	110024266	K27ac_stomach_2174
chr1	110329634	110330134	K27ac_stomach_2178
chr1	110406476	110408629	K27ac_stomach_2179
chr1	110506559	110507059	K27ac_stomach_2183
chr1	110532739	110533239	K27ac_stomach_2184
chr1	110545800	110546300	K27ac_stomach_2185
chr1	110550123	110550623	K27ac_stomach_2186
chr1	110891853	110892353	K27ac_stomach_2189
chr1	110933741	110934241	K27ac_stomach_2190
chr1	110949491	110949991	K27ac_stomach_2191
chr1	111587391	111588044	K27ac_stomach_2194
chr1	111683966	111684604	K27ac_stomach_2196
chr1	112002963	112003463	K27ac_stomach_2199
chr1	112082658	112083158	K27ac_stomach_2202
chr1	112105325	112105825	K27ac_stomach_2203
chr1	112142182	112143078	K27ac_stomach_2204
chr1	112152505	112153280	K27ac_stomach_2205
chr1	112169209	112169850	K27ac_stomach_2207
chr1	112736812	112737312	K27ac_stomach_2209
chr1	112751121	112751621	K27ac_stomach_2210
chr1	112860767	112861267	K27ac_stomach_2212
chr1	112885898	112886398	K27ac_stomach_2213
chr1	112902411	112902911	K27ac_stomach_2214
chr1	112937987	112938627	K27ac_stomach_2215
chr1	112949403	112949903	K27ac_stomach_2216
chr1	112952105	112952605	K27ac_stomach_2217
chr1	112980482	112980982	K27ac_stomach_2218
chr1	113001735	113002235	K27ac_stomach_2219
chr1	113008285	113008785	K27ac_stomach_2220
chr1	113731016	113731516	K27ac_stomach_2226
chr1	113872309	113872809	K27ac_stomach_2228
chr1	113914817	113915317	K27ac_stomach_2229
chr1	113952472	113953097	K27ac_stomach_2230
chr1	113976441	113976941	K27ac_stomach_2231
chr1	113982468	113982968	K27ac_stomach_2232
chr1	114075261	114075888	K27ac_stomach_2233
chr1	114228447	114229224	K27ac_stomach_2234
chr1	114761026	114762573	K27ac_stomach_2245
chr1	114763337	114763837	K27ac_stomach_2246
chr1	114766300	114768556	K27ac_stomach_2247
chr1	114912106	114912606	K27ac_stomach_2249
chr1	114968636	114970117	K27ac_stomach_2250
chr1	115018801	115019887	K27ac_stomach_2251
chr1	115211630	115212257	K27ac_stomach_2253
chr1	115413054	115413554	K27ac_stomach_2258
chr1	115804585	115805085	K27ac_stomach_2260
chr1	115805682	115806317	K27ac_stomach_2261
chr1	115908806	115909435	K27ac_stomach_2262
chr1	116060222	116060722	K27ac_stomach_2263
chr1	116071933	116074764	K27ac_stomach_2264
chr1	116248882	116249382	K27ac_stomach_2267
chr1	116290527	116291027	K27ac_stomach_2271
chr1	116325382	116325882	K27ac_stomach_2273
chr1	116384124	116384624	K27ac_stomach_2274
chr1	116722431	116723259	K27ac_stomach_2276
chr1	116904888	116905388	K27ac_stomach_2277
chr1	117068797	117069297	K27ac_stomach_2282
chr1	117243299	117243799	K27ac_stomach_2284
chr1	117639648	117640913	K27ac_stomach_2290
chr1	117647997	117648497	K27ac_stomach_2291
chr1	117780022	117780934	K27ac_stomach_2293
chr1	118323104	118323604	K27ac_stomach_2297
chr1	118324564	118325677	K27ac_stomach_2298
chr1	118426248	118426748	K27ac_stomach_2300
chr1	118616164	118616664	K27ac_stomach_2301
chr1	118621341	118621841	K27ac_stomach_2302
chr1	119106504	119107004	K27ac_stomach_2303
chr1	119636748	119637248	K27ac_stomach_2304
chr1	119658511	119659011	K27ac_stomach_2305
chr1	119702470	119704598	K27ac_stomach_2308
chr1	119767303	119767973	K27ac_stomach_2309
chr1	119768514	119769014	K27ac_stomach_2310
chr1	119769554	119770054	K27ac_stomach_2311
chr1	119879159	119879659	K27ac_stomach_2312
chr1	119914733	119915896	K27ac_stomach_2313
chr1	120014999	120015499	K27ac_stomach_2314
chr1	120180969	120181596	K27ac_stomach_2317
chr1	120184479	120184979	K27ac_stomach_2318
chr1	120197374	120198163	K27ac_stomach_2319
chr1	120371804	120372304	K27ac_stomach_2326
chr1	120473519	120474019	K27ac_stomach_2327
chr1	120531200	120531830	K27ac_stomach_2328
chr1	145263722	145265322	K27ac_stomach_2336
chr1	145694296	145694796	K27ac_stomach_2343
chr1	145771808	145772308	K27ac_stomach_2344
chr1	146657384	146658019	K27ac_stomach_2345
chr1	146682199	146682699	K27ac_stomach_2346
chr1	147016370	147016870	K27ac_stomach_2349
chr1	147053945	147054445	K27ac_stomach_2351
chr1	147061243	147061743	K27ac_stomach_2353
chr1	147065691	147066191	K27ac_stomach_2354
chr1	149958358	149959502	K27ac_stomach_2374
chr1	149989556	149990056	K27ac_stomach_2377
chr1	150033673	150034173	K27ac_stomach_2379
chr1	150059472	150059972	K27ac_stomach_2381
chr1	150191422	150191922	K27ac_stomach_2387
chr1	150545007	150545507	K27ac_stomach_2399
chr1	150781270	150781770	K27ac_stomach_2406
chr1	150783112	150783612	K27ac_stomach_2407
chr1	151519173	151519673	K27ac_stomach_2422
chr1	151701135	151701635	K27ac_stomach_2424
chr1	153095671	153096171	K27ac_stomach_2428
chr1	153697795	153698430	K27ac_stomach_2435
chr1	153858303	153858803	K27ac_stomach_2439
chr1	153973951	153974451	K27ac_stomach_2448
chr1	154592957	154593457	K27ac_stomach_2455
chr1	154689876	154690376	K27ac_stomach_2457
chr1	154717763	154718263	K27ac_stomach_2458
chr1	154778996	154779496	K27ac_stomach_2460
chr1	154796996	154797496	K27ac_stomach_2461
chr1	154841066	154841566	K27ac_stomach_2462
chr1	154860475	154860975	K27ac_stomach_2463
chr1	155045486	155045986	K27ac_stomach_2468
chr1	155197520	155198020	K27ac_stomach_2476
chr1	155696233	155697578	K27ac_stomach_2480
chr1	155743296	155743935	K27ac_stomach_2482
chr1	155884039	155884539	K27ac_stomach_2485
chr1	156416009	156416509	K27ac_stomach_2502
chr1	156585729	156586229	K27ac_stomach_2507
chr1	156709997	156710497	K27ac_stomach_2511
chr1	157060288	157060913	K27ac_stomach_2515
chr1	157687903	157688403	K27ac_stomach_2518
chr1	159870442	159870942	K27ac_stomach_2532
chr1	159948961	159949461	K27ac_stomach_2537
chr1	160409567	160410067	K27ac_stomach_2544
chr1	160621475	160621975	K27ac_stomach_2545
chr1	160622606	160623106	K27ac_stomach_2546
chr1	161349272	161349900	K27ac_stomach_2556
chr1	161378901	161379401	K27ac_stomach_2558
chr1	161793313	161793813	K27ac_stomach_2563
chr1	161826253	161826753	K27ac_stomach_2564
chr1	161876576	161877076	K27ac_stomach_2569
chr1	161890770	161891270	K27ac_stomach_2570
chr1	161893591	161894280	K27ac_stomach_2571
chr1	161898770	161899270	K27ac_stomach_2572
chr1	161916719	161917219	K27ac_stomach_2573
chr1	161918344	161918844	K27ac_stomach_2574
chr1	161926617	161927117	K27ac_stomach_2576
chr1	161952291	161953363	K27ac_stomach_2577
chr1	162309199	162309699	K27ac_stomach_2582
chr1	162350751	162351251	K27ac_stomach_2583
chr1	162361036	162361536	K27ac_stomach_2584
chr1	162363707	162364207	K27ac_stomach_2585
chr1	162441516	162442016	K27ac_stomach_2586
chr1	162588321	162589268	K27ac_stomach_2587
chr1	162594703	162597820	K27ac_stomach_2588
chr1	162662015	162662515	K27ac_stomach_2591
chr1	162678843	162679343	K27ac_stomach_2593
chr1	162701355	162702748	K27ac_stomach_2595
chr1	162704002	162704502	K27ac_stomach_2596
chr1	162771911	162772411	K27ac_stomach_2597
chr1	162785377	162786013	K27ac_stomach_2598
chr1	162825620	162826120	K27ac_stomach_2599
chr1	162831127	162831759	K27ac_stomach_2600
chr1	162844284	162845024	K27ac_stomach_2601
chr1	162874816	162875599	K27ac_stomach_2602
chr1	162876264	162876764	K27ac_stomach_2603
chr1	162878149	162878649	K27ac_stomach_2604
chr1	162882440	162884237	K27ac_stomach_2605
chr1	162886098	162886598	K27ac_stomach_2606
chr1	163040614	163041114	K27ac_stomach_2608
chr1	163101346	163102022	K27ac_stomach_2609
chr1	163144466	163145278	K27ac_stomach_2610
chr1	163162736	163163236	K27ac_stomach_2611
chr1	163178966	163179466	K27ac_stomach_2612
chr1	163265803	163266303	K27ac_stomach_2614
chr1	163321842	163322342	K27ac_stomach_2615
chr1	163338715	163339215	K27ac_stomach_2617
chr1	163350744	163351369	K27ac_stomach_2618
chr1	163352367	163353151	K27ac_stomach_2619
chr1	163366923	163367423	K27ac_stomach_2620
chr1	163441473	163442874	K27ac_stomach_2622
chr1	163463964	163464464	K27ac_stomach_2623
chr1	163496539	163497039	K27ac_stomach_2624
chr1	163505894	163506696	K27ac_stomach_2625
chr1	163524599	163525099	K27ac_stomach_2627
chr1	163536428	163536928	K27ac_stomach_2628
chr1	163645596	163646096	K27ac_stomach_2629
chr1	163647635	163648135	K27ac_stomach_2630
chr1	163672471	163673321	K27ac_stomach_2631
chr1	163737814	163738473	K27ac_stomach_2634
chr1	163748878	163749378	K27ac_stomach_2636
chr1	163750851	163751351	K27ac_stomach_2637
chr1	163796963	163798121	K27ac_stomach_2638
chr1	163805901	163806676	K27ac_stomach_2639
chr1	163835141	163835943	K27ac_stomach_2640
chr1	163842353	163842986	K27ac_stomach_2641
chr1	163871618	163872273	K27ac_stomach_2643
chr1	163901998	163902777	K27ac_stomach_2644
chr1	163909735	163910360	K27ac_stomach_2645
chr1	163920607	163921107	K27ac_stomach_2646
chr1	164112806	164113306	K27ac_stomach_2647
chr1	164123720	164124822	K27ac_stomach_2648
chr1	164153997	164154628	K27ac_stomach_2649
chr1	164233801	164234500	K27ac_stomach_2650
chr1	164314291	164314791	K27ac_stomach_2651
chr1	164344136	164344636	K27ac_stomach_2653
chr1	164361132	164361783	K27ac_stomach_2654
chr1	164454986	164455486	K27ac_stomach_2655
chr1	164541950	164542576	K27ac_stomach_2658
chr1	164548426	164549582	K27ac_stomach_2661
chr1	164571135	164571764	K27ac_stomach_2666
chr1	164572523	164573023	K27ac_stomach_2667
chr1	164774457	164775239	K27ac_stomach_2677
chr1	164785231	164785731	K27ac_stomach_2678
chr1	164797237	164797893	K27ac_stomach_2680
chr1	164801270	164801770	K27ac_stomach_2681
chr1	164803784	164804633	K27ac_stomach_2682
chr1	164869671	164870171	K27ac_stomach_2683
chr1	164896049	164896549	K27ac_stomach_2684
chr1	164897527	164898027	K27ac_stomach_2685
chr1	164918328	164921563	K27ac_stomach_2686
chr1	164980275	164980775	K27ac_stomach_2687
chr1	165023196	165024103	K27ac_stomach_2688
chr1	165025899	165026399	K27ac_stomach_2689
chr1	165031411	165033543	K27ac_stomach_2690
chr1	165042133	165042633	K27ac_stomach_2691
chr1	166168760	166169260	K27ac_stomach_2694
chr1	166271910	166272410	K27ac_stomach_2695
chr1	167328917	167329417	K27ac_stomach_2700
chr1	167353709	167354209	K27ac_stomach_2701
chr1	167377837	167378337	K27ac_stomach_2702
chr1	167537180	167537680	K27ac_stomach_2704
chr1	167613969	167615050	K27ac_stomach_2706
chr1	168035589	168036089	K27ac_stomach_2714
chr1	168254770	168255270	K27ac_stomach_2717
chr1	168289962	168290596	K27ac_stomach_2718
chr1	168299865	168300365	K27ac_stomach_2719
chr1	168462982	168463640	K27ac_stomach_2723
chr1	168470868	168471368	K27ac_stomach_2725
chr1	168472052	168472552	K27ac_stomach_2726
chr1	168480770	168481270	K27ac_stomach_2728
chr1	168498143	168498643	K27ac_stomach_2729
chr1	168551161	168551661	K27ac_stomach_2730
chr1	168574384	168574884	K27ac_stomach_2731
chr1	168810462	168811298	K27ac_stomach_2736
chr1	168887050	168887550	K27ac_stomach_2737
chr1	168913268	168913768	K27ac_stomach_2738
chr1	168942729	168943229	K27ac_stomach_2739
chr1	169005960	169006460	K27ac_stomach_2740
chr1	169070822	169071322	K27ac_stomach_2742
chr1	169165129	169165629	K27ac_stomach_2745
chr1	169214510	169215171	K27ac_stomach_2746
chr1	169680801	169681301	K27ac_stomach_2750
chr1	169902177	169902677	K27ac_stomach_2752
chr1	169936935	169937435	K27ac_stomach_2753
chr1	170042602	170043102	K27ac_stomach_2754
chr1	170067338	170067838	K27ac_stomach_2755
chr1	170198993	170199493	K27ac_stomach_2756
chr1	170575799	170576299	K27ac_stomach_2759
chr1	170935618	170936118	K27ac_stomach_2760
chr1	170974528	170975028	K27ac_stomach_2761
chr1	171085508	171086008	K27ac_stomach_2762
chr1	171096378	171096878	K27ac_stomach_2763
chr1	171113982	171114482	K27ac_stomach_2764
chr1	171154348	171154848	K27ac_stomach_2766
chr1	171192963	171193463	K27ac_stomach_2768
chr1	171403822	171404322	K27ac_stomach_2770
chr1	171615087	171615587	K27ac_stomach_2773
chr1	171642443	171642943	K27ac_stomach_2775
chr1	171722795	171723295	K27ac_stomach_2779
chr1	171979677	171980428	K27ac_stomach_2782
chr1	172011125	172012547	K27ac_stomach_2783
chr1	172038442	172038942	K27ac_stomach_2785
chr1	172040457	172041768	K27ac_stomach_2786
chr1	172052538	172053038	K27ac_stomach_2787
chr1	172063751	172064251	K27ac_stomach_2789
chr1	172064980	172065480	K27ac_stomach_2790
chr1	172075928	172078211	K27ac_stomach_2791
chr1	172080583	172081083	K27ac_stomach_2793
chr1	172104725	172105358	K27ac_stomach_2796
chr1	172106345	172106845	K27ac_stomach_2797
chr1	172143375	172144357	K27ac_stomach_2801
chr1	172177984	172181843	K27ac_stomach_2805
chr1	172184415	172184915	K27ac_stomach_2806
chr1	172185610	172187267	K27ac_stomach_2807
chr1	172189715	172190744	K27ac_stomach_2808
chr1	172197361	172197861	K27ac_stomach_2809
chr1	172205117	172206222	K27ac_stomach_2810
chr1	172206942	172211537	K27ac_stomach_2811
chr1	172219755	172220381	K27ac_stomach_2812
chr1	172233386	172233886	K27ac_stomach_2813
chr1	172252856	172254147	K27ac_stomach_2815
chr1	172277150	172277826	K27ac_stomach_2817
chr1	172278513	172279651	K27ac_stomach_2818
chr1	172298210	172299176	K27ac_stomach_2820
chr1	172304881	172305381	K27ac_stomach_2821
chr1	172308169	172308669	K27ac_stomach_2822
chr1	172311793	172314459	K27ac_stomach_2823
chr1	172317567	172318198	K27ac_stomach_2824
chr1	172319175	172322408	K27ac_stomach_2825
chr1	172342652	172343152	K27ac_stomach_2827
chr1	172344081	172344853	K27ac_stomach_2828
chr1	172345356	172346300	K27ac_stomach_2829
chr1	172348740	172349787	K27ac_stomach_2830
chr1	172365283	172365999	K27ac_stomach_2833
chr1	172371006	172371506	K27ac_stomach_2835
chr1	172376115	172376615	K27ac_stomach_2836
chr1	172387760	172388260	K27ac_stomach_2837
chr1	172394006	172394506	K27ac_stomach_2838
chr1	172397329	172397829	K27ac_stomach_2839
chr1	172506856	172507356	K27ac_stomach_2844
chr1	172517583	172518215	K27ac_stomach_2845
chr1	172520733	172521233	K27ac_stomach_2846
chr1	172550542	172551501	K27ac_stomach_2847
chr1	172575694	172576637	K27ac_stomach_2848
chr1	172795386	172795886	K27ac_stomach_2849
chr1	172801269	172801769	K27ac_stomach_2850
chr1	172882690	172885176	K27ac_stomach_2851
chr1	172894853	172895353	K27ac_stomach_2852
chr1	172897812	172898312	K27ac_stomach_2853
chr1	172911635	172912135	K27ac_stomach_2855
chr1	172929464	172929964	K27ac_stomach_2856
chr1	172940531	172941031	K27ac_stomach_2857
chr1	172947541	172948041	K27ac_stomach_2859
chr1	172986997	172987497	K27ac_stomach_2860
chr1	173033824	173034324	K27ac_stomach_2861
chr1	173472260	173472760	K27ac_stomach_2867
chr1	173475572	173476072	K27ac_stomach_2868
chr1	173859413	173859913	K27ac_stomach_2875
chr1	173903912	173904412	K27ac_stomach_2876
chr1	173997359	173998016	K27ac_stomach_2878
chr1	174000633	174002918	K27ac_stomach_2879
chr1	174043468	174043968	K27ac_stomach_2880
chr1	174081697	174082197	K27ac_stomach_2881
chr1	174386139	174386639	K27ac_stomach_2883
chr1	174483373	174483873	K27ac_stomach_2885
chr1	174550245	174550745	K27ac_stomach_2886
chr1	174695700	174696200	K27ac_stomach_2888
chr1	174771656	174772156	K27ac_stomach_2890
chr1	174781347	174782671	K27ac_stomach_2892
chr1	174840688	174842035	K27ac_stomach_2893
chr1	174844737	174845450	K27ac_stomach_2894
chr1	174883166	174883666	K27ac_stomach_2895
chr1	175012386	175013012	K27ac_stomach_2898
chr1	175532790	175533290	K27ac_stomach_2903
chr1	175570431	175571241	K27ac_stomach_2904
chr1	175937741	175938241	K27ac_stomach_2905
chr1	175959987	175960487	K27ac_stomach_2906
chr1	176043330	176043830	K27ac_stomach_2907
chr1	176119775	176120405	K27ac_stomach_2908
chr1	176211389	176211889	K27ac_stomach_2909
chr1	176510972	176511472	K27ac_stomach_2910
chr1	176755099	176755725	K27ac_stomach_2911
chr1	176764717	176765217	K27ac_stomach_2912
chr1	177279604	177280104	K27ac_stomach_2914
chr1	177554050	177554550	K27ac_stomach_2915
chr1	177779885	177780534	K27ac_stomach_2916
chr1	177952186	177953754	K27ac_stomach_2917
chr1	178193663	178194337	K27ac_stomach_2918
chr1	178601577	178602405	K27ac_stomach_2924
chr1	178606464	178607109	K27ac_stomach_2925
chr1	178750536	178751880	K27ac_stomach_2928
chr1	178753740	178754569	K27ac_stomach_2929
chr1	178772641	178773141	K27ac_stomach_2930
chr1	178775322	178775822	K27ac_stomach_2931
chr1	178801009	178801690	K27ac_stomach_2932
chr1	178830223	178830931	K27ac_stomach_2933
chr1	178857855	178858355	K27ac_stomach_2935
chr1	178885841	178886635	K27ac_stomach_2936
chr1	178922483	178922983	K27ac_stomach_2939
chr1	178924242	178924742	K27ac_stomach_2940
chr1	179172104	179172604	K27ac_stomach_2942
chr1	179672864	179673493	K27ac_stomach_2943
chr1	179754647	179755147	K27ac_stomach_2944
chr1	179939447	179939947	K27ac_stomach_2947
chr1	179949176	179949676	K27ac_stomach_2948
chr1	180056461	180056961	K27ac_stomach_2949
chr1	180126995	180127631	K27ac_stomach_2952
chr1	180484549	180485049	K27ac_stomach_2953
chr1	180644673	180645173	K27ac_stomach_2956
chr1	180822368	180822868	K27ac_stomach_2957
chr1	180943810	180944310	K27ac_stomach_2961
chr1	181457546	181458046	K27ac_stomach_2967
chr1	181462929	181463429	K27ac_stomach_2968
chr1	181520646	181521146	K27ac_stomach_2969
chr1	181616484	181616984	K27ac_stomach_2970
chr1	181710920	181711420	K27ac_stomach_2971
chr1	181719007	181719731	K27ac_stomach_2972
chr1	182692517	182693017	K27ac_stomach_2977
chr1	182801387	182801887	K27ac_stomach_2979
chr1	182937808	182938308	K27ac_stomach_2981
chr1	183025997	183026625	K27ac_stomach_2983
chr1	183029852	183030485	K27ac_stomach_2984
chr1	183039830	183040330	K27ac_stomach_2985
chr1	183043589	183044089	K27ac_stomach_2986
chr1	183051325	183051825	K27ac_stomach_2987
chr1	183070182	183070682	K27ac_stomach_2990
chr1	183128712	183129212	K27ac_stomach_2991
chr1	183133862	183134362	K27ac_stomach_2992
chr1	183144995	183145634	K27ac_stomach_2993
chr1	183168188	183168688	K27ac_stomach_2995
chr1	183271062	183271562	K27ac_stomach_2996
chr1	183429901	183430802	K27ac_stomach_2997
chr1	183485259	183485904	K27ac_stomach_2999
chr1	183694872	183695372	K27ac_stomach_3001
chr1	183700608	183701108	K27ac_stomach_3002
chr1	183744147	183744647	K27ac_stomach_3004
chr1	183747746	183748402	K27ac_stomach_3005
chr1	183794235	183794735	K27ac_stomach_3007
chr1	183863963	183864463	K27ac_stomach_3014
chr1	183872604	183873104	K27ac_stomach_3015
chr1	183912512	183913012	K27ac_stomach_3016
chr1	183948021	183949396	K27ac_stomach_3017
chr1	184018922	184019422	K27ac_stomach_3020
chr1	184043410	184043910	K27ac_stomach_3021
chr1	184337405	184337905	K27ac_stomach_3025
chr1	184359464	184359964	K27ac_stomach_3027
chr1	184426302	184426938	K27ac_stomach_3028
chr1	184558168	184558668	K27ac_stomach_3031
chr1	184584201	184584701	K27ac_stomach_3032
chr1	184589800	184591443	K27ac_stomach_3033
chr1	184592057	184592557	K27ac_stomach_3034
chr1	184599534	184600034	K27ac_stomach_3035
chr1	184711701	184712201	K27ac_stomach_3036
chr1	184805454	184807277	K27ac_stomach_3037
chr1	184871324	184871824	K27ac_stomach_3038
chr1	185037318	185037818	K27ac_stomach_3039
chr1	185081942	185082442	K27ac_stomach_3040
chr1	185121753	185122253	K27ac_stomach_3041
chr1	185238685	185239185	K27ac_stomach_3043
chr1	185759655	185760155	K27ac_stomach_3048
chr1	185896063	185896563	K27ac_stomach_3049
chr1	185938772	185939465	K27ac_stomach_3050
chr1	186027954	186028454	K27ac_stomach_3051
chr1	186307051	186307730	K27ac_stomach_3052
chr1	186308776	186309414	K27ac_stomach_3053
chr1	186324229	186324729	K27ac_stomach_3054
chr1	186327082	186327582	K27ac_stomach_3055
chr1	186350023	186350523	K27ac_stomach_3057
chr1	186376958	186377458	K27ac_stomach_3058
chr1	186386824	186387324	K27ac_stomach_3059
chr1	186487804	186488304	K27ac_stomach_3061
chr1	186710555	186711055	K27ac_stomach_3064
chr1	186770196	186770831	K27ac_stomach_3066
chr1	186821768	186822268	K27ac_stomach_3068
chr1	186829638	186830138	K27ac_stomach_3069
chr1	186838137	186838637	K27ac_stomach_3070
chr1	186840900	186841400	K27ac_stomach_3071
chr1	186875300	186875942	K27ac_stomach_3072
chr1	186878799	186879299	K27ac_stomach_3073
chr1	186909281	186910280	K27ac_stomach_3074
chr1	186928719	186930274	K27ac_stomach_3075
chr1	186946820	186947763	K27ac_stomach_3077
chr1	187071680	187072180	K27ac_stomach_3078
chr1	187229965	187230652	K27ac_stomach_3080
chr1	187362828	187363461	K27ac_stomach_3081
chr1	187392573	187393215	K27ac_stomach_3083
chr1	187396511	187397011	K27ac_stomach_3084
chr1	187422603	187423103	K27ac_stomach_3085
chr1	187424448	187424948	K27ac_stomach_3086
chr1	187444047	187444547	K27ac_stomach_3087
chr1	187617118	187617618	K27ac_stomach_3088
chr1	187630879	187631379	K27ac_stomach_3089
chr1	187762008	187763038	K27ac_stomach_3090
chr1	187823804	187824434	K27ac_stomach_3091
chr1	187900405	187900905	K27ac_stomach_3092
chr1	187946030	187946530	K27ac_stomach_3093
chr1	187957476	187957976	K27ac_stomach_3094
chr1	187959330	187959830	K27ac_stomach_3095
chr1	188024703	188025203	K27ac_stomach_3097
chr1	188122230	188122858	K27ac_stomach_3098
chr1	188255760	188256260	K27ac_stomach_3099
chr1	188301979	188302479	K27ac_stomach_3100
chr1	188380317	188380817	K27ac_stomach_3101
chr1	188400808	188401308	K27ac_stomach_3102
chr1	188538504	188539004	K27ac_stomach_3103
chr1	188572248	188572748	K27ac_stomach_3104
chr1	188583570	188584070	K27ac_stomach_3105
chr1	188786350	188787132	K27ac_stomach_3106
chr1	188888180	188888680	K27ac_stomach_3107
chr1	188940766	188941266	K27ac_stomach_3108
chr1	189123078	189123578	K27ac_stomach_3109
chr1	189152946	189153446	K27ac_stomach_3110
chr1	189245560	189246740	K27ac_stomach_3111
chr1	189312013	189312513	K27ac_stomach_3112
chr1	189338233	189338733	K27ac_stomach_3113
chr1	189462784	189463452	K27ac_stomach_3114
chr1	189489119	189489619	K27ac_stomach_3115
chr1	189501550	189502598	K27ac_stomach_3116
chr1	189513540	189514165	K27ac_stomach_3117
chr1	189519370	189520426	K27ac_stomach_3118
chr1	189537880	189538380	K27ac_stomach_3119
chr1	189671036	189671710	K27ac_stomach_3120
chr1	189674364	189674864	K27ac_stomach_3121
chr1	189691688	189693092	K27ac_stomach_3122
chr1	189708507	189709007	K27ac_stomach_3123
chr1	189714111	189714611	K27ac_stomach_3124
chr1	189762215	189762715	K27ac_stomach_3127
chr1	189777944	189778444	K27ac_stomach_3128
chr1	189791282	189791782	K27ac_stomach_3129
chr1	189818133	189818781	K27ac_stomach_3130
chr1	189833774	189834274	K27ac_stomach_3131
chr1	189857615	189858115	K27ac_stomach_3132
chr1	190012523	190013023	K27ac_stomach_3133
chr1	190049125	190049625	K27ac_stomach_3134
chr1	190076150	190076650	K27ac_stomach_3135
chr1	190090573	190091073	K27ac_stomach_3136
chr1	190106409	190106909	K27ac_stomach_3137
chr1	190151027	190151527	K27ac_stomach_3138
chr1	190214142	190214642	K27ac_stomach_3139
chr1	190216084	190216584	K27ac_stomach_3140
chr1	190278368	190278868	K27ac_stomach_3141
chr1	190282879	190283379	K27ac_stomach_3142
chr1	190294807	190295307	K27ac_stomach_3143
chr1	190320465	190320965	K27ac_stomach_3144
chr1	190455470	190455970	K27ac_stomach_3146
chr1	190457659	190458159	K27ac_stomach_3147
chr1	190611817	190612317	K27ac_stomach_3148
chr1	190627458	190627958	K27ac_stomach_3149
chr1	190664943	190665595	K27ac_stomach_3150
chr1	190717631	190718131	K27ac_stomach_3151
chr1	190733410	190733910	K27ac_stomach_3152
chr1	190787182	190787682	K27ac_stomach_3153
chr1	190801262	190801906	K27ac_stomach_3154
chr1	190976984	190977484	K27ac_stomach_3155
chr1	190991286	190991786	K27ac_stomach_3156
chr1	191006208	191006708	K27ac_stomach_3157
chr1	191067574	191068074	K27ac_stomach_3158
chr1	191073584	191074084	K27ac_stomach_3159
chr1	191084281	191084949	K27ac_stomach_3160
chr1	191165189	191165990	K27ac_stomach_3161
chr1	191229239	191229739	K27ac_stomach_3162
chr1	191282558	191283058	K27ac_stomach_3163
chr1	191348666	191349166	K27ac_stomach_3164
chr1	191530727	191531227	K27ac_stomach_3165
chr1	191534165	191534665	K27ac_stomach_3166
chr1	191596731	191597231	K27ac_stomach_3167
chr1	191625358	191625858	K27ac_stomach_3168
chr1	191647089	191647589	K27ac_stomach_3169
chr1	191679882	191680508	K27ac_stomach_3170
chr1	191710907	191711577	K27ac_stomach_3171
chr1	191879699	191880199	K27ac_stomach_3172
chr1	191927522	191928022	K27ac_stomach_3173
chr1	191933824	191934493	K27ac_stomach_3174
chr1	191943770	191945581	K27ac_stomach_3175
chr1	191953052	191953552	K27ac_stomach_3176
chr1	191954813	191955313	K27ac_stomach_3177
chr1	191992227	191992963	K27ac_stomach_3178
chr1	192000438	192001065	K27ac_stomach_3179
chr1	192014991	192015491	K27ac_stomach_3180
chr1	192035374	192035874	K27ac_stomach_3181
chr1	192036564	192037064	K27ac_stomach_3182
chr1	192100609	192101109	K27ac_stomach_3184
chr1	192143093	192143888	K27ac_stomach_3185
chr1	192198296	192198950	K27ac_stomach_3186
chr1	192375416	192375916	K27ac_stomach_3187
chr1	192405514	192406755	K27ac_stomach_3188
chr1	192412890	192413390	K27ac_stomach_3189
chr1	192413987	192414487	K27ac_stomach_3190
chr1	192420816	192421441	K27ac_stomach_3191
chr1	192446367	192446867	K27ac_stomach_3192
chr1	192499373	192500573	K27ac_stomach_3194
chr1	192502645	192504244	K27ac_stomach_3195
chr1	192505182	192506003	K27ac_stomach_3196
chr1	192514022	192514522	K27ac_stomach_3198
chr1	192541492	192542993	K27ac_stomach_3199
chr1	192543660	192544883	K27ac_stomach_3200
chr1	192548952	192549452	K27ac_stomach_3201
chr1	192551511	192552011	K27ac_stomach_3202
chr1	192552744	192554402	K27ac_stomach_3203
chr1	192561194	192562323	K27ac_stomach_3204
chr1	192574321	192574821	K27ac_stomach_3205
chr1	192586240	192586740	K27ac_stomach_3206
chr1	192600207	192600707	K27ac_stomach_3207
chr1	192605269	192605769	K27ac_stomach_3208
chr1	192705693	192708284	K27ac_stomach_3210
chr1	192769128	192770073	K27ac_stomach_3212
chr1	192775576	192776211	K27ac_stomach_3213
chr1	192785169	192785806	K27ac_stomach_3216
chr1	192817288	192817788	K27ac_stomach_3217
chr1	192836515	192837015	K27ac_stomach_3219
chr1	192846104	192847676	K27ac_stomach_3220
chr1	192881865	192882365	K27ac_stomach_3222
chr1	192883350	192883850	K27ac_stomach_3223
chr1	192889606	192890106	K27ac_stomach_3224
chr1	192908288	192908788	K27ac_stomach_3225
chr1	192914332	192915798	K27ac_stomach_3226
chr1	192921930	192922430	K27ac_stomach_3227
chr1	192942344	192942844	K27ac_stomach_3228
chr1	192954778	192955278	K27ac_stomach_3229
chr1	192982647	192983147	K27ac_stomach_3230
chr1	193006181	193006880	K27ac_stomach_3232
chr1	193039370	193039870	K27ac_stomach_3235
chr1	193044711	193045211	K27ac_stomach_3236
chr1	193055591	193056091	K27ac_stomach_3237
chr1	193083328	193083828	K27ac_stomach_3239
chr1	193144202	193144702	K27ac_stomach_3242
chr1	193146795	193147441	K27ac_stomach_3243
chr1	193177090	193177590	K27ac_stomach_3247
chr1	193191456	193191956	K27ac_stomach_3248
chr1	193229207	193229707	K27ac_stomach_3249
chr1	193294159	193294659	K27ac_stomach_3250
chr1	193382249	193382749	K27ac_stomach_3251
chr1	193432115	193432615	K27ac_stomach_3252
chr1	193433338	193433838	K27ac_stomach_3253
chr1	193566492	193566992	K27ac_stomach_3254
chr1	193583277	193583777	K27ac_stomach_3255
chr1	193627865	193628365	K27ac_stomach_3256
chr1	193663860	193664360	K27ac_stomach_3258
chr1	193739893	193740393	K27ac_stomach_3259
chr1	193749937	193750437	K27ac_stomach_3260
chr1	193752631	193753131	K27ac_stomach_3261
chr1	193806760	193807260	K27ac_stomach_3262
chr1	193900560	193901060	K27ac_stomach_3263
chr1	193947057	193948479	K27ac_stomach_3264
chr1	193950665	193951165	K27ac_stomach_3265
chr1	194010908	194011601	K27ac_stomach_3266
chr1	194012278	194013310	K27ac_stomach_3267
chr1	194062449	194062949	K27ac_stomach_3268
chr1	194142644	194143144	K27ac_stomach_3269
chr1	194143872	194144509	K27ac_stomach_3270
chr1	194329465	194330126	K27ac_stomach_3271
chr1	194348470	194348970	K27ac_stomach_3272
chr1	194440356	194440856	K27ac_stomach_3273
chr1	194476709	194477336	K27ac_stomach_3274
chr1	194487930	194488430	K27ac_stomach_3275
chr1	194495159	194496022	K27ac_stomach_3276
chr1	194563130	194563630	K27ac_stomach_3277
chr1	194618784	194619284	K27ac_stomach_3278
chr1	194648130	194648630	K27ac_stomach_3279
chr1	194658064	194658760	K27ac_stomach_3280
chr1	194713324	194713824	K27ac_stomach_3281
chr1	194721399	194721899	K27ac_stomach_3282
chr1	194764480	194765446	K27ac_stomach_3283
chr1	194780413	194781244	K27ac_stomach_3285
chr1	194785746	194786246	K27ac_stomach_3286
chr1	194810980	194811480	K27ac_stomach_3287
chr1	194931266	194931766	K27ac_stomach_3288
chr1	194934609	194935109	K27ac_stomach_3289
chr1	194945152	194945652	K27ac_stomach_3290
chr1	194960726	194961226	K27ac_stomach_3291
chr1	194967051	194967551	K27ac_stomach_3292
chr1	195086286	195087066	K27ac_stomach_3293
chr1	195130341	195130841	K27ac_stomach_3294
chr1	195155449	195156211	K27ac_stomach_3295
chr1	195157130	195158122	K27ac_stomach_3296
chr1	195160715	195161215	K27ac_stomach_3297
chr1	195163180	195163680	K27ac_stomach_3298
chr1	195168124	195168624	K27ac_stomach_3299
chr1	195173487	195174153	K27ac_stomach_3301
chr1	195182524	195183024	K27ac_stomach_3302
chr1	195250027	195250527	K27ac_stomach_3303
chr1	195277444	195278071	K27ac_stomach_3304
chr1	195321735	195322235	K27ac_stomach_3306
chr1	195324789	195325289	K27ac_stomach_3307
chr1	195330873	195331373	K27ac_stomach_3308
chr1	195335863	195336363	K27ac_stomach_3309
chr1	195802728	195803228	K27ac_stomach_3310
chr1	195890062	195890562	K27ac_stomach_3311
chr1	195908312	195909012	K27ac_stomach_3312
chr1	195929144	195929644	K27ac_stomach_3313
chr1	196040920	196041420	K27ac_stomach_3314
chr1	196047131	196047631	K27ac_stomach_3315
chr1	196123201	196123701	K27ac_stomach_3316
chr1	196229337	196229837	K27ac_stomach_3317
chr1	196241686	196242319	K27ac_stomach_3318
chr1	196253549	196254049	K27ac_stomach_3319
chr1	196287530	196288030	K27ac_stomach_3320
chr1	196289379	196289879	K27ac_stomach_3321
chr1	196299981	196300481	K27ac_stomach_3322
chr1	196332961	196333461	K27ac_stomach_3323
chr1	196375262	196376370	K27ac_stomach_3324
chr1	196431136	196431636	K27ac_stomach_3327
chr1	196437785	196438285	K27ac_stomach_3328
chr1	196440656	196441156	K27ac_stomach_3329
chr1	196512613	196513113	K27ac_stomach_3330
chr1	196543029	196543529	K27ac_stomach_3331
chr1	196597193	196597693	K27ac_stomach_3332
chr1	196613354	196613854	K27ac_stomach_3333
chr1	196619976	196620476	K27ac_stomach_3334
chr1	196702815	196703315	K27ac_stomach_3335
chr1	196717883	196718383	K27ac_stomach_3336
chr1	196967896	196968396	K27ac_stomach_3337
chr1	196985902	196986402	K27ac_stomach_3338
chr1	197109367	197109867	K27ac_stomach_3339
chr1	197140732	197141359	K27ac_stomach_3340
chr1	197167565	197168065	K27ac_stomach_3341
chr1	197182161	197182661	K27ac_stomach_3342
chr1	197238590	197239090	K27ac_stomach_3343
chr1	197287690	197288190	K27ac_stomach_3344
chr1	197313448	197313948	K27ac_stomach_3345
chr1	197315851	197316351	K27ac_stomach_3346
chr1	197420947	197421447	K27ac_stomach_3348
chr1	197433954	197434902	K27ac_stomach_3349
chr1	197449683	197450183	K27ac_stomach_3350
chr1	197483723	197484223	K27ac_stomach_3351
chr1	197494208	197494708	K27ac_stomach_3352
chr1	197545636	197546136	K27ac_stomach_3353
chr1	197578489	197578989	K27ac_stomach_3354
chr1	197580763	197581263	K27ac_stomach_3355
chr1	197645175	197645675	K27ac_stomach_3356
chr1	197651804	197652304	K27ac_stomach_3357
chr1	197814525	197815025	K27ac_stomach_3359
chr1	198017429	198017929	K27ac_stomach_3360
chr1	198095103	198095603	K27ac_stomach_3361
chr1	198122010	198122510	K27ac_stomach_3362
chr1	198158206	198158706	K27ac_stomach_3366
chr1	198168440	198168940	K27ac_stomach_3367
chr1	198410717	198411217	K27ac_stomach_3369
chr1	198473289	198473789	K27ac_stomach_3370
chr1	198495299	198495933	K27ac_stomach_3371
chr1	198512703	198513203	K27ac_stomach_3372
chr1	198527950	198528575	K27ac_stomach_3373
chr1	198636280	198636910	K27ac_stomach_3374
chr1	198835870	198836619	K27ac_stomach_3375
chr1	198837370	198838179	K27ac_stomach_3376
chr1	198857111	198857611	K27ac_stomach_3377
chr1	198876830	198877330	K27ac_stomach_3379
chr1	198882689	198883189	K27ac_stomach_3380
chr1	198974712	198975212	K27ac_stomach_3384
chr1	199098008	199098508	K27ac_stomach_3386
chr1	199106233	199106733	K27ac_stomach_3387
chr1	199200443	199200943	K27ac_stomach_3388
chr1	199518916	199519544	K27ac_stomach_3389
chr1	199542257	199542757	K27ac_stomach_3390
chr1	199552068	199552568	K27ac_stomach_3391
chr1	199665789	199666289	K27ac_stomach_3392
chr1	199673426	199674055	K27ac_stomach_3393
chr1	200098442	200099105	K27ac_stomach_3394
chr1	200148663	200149290	K27ac_stomach_3395
chr1	200320756	200321853	K27ac_stomach_3399
chr1	200350194	200350694	K27ac_stomach_3400
chr1	200432800	200433300	K27ac_stomach_3402
chr1	200441596	200442096	K27ac_stomach_3403
chr1	200464307	200464807	K27ac_stomach_3404
chr1	200735517	200736017	K27ac_stomach_3409
chr1	200743591	200744091	K27ac_stomach_3410
chr1	200749383	200749883	K27ac_stomach_3411
chr1	200770682	200771182	K27ac_stomach_3412
chr1	200781086	200781586	K27ac_stomach_3413
chr1	200786547	200787047	K27ac_stomach_3414
chr1	201061847	201062347	K27ac_stomach_3418
chr1	201211106	201212158	K27ac_stomach_3421
chr1	201236931	201237743	K27ac_stomach_3422
chr1	201353466	201353966	K27ac_stomach_3424
chr1	201366785	201367285	K27ac_stomach_3425
chr1	201482715	201483215	K27ac_stomach_3430
chr1	201553635	201554261	K27ac_stomach_3432
chr1	201609148	201609796	K27ac_stomach_3433
chr1	201619205	201619705	K27ac_stomach_3435
chr1	201647232	201647867	K27ac_stomach_3437
chr1	201725626	201726440	K27ac_stomach_3440
chr1	201727811	201728311	K27ac_stomach_3441
chr1	201914721	201915406	K27ac_stomach_3445
chr1	201923476	201924427	K27ac_stomach_3446
chr1	202261647	202262147	K27ac_stomach_3451
chr1	202279743	202280243	K27ac_stomach_3452
chr1	202309720	202310404	K27ac_stomach_3453
chr1	202479417	202479917	K27ac_stomach_3456
chr1	202491433	202491933	K27ac_stomach_3457
chr1	202586058	202586558	K27ac_stomach_3464
chr1	202587258	202588118	K27ac_stomach_3465
chr1	203033800	203034300	K27ac_stomach_3471
chr1	203172162	203172662	K27ac_stomach_3473
chr1	203263479	203263979	K27ac_stomach_3475
chr1	203304764	203305682	K27ac_stomach_3481
chr1	203323214	203323714	K27ac_stomach_3482
chr1	203393697	203395530	K27ac_stomach_3486
[truncated: 30,975 more rows]

## Sheet: K27ac_brain
Chr	Start	End	K27ac tissue peaks
chr1	145362	146206	K27ac_brain_4
chr1	5356604	5357104	K27ac_brain_25
chr1	5485169	5485669	K27ac_brain_26
chr1	5488089	5488589	K27ac_brain_27
chr1	5957598	5958098	K27ac_brain_29
chr1	6831530	6832030	K27ac_brain_30
chr1	6928717	6929959	K27ac_brain_32
chr1	7170565	7171065	K27ac_brain_34
chr1	7727833	7730295	K27ac_brain_36
chr1	7787532	7788186	K27ac_brain_38
chr1	8022049	8022549	K27ac_brain_41
chr1	8520208	8521093	K27ac_brain_49
chr1	8779145	8779795	K27ac_brain_53
chr1	11400089	11400739	K27ac_brain_69
chr1	11414872	11415892	K27ac_brain_70
chr1	11473780	11474556	K27ac_brain_71
chr1	11763779	11764279	K27ac_brain_72
chr1	13769870	13770517	K27ac_brain_76
chr1	14343486	14343986	K27ac_brain_81
chr1	15016594	15017094	K27ac_brain_87
chr1	15214111	15214611	K27ac_brain_90
chr1	15711990	15712641	K27ac_brain_93
chr1	16442779	16443279	K27ac_brain_98
chr1	17386482	17387238	K27ac_brain_105
chr1	17518892	17519392	K27ac_brain_106
chr1	17873981	17874481	K27ac_brain_108
chr1	18874082	18874582	K27ac_brain_112
chr1	20712578	20713229	K27ac_brain_120
chr1	20736501	20737001	K27ac_brain_121
chr1	21022425	21022925	K27ac_brain_124
chr1	21037913	21038413	K27ac_brain_126
chr1	21444402	21445054	K27ac_brain_129
chr1	23128555	23129190	K27ac_brain_140
chr1	26253166	26255335	K27ac_brain_160
chr1	30168896	30169396	K27ac_brain_188
chr1	31289279	31290578	K27ac_brain_189
chr1	31352329	31353267	K27ac_brain_191
chr1	31671654	31672471	K27ac_brain_195
chr1	31674414	31674914	K27ac_brain_196
chr1	31706411	31707083	K27ac_brain_199
chr1	31886847	31888401	K27ac_brain_202
chr1	31955529	31957355	K27ac_brain_203
chr1	32277472	32278330	K27ac_brain_208
chr1	32521192	32521974	K27ac_brain_211
chr1	33449679	33450335	K27ac_brain_224
chr1	33857027	33859240	K27ac_brain_229
chr1	33875134	33876761	K27ac_brain_230
chr1	34422831	34423596	K27ac_brain_234
chr1	34944961	34945461	K27ac_brain_238
chr1	36349687	36350187	K27ac_brain_247
chr1	37050281	37052115	K27ac_brain_256
chr1	37139107	37139607	K27ac_brain_258
chr1	37323020	37323520	K27ac_brain_259
chr1	37700878	37701378	K27ac_brain_262
chr1	38191842	38192860	K27ac_brain_264
chr1	38539450	38539950	K27ac_brain_267
chr1	39903130	39904730	K27ac_brain_285
chr1	40154990	40155787	K27ac_brain_286
chr1	40351394	40353985	K27ac_brain_287
chr1	40362658	40363158	K27ac_brain_288
chr1	40364064	40364715	K27ac_brain_289
chr1	42814293	42814793	K27ac_brain_302
chr1	45087149	45087649	K27ac_brain_313
chr1	48125038	48125727	K27ac_brain_329
chr1	50571381	50573125	K27ac_brain_341
chr1	50574007	50574507	K27ac_brain_342
chr1	50716749	50718490	K27ac_brain_345
chr1	52816590	52817351	K27ac_brain_356
chr1	53125369	53127308	K27ac_brain_359
chr1	53128276	53129178	K27ac_brain_360
chr1	53752769	53753574	K27ac_brain_364
chr1	53882805	53883604	K27ac_brain_366
chr1	53928829	53929458	K27ac_brain_367
chr1	54038641	54039281	K27ac_brain_368
chr1	54774797	54775454	K27ac_brain_372
chr1	55147071	55147788	K27ac_brain_379
chr1	56654882	56655958	K27ac_brain_382
chr1	56828990	56829936	K27ac_brain_384
chr1	56903461	56903961	K27ac_brain_387
chr1	57015681	57017420	K27ac_brain_388
chr1	57314869	57315369	K27ac_brain_391
chr1	57483054	57483554	K27ac_brain_392
chr1	57887213	57887713	K27ac_brain_397
chr1	58214085	58215148	K27ac_brain_401
chr1	58297502	58298258	K27ac_brain_402
chr1	58325614	58326272	K27ac_brain_403
chr1	58472477	58472977	K27ac_brain_404
chr1	60451523	60453652	K27ac_brain_418
chr1	61087629	61088129	K27ac_brain_419
chr1	61211881	61212515	K27ac_brain_420
chr1	61359313	61360504	K27ac_brain_423
chr1	61809064	61809564	K27ac_brain_438
chr1	62461348	62461848	K27ac_brain_445
chr1	63347887	63348387	K27ac_brain_454
chr1	63464592	63465442	K27ac_brain_455
chr1	66444253	66445691	K27ac_brain_481
chr1	66457563	66458818	K27ac_brain_482
chr1	66817676	66818176	K27ac_brain_487
chr1	68577050	68577550	K27ac_brain_498
chr1	68831666	68832580	K27ac_brain_504
chr1	69440869	69441529	K27ac_brain_505
chr1	69442059	69442704	K27ac_brain_506
chr1	71893331	71893831	K27ac_brain_513
chr1	74804891	74805391	K27ac_brain_528
chr1	74823379	74823879	K27ac_brain_530
chr1	74888077	74888710	K27ac_brain_531
chr1	75809583	75810549	K27ac_brain_538
chr1	77955107	77955607	K27ac_brain_547
chr1	77980579	77981079	K27ac_brain_548
chr1	84244715	84245402	K27ac_brain_567
chr1	87620157	87620922	K27ac_brain_590
chr1	90570633	90571133	K27ac_brain_608
chr1	94041091	94041591	K27ac_brain_622
chr1	94101511	94102467	K27ac_brain_624
chr1	95056031	95059246	K27ac_brain_631
chr1	95773915	95774614	K27ac_brain_639
chr1	95874188	95874816	K27ac_brain_642
chr1	96673658	96674453	K27ac_brain_645
chr1	97063465	97064239	K27ac_brain_647
chr1	98302844	98303344	K27ac_brain_660
chr1	98474058	98474558	K27ac_brain_661
chr1	98514427	98515075	K27ac_brain_662
chr1	98869556	98870056	K27ac_brain_663
chr1	99370402	99370902	K27ac_brain_668
chr1	101534053	101536080	K27ac_brain_682
chr1	101619432	101620453	K27ac_brain_683
chr1	101775539	101776039	K27ac_brain_684
chr1	101781466	101782097	K27ac_brain_685
chr1	102461767	102462267	K27ac_brain_690
chr1	107718719	107719219	K27ac_brain_712
chr1	109400053	109400553	K27ac_brain_723
chr1	109583044	109583684	K27ac_brain_724
chr1	109625928	109627486	K27ac_brain_725
chr1	109631417	109631917	K27ac_brain_726
chr1	109770917	109772402	K27ac_brain_731
chr1	109802807	109803307	K27ac_brain_732
chr1	110797517	110798942	K27ac_brain_741
chr1	111037786	111038420	K27ac_brain_742
chr1	111124469	111125732	K27ac_brain_744
chr1	111136737	111137501	K27ac_brain_745
chr1	111214193	111215330	K27ac_brain_746
chr1	111256685	111257969	K27ac_brain_748
chr1	112423672	112424172	K27ac_brain_757
chr1	112450698	112453867	K27ac_brain_759
chr1	112946388	112946888	K27ac_brain_762
chr1	116261442	116262513	K27ac_brain_780
chr1	116368300	116369477	K27ac_brain_781
chr1	116370054	116370795	K27ac_brain_782
chr1	116379599	116380099	K27ac_brain_783
chr1	116450917	116451417	K27ac_brain_785
chr1	116575664	116576164	K27ac_brain_786
chr1	117146721	117147221	K27ac_brain_790
chr1	117483047	117483547	K27ac_brain_795
chr1	117722530	117723030	K27ac_brain_799
chr1	148767454	148768079	K27ac_brain_828
chr1	150153673	150155148	K27ac_brain_841
chr1	151681846	151683981	K27ac_brain_864
chr1	151689255	151690971	K27ac_brain_865
chr1	154748645	154749145	K27ac_brain_879
chr1	155168575	155169075	K27ac_brain_886
chr1	155248480	155249404	K27ac_brain_889
chr1	155289700	155290200	K27ac_brain_891
chr1	155565513	155566596	K27ac_brain_892
chr1	155842020	155843083	K27ac_brain_899
chr1	156327968	156329484	K27ac_brain_911
chr1	156356938	156357720	K27ac_brain_912
chr1	156369243	156370020	K27ac_brain_913
chr1	156382152	156385434	K27ac_brain_914
chr1	158074169	158074669	K27ac_brain_939
chr1	159110822	159113126	K27ac_brain_942
chr1	159885535	159886035	K27ac_brain_945
chr1	159910392	159911325	K27ac_brain_946
chr1	160600305	160600938	K27ac_brain_957
chr1	162218637	162220048	K27ac_brain_969
chr1	164639642	164640142	K27ac_brain_987
chr1	165403410	165405028	K27ac_brain_997
chr1	166670420	166670920	K27ac_brain_1000
chr1	166857715	166858894	K27ac_brain_1002
chr1	166914479	166914979	K27ac_brain_1004
chr1	166919226	166920289	K27ac_brain_1005
chr1	166941402	166942341	K27ac_brain_1007
chr1	167296431	167296931	K27ac_brain_1013
chr1	167297644	167298743	K27ac_brain_1014
chr1	167458522	167459022	K27ac_brain_1016
chr1	167461578	167462078	K27ac_brain_1017
chr1	168887867	168889139	K27ac_brain_1025
chr1	175833796	175835257	K27ac_brain_1065
chr1	176951667	176952167	K27ac_brain_1069
chr1	178235351	178236130	K27ac_brain_1073
chr1	180517844	180518344	K27ac_brain_1083
chr1	180805484	180806116	K27ac_brain_1089
chr1	180900223	180900723	K27ac_brain_1092
chr1	181673328	181674520	K27ac_brain_1099
chr1	182082819	182084243	K27ac_brain_1100
chr1	182631307	182632114	K27ac_brain_1104
chr1	182667300	182667932	K27ac_brain_1106
chr1	182669170	182669992	K27ac_brain_1107
chr1	182802690	182803190	K27ac_brain_1109
chr1	183318138	183318638	K27ac_brain_1115
chr1	183412470	183412970	K27ac_brain_1116
chr1	184188566	184189066	K27ac_brain_1127
chr1	184194220	184194720	K27ac_brain_1128
chr1	184580165	184580883	K27ac_brain_1133
chr1	187758373	187758873	K27ac_brain_1137
chr1	188202941	188203441	K27ac_brain_1142
chr1	190388928	190389428	K27ac_brain_1150
chr1	190448232	190448732	K27ac_brain_1151
chr1	194363595	194364095	K27ac_brain_1162
chr1	194412024	194412881	K27ac_brain_1163
chr1	197071919	197072624	K27ac_brain_1168
chr1	197275139	197276051	K27ac_brain_1169
chr1	198262647	198264645	K27ac_brain_1171
chr1	198500348	198500848	K27ac_brain_1174
chr1	201053482	201053982	K27ac_brain_1186
chr1	201539443	201540690	K27ac_brain_1189
chr1	201573615	201574398	K27ac_brain_1191
chr1	201599574	201600573	K27ac_brain_1192
chr1	201661772	201664836	K27ac_brain_1194
chr1	202606916	202608228	K27ac_brain_1201
chr1	203647318	203648095	K27ac_brain_1223
chr1	204034800	204035300	K27ac_brain_1227
chr1	204309247	204309900	K27ac_brain_1234
chr1	204423572	204424476	K27ac_brain_1237
chr1	204425236	204425863	K27ac_brain_1238
chr1	204461482	204461982	K27ac_brain_1240
chr1	204464106	204464606	K27ac_brain_1241
chr1	204632879	204633637	K27ac_brain_1243
chr1	204676161	204676927	K27ac_brain_1244
chr1	204683070	204683718	K27ac_brain_1246
chr1	204690805	204691747	K27ac_brain_1247
chr1	204827405	204828678	K27ac_brain_1250
chr1	204858371	204858871	K27ac_brain_1251
chr1	205285900	205286400	K27ac_brain_1256
chr1	205318125	205320070	K27ac_brain_1258
chr1	208242238	208242738	K27ac_brain_1272
chr1	208440990	208441804	K27ac_brain_1279
chr1	209376233	209376733	K27ac_brain_1286
chr1	209409194	209409826	K27ac_brain_1288
chr1	209796475	209796975	K27ac_brain_1290
chr1	210052428	210053826	K27ac_brain_1292
chr1	210235367	210235867	K27ac_brain_1295
chr1	210654884	210655384	K27ac_brain_1301
chr1	210656127	210656627	K27ac_brain_1302
chr1	211449156	211449656	K27ac_brain_1305
chr1	212688731	212689398	K27ac_brain_1307
chr1	213499070	213499570	K27ac_brain_1311
chr1	213500117	213500617	K27ac_brain_1312
chr1	214366210	214367181	K27ac_brain_1319
chr1	216133862	216134362	K27ac_brain_1324
chr1	220699804	220700734	K27ac_brain_1348
chr1	220702846	220703346	K27ac_brain_1349
chr1	224474894	224475570	K27ac_brain_1362
chr1	224870981	224871481	K27ac_brain_1364
chr1	224872082	224873472	K27ac_brain_1365
chr1	226102647	226103320	K27ac_brain_1370
chr1	228100307	228100807	K27ac_brain_1379
chr1	229831944	229832444	K27ac_brain_1383
chr1	230467704	230468357	K27ac_brain_1386
chr1	230698883	230700287	K27ac_brain_1387
chr1	230922414	230922914	K27ac_brain_1388
chr1	234134849	234135606	K27ac_brain_1406
chr1	235254215	235254715	K27ac_brain_1422
chr1	238252004	238252646	K27ac_brain_1434
chr1	238631852	238632497	K27ac_brain_1436
chr1	240253227	240253888	K27ac_brain_1444
chr1	240254408	240255074	K27ac_brain_1445
chr1	241471718	241472218	K27ac_brain_1452
chr1	242134620	242135292	K27ac_brain_1456
chr1	242348270	242349062	K27ac_brain_1457
chr1	242388659	242389159	K27ac_brain_1458
chr1	243633544	243634470	K27ac_brain_1470
chr1	243644918	243645418	K27ac_brain_1471
chr1	243899943	243900714	K27ac_brain_1472
chr1	243901610	243902362	K27ac_brain_1473
chr1	243910562	243911062	K27ac_brain_1475
chr1	244220299	244220799	K27ac_brain_1481
chr1	246373951	246375145	K27ac_brain_1494
chr1	247540220	247541122	K27ac_brain_1500
chr10	1335397	1336306	K27ac_brain_1506
chr10	1526279	1526779	K27ac_brain_1509
chr10	1686324	1686824	K27ac_brain_1511
chr10	2776638	2777568	K27ac_brain_1516
chr10	3279280	3279780	K27ac_brain_1517
chr10	3283931	3284431	K27ac_brain_1518
chr10	3372993	3373842	K27ac_brain_1521
chr10	4427587	4428087	K27ac_brain_1535
chr10	6753532	6754032	K27ac_brain_1541
chr10	6823431	6823931	K27ac_brain_1542
chr10	10337136	10337915	K27ac_brain_1547
chr10	10380274	10380940	K27ac_brain_1549
chr10	11046572	11048080	K27ac_brain_1553
chr10	11195379	11195879	K27ac_brain_1555
chr10	11615242	11615742	K27ac_brain_1562
chr10	12670478	12670978	K27ac_brain_1564
chr10	13864383	13865747	K27ac_brain_1572
chr10	13877034	13877534	K27ac_brain_1573
chr10	14213527	14216918	K27ac_brain_1582
chr10	15278750	15279250	K27ac_brain_1590
chr10	15280471	15281425	K27ac_brain_1591
chr10	17010883	17011383	K27ac_brain_1603
chr10	18491854	18493118	K27ac_brain_1612
chr10	22667968	22668468	K27ac_brain_1631
chr10	22743004	22743504	K27ac_brain_1633
chr10	22754338	22754838	K27ac_brain_1634
chr10	25077861	25080764	K27ac_brain_1642
chr10	25136101	25136601	K27ac_brain_1643
chr10	25143488	25143988	K27ac_brain_1645
chr10	25145262	25147564	K27ac_brain_1646
chr10	25414529	25415029	K27ac_brain_1653
chr10	26508171	26508671	K27ac_brain_1656
chr10	29050658	29051158	K27ac_brain_1663
chr10	29830283	29830783	K27ac_brain_1667
chr10	31070065	31070565	K27ac_brain_1676
chr10	31432408	31433147	K27ac_brain_1683
chr10	31475770	31476270	K27ac_brain_1685
chr10	31966163	31967350	K27ac_brain_1687
chr10	31983161	31984055	K27ac_brain_1688
chr10	32092602	32093102	K27ac_brain_1693
chr10	33772476	33773513	K27ac_brain_1703
chr10	34866164	34866664	K27ac_brain_1713
chr10	35744931	35745431	K27ac_brain_1716
chr10	36238001	36238638	K27ac_brain_1717
chr10	36239548	36240048	K27ac_brain_1718
chr10	49378051	49378551	K27ac_brain_1738
chr10	49379941	49381523	K27ac_brain_1739
chr10	54276382	54276882	K27ac_brain_1753
chr10	60502548	60503048	K27ac_brain_1772
chr10	60555568	60556879	K27ac_brain_1773
chr10	60690511	60691011	K27ac_brain_1776
chr10	60722815	60724210	K27ac_brain_1777
chr10	60727669	60729198	K27ac_brain_1778
chr10	60740272	60741693	K27ac_brain_1779
chr10	60742216	60742716	K27ac_brain_1780
chr10	60850027	60851594	K27ac_brain_1783
chr10	60891059	60892693	K27ac_brain_1786
chr10	60935045	60935738	K27ac_brain_1787
chr10	60938770	60939270	K27ac_brain_1789
chr10	61043526	61044026	K27ac_brain_1790
chr10	62127995	62128769	K27ac_brain_1798
chr10	62136467	62136967	K27ac_brain_1799
chr10	62388199	62390054	K27ac_brain_1807
chr10	68781609	68782262	K27ac_brain_1837
chr10	68808038	68808538	K27ac_brain_1839
chr10	68809878	68811055	K27ac_brain_1840
chr10	69370147	69370647	K27ac_brain_1843
chr10	71814574	71815074	K27ac_brain_1859
chr10	73287240	73288043	K27ac_brain_1863
chr10	73599287	73601247	K27ac_brain_1867
chr10	76348020	76348520	K27ac_brain_1891
chr10	76406492	76406992	K27ac_brain_1893
chr10	76748397	76748897	K27ac_brain_1894
chr10	77373548	77374494	K27ac_brain_1900
chr10	78299975	78300768	K27ac_brain_1908
chr10	79053759	79054259	K27ac_brain_1912
chr10	79144256	79144756	K27ac_brain_1913
chr10	79422838	79423338	K27ac_brain_1915
chr10	79650585	79651844	K27ac_brain_1916
chr10	79847437	79847937	K27ac_brain_1919
chr10	79935409	79937867	K27ac_brain_1921
chr10	80007951	80009652	K27ac_brain_1924
chr10	80448341	80449932	K27ac_brain_1935
chr10	80457087	80457587	K27ac_brain_1936
chr10	80980322	80980822	K27ac_brain_1940
chr10	81019585	81020293	K27ac_brain_1942
chr10	81034736	81035760	K27ac_brain_1944
chr10	83848526	83849026	K27ac_brain_1955
chr10	85938946	85939762	K27ac_brain_1962
chr10	86606047	86606547	K27ac_brain_1966
chr10	87942199	87942924	K27ac_brain_1970
chr10	91101905	91103155	K27ac_brain_1982
chr10	93140342	93141273	K27ac_brain_1992
chr10	93638831	93640589	K27ac_brain_1995
chr10	93667461	93668089	K27ac_brain_1998
chr10	95340274	95340946	K27ac_brain_2005
chr10	98887937	98889127	K27ac_brain_2021
chr10	99932717	99933350	K27ac_brain_2028
chr10	103089909	103090409	K27ac_brain_2041
chr10	103091127	103091880	K27ac_brain_2042
chr10	104172850	104173480	K27ac_brain_2048
chr10	105039162	105040478	K27ac_brain_2053
chr10	105040993	105042698	K27ac_brain_2054
chr10	105262042	105262542	K27ac_brain_2055
chr10	106770996	106771496	K27ac_brain_2067
chr10	108272882	108273654	K27ac_brain_2072
chr10	108888153	108888653	K27ac_brain_2076
chr10	110468274	110468905	K27ac_brain_2082
chr10	111235740	111236240	K27ac_brain_2084
chr10	111481436	111481936	K27ac_brain_2085
chr10	111503062	111503562	K27ac_brain_2086
chr10	115070970	115071470	K27ac_brain_2108
chr10	117620065	117620565	K27ac_brain_2118
chr10	117832322	117833031	K27ac_brain_2120
chr10	118019864	118020364	K27ac_brain_2125
chr10	118143991	118144491	K27ac_brain_2127
chr10	120117496	120118503	K27ac_brain_2132
chr10	120711009	120711509	K27ac_brain_2135
chr10	123360122	123360622	K27ac_brain_2153
chr10	123470168	123470668	K27ac_brain_2154
chr10	125519402	125520046	K27ac_brain_2165
chr10	125834405	125835814	K27ac_brain_2166
chr10	125836449	125837084	K27ac_brain_2167
chr10	126173004	126173676	K27ac_brain_2168
chr10	126332573	126333073	K27ac_brain_2170
chr10	127804557	127805187	K27ac_brain_2180
chr10	127837338	127837838	K27ac_brain_2181
chr10	128606175	128606811	K27ac_brain_2182
chr10	129796353	129797653	K27ac_brain_2185
chr10	130492349	130492994	K27ac_brain_2186
chr10	131667625	131668274	K27ac_brain_2191
chr10	131669645	131671220	K27ac_brain_2192
chr10	131684441	131685170	K27ac_brain_2194
chr10	131694347	131694847	K27ac_brain_2195
chr10	131695997	131697334	K27ac_brain_2196
chr10	131754324	131754972	K27ac_brain_2199
chr10	132570738	132571566	K27ac_brain_2201
chr10	133989850	133990350	K27ac_brain_2208
chr11	157578	158242	K27ac_brain_2217
chr11	1412075	1413097	K27ac_brain_2221
chr11	8059527	8061017	K27ac_brain_2248
chr11	8311230	8311730	K27ac_brain_2250
chr11	8632702	8633202	K27ac_brain_2251
chr11	9495233	9495862	K27ac_brain_2261
chr11	10659789	10660289	K27ac_brain_2266
chr11	11103234	11103734	K27ac_brain_2271
chr11	12040175	12040675	K27ac_brain_2277
chr11	12089623	12090123	K27ac_brain_2278
chr11	12478362	12478862	K27ac_brain_2281
chr11	13123249	13124666	K27ac_brain_2294
chr11	13897684	13898184	K27ac_brain_2298
chr11	13950246	13951178	K27ac_brain_2299
chr11	16834309	16834809	K27ac_brain_2316
chr11	16998746	16999722	K27ac_brain_2317
chr11	19402664	19404486	K27ac_brain_2328
chr11	19429359	19430980	K27ac_brain_2330
chr11	19476916	19477416	K27ac_brain_2332
chr11	19496955	19497455	K27ac_brain_2333
chr11	19853230	19854026	K27ac_brain_2337
chr11	20509569	20510227	K27ac_brain_2341
chr11	20566386	20566886	K27ac_brain_2342
chr11	20783314	20784086	K27ac_brain_2344
chr11	22359041	22362538	K27ac_brain_2351
chr11	22363355	22364896	K27ac_brain_2352
chr11	22365458	22365958	K27ac_brain_2353
chr11	22370574	22371996	K27ac_brain_2355
chr11	22579612	22581136	K27ac_brain_2359
chr11	24085288	24085788	K27ac_brain_2370
chr11	27464796	27465296	K27ac_brain_2385
chr11	31819149	31819649	K27ac_brain_2404
chr11	32548956	32549456	K27ac_brain_2409
chr11	33597999	33598499	K27ac_brain_2415
chr11	33619614	33621097	K27ac_brain_2416
chr11	34170368	34170868	K27ac_brain_2421
chr11	34306406	34307401	K27ac_brain_2424
chr11	34321593	34322434	K27ac_brain_2425
chr11	35704139	35705667	K27ac_brain_2440
chr11	35940326	35940964	K27ac_brain_2443
chr11	36476771	36477271	K27ac_brain_2449
chr11	40207629	40208129	K27ac_brain_2463
chr11	40208991	40209491	K27ac_brain_2464
chr11	44649086	44649586	K27ac_brain_2492
chr11	44833849	44834349	K27ac_brain_2500
chr11	44994957	44995638	K27ac_brain_2507
chr11	45299537	45300771	K27ac_brain_2511
chr11	45309798	45311095	K27ac_brain_2512
chr11	45511201	45511701	K27ac_brain_2515
chr11	45563599	45564099	K27ac_brain_2516
chr11	45920384	45921025	K27ac_brain_2520
chr11	45922128	45922628	K27ac_brain_2521
chr11	57056257	57057140	K27ac_brain_2543
chr11	58940966	58945845	K27ac_brain_2548
chr11	58965823	58966323	K27ac_brain_2551
chr11	60714925	60715810	K27ac_brain_2556
chr11	60810069	60810569	K27ac_brain_2557
chr11	61248804	61249304	K27ac_brain_2568
chr11	64462502	64463132	K27ac_brain_2595
chr11	65818269	65818769	K27ac_brain_2607
chr11	65950786	65951441	K27ac_brain_2608
chr11	66046271	66047796	K27ac_brain_2609
chr11	66176735	66177235	K27ac_brain_2611
chr11	66184246	66185170	K27ac_brain_2612
chr11	66443713	66445040	K27ac_brain_2617
chr11	66496343	66496986	K27ac_brain_2618
chr11	66769962	66770462	K27ac_brain_2619
chr11	67419846	67420346	K27ac_brain_2621
chr11	70324116	70325199	K27ac_brain_2631
chr11	70368110	70368610	K27ac_brain_2632
chr11	70471446	70472932	K27ac_brain_2633
chr11	70507217	70508038	K27ac_brain_2634
chr11	70625040	70625540	K27ac_brain_2635
chr11	70732263	70734398	K27ac_brain_2637
chr11	72379781	72380695	K27ac_brain_2646
chr11	73286617	73288163	K27ac_brain_2650
chr11	73489767	73490523	K27ac_brain_2653
chr11	75327278	75327945	K27ac_brain_2665
chr11	75335798	75336585	K27ac_brain_2666
chr11	75378603	75379103	K27ac_brain_2668
chr11	78964443	78965250	K27ac_brain_2683
chr11	82467690	82468628	K27ac_brain_2696
chr11	83392330	83392830	K27ac_brain_2708
chr11	83608060	83608687	K27ac_brain_2709
chr11	84402936	84403436	K27ac_brain_2712
chr11	84601727	84602361	K27ac_brain_2713
chr11	92031266	92031766	K27ac_brain_2748
chr11	92401158	92401658	K27ac_brain_2751
chr11	92867006	92867506	K27ac_brain_2756
chr11	95881423	95882059	K27ac_brain_2777
chr11	95885338	95886166	K27ac_brain_2778
chr11	102068031	102068531	K27ac_brain_2803
chr11	106119834	106120464	K27ac_brain_2816
chr11	106121382	106122095	K27ac_brain_2817
chr11	107130055	107130701	K27ac_brain_2822
chr11	109604970	109605470	K27ac_brain_2832
chr11	109899662	109900740	K27ac_brain_2833
chr11	109903318	109904124	K27ac_brain_2834
chr11	112238214	112238996	K27ac_brain_2855
chr11	112348362	112349064	K27ac_brain_2856
chr11	112384325	112385971	K27ac_brain_2857
chr11	112486750	112487735	K27ac_brain_2859
chr11	112504913	112505413	K27ac_brain_2860
chr11	113071312	113072771	K27ac_brain_2866
chr11	113576627	113577127	K27ac_brain_2867
chr11	114099748	114100543	K27ac_brain_2877
chr11	114114063	114114868	K27ac_brain_2878
chr11	114982944	114984451	K27ac_brain_2882
chr11	115160698	115161198	K27ac_brain_2885
chr11	116285101	116286890	K27ac_brain_2902
chr11	117428147	117428647	K27ac_brain_2917
chr11	117591185	117591815	K27ac_brain_2921
chr11	117741304	117741929	K27ac_brain_2923
chr11	118305311	118305811	K27ac_brain_2926
chr11	118576555	118577055	K27ac_brain_2931
chr11	118824425	118825196	K27ac_brain_2934
chr11	119580916	119581691	K27ac_brain_2939
chr11	119888439	119888939	K27ac_brain_2940
chr11	121056125	121056908	K27ac_brain_2945
chr11	121259439	121261192	K27ac_brain_2947
chr11	121379169	121379669	K27ac_brain_2948
chr11	121837233	121838145	K27ac_brain_2962
chr11	121962285	121962935	K27ac_brain_2965
chr11	121975390	121976323	K27ac_brain_2967
chr11	122144227	122144727	K27ac_brain_2972
chr11	122192076	122192576	K27ac_brain_2976
chr11	122929015	122929515	K27ac_brain_2983
chr11	123376154	123376811	K27ac_brain_2991
chr11	123553435	123554932	K27ac_brain_2994
chr11	123955960	123957739	K27ac_brain_2995
chr11	124812272	124813157	K27ac_brain_3001
chr11	125026206	125026841	K27ac_brain_3004
chr11	125269272	125269911	K27ac_brain_3011
chr11	125310906	125312330	K27ac_brain_3012
chr11	125351157	125352264	K27ac_brain_3015
chr11	126419124	126419624	K27ac_brain_3023
chr11	128034219	128034719	K27ac_brain_3033
chr11	129161688	129162188	K27ac_brain_3035
chr11	131368144	131368644	K27ac_brain_3044
chr11	131387953	131389288	K27ac_brain_3045
chr11	132561673	132562717	K27ac_brain_3052
chr11	132862802	132864209	K27ac_brain_3055
chr11	133819445	133819945	K27ac_brain_3058
chr11	133856524	133857024	K27ac_brain_3061
chr11	133901645	133902346	K27ac_brain_3062
chr11	134283774	134284274	K27ac_brain_3065
chr11	134555260	134555960	K27ac_brain_3066
chr11	134877390	134877890	K27ac_brain_3069
chr12	162484	162984	K27ac_brain_3071
chr12	1077363	1078137	K27ac_brain_3077
chr12	1948781	1949281	K27ac_brain_3086
chr12	3680304	3681733	K27ac_brain_3095
chr12	3688601	3689452	K27ac_brain_3096
chr12	3989500	3992376	K27ac_brain_3101
chr12	4402456	4402956	K27ac_brain_3106
chr12	6888468	6888968	K27ac_brain_3120
chr12	7023983	7024610	K27ac_brain_3122
chr12	8123619	8124360	K27ac_brain_3131
chr12	11975701	11976201	K27ac_brain_3150
chr12	12240073	12240573	K27ac_brain_3151
chr12	12417056	12417556	K27ac_brain_3153
chr12	15509130	15510036	K27ac_brain_3186
chr12	20025710	20026526	K27ac_brain_3208
chr12	20119750	20121182	K27ac_brain_3210
chr12	20745023	20745706	K27ac_brain_3215
chr12	22065863	22066363	K27ac_brain_3219
chr12	22463297	22466477	K27ac_brain_3225
chr12	22475058	22475683	K27ac_brain_3227
chr12	22486166	22486796	K27ac_brain_3228
chr12	22920336	22920836	K27ac_brain_3234
chr12	24167746	24168791	K27ac_brain_3242
chr12	24434309	24434809	K27ac_brain_3244
chr12	24532539	24533039	K27ac_brain_3245
chr12	24549734	24550375	K27ac_brain_3246
chr12	24831298	24832514	K27ac_brain_3248
chr12	26358124	26359200	K27ac_brain_3258
chr12	29223706	29224206	K27ac_brain_3269
chr12	30298142	30298642	K27ac_brain_3275
chr12	32308142	32309752	K27ac_brain_3289
chr12	38909650	38910150	K27ac_brain_3293
chr12	39746341	39746991	K27ac_brain_3297
chr12	39968795	39969295	K27ac_brain_3300
chr12	40286152	40286652	K27ac_brain_3305
chr12	40386877	40387801	K27ac_brain_3306
chr12	41800963	41801463	K27ac_brain_3311
chr12	41831248	41832166	K27ac_brain_3312
chr12	41870068	41871654	K27ac_brain_3313
chr12	42313042	42313879	K27ac_brain_3316
chr12	45170617	45171117	K27ac_brain_3332
chr12	45269311	45269938	K27ac_brain_3333
chr12	47342778	47343492	K27ac_brain_3342
chr12	47970130	47970630	K27ac_brain_3344
chr12	48579247	48580037	K27ac_brain_3346
chr12	49591445	49593456	K27ac_brain_3355
chr12	51619028	51619528	K27ac_brain_3373
chr12	51812955	51813455	K27ac_brain_3374
chr12	54103974	54104766	K27ac_brain_3392
chr12	54105550	54106175	K27ac_brain_3393
chr12	54189359	54190557	K27ac_brain_3395
chr12	54633679	54634179	K27ac_brain_3398
chr12	54736073	54736573	K27ac_brain_3400
chr12	57633104	57633917	K27ac_brain_3426
chr12	58722832	58723459	K27ac_brain_3435
chr12	59561881	59562381	K27ac_brain_3444
chr12	63050991	63051729	K27ac_brain_3455
chr12	63105413	63105913	K27ac_brain_3457
chr12	64331789	64332610	K27ac_brain_3464
chr12	67308903	67309741	K27ac_brain_3476
chr12	70297709	70298519	K27ac_brain_3488
chr12	71849140	71849640	K27ac_brain_3495
chr12	71850455	71851227	K27ac_brain_3496
chr12	72342063	72342563	K27ac_brain_3500
chr12	76206401	76207196	K27ac_brain_3516
chr12	78603025	78604396	K27ac_brain_3535
chr12	79030030	79030530	K27ac_brain_3536
chr12	79180446	79181107	K27ac_brain_3537
chr12	81021623	81022265	K27ac_brain_3546
chr12	81991833	81992467	K27ac_brain_3552
chr12	82153501	82154254	K27ac_brain_3553
chr12	85816474	85816974	K27ac_brain_3570
chr12	88967252	88967752	K27ac_brain_3582
chr12	89018447	89018947	K27ac_brain_3584
chr12	91905993	91906618	K27ac_brain_3592
chr12	92136910	92138054	K27ac_brain_3597
chr12	92255622	92256122	K27ac_brain_3598
chr12	92501811	92502578	K27ac_brain_3600
chr12	94558309	94559083	K27ac_brain_3621
chr12	94580991	94581664	K27ac_brain_3622
chr12	97374745	97375506	K27ac_brain_3635
chr12	97567840	97568629	K27ac_brain_3636
chr12	97952716	97953520	K27ac_brain_3640
chr12	97954715	97955948	K27ac_brain_3641
chr12	98023434	98023934	K27ac_brain_3643
chr12	98753201	98754246	K27ac_brain_3648
chr12	99480920	99481777	K27ac_brain_3656
chr12	99547615	99549222	K27ac_brain_3659
chr12	100557208	100557708	K27ac_brain_3662
chr12	103354437	103357023	K27ac_brain_3673
chr12	103405915	103406688	K27ac_brain_3674
chr12	103924134	103924765	K27ac_brain_3677
chr12	106838729	106841647	K27ac_brain_3695
chr12	106900416	106901041	K27ac_brain_3698
chr12	106976869	106977369	K27ac_brain_3699
chr12	106979993	106980493	K27ac_brain_3700
chr12	107039243	107039743	K27ac_brain_3703
chr12	107793038	107793538	K27ac_brain_3710
chr12	109878866	109879366	K27ac_brain_3723
chr12	110170425	110170925	K27ac_brain_3727
chr12	111651418	111651918	K27ac_brain_3742
chr12	111707533	111708033	K27ac_brain_3743
chr12	112995201	112996919	K27ac_brain_3747
chr12	113535775	113536275	K27ac_brain_3749
chr12	113902584	113903084	K27ac_brain_3754
chr12	113909734	113910372	K27ac_brain_3756
chr12	113911140	113912749	K27ac_brain_3757
chr12	113915578	113917643	K27ac_brain_3758
chr12	113998737	113999237	K27ac_brain_3760
chr12	114107805	114108305	K27ac_brain_3762
chr12	114199712	114202023	K27ac_brain_3765
chr12	114292781	114293545	K27ac_brain_3770
chr12	117058327	117058827	K27ac_brain_3779
chr12	117455776	117456276	K27ac_brain_3782
chr12	117498527	117499027	K27ac_brain_3783
chr12	118312930	118314719	K27ac_brain_3785
chr12	119048682	119049182	K27ac_brain_3788
chr12	119211294	119213407	K27ac_brain_3789
chr12	119418151	119418651	K27ac_brain_3792
chr12	120449640	120450857	K27ac_brain_3796
chr12	120827181	120827982	K27ac_brain_3802
chr12	123751980	123752480	K27ac_brain_3825
chr12	123754421	123754921	K27ac_brain_3826
chr12	124492054	124492701	K27ac_brain_3829
chr12	125146095	125146720	K27ac_brain_3830
chr12	125237218	125237718	K27ac_brain_3832
chr12	125678558	125679058	K27ac_brain_3836
chr12	125799317	125799817	K27ac_brain_3837
chr12	125813425	125813925	K27ac_brain_3838
chr12	127218371	127219387	K27ac_brain_3843
chr12	127482973	127483976	K27ac_brain_3845
chr12	128489513	128490013	K27ac_brain_3848
chr12	128850839	128851515	K27ac_brain_3850
chr12	129035232	129035732	K27ac_brain_3852
chr12	129309211	129309711	K27ac_brain_3855
chr12	129415008	129415977	K27ac_brain_3856
chr12	129548964	129549464	K27ac_brain_3857
chr12	129696823	129697323	K27ac_brain_3858
chr12	129761508	129762008	K27ac_brain_3860
chr12	130357933	130358433	K27ac_brain_3864
chr12	131200212	131201779	K27ac_brain_3867
chr12	131511495	131512584	K27ac_brain_3871
chr12	131864062	131864690	K27ac_brain_3874
chr13	24006269	24007676	K27ac_brain_3890
chr13	24578994	24580052	K27ac_brain_3895
chr13	24657260	24659032	K27ac_brain_3899
chr13	24659756	24660382	K27ac_brain_3900
chr13	24742125	24742625	K27ac_brain_3902
chr13	24868067	24868567	K27ac_brain_3904
chr13	25710848	25712419	K27ac_brain_3907
chr13	25745892	25746780	K27ac_brain_3908
chr13	26352320	26352820	K27ac_brain_3909
chr13	29749368	29750208	K27ac_brain_3917
chr13	30070684	30071334	K27ac_brain_3919
chr13	30459389	30460165	K27ac_brain_3923
chr13	30739537	30740615	K27ac_brain_3928
chr13	30759888	30760388	K27ac_brain_3929
chr13	31585082	31586836	K27ac_brain_3938
chr13	31647179	31648955	K27ac_brain_3940
chr13	31758498	31759681	K27ac_brain_3943
chr13	31848237	31848737	K27ac_brain_3944
chr13	33522192	33523222	K27ac_brain_3953
chr13	33832389	33833198	K27ac_brain_3956
chr13	34335742	34336242	K27ac_brain_3958
chr13	35772658	35773395	K27ac_brain_3965
chr13	36074451	36075157	K27ac_brain_3968
chr13	36356022	36356822	K27ac_brain_3971
chr13	36359278	36359778	K27ac_brain_3972
chr13	36558067	36558567	K27ac_brain_3974
chr13	36559408	36560033	K27ac_brain_3975
chr13	36648561	36649375	K27ac_brain_3976
chr13	38491975	38492475	K27ac_brain_3986
chr13	39984450	39985098	K27ac_brain_3995
chr13	39992123	39993115	K27ac_brain_3997
chr13	39994181	39995084	K27ac_brain_3998
chr13	42139901	42140401	K27ac_brain_4008
chr13	44618835	44619482	K27ac_brain_4033
chr13	45270989	45273411	K27ac_brain_4041
chr13	45621888	45622860	K27ac_brain_4047
chr13	46279044	46279894	K27ac_brain_4052
chr13	46342864	46343933	K27ac_brain_4054
chr13	46437784	46439176	K27ac_brain_4055
chr13	47023864	47024364	K27ac_brain_4057
chr13	50731135	50731635	K27ac_brain_4070
chr13	51641111	51641611	K27ac_brain_4072
chr13	53423111	53423760	K27ac_brain_4092
chr13	53426061	53426998	K27ac_brain_4093
chr13	53504752	53507187	K27ac_brain_4094
chr13	54048333	54048960	K27ac_brain_4101
chr13	57539715	57540340	K27ac_brain_4109
chr13	59304893	59305393	K27ac_brain_4112
chr13	64484431	64485328	K27ac_brain_4135
chr13	67803476	67803976	K27ac_brain_4153
chr13	69287863	69288363	K27ac_brain_4165
chr13	69754353	69754853	K27ac_brain_4167
chr13	70495086	70495956	K27ac_brain_4169
chr13	72427291	72428554	K27ac_brain_4189
chr13	75128893	75129393	K27ac_brain_4210
chr13	75645820	75646594	K27ac_brain_4214
chr13	78033848	78034348	K27ac_brain_4231
chr13	78269529	78270642	K27ac_brain_4232
chr13	78595472	78596236	K27ac_brain_4241
chr13	78611229	78611729	K27ac_brain_4243
chr13	78707889	78708389	K27ac_brain_4244
chr13	78880437	78881095	K27ac_brain_4245
chr13	79074084	79074584	K27ac_brain_4246
chr13	79287205	79288086	K27ac_brain_4247
chr13	79417169	79417669	K27ac_brain_4250
chr13	80509929	80510686	K27ac_brain_4254
chr13	80511439	80512528	K27ac_brain_4255
chr13	80584395	80585764	K27ac_brain_4256
chr13	82690835	82691335	K27ac_brain_4265
chr13	84453322	84453822	K27ac_brain_4267
chr13	84454431	84455071	K27ac_brain_4268
chr13	84889623	84890418	K27ac_brain_4271
chr13	90218236	90218736	K27ac_brain_4286
chr13	92392230	92392730	K27ac_brain_4299
chr13	95358363	95358988	K27ac_brain_4320
chr13	95361013	95361513	K27ac_brain_4321
chr13	95477358	95477858	K27ac_brain_4322
chr13	95482012	95482512	K27ac_brain_4323
chr13	95599573	95600415	K27ac_brain_4324
chr13	98083603	98084103	K27ac_brain_4337
chr13	98630765	98631394	K27ac_brain_4338
chr13	100309184	100309684	K27ac_brain_4347
chr13	100342426	100343053	K27ac_brain_4348
chr13	100398510	100399229	K27ac_brain_4349
chr13	100515193	100515693	K27ac_brain_4351
chr13	100611517	100612017	K27ac_brain_4352
chr13	100619383	100620147	K27ac_brain_4353
chr13	100630867	100631367	K27ac_brain_4354
chr13	100635508	100636221	K27ac_brain_4355
chr13	100639173	100639812	K27ac_brain_4356
chr13	101173954	101174454	K27ac_brain_4360
chr13	101309504	101310004	K27ac_brain_4363
chr13	101460680	101461970	K27ac_brain_4365
chr13	101463382	101464184	K27ac_brain_4366
chr13	101613198	101613698	K27ac_brain_4367
chr13	101837973	101838473	K27ac_brain_4369
chr13	101942372	101942872	K27ac_brain_4370
chr13	102663733	102664375	K27ac_brain_4372
chr13	102685348	102685848	K27ac_brain_4373
chr13	102687000	102687500	K27ac_brain_4374
chr13	102697909	102698409	K27ac_brain_4375
chr13	105933891	105935255	K27ac_brain_4387
chr13	107333060	107333709	K27ac_brain_4395
chr13	109212112	109212741	K27ac_brain_4402
chr13	109740440	109740940	K27ac_brain_4405
chr13	109800040	109800816	K27ac_brain_4406
chr13	109849229	109850165	K27ac_brain_4407
chr13	110198369	110198869	K27ac_brain_4411
chr13	110776204	110776841	K27ac_brain_4413
chr13	111118741	111119814	K27ac_brain_4417
chr13	111893702	111894354	K27ac_brain_4421
chr13	112102486	112104273	K27ac_brain_4422
chr13	112329785	112330998	K27ac_brain_4423
chr13	112627790	112628418	K27ac_brain_4426
chr13	112723674	112726748	K27ac_brain_4427
chr13	112733101	112733743	K27ac_brain_4428
chr13	112814659	112815159	K27ac_brain_4429
chr13	113274143	113274643	K27ac_brain_4430
chr13	114836506	114838499	K27ac_brain_4434
chr13	114843754	114844254	K27ac_brain_4435
chr14	21556119	21556619	K27ac_brain_4441
chr14	22004072	22004572	K27ac_brain_4448
chr14	22006646	22007316	K27ac_brain_4449
chr14	23831117	23831792	K27ac_brain_4469
chr14	23950894	23953548	K27ac_brain_4475
chr14	23954864	23956633	K27ac_brain_4476
chr14	24013845	24014908	K27ac_brain_4478
chr14	24048012	24048910	K27ac_brain_4480
chr14	25989483	25992181	K27ac_brain_4488
chr14	26302313	26302813	K27ac_brain_4490
chr14	26305441	26305941	K27ac_brain_4491
chr14	26378306	26379135	K27ac_brain_4493
chr14	26870240	26871119	K27ac_brain_4496
chr14	26914719	26915219	K27ac_brain_4498
chr14	27434865	27435365	K27ac_brain_4501
chr14	28103357	28104126	K27ac_brain_4504
chr14	28268287	28268787	K27ac_brain_4506
chr14	28599378	28599878	K27ac_brain_4509
chr14	28612415	28612915	K27ac_brain_4510
chr14	29859060	29859774	K27ac_brain_4514
chr14	30293347	30293847	K27ac_brain_4516
chr14	30741889	30743037	K27ac_brain_4519
chr14	32160472	32160972	K27ac_brain_4527
chr14	33197127	33199330	K27ac_brain_4540
chr14	33202657	33203470	K27ac_brain_4541
chr14	33295413	33295913	K27ac_brain_4542
chr14	33404285	33405306	K27ac_brain_4544
chr14	33508492	33508992	K27ac_brain_4547
chr14	33609401	33610089	K27ac_brain_4549
chr14	33619525	33620025	K27ac_brain_4550
chr14	33751590	33752386	K27ac_brain_4552
chr14	33776748	33777693	K27ac_brain_4553
chr14	34110296	34111986	K27ac_brain_4558
chr14	34112893	34113393	K27ac_brain_4559
chr14	34251393	34252324	K27ac_brain_4561
chr14	34257472	34257972	K27ac_brain_4562
chr14	36433574	36435423	K27ac_brain_4575
chr14	36467946	36469975	K27ac_brain_4576
chr14	36690094	36690746	K27ac_brain_4577
chr14	38874463	38874963	K27ac_brain_4580
chr14	39957402	39958790	K27ac_brain_4587
chr14	47310175	47310845	K27ac_brain_4599
chr14	49502355	49502855	K27ac_brain_4604
chr14	51293574	51294337	K27ac_brain_4617
chr14	51507659	51508686	K27ac_brain_4625
chr14	56593138	56593802	K27ac_brain_4650
chr14	57056939	57057820	K27ac_brain_4654
chr14	57369172	57369672	K27ac_brain_4655
chr14	58025938	58027282	K27ac_brain_4657
chr14	59073473	59075453	K27ac_brain_4662
chr14	59414220	59415309	K27ac_brain_4667
chr14	60095573	60098166	K27ac_brain_4672
chr14	60146798	60147432	K27ac_brain_4673
chr14	62439134	62439634	K27ac_brain_4685
chr14	66313035	66313535	K27ac_brain_4697
chr14	66531499	66531999	K27ac_brain_4699
chr14	66841340	66841840	K27ac_brain_4701
chr14	67116456	67116956	K27ac_brain_4702
chr14	68690583	68691083	K27ac_brain_4710
chr14	69158104	69158876	K27ac_brain_4729
chr14	69198422	69198922	K27ac_brain_4730
chr14	70014631	70015131	K27ac_brain_4736
chr14	70025702	70027644	K27ac_brain_4737
chr14	70040801	70041301	K27ac_brain_4738
chr14	70154743	70155410	K27ac_brain_4739
chr14	70175721	70176841	K27ac_brain_4743
chr14	70454737	70455237	K27ac_brain_4746
chr14	70587734	70588975	K27ac_brain_4749
chr14	72653216	72653716	K27ac_brain_4755
chr14	73175286	73175786	K27ac_brain_4759
chr14	73687062	73687562	K27ac_brain_4762
chr14	74185296	74185796	K27ac_brain_4765
chr14	74622672	74623172	K27ac_brain_4771
chr14	74943085	74943585	K27ac_brain_4774
chr14	77412915	77413415	K27ac_brain_4788
chr14	77551496	77553426	K27ac_brain_4796
chr14	77624813	77625563	K27ac_brain_4801
chr14	77772406	77773219	K27ac_brain_4802
chr14	78715160	78715997	K27ac_brain_4809
chr14	78822799	78823724	K27ac_brain_4811
chr14	79176456	79177270	K27ac_brain_4813
chr14	80028136	80028767	K27ac_brain_4815
chr14	80175577	80176605	K27ac_brain_4818
chr14	80196047	80196547	K27ac_brain_4820
chr14	80449485	80449985	K27ac_brain_4822
chr14	82916662	82917162	K27ac_brain_4827
chr14	83888908	83889408	K27ac_brain_4833
chr14	85504940	85505440	K27ac_brain_4843
chr14	88661758	88662258	K27ac_brain_4857
chr14	88776646	88778784	K27ac_brain_4858
chr14	89588336	89589427	K27ac_brain_4865
chr14	89656836	89658138	K27ac_brain_4866
chr14	90009900	90010400	K27ac_brain_4872
chr14	90388397	90388897	K27ac_brain_4874
chr14	90797729	90798229	K27ac_brain_4875
chr14	93425786	93426286	K27ac_brain_4895
chr14	93470519	93471019	K27ac_brain_4897
chr14	93897629	93898129	K27ac_brain_4900
chr14	94392866	94393878	K27ac_brain_4902
chr14	95333824	95334324	K27ac_brain_4905
chr14	95335042	95335542	K27ac_brain_4906
chr14	96409424	96411062	K27ac_brain_4909
chr14	96415067	96415567	K27ac_brain_4910
chr14	96557232	96557732	K27ac_brain_4912
chr14	97159998	97160767	K27ac_brain_4914
chr14	97491533	97492033	K27ac_brain_4916
chr14	97878459	97878959	K27ac_brain_4920
chr14	97879538	97880038	K27ac_brain_4921
chr14	99008328	99008828	K27ac_brain_4928
chr14	100136855	100137746	K27ac_brain_4933
chr14	100339374	100339874	K27ac_brain_4935
chr14	100865587	100866694	K27ac_brain_4938
chr14	104844326	104845921	K27ac_brain_4963
chr14	105760924	105761560	K27ac_brain_4967
chr14	105765612	105766112	K27ac_brain_4968
chr15	23815753	23816409	K27ac_brain_4984
chr15	23979387	23980015	K27ac_brain_4985
chr15	24005738	24009144	K27ac_brain_4986
chr15	24042168	24043902	K27ac_brain_4987
chr15	26230343	26230999	K27ac_brain_4997
chr15	26476244	26476744	K27ac_brain_5000
chr15	27271211	27272008	K27ac_brain_5002
chr15	27427919	27428419	K27ac_brain_5005
chr15	29287240	29288514	K27ac_brain_5011
chr15	29289675	29290175	K27ac_brain_5012
chr15	29335299	29336286	K27ac_brain_5014
chr15	29361730	29364805	K27ac_brain_5015
chr15	31214423	31215053	K27ac_brain_5025
chr15	31439512	31440012	K27ac_brain_5026
chr15	32933937	32934820	K27ac_brain_5039
chr15	36964807	36966334	K27ac_brain_5057
chr15	38172147	38172647	K27ac_brain_5078
chr15	38880222	38881556	K27ac_brain_5085
chr15	39996491	39996991	K27ac_brain_5091
chr15	45618597	45619227	K27ac_brain_5111
chr15	45663921	45665534	K27ac_brain_5112
chr15	50187426	50188082	K27ac_brain_5138
chr15	51972749	51973530	K27ac_brain_5141
chr15	52090788	52091628	K27ac_brain_5143
chr15	52801489	52801989	K27ac_brain_5146
chr15	53216232	53216732	K27ac_brain_5150
chr15	53398563	53399717	K27ac_brain_5151
chr15	53501365	53501865	K27ac_brain_5152
chr15	55489370	55489998	K27ac_brain_5157
chr15	55943760	55944787	K27ac_brain_5158
chr15	56091367	56091867	K27ac_brain_5165
chr15	56643664	56644164	K27ac_brain_5168
chr15	57424913	57426668	K27ac_brain_5173
chr15	59584056	59585480	K27ac_brain_5190
chr15	60300316	60301122	K27ac_brain_5193
chr15	60301970	60302899	K27ac_brain_5194
chr15	60369069	60369569	K27ac_brain_5195
chr15	61287597	61288097	K27ac_brain_5201
chr15	64472490	64472990	K27ac_brain_5210
chr15	64744993	64745493	K27ac_brain_5211
chr15	65626144	65626949	K27ac_brain_5220
chr15	68074646	68075146	K27ac_brain_5231
chr15	69396148	69396648	K27ac_brain_5242
chr15	69437709	69438209	K27ac_brain_5243
chr15	70177196	70179776	K27ac_brain_5247
chr15	70183327	70184289	K27ac_brain_5248
chr15	70353986	70354486	K27ac_brain_5249
chr15	70678369	70679873	K27ac_brain_5253
chr15	70711303	70711803	K27ac_brain_5254
chr15	71831013	71831513	K27ac_brain_5262
chr15	72598302	72598802	K27ac_brain_5266
chr15	72612923	72613423	K27ac_brain_5267
chr15	73610508	73611008	K27ac_brain_5274
chr15	73611557	73612212	K27ac_brain_5275
chr15	74237406	74237906	K27ac_brain_5276
chr15	74555935	74556435	K27ac_brain_5278
chr15	74880848	74882123	K27ac_brain_5280
chr15	77116030	77116860	K27ac_brain_5285
chr15	80324802	80325980	K27ac_brain_5300
chr15	80672299	80672936	K27ac_brain_5301
chr15	81039572	81040843	K27ac_brain_5302
chr15	81042059	81043453	K27ac_brain_5303
chr15	81046590	81047755	K27ac_brain_5304
chr15	82043450	82043950	K27ac_brain_5310
chr15	86292240	86293045	K27ac_brain_5327
chr15	86294323	86294952	K27ac_brain_5328
chr15	86448128	86449527	K27ac_brain_5330
chr15	87392659	87393159	K27ac_brain_5335
chr15	88043840	88044468	K27ac_brain_5339
chr15	89151478	89154102	K27ac_brain_5342
chr15	89903732	89904657	K27ac_brain_5346
chr15	89905339	89908068	K27ac_brain_5347
chr15	89909581	89910081	K27ac_brain_5348
chr15	89911189	89914338	K27ac_brain_5349
chr15	89915334	89918923	K27ac_brain_5350
chr15	89919665	89920667	K27ac_brain_5351
chr15	89921662	89922162	K27ac_brain_5352
chr15	89932507	89934359	K27ac_brain_5354
chr15	89940845	89942715	K27ac_brain_5355
chr15	89943832	89945208	K27ac_brain_5356
chr15	89945754	89946254	K27ac_brain_5357
chr15	89955309	89956756	K27ac_brain_5358
chr15	90013650	90014150	K27ac_brain_5359
chr15	92163341	92164426	K27ac_brain_5368
chr15	92887869	92888497	K27ac_brain_5372
chr15	92936987	92937767	K27ac_brain_5373
chr15	93068894	93069394	K27ac_brain_5375
chr15	93581229	93581729	K27ac_brain_5383
chr15	93603415	93603915	K27ac_brain_5384
chr15	93618416	93619175	K27ac_brain_5388
chr15	93687725	93688225	K27ac_brain_5390
chr15	93826159	93827806	K27ac_brain_5394
chr15	93833431	93833931	K27ac_brain_5395
chr15	94259821	94260321	K27ac_brain_5400
chr15	94525880	94526380	K27ac_brain_5404
chr15	96855089	96855589	K27ac_brain_5417
chr15	97141205	97142480	K27ac_brain_5431
chr15	98272176	98272945	K27ac_brain_5434
chr16	1041083	1042153	K27ac_brain_5446
chr16	6424522	6425208	K27ac_brain_5463
chr16	6425891	6426391	K27ac_brain_5464
chr16	8620576	8622121	K27ac_brain_5472
chr16	8861606	8862886	K27ac_brain_5475
chr16	11611034	11612471	K27ac_brain_5485
chr16	12207686	12208186	K27ac_brain_5495
chr16	12460491	12460991	K27ac_brain_5497
chr16	13850666	13851166	K27ac_brain_5503
chr16	15341228	15341895	K27ac_brain_5510
chr16	16602530	16603501	K27ac_brain_5516
chr16	16698423	16698923	K27ac_brain_5517
chr16	17253742	17254905	K27ac_brain_5521
chr16	17448363	17448863	K27ac_brain_5524
chr16	19342630	19343130	K27ac_brain_5531
chr16	19870971	19874404	K27ac_brain_5534
chr16	20253752	20254252	K27ac_brain_5536
chr16	20302561	20303207	K27ac_brain_5537
chr16	21417707	21418207	K27ac_brain_5540
chr16	21850158	21850658	K27ac_brain_5542
chr16	22543353	22543853	K27ac_brain_5546
chr16	22791199	22791865	K27ac_brain_5547
chr16	22981389	22982187	K27ac_brain_5548
chr16	23419909	23420677	K27ac_brain_5550
chr16	24065571	24067392	K27ac_brain_5555
chr16	24219819	24221217	K27ac_brain_5556
chr16	24621328	24621828	K27ac_brain_5558
chr16	27730238	27730738	K27ac_brain_5569
chr16	47497908	47498408	K27ac_brain_5611
chr16	47999109	47999609	K27ac_brain_5615
chr16	49532557	49533057	K27ac_brain_5623
chr16	49563588	49564088	K27ac_brain_5624
chr16	49623072	49623701	K27ac_brain_5627
chr16	49883064	49884076	K27ac_brain_5630
chr16	50492501	50494394	K27ac_brain_5632
chr16	50869649	50870149	K27ac_brain_5634
chr16	51177442	51177942	K27ac_brain_5635
chr16	52305458	52305958	K27ac_brain_5647
chr16	52469699	52470803	K27ac_brain_5648
chr16	52471496	52471996	K27ac_brain_5649
chr16	52543863	52544363	K27ac_brain_5651
chr16	52602988	52603488	K27ac_brain_5654
chr16	52667451	52668926	K27ac_brain_5656
chr16	52741465	52743715	K27ac_brain_5658
chr16	52906678	52907337	K27ac_brain_5659
chr16	53789824	53790741	K27ac_brain_5665
chr16	54465916	54467096	K27ac_brain_5668
chr16	56142175	56143536	K27ac_brain_5680
chr16	56149674	56150462	K27ac_brain_5681
chr16	56227737	56228237	K27ac_brain_5682
chr16	56331002	56331656	K27ac_brain_5684
chr16	56815724	56816224	K27ac_brain_5686
chr16	57665669	57666169	K27ac_brain_5693
chr16	57673337	57674623	K27ac_brain_5695
chr16	57871404	57873334	K27ac_brain_5697
chr16	57980494	57981256	K27ac_brain_5698
chr16	58575505	58576005	K27ac_brain_5701
chr16	62212131	62212631	K27ac_brain_5708
chr16	63071944	63073013	K27ac_brain_5713
chr16	65093261	65093761	K27ac_brain_5722
chr16	68479580	68480080	K27ac_brain_5744
chr16	68943822	68944715	K27ac_brain_5746
chr16	70673189	70673819	K27ac_brain_5754
chr16	71252461	71253196	K27ac_brain_5758
chr16	72254612	72255112	K27ac_brain_5764
chr16	72277194	72277839	K27ac_brain_5765
chr16	72346196	72346696	K27ac_brain_5766
chr16	72459347	72464175	K27ac_brain_5768
chr16	72840903	72841403	K27ac_brain_5775
chr16	72889379	72890642	K27ac_brain_5777
chr16	72945310	72945810	K27ac_brain_5778
chr16	73105496	73105996	K27ac_brain_5783
chr16	73353011	73354235	K27ac_brain_5787
chr16	73362538	73364251	K27ac_brain_5788
chr16	73416923	73418056	K27ac_brain_5789
chr16	77718190	77718690	K27ac_brain_5810
chr16	78709828	78710328	K27ac_brain_5815
chr16	79157817	79159189	K27ac_brain_5819
chr16	81253890	81254390	K27ac_brain_5823
chr16	81525460	81525960	K27ac_brain_5825
chr16	81536470	81536970	K27ac_brain_5826
chr16	81598192	81598885	K27ac_brain_5832
chr16	83193837	83194845	K27ac_brain_5838
chr16	83378895	83380148	K27ac_brain_5839
chr16	83435926	83436951	K27ac_brain_5840
chr16	84389704	84390339	K27ac_brain_5845
chr16	84395499	84397574	K27ac_brain_5847
chr16	84407387	84408474	K27ac_brain_5848
chr16	85382169	85382804	K27ac_brain_5858
chr16	88040558	88042531	K27ac_brain_5869
chr16	89101275	89101901	K27ac_brain_5870
chr16	89989192	89990608	K27ac_brain_5877
chr16	90207531	90208656	K27ac_brain_5879
chr17	986698	987198	K27ac_brain_5887
chr17	5404690	5405459	K27ac_brain_5907
chr17	5692749	5693249	K27ac_brain_5912
chr17	5800323	5800823	K27ac_brain_5913
chr17	5981125	5982366	K27ac_brain_5914
chr17	6063860	6064489	K27ac_brain_5915
chr17	7615733	7616487	K27ac_brain_5937
chr17	9069963	9070846	K27ac_brain_5959
chr17	9139894	9140394	K27ac_brain_5960
chr17	9225647	9226147	K27ac_brain_5961
chr17	9232785	9234399	K27ac_brain_5962
chr17	9929483	9930149	K27ac_brain_5968
chr17	13447905	13448572	K27ac_brain_5979
chr17	14682597	14684484	K27ac_brain_5984
chr17	15868860	15869360	K27ac_brain_5989
chr17	16438368	16438868	K27ac_brain_5996
chr17	17661422	17662224	K27ac_brain_6008
chr17	17787341	17788788	K27ac_brain_6013
chr17	17797581	17798081	K27ac_brain_6014
chr17	17907580	17908080	K27ac_brain_6019
chr17	19202084	19202584	K27ac_brain_6026
chr17	20091853	20093953	K27ac_brain_6033
chr17	20127931	20128721	K27ac_brain_6034
chr17	26222179	26222679	K27ac_brain_6044
chr17	27364052	27367273	K27ac_brain_6051
chr17	27375200	27377455	K27ac_brain_6053
chr17	27417466	27417966	K27ac_brain_6054
chr17	29644975	29646029	K27ac_brain_6064
chr17	30585859	30586359	K27ac_brain_6068
chr17	30630889	30631389	K27ac_brain_6069
chr17	30873346	30874389	K27ac_brain_6073
chr17	30952518	30955441	K27ac_brain_6074
chr17	31566963	31567463	K27ac_brain_6077
chr17	31929632	31930132	K27ac_brain_6080
chr17	32403861	32404813	K27ac_brain_6081
chr17	32457051	32458062	K27ac_brain_6082
chr17	35016976	35017623	K27ac_brain_6094
chr17	35148549	35149187	K27ac_brain_6095
chr17	35473835	35474335	K27ac_brain_6099
chr17	35589932	35590573	K27ac_brain_6103
chr17	38381072	38381845	K27ac_brain_6117
chr17	39839477	39840843	K27ac_brain_6124
chr17	39866484	39867180	K27ac_brain_6126
chr17	40480775	40481275	K27ac_brain_6130
chr17	41508458	41508958	K27ac_brain_6143
chr17	43919076	43919576	K27ac_brain_6161
chr17	43972993	43973765	K27ac_brain_6162
chr17	44805159	44805659	K27ac_brain_6168
chr17	46198905	46200301	K27ac_brain_6180
chr17	47572968	47573468	K27ac_brain_6197
chr17	47892566	47893676	K27ac_brain_6204
chr17	53871817	53872850	K27ac_brain_6231
chr17	54230118	54231889	K27ac_brain_6232
chr17	55662695	55663195	K27ac_brain_6265
chr17	55801829	55802329	K27ac_brain_6269
chr17	55834732	55835232	K27ac_brain_6270
chr17	55839322	55839822	K27ac_brain_6271
chr17	57624210	57625988	K27ac_brain_6292
chr17	61194250	61195173	K27ac_brain_6303
chr17	62607689	62608189	K27ac_brain_6314
chr17	63239633	63240809	K27ac_brain_6316
chr17	63361349	63361986	K27ac_brain_6317
chr17	64362097	64362597	K27ac_brain_6322
chr17	64513935	64515372	K27ac_brain_6325
chr17	64639949	64640578	K27ac_brain_6327
chr17	64827392	64827892	K27ac_brain_6331
chr17	65014296	65015265	K27ac_brain_6334
chr17	65438973	65439977	K27ac_brain_6335
chr17	65487452	65487952	K27ac_brain_6336
chr17	65574395	65574895	K27ac_brain_6339
chr17	65898001	65899675	K27ac_brain_6342
chr17	68651739	68652239	K27ac_brain_6351
chr17	69823415	69825299	K27ac_brain_6354
chr17	70120662	70121162	K27ac_brain_6356
chr17	70161732	70162232	K27ac_brain_6359
chr17	70200925	70202496	K27ac_brain_6360
chr17	70215794	70216294	K27ac_brain_6361
chr17	70332628	70333269	K27ac_brain_6365
chr17	70588102	70588602	K27ac_brain_6371
chr17	70946365	70947160	K27ac_brain_6377
chr17	71474776	71475276	K27ac_brain_6381
chr17	71530206	71530706	K27ac_brain_6382
chr17	71637149	71637776	K27ac_brain_6384
chr17	72012978	72013478	K27ac_brain_6386
chr17	72206513	72207313	K27ac_brain_6389
chr17	72270612	72271112	K27ac_brain_6391
chr17	73687244	73689072	K27ac_brain_6398
chr17	74953877	74954377	K27ac_brain_6409
chr17	74990403	74990903	K27ac_brain_6410
chr17	75033389	75033889	K27ac_brain_6411
chr17	75522733	75523363	K27ac_brain_6416
chr17	75653002	75653842	K27ac_brain_6417
chr17	76949371	76950006	K27ac_brain_6425
chr17	77783467	77783967	K27ac_brain_6426
chr17	78708278	78708916	K27ac_brain_6430
chr17	79026497	79027123	K27ac_brain_6434
chr17_gl000204_random	35947	36447	K27ac_brain_6440
chr17_gl000204_random	63925	64553	K27ac_brain_6441
chr18	984778	985652	K27ac_brain_6449
chr18	7072196	7072696	K27ac_brain_6481
chr18	7116345	7116983	K27ac_brain_6482
chr18	8661721	8662510	K27ac_brain_6488
chr18	8663641	8664141	K27ac_brain_6489
chr18	10061953	10062453	K27ac_brain_6503
chr18	10401709	10403869	K27ac_brain_6506
chr18	13447091	13448545	K27ac_brain_6517
chr18	19341355	19341984	K27ac_brain_6526
chr18	20402203	20402841	K27ac_brain_6527
chr18	21301050	21301687	K27ac_brain_6531
chr18	22441889	22442389	K27ac_brain_6542
chr18	22457099	22457599	K27ac_brain_6543
chr18	22694207	22694707	K27ac_brain_6546
chr18	23284363	23284863	K27ac_brain_6556
chr18	25330360	25330991	K27ac_brain_6566
chr18	25501088	25502423	K27ac_brain_6567
chr18	25502933	25503433	K27ac_brain_6568
chr18	25628897	25629397	K27ac_brain_6570
chr18	25650121	25650621	K27ac_brain_6572
chr18	25722761	25723261	K27ac_brain_6576
chr18	26161284	26162607	K27ac_brain_6581
chr18	29355120	29355620	K27ac_brain_6600
chr18	29356711	29357357	K27ac_brain_6601
chr18	30026287	30026787	K27ac_brain_6604
chr18	30348706	30349206	K27ac_brain_6606
chr18	30352496	30352996	K27ac_brain_6607
chr18	30447393	30448454	K27ac_brain_6608
chr18	31504022	31504859	K27ac_brain_6614
chr18	34767848	34768348	K27ac_brain_6618
chr18	35877739	35878575	K27ac_brain_6623
chr18	36939485	36940111	K27ac_brain_6626
chr18	37372755	37373488	K27ac_brain_6628
chr18	38156178	38158326	K27ac_brain_6633
chr18	39239561	39240061	K27ac_brain_6637
chr18	39687571	39688216	K27ac_brain_6644
chr18	39717523	39718280	K27ac_brain_6645
chr18	40854459	40855108	K27ac_brain_6651
chr18	40857617	40858373	K27ac_brain_6652
chr18	41616714	41617214	K27ac_brain_6655
chr18	42295440	42296349	K27ac_brain_6658
chr18	42301927	42305308	K27ac_brain_6659
chr18	42395562	42396214	K27ac_brain_6662
chr18	42396849	42397349	K27ac_brain_6663
chr18	42427751	42428251	K27ac_brain_6665
chr18	42518483	42519108	K27ac_brain_6666
chr18	42525413	42526736	K27ac_brain_6667
chr18	42995494	42997015	K27ac_brain_6675
chr18	44340517	44341151	K27ac_brain_6679
chr18	45121155	45122055	K27ac_brain_6681
chr18	45522019	45522519	K27ac_brain_6685
chr18	45553613	45554113	K27ac_brain_6687
chr18	47092157	47092926	K27ac_brain_6698
chr18	47098694	47099346	K27ac_brain_6699
chr18	47110076	47110711	K27ac_brain_6700
chr18	47122888	47123663	K27ac_brain_6701
chr18	47147941	47148441	K27ac_brain_6704
chr18	47154436	47154936	K27ac_brain_6705
chr18	47195608	47196108	K27ac_brain_6707
chr18	49193595	49194539	K27ac_brain_6719
chr18	49587225	49588711	K27ac_brain_6721
chr18	50025578	50026078	K27ac_brain_6725
chr18	50204313	50205184	K27ac_brain_6727
chr18	50208470	50208970	K27ac_brain_6729
chr18	50505404	50506340	K27ac_brain_6733
chr18	50596557	50597222	K27ac_brain_6735
chr18	50620278	50620909	K27ac_brain_6736
chr18	50674495	50675256	K27ac_brain_6737
chr18	53903389	53903889	K27ac_brain_6757
chr18	54306187	54306812	K27ac_brain_6761
chr18	54943655	54944435	K27ac_brain_6766
chr18	56002425	56002925	K27ac_brain_6771
chr18	56152347	56152847	K27ac_brain_6777
chr18	56513405	56513905	K27ac_brain_6784
chr18	59080565	59081614	K27ac_brain_6793
chr18	59543994	59544914	K27ac_brain_6798
chr18	60630973	60631733	K27ac_brain_6803
chr18	61206786	61207286	K27ac_brain_6809
chr18	62036910	62037410	K27ac_brain_6813
chr18	63077121	63077621	K27ac_brain_6815
chr18	63403821	63404321	K27ac_brain_6818
chr18	64639257	64640026	K27ac_brain_6823
chr18	64644871	64645662	K27ac_brain_6824
chr18	66156149	66156649	K27ac_brain_6830
chr18	73435414	73435914	K27ac_brain_6855
chr18	73494962	73496479	K27ac_brain_6856
chr18	75496351	75497132	K27ac_brain_6868
chr18	75682000	75682500	K27ac_brain_6869
chr18	75696876	75697514	K27ac_brain_6870
chr18	76008197	76008697	K27ac_brain_6871
chr19	1331142	1331642	K27ac_brain_6884
chr19	1449964	1451499	K27ac_brain_6887
chr19	3271227	3271727	K27ac_brain_6893
chr19	3880177	3881735	K27ac_brain_6895
chr19	4764093	4764737	K27ac_brain_6896
chr19	5192424	5194328	K27ac_brain_6901
chr19	5338092	5339638	K27ac_brain_6903
chr19	5393501	5394760	K27ac_brain_6905
chr19	5395451	5396791	K27ac_brain_6906
chr19	10097059	10097691	K27ac_brain_6927
chr19	10998721	10999780	K27ac_brain_6929
chr19	13023015	13023515	K27ac_brain_6945
chr19	13519281	13519906	K27ac_brain_6954
chr19	16844281	16844781	K27ac_brain_6965
chr19	18454591	18456279	K27ac_brain_6971
chr19	23300233	23300733	K27ac_brain_6988
chr19	28985136	28985773	K27ac_brain_6997
chr19	30215508	30216008	K27ac_brain_7000
chr19	30726639	30727139	K27ac_brain_7003
chr19	30800243	30801853	K27ac_brain_7005
chr19	30841069	30842683	K27ac_brain_7006
chr19	30861559	30862367	K27ac_brain_7007
chr19	31183850	31184509	K27ac_brain_7012
chr19	31807365	31808016	K27ac_brain_7014
chr19	32207975	32208475	K27ac_brain_7015
chr19	33028282	33028782	K27ac_brain_7021
chr19	33236963	33238375	K27ac_brain_7022
chr19	36358669	36360134	K27ac_brain_7033
chr19	38468971	38469471	K27ac_brain_7045
chr19	38719583	38720212	K27ac_brain_7048
chr19	39019846	39020497	K27ac_brain_7050
chr19	40032875	40033553	K27ac_brain_7059
chr19	42499067	42501320	K27ac_brain_7079
chr19	42536241	42536741	K27ac_brain_7080
chr19	42574695	42575320	K27ac_brain_7081
chr19	42681746	42682380	K27ac_brain_7082
chr19	42684005	42684697	K27ac_brain_7083
chr19	42855781	42857111	K27ac_brain_7088
chr19	44142924	44143726	K27ac_brain_7096
chr19	46456175	46458597	K27ac_brain_7108
chr19	46475539	46476039	K27ac_brain_7109
chr19	46477854	46480321	K27ac_brain_7110
chr19	47082350	47083588	K27ac_brain_7114
chr19	47430540	47431040	K27ac_brain_7118
chr19	47924745	47925392	K27ac_brain_7124
chr19	47930834	47931470	K27ac_brain_7125
chr19	47967631	47968269	K27ac_brain_7126
chr19	48948006	48948506	K27ac_brain_7130
chr19	49015405	49016451	K27ac_brain_7131
chr19	50087718	50088350	K27ac_brain_7140
chr19	50193625	50194125	K27ac_brain_7144
chr19	51054533	51055033	K27ac_brain_7151
chr19	53965866	53966970	K27ac_brain_7164
chr19	54354955	54355455	K27ac_brain_7166
chr19	54682672	54684839	K27ac_brain_7168
chr19	55794458	55795263	K27ac_brain_7171
chr19	56805185	56805825	K27ac_brain_7182
chr19	57210439	57211871	K27ac_brain_7188
chr19	57223397	57224798	K27ac_brain_7189
chr19	57238427	57240349	K27ac_brain_7191
chr19	57262083	57263501	K27ac_brain_7193
chr19	57589917	57591059	K27ac_brain_7209
chr19	59071213	59071713	K27ac_brain_7220
chr2	1004823	1005323	K27ac_brain_7227
chr2	1858680	1859180	K27ac_brain_7233
chr2	2105371	2105871	K27ac_brain_7235
chr2	2150320	2151181	K27ac_brain_7237
chr2	2190644	2191616	K27ac_brain_7238
chr2	2192751	2193251	K27ac_brain_7239
chr2	2329206	2329706	K27ac_brain_7241
chr2	2510611	2511438	K27ac_brain_7243
chr2	3199672	3200172	K27ac_brain_7249
chr2	3260928	3262099	K27ac_brain_7251
chr2	3269325	3269825	K27ac_brain_7252
chr2	3306572	3307072	K27ac_brain_7254
chr2	3402976	3403834	K27ac_brain_7255
chr2	4007930	4008430	K27ac_brain_7260
chr2	4228370	4228870	K27ac_brain_7262
chr2	5979657	5980288	K27ac_brain_7272
chr2	6086340	6086840	K27ac_brain_7274
chr2	6120100	6127502	K27ac_brain_7276
chr2	6216268	6216980	K27ac_brain_7281
chr2	6221009	6222635	K27ac_brain_7282
chr2	6429921	6430421	K27ac_brain_7286
chr2	6449130	6449863	K27ac_brain_7287
chr2	6450998	6451868	K27ac_brain_7288
chr2	6780239	6780739	K27ac_brain_7290
chr2	6904964	6905464	K27ac_brain_7291
chr2	7342078	7343175	K27ac_brain_7298
chr2	7712462	7713089	K27ac_brain_7301
chr2	7723263	7723763	K27ac_brain_7303
chr2	8272177	8272677	K27ac_brain_7306
chr2	10299051	10299696	K27ac_brain_7316
chr2	11613064	11614182	K27ac_brain_7322
chr2	12004246	12004877	K27ac_brain_7326
[truncated: 1,747 more rows]

## Sheet: K27ac_RPE
Chr	Start	End	K27ac tissue peaks
[truncated: 1,423 more rows]

[truncated: 5 more sheets: K27ac_adrenal, K27ac_heart, K27ac_endoderm, K27ac_mesoderm, K27ac_ectoderm]
