# Supplementary material for: Expansion of ventral foregut is linked to changes in the enhancer landscape for organ-specific differentiation
Source: Nat Cell Biol. 2023 Jan 23;25(3):481–92. doi: 10.1038/s41556-022-01075-8 (PMC10014581; doi:10.1038/s41556-022-01075-8)
Supplement: Supplementary file 5 — Dynamic enhancers defined by ATAC-seq clusters mapped to H3K27ac datasets from human embryonic tissues. [file 41556_2022_1075_MOESM5_ESM.xlsx]

## Sheet: index
Supplementary Table 4. Dynamic enhancers defined by ATAC-seq clusters mapped to H3K27ac datasets from human embryonic tissues.
Supplementary Table 4a	Pancreas	Liver	Lung	Stomach	brain	RPE	adrenal	heart
PE.on	PE.on_K27ac_pancreas	PE.on_K27ac_liver	PE.on_K27ac_lung	PE.on_K27ac_stomach	PE.on_K27ac_brain	PE.on_K27ac_RPE	PE.on_K27ac_adrenal	PE.on_K27ac_heart
PE.primed	PE.primed_K27ac_pancreas	PE.primed_K27ac_liver	PE.primed_K27ac_lung	PE.primed_K27ac_stomach	PE.primed_K27ac_brain	PE.primed_K27ac_RPE	PE.primed_K27ac_adrenal	PE.primed_K27ac_heart
PE.off	PE.off_K27ac_pancreas	PE.off_K27ac_liver	PE.off_K27ac_lung	PE.off_K27ac_stomach	PE.off_K27ac_brain	PE.off_K27ac_RPE	PE.off_K27ac_adrenal	PE.off_K27ac_heart
VFG.tr	VFG.tr_K27ac_pancreas	VFG.tr_K27ac_liver	VFG.tr_K27ac_lung	VFG.tr_K27ac_stomach	VFG.tr_K27ac_brain	VFG.tr_K27ac_RPE	VFG.tr_K27ac_adrenal	VFG.tr_K27ac_heart
VFG.off	VFG.off_K27ac_pancreas	VFG.off_K27ac_liver	VFG.off_K27ac_lung	VFG.off_K27ac_stomach	VFG.off_K27ac_brain	VFG.off_K27ac_RPE	VFG.off_K27ac_adrenal	VFG.off_K27ac_heart
ADE.off	ADE.off_K27ac_pancreas	ADE.off_K27ac_liver	ADE.off_K27ac_lung	ADE.off_K27ac_stomach	ADE.off_K27ac_brain	ADE.off_K27ac_RPE	ADE.off_K27ac_adrenal	ADE.off_K27ac_heart
Supplementary Table 4b	Endoderm	Mesoderm	Ectoderm
PE.on	PE.on_K27ac_endoderm	PE.on_K27ac_mesoderm	PE.on_K27ac_ectoderm
PE.primed	PE.primed_K27ac_endoderm	PE.primed_K27ac_mesoderm	PE.primed_K27ac_ectoderm
PE.off	PE.off_K27ac_endoderm	PE.off_K27ac_mesoderm	PE.off_K27ac_ectoderm
VFG.tr	VFG.tr_K27ac_endoderm	VFG.tr_K27ac_mesoderm	VFG.tr_K27ac_ectoderm
VFG.off	VFG.off_K27ac_endoderm	VFG.off_K27ac_mesoderm	VFG.off_K27ac_ectoderm
ADE.off	ADE.off_K27ac_endoderm	ADE.off_K27ac_mesoderm	ADE.off_K27ac_ectoderm

## Sheet: PE.on_K27ac_pancreas.
PE.on_K27ac_pancreas
chr1	3256857	3257679	peak341
chr1	8214648	8214755	peak836
chr1	15528413	15529055	peak1603
chr1	44013995	44014561	peak4710
chr1	53587197	53587684	peak5685
chr1	54937160	54937383	peak5879
chr1	59872604	59872950	peak6457
chr1	110274647	110275147	peak11091
chr1	182248767	182249267	peak16588
chr1	199416815	199417694	peak18085
chr10	11825066	11825532	peak24946
chr10	45398326	45398984	peak27573
chr10	99522591	99523114	peak32659
chr11	2749743	2750551	peak36763
chr11	2751545	2752018	peak36764
chr11	2753755	2754069	peak36765
chr11	16796230	16796730	peak38321
chr11	33716384	33717162	peak39884
chr11	45917929	45918202	peak40988
chr11	63839158	63839715	peak42219
chr11	69987151	69987991	peak42993
chr11	73363054	73363792	peak43384
chr11	75228801	75229613	peak43570
chr12	48396525	48397037	peak53816
chr12	48428706	48429024	peak53824
chr12	52249469	52250469	peak54218
chr12	52258603	52258938	peak54220
chr12	52412530	52413410	peak54255
chr12	53289041	53290222	peak54381
chr12	53314583	53314908	peak54390
chr12	110164805	110165462	peak59839
chr12	122058357	122058813	peak61035
chr13	24704101	24704792	peak62651
chr13	80298434	80298752	peak67585
chr13	113411876	113411976	peak70398
chr14	77536840	77536957	peak75839
chr14	90979613	90980342	peak77081
chr14	95826481	95827445	peak77565
chr14	101323527	101324212	peak78176
chr15	56078554	56079013	peak81734
chr15	71117879	71118134	peak83328
chr15	75474809	75475474	peak83784
chr15	79143358	79143858	peak84157
chr16	11729857	11730248	peak87982
chr16	29296310	29297121	peak89520
chr16	72881200	72882336	peak92414
chr16	72930605	72931105	peak92419
chr16	85548122	85549135	peak93711
chr16	87881529	87882246	peak93990
chr17	786497	787217	peak94338
chr17	36102838	36103162	peak97566
chr17	41656199	41657292	peak98223
chr17	43064455	43066057	peak98389
chr17	44971572	44972780	peak98579
chr17	72369778	72370606	peak101353
chr17	74267885	74268689	peak101604
chr17	77805658	77805977	peak101984
chr17	77904998	77905614	peak102001
chr18	19649621	19650195	peak103876
chr18	46441079	46441656	peak106375
chr18	75078732	75079379	peak108814
chr19	2952957	2953401	peak109366
chr19	2983337	2984525	peak109370
chr19	11050787	11050962	peak110182
chr19	13193742	13194089	peak110402
chr19	14259218	14259590	peak110519
chr19	38553458	38554444	peak112286
chr2	6675579	6676060	peak115218
chr2	20945633	20945783	peak116882
chr2	23742965	23743494	peak117146
chr2	23786094	23787039	peak117151
chr2	38336627	38337034	peak118556
chr2	43232638	43233259	peak119050
chr2	43248714	43249652	peak119052
chr2	60563016	60563400	peak120735
chr2	62797496	62798632	peak120952
chr2	64448265	64448520	peak121071
chr2	110434685	110435291	peak124890
chr2	111619401	111619901	peak125028
chr2	135222954	135223001	peak127310
chr2	231732937	231733683	peak136536
chr2	235917199	235917726	peak137045
chr20	31061074	31062048	peak140637
chr20	32366278	32366698	peak140794
chr20	36024416	36024699	peak141228
chr20	46602060	46602737	peak142462
chr20	47001582	47002225	peak142510
chr20	52011444	52011524	peak143152
chr20	60936513	60937466	peak143946
chr20	60951179	60951915	peak143951
chr21	44592660	44593525	peak146526
chr22	17814999	17815610	peak146952
chr22	20190769	20191815	peak147233
chr22	28069895	28070240	peak148124
chr22	38394431	38394966	peak149188
chr3	3688374	3688638	peak150816
chr3	12933321	12933492	peak151783
chr3	32911975	32912168	peak153786
chr3	107646502	107647330	peak160085
chr3	134138290	134138390	peak162747
chr3	193454890	193455240	peak168555
chr4	25536865	25537243	peak171540
chr4	53921994	53922282	peak173472
chr4	141265871	141266192	peak180971
chr5	956995	957615	peak185662
chr5	1567820	1568320	peak185742
chr5	32331782	32332249	peak188167
chr5	62986206	62986706	peak190644
chr5	160523620	160523951	peak200077
chr5	167773217	167774046	peak200695
chr6	33578503	33579182	peak205876
chr6	107178754	107179203	peak212060
chr7	524000	524860	peak218623
chr7	4971822	4971965	peak219043
chr7	112031554	112032323	peak228343
chr7	148902834	148902914	peak231894
chr7	156711905	156712657	peak232690
chr8	6758389	6758834	peak233525
chr8	38367845	38368488	peak236686
chr8	72024681	72024770	peak239286
chr8	142368939	142369712	peak245874
chr9	726175	726480	peak246384
chr9	14562036	14562448	peak247679
chr9	34555243	34555390	peak249420
chr9	37963926	37963951	peak249774
chr9	95963393	95964868	peak253240
chr9	124395440	124395837	peak256050
chr9	127496783	127496805	peak256408
chrX	54867509	54867712	peak260886

## Sheet: PE.on_K27ac_liver.
PE.on_K27ac_liver
chr1	9989450	9990004	peak1072
chr1	12405383	12405683	peak1328
chr1	12597783	12598552	peak1359
chr1	21578252	21579003	peak2247
chr1	22192641	22193430	peak2328
chr1	26222439	26222569	peak2809
chr1	27075698	27076341	peak2907
chr1	29472452	29472904	peak3177
chr1	33800074	33800184	peak3683
chr1	36021758	36022024	peak3874
chr1	38025521	38026138	peak4091
chr1	44452396	44452661	peak4763
chr1	46123604	46124194	peak4937
chr1	48378799	48379446	peak5207
chr1	55519021	55519929	peak5967
chr1	94504959	94505291	peak9765
chr1	98646686	98647207	peak10171
chr1	101196738	101197615	peak10434
chr1	114050922	114051556	peak11499
chr1	116695675	116696490	peak11746
chr1	120422084	120422390	peak12166
chr1	147083425	147083766	peak12674
chr1	159526570	159527296	peak14043
chr1	160978505	160979175	peak14251
chr1	197589818	197590362	peak17889
chr1	202044075	202044841	peak18437
chr1	205645189	205645469	peak18957
chr1	211529187	211529587	peak19703
chr1	212082519	212083156	peak19777
chr1	214633354	214634433	peak20120
chr1	220099822	220100322	peak20703
chr1	220128200	220128790	peak20707
chr1	223952703	223953721	peak21143
chr1	224642034	224642661	peak21215
chr1	224919889	224921728	peak21246
chr1	225600450	225601087	peak21290
chr1	226215615	226216161	peak21382
chr1	228996708	228997230	peak21686
chr1	229283655	229284528	peak21733
chr1	229409484	229409967	peak21758
chr1	231369370	231370612	peak21979
chr1	235793637	235794312	peak22485
chr1	245626505	245627082	peak23519
chr1	249099445	249099975	peak23776
chr10	5915598	5915778	peak24374
chr10	7974139	7974813	peak24614
chr10	11873510	11874009	peak24958
chr10	35025781	35026658	peak27081
chr10	35288470	35288858	peak27122
chr10	36132505	36133220	peak27237
chr10	45484551	45484677	peak27593
chr10	49395704	49396801	peak27886
chr10	51566817	51567204	peak28087
chr10	52642305	52642735	peak28212
chr10	52643410	52643849	peak28214
chr10	70981857	70982732	peak29630
chr10	73066746	73067413	peak29896
chr10	73640524	73640627	peak29967
chr10	99088381	99088861	peak32592
chr10	99542280	99542327	peak32664
chr10	101861294	101861833	peak32902
chr10	104222700	104222828	peak33212
chr10	107753349	107753849	peak33622
chr10	123301955	123302839	peak35255
chr10	126158642	126159870	peak35551
chr10	127629128	127629403	peak35731
chr11	9532171	9533034	peak37546
chr11	13064370	13064986	peak37941
chr11	15646271	15646614	peak38209
chr11	16136921	16137363	peak38284
chr11	19842701	19843435	peak38691
chr11	27395478	27396432	peak39293
chr11	35413713	35413824	peak40083
chr11	46273787	46274470	peak41023
chr11	46540707	46541298	peak41068
chr11	57247447	57247713	peak41434
chr11	66311406	66311549	peak42576
chr11	67177337	67177564	peak42680
chr11	74901781	74902796	peak43516
chr11	75133679	75134032	peak43552
chr11	75156626	75156868	peak43557
chr11	88070181	88070231	peak44808
chr11	92767367	92767603	peak45217
chr11	93934136	93934650	peak45333
chr11	111671238	111671792	peak46947
chr11	126147408	126148299	peak48671
chr11	126344726	126345244	peak48699
chr11	134612602	134613716	peak49662
chr12	2048994	2049338	peak49893
chr12	12038143	12039083	peak50913
chr12	12537587	12538418	peak50988
chr12	19219208	19219923	peak51647
chr12	44189595	44189863	peak53445
chr12	55893452	55894244	peak54716
chr12	57145205	57145440	peak54878
chr12	57487656	57488309	peak54914
chr12	59159568	59160445	peak55114
chr12	69182706	69183403	peak56021
chr12	69370122	69370699	peak56042
chr12	71556701	71557537	peak56257
chr12	93528749	93529371	peak58105
chr12	103278939	103279700	peak59090
chr12	104179126	104179713	peak59190
chr12	104249268	104249493	peak59202
chr12	110528617	110529584	peak59880
chr12	116786776	116787382	peak60459
chr12	121554510	121555505	peak60976
chr12	125391184	125391556	peak61417
chr12	131496563	131497408	peak62046
chr13	31070434	31071121	peak63302
chr13	36929801	36930449	peak63867
chr13	38695275	38695820	peak64027
chr13	41375514	41376385	peak64311
chr13	45022412	45023060	peak64658
chr13	52599648	52600793	peak65445
chr13	62238856	62240026	peak66259
chr13	70257958	70258642	peak66720
chr13	74352514	74353048	peak67043
chr13	74563354	74563995	peak67067
chr13	80573694	80574277	peak67622
chr13	94944370	94944762	peak68530
chr13	95313037	95313493	peak68565
chr13	98233486	98234154	peak68843
chr13	109909200	109909543	peak70039
chr13	110746836	110747510	peak70126
chr14	24577849	24578229	peak71108
chr14	25285341	25286017	peak71194
chr14	25286355	25286772	peak71195
chr14	25286866	25287919	peak71196
chr14	30070977	30071573	peak71552
chr14	39493284	39493923	peak72450
chr14	54820358	54821218	peak73563
chr14	69044479	69044984	peak74933
chr14	71584890	71585520	peak75224
chr14	74463338	74464054	peak75489
chr14	74600515	74601400	peak75495
chr14	75288032	75288620	peak75573
chr14	88510520	88511096	peak76811
chr14	94841172	94842267	peak77447
chr14	95038861	95039730	peak77473
chr14	95059900	95060684	peak77480
chr14	101160213	101160657	peak78151
chr14	101754692	101755244	peak78210
chr14	105220358	105220631	peak78563
chr15	32969348	32970018	peak79594
chr15	42253037	42253723	peak80480
chr15	45116406	45117286	peak80664
chr15	45367702	45368577	peak80690
chr15	52426732	52427224	peak81385
chr15	53330270	53331078	peak81489
chr15	76669208	76669879	peak83921
chr15	77861358	77862450	peak84000
chr15	84853563	84854267	peak84699
chr15	84964217	84964572	peak84715
chr15	85732698	85733360	peak84809
chr15	90572355	90572830	peak85372
chr15	91191539	91191846	peak85453
chr15	93340692	93341149	peak85698
chr15	96752357	96753033	peak86047
chr16	8617954	8618092	peak87644
chr16	9054050	9054715	peak87703
chr16	11734325	11734812	peak87983
chr16	12518951	12519636	peak88064
chr16	14431313	14431999	peak88217
chr16	31464661	31465064	peak89799
chr16	51092288	51092856	peak90346
chr16	58754714	58755449	peak91150
chr16	58881852	58882710	peak91158
chr16	70191166	70192024	peak92146
chr16	74604420	74605203	peak92564
chr16	78517175	78517643	peak92958
chr16	85482372	85483333	peak93705
chr16	87905120	87905341	peak93996
chr16	89482627	89482832	peak94173
chr17	4624734	4625429	peak94784
chr17	4663017	4663505	peak94790
chr17	7081394	7081815	peak95014
chr17	18041382	18041992	peak96130
chr17	27372814	27373906	peak96767
chr17	41038853	41039323	peak98141
chr17	41849355	41849920	peak98244
chr17	47917040	47917194	peak98902
chr17	54849640	54850139	peak99573
chr17	56446817	56447628	peak99795
chr17	60167499	60168120	peak100091
chr17	62923532	62923822	peak100352
chr17	67099663	67100087	peak100810
chr17	72746483	72747092	peak101395
chr17	73649060	73649572	peak101521
chr17	75217053	75217650	peak101708
chr17	76744224	76744620	peak101897
chr17	80304192	80304808	peak102305
chr18	13179425	13179921	peak103654
chr18	40026152	40026637	peak105702
chr18	46101826	46102915	peak106324
chr18	47495024	47495494	peak106506
chr18	59402704	59403360	peak107689
chr18	59422773	59423152	peak107693
chr18	59565830	59566423	peak107714
chr19	11347412	11348108	peak110214
chr19	13239295	13239777	peak110415
chr19	16482200	16482744	peak110703
chr19	30199448	30200314	peak111571
chr19	36549679	36550163	peak112166
chr19	45115098	45115583	peak113058
chr19	45427343	45427835	peak113111
chr19	47393722	47394438	peak113395
chr19	58330609	58331493	peak114529
chr2	8765127	8766037	peak115458
chr2	10621275	10622112	peak115708
chr2	20927832	20928747	peak116881
chr2	21315112	21315922	peak116910
chr2	30944490	30945313	peak117894
chr2	38960452	38961085	peak118622
chr2	39378015	39378529	peak118648
chr2	48432596	48432946	peak119628
chr2	65209308	65209990	peak121177
chr2	74716069	74716703	peak122143
chr2	74978603	74979865	peak122182
chr2	112666658	112667042	peak125140
chr2	113907340	113908263	peak125270
chr2	118674726	118675577	peak125660
chr2	168671442	168672128	peak130323
chr2	170617956	170618594	peak130521
chr2	179142442	179142863	peak131330
chr2	180774618	180775759	peak131459
chr2	190439457	190440041	peak132301
chr2	198081094	198081654	peak133005
chr2	198345513	198346136	peak133034
chr2	204495760	204496335	peak133657
chr2	204521240	204521912	peak133661
chr2	208646842	208647910	peak134107
chr2	217736171	217736725	peak135021
chr2	218657301	218657341	peak135114
chr2	219585968	219586539	peak135241
chr2	234092548	234093167	peak136846
chr2	241899982	241900869	peak137640
chr20	3639280	3639921	peak138114
chr20	30150909	30151262	peak140508
chr20	30877213	30878465	peak140622
chr20	31192853	31193478	peak140659
chr20	32604538	32605029	peak140827
chr20	34099926	34100118	peak140992
chr20	35096605	35097322	peak141095
chr20	48323120	48323704	peak142675
chr20	48737410	48737921	peak142745
chr20	50029478	50030105	peak142946
chr20	52259138	52259661	peak143178
chr20	52327822	52328166	peak143189
chr20	60724639	60725035	peak143928
chr21	34572057	34572244	peak145488
chr21	34598554	34598905	peak145492
chr21	34677490	34678070	peak145501
chr21	34734362	34734821	peak145507
chr21	35482667	35483519	peak145579
chr21	40757304	40758079	peak146102
chr21	45120030	45120658	peak146576
chr21	46727403	46727510	peak146772
chr21	47813365	47814948	peak146859
chr22	19591079	19591638	peak147155
chr22	21447774	21448758	peak147374
chr22	30191640	30192464	peak148331
chr22	39129444	39129873	peak149292
chr22	39680052	39680621	peak149360
chr22	43318589	43318899	peak149751
chr22	51138161	51139143	peak150480
chr3	10550311	10550838	peak151562
chr3	14337616	14338295	peak151941
chr3	32257572	32258295	peak153702
chr3	37180319	37180830	peak154167
chr3	38038280	38038430	peak154268
chr3	52211079	52212054	peak155734
chr3	78897518	78898415	peak158317
chr3	87196874	87197770	peak158795
chr3	105221958	105222685	peak159852
chr3	107529140	107529813	peak160074
chr3	126060048	126060590	peak161889
chr3	127716630	127717166	peak162046
chr3	127886912	127887423	peak162063
chr3	141062695	141063196	peak163440
chr3	142660419	142660938	peak163598
chr3	148870660	148871373	peak164119
chr3	148953194	148954163	peak164131
chr3	149186309	149186830	peak164168
chr3	153969286	153969930	peak164663
chr3	156445676	156446738	peak164935
chr3	170210481	170211063	peak166163
chr3	170483162	170483809	peak166191
chr3	186351950	186352460	peak167791
chr4	1786622	1787206	peak169205
chr4	10018790	10019281	peak170089
chr4	10626708	10627315	peak170174
chr4	13296853	13297092	peak170403
chr4	37426240	37426737	peak172319
chr4	37730607	37731571	peak172366
chr4	53886247	53886326	peak173469
chr4	69923308	69924310	peak174672
chr4	70106409	70107173	peak174683
chr4	70210422	70211150	peak174695
chr4	74207109	74207598	peak175011
chr4	75579156	75579837	peak175137
chr4	77196419	77197292	peak175296
chr4	83910801	83911455	peak176009
chr4	89256282	89256882	peak176536
chr4	100495606	100496283	peak177426
chr4	103699698	103700448	peak177723
chr4	122715782	122716231	peak179408
chr4	155481105	155481624	peak182360
chr4	174210163	174211090	peak184006
chr4	187181263	187182336	peak185189
chr5	10747838	10748737	peak186572
chr5	14727899	14727980	peak186939
chr5	31213445	31214377	peak188045
chr5	32978132	32979386	peak188221
chr5	35758276	35759147	peak188509
chr5	55229375	55230377	peak189914
chr5	56407783	56408279	peak190044
chr5	59967759	59968117	peak190367
chr5	78389621	78390186	peak192037
chr5	80829314	80830192	peak192243
chr5	90531076	90531609	peak193048
chr5	92222981	92223184	peak193177
chr5	95272228	95273083	peak193483
chr5	101558499	101558640	peak194009
chr5	109324698	109325260	peak194629
chr5	109445417	109445806	peak194649
chr5	126532811	126533753	peak196287
chr5	131332310	131332997	peak196695
chr5	133751378	133752187	peak196983
chr5	137515949	137516232	peak197408
chr5	148118383	148118967	peak198594
chr5	149877969	149878486	peak198851
chr5	154839755	154840647	peak199429
chr5	159672121	159672151	peak199957
chr5	165054653	165055194	peak200422
chr5	167850909	167851667	peak200705
chr5	168051771	168052355	peak200726
chr6	3364669	3365019	peak202587
chr6	5068256	5068907	peak202786
chr6	15079522	15080225	peak203888
chr6	15304100	15305190	peak203906
chr6	18057072	18057446	peak204212
chr6	21451693	21452247	peak204532
chr6	26474007	26474665	peak205018
chr6	28291697	28292240	peak205244
chr6	28533905	28534363	peak205270
chr6	30168676	30169109	peak205443
chr6	31535239	31535751	peak205621
chr6	34252991	34253300	peak205984
chr6	39181988	39182564	peak206543
chr6	49473825	49475067	peak207633
chr6	51332221	51332721	peak207790
chr6	53720062	53720099	peak208074
chr6	57611460	57612150	peak208441
chr6	70535810	70536497	peak208977
chr6	70930847	70931309	peak209030
chr6	74758180	74758580	peak209361
chr6	75933955	75934666	peak209444
chr6	82803976	82804531	peak210031
chr6	89782648	89783135	peak210627
chr6	110740233	110741002	peak212438
chr6	111060016	111060629	peak212469
chr6	112339782	112340427	peak212612
chr6	117269562	117270130	peak213075
chr6	131185496	131185847	peak214425
chr6	132654829	132655314	peak214612
chr6	137675026	137675587	peak215102
chr6	137678765	137679112	peak215103
chr6	151762414	151763221	peak216506
chr6	151989703	151990418	peak216532
chr6	157881988	157882974	peak217115
chr6	161125647	161126111	peak217488
chr6	166822493	166823159	peak218101
chr7	2451533	2452435	peak218817
chr7	36903552	36904488	peak222105
chr7	45730691	45731240	peak222958
chr7	45924865	45925423	peak222972
chr7	56096713	56097119	peak223915
chr7	65392436	65393040	peak224061
chr7	67889244	67890568	peak224269
chr7	98696442	98697513	peak227002
chr7	99275044	99275868	peak227060
chr7	99720016	99720106	peak227100
chr7	103300737	103301744	peak227523
chr7	107703800	107704452	peak227951
chr7	107886422	107887364	peak227984
chr7	107998711	107999494	peak227997
chr7	117646872	117647489	peak228841
chr7	127646064	127646363	peak229710
chr7	134902539	134903498	peak230454
chr8	8225760	8226495	peak233695
chr8	11766956	11767009	peak234109
chr8	27623604	27624124	peak235651
chr8	27929701	27930747	peak235685
chr8	29832453	29833398	peak235902
chr8	32962302	32962814	peak236157
chr8	40026839	40027110	peak236831
chr8	41636115	41636357	peak237010
chr8	42513463	42514202	peak237095
chr8	61873562	61874502	peak238378
chr8	65877042	65877641	peak238721
chr8	79985858	79986687	peak239920
chr8	96212613	96213076	peak241396
chr8	102467038	102467688	peak242038
chr8	118681821	118682293	peak243411
chr8	121416487	121417416	peak243712
chr8	122782476	122782895	peak243839
chr8	125589885	125590568	peak244126
chr8	127543924	127545133	peak244353
chr8	142293443	142294056	peak245861
chr9	6238761	6239561	peak246955
chr9	6715581	6716771	peak246995
chr9	16413673	16414308	peak247877
chr9	32425890	32426908	peak249200
chr9	34689205	34689998	peak249451
chr9	67292881	67293446	peak250576
chr9	71354606	71355106	peak250841
chr9	79303636	79304150	peak251632
chr9	99153441	99154190	peak253550
chr9	100144463	100144950	peak253633
chr9	111631267	111631826	peak254639
chr9	119257205	119257507	peak255454
chr9	125698757	125699017	peak256188
chr9	125849629	125850148	peak256199
chr9	126073268	126073926	peak256218
chr9	126086723	126087651	peak256222
chr9	129138587	129139711	peak256531
chr9	130877485	130877890	peak256751
chr9	133402002	133402929	peak257020
chr9	137230489	137231286	peak257415
chr9	139406432	139407197	peak257581
chr9	140097033	140097206	peak257702
chrX	31374451	31374729	peak259577
chrX	39309542	39310668	peak259958
chrX	48535905	48536354	peak260492
chrX	48774679	48775027	peak260512
chrX	48818967	48819368	peak260522
chrX	70447640	70448615	peak261508
chrX	87859497	87860451	peak262193
chrX	119414493	119415449	peak263833

## Sheet: PE.on_K27ac_lung.
PE.on_K27ac_lung
chr1	60022481	60022511	peak6474
chr1	101469629	101470160	peak10458
chr1	203540859	203541315	peak18653
chr10	21389031	21389519	peak25760
chr10	30301143	30301250	peak26657
chr10	98392670	98393075	peak32528
chr13	24208873	24209030	peak62601
chr13	97960087	97960200	peak68818
chr14	62003362	62003907	peak74273
chr16	66284695	66285748	peak91692
chr2	6324761	6324835	peak115189
chr2	36556812	36556894	peak118352
chr2	43839887	43839940	peak119127
chr2	192036076	192036185	peak132471
chr2	222392626	222393151	peak135576
chr20	49363283	49363392	peak142848
chr3	18014746	18014944	peak152356
chr3	29106882	29107093	peak153381
chr4	151956150	151956521	peak181992
chr4	170129138	170129288	peak183646
chr5	66037554	66037683	peak190906
chr5	168274738	168275012	peak200756
chr6	21902942	21903406	peak204589
chr6	24313826	24314326	peak204758
chr6	112306174	112306891	peak212607
chr6	128383860	128384059	peak214146
chr7	20380709	20380850	peak220389
chr7	115945597	115946142	peak228644
chr7	133431478	133431994	peak230285
chr8	11331857	11332002	peak234038
chr8	23897215	23897236	peak235296
chr8	67980960	67981247	peak238937
chr8	98843004	98843123	peak241668
chr8	102600211	102600499	peak242050
chr9	20236665	20236735	peak248261
chr9	90010725	90011225	peak252629
chrX	39757021	39757314	peak260001

## Sheet: PE.on_K27ac_stomach.
PE.on_K27ac_stomach
chr1	61788465	61788833	peak6648
chr1	70035334	70035921	peak7552
chr1	79965238	79965548	peak8382
chr1	94979905	94980018	peak9821
chr1	95480033	95480087	peak9901
chr1	111587866	111588044	peak11250
chr1	146682584	146682699	peak12636
chr1	178751048	178751836	peak16225
chr1	204096809	204097070	peak18724
chr1	212659405	212660053	peak19848
chr1	212988259	212988395	peak19897
chr1	241365594	241366325	peak23048
chr1	245337500	245337572	peak23463
chr10	1030323	1030795	peak23897
chr10	11378745	11378804	peak24890
chr10	14621060	14621115	peak25215
chr10	22736219	22736318	peak25904
chr10	24830627	24830710	peak26117
chr10	24995576	24996076	peak26129
chr10	32521364	32521504	peak26853
chr10	35974100	35974540	peak27212
chr10	62464471	62464722	peak28983
chr10	74447965	74448222	peak30058
chr10	74542971	74543254	peak30069
chr10	97299978	97300055	peak32429
chr10	107907037	107907280	peak33636
chr10	115391558	115391700	peak34448
chr10	123096921	123097131	peak35227
chr10	129077578	129078078	peak35862
chr11	40012455	40012740	peak40433
chr11	59643981	59644010	peak41684
chr11	71299852	71300352	peak43128
chr11	71599662	71599867	peak43174
chr11	86661883	86661954	peak44699
chr11	129297078	129297618	peak49056
chr12	12336292	12336306	peak50959
chr12	12808803	12808897	peak51012
chr12	13037986	13038485	peak51055
chr12	14338414	14338914	peak51217
chr12	54526808	54527001	peak54566
chr12	65391768	65392041	peak55652
chr12	65392180	65392268	peak55653
chr12	70381771	70381891	peak56157
chr12	70664661	70665107	peak56178
chr12	79953892	79954091	peak56964
chr12	86215482	86215709	peak57453
chr12	93411014	93411063	peak58080
chr12	110144568	110144714	peak59834
chr12	119668007	119668260	peak60760
chr12	124520925	124521247	peak61285
chr13	32162237	32162472	peak63420
chr13	39554877	39555586	peak64113
chr13	60257974	60258711	peak66064
chr13	70998320	70998768	peak66771
chr13	74192482	74192650	peak67016
chr13	80299109	80299163	peak67585
chr13	104796635	104796907	peak69547
chr13	110065286	110065348	peak70060
chr14	25561309	25561643	peak71233
chr14	64389860	64390343	peak74469
chr14	68171648	68171782	peak74842
chr14	72385675	72386382	peak75296
chr14	76759926	76760862	peak75724
chr14	93069859	93070077	peak77254
chr15	25886592	25887007	peak78932
chr15	38194351	38194599	peak80069
chr15	39618610	39619036	peak80203
chr15	46371987	46372067	peak80822
chr15	66093612	66094197	peak82746
chr15	70909282	70909312	peak83300
chr15	71117373	71117873	peak83328
chr15	74392827	74392983	peak83636
chr15	75193836	75194127	peak83744
chr15	96807725	96808225	peak86054
chr16	11730543	11730668	peak87982
chr16	84884774	84884947	peak93620
chr17	10113372	10113537	peak95395
chr17	13431176	13431204	peak95660
chr18	2766588	2766600	peak102621
chr18	8891400	8891499	peak103253
chr18	24722686	24723108	peak104377
chr18	52434332	52434775	peak106976
chr18	65288659	65289101	peak108152
chr2	61887703	61888096	peak120864
chr2	76035027	76035156	peak122309
chr2	106199321	106200010	peak124480
chr2	111595355	111595452	peak125022
chr2	157046089	157046589	peak129207
chr2	165792183	165792450	peak130065
chr2	178467393	178468004	peak131255
chr2	191331535	191331650	peak132380
chr2	191364972	191365313	peak132382
chr2	200941888	200942409	peak133292
chr2	207450842	207451124	peak133961
chr2	208817890	208818067	peak134148
chr20	20691474	20691684	peak139876
chr20	31866241	31866256	peak140749
chr20	39707220	39707495	peak141664
chr20	45735143	45735605	peak142347
chr20	51599279	51599470	peak143114
chr20	53297869	53297918	peak143301
chr20	62448038	62448298	peak144129
chr21	38526079	38526402	peak145883
chr21	40159207	40159357	peak146035
chr21	43757988	43758243	peak146399
chr21	44553655	44554367	peak146522
chr22	21305401	21305654	peak147353
chr22	27857994	27858344	peak148098
chr22	37941076	37941226	peak149110
chr22	38614468	38614591	peak149226
chr3	6167215	6167682	peak151091
chr3	19030000	19030013	peak152443
chr3	28027193	28027678	peak153298
chr3	40783242	40783514	peak154561
chr3	59003588	59003863	peak156444
chr3	63562944	63563160	peak156836
chr3	119422737	119423167	peak161228
chr3	129627204	129627705	peak162299
chr3	134138626	134139065	peak162747
chr3	152339086	152339586	peak164524
chr3	153740414	153740738	peak164639
chr3	153740970	153741002	peak164640
chr3	169148413	169148767	peak166057
chr3	171671050	171671809	peak166346
chr3	185514675	185514870	peak167696
chr4	38162895	38163088	peak172416
chr4	58019715	58019925	peak173907
chr4	90196529	90196782	peak176619
chr4	98788472	98788495	peak177265
chr4	140517836	140517991	peak180843
chr4	142249648	142249991	peak181091
chr4	156336743	156337141	peak182459
chr5	30505171	30505528	peak187994
chr5	38420817	38421220	peak188761
chr5	54134281	54134300	peak189821
chr5	62981474	62981694	peak190642
chr5	72326464	72327068	peak191448
chr5	72716140	72716237	peak191485
chr5	89649537	89649627	peak192960
chr5	127332836	127333427	peak196390
chr5	135459297	135459476	peak197192
chr5	151729522	151730206	peak199075
chr6	22466632	22466806	peak204629
chr6	22699589	22699844	peak204639
chr6	27094676	27094829	peak205089
chr6	40853135	40853413	peak206721
chr6	44892906	44893484	peak207239
chr6	47094807	47095307	peak207455
chr6	56224326	56224364	peak208259
chr6	56270087	56270587	peak208267
chr6	75029798	75030013	peak209385
chr6	82270625	82271270	peak209965
chr6	107222258	107222406	peak212065
chr6	108977931	108978431	peak212255
chr6	113682161	113682784	peak212728
chr6	127344085	127344346	peak214042
chr6	127411002	127411502	peak214046
chr6	128529161	128529624	peak214158
chr6	138437536	138437843	peak215202
chr6	156940310	156940412	peak217000
chr7	5262339	5262603	peak219065
chr7	25714409	25714492	peak220922
chr7	37189261	37189280	peak222141
chr7	46734879	46735379	peak223039
chr7	76498901	76499401	peak225099
chr7	80784798	80785599	peak225458
chr7	83655138	83655252	peak225692
chr7	90529925	90530359	peak226243
chr7	115813592	115814179	peak228630
chr8	29412913	29413685	peak235855
chr8	37373946	37374007	peak236535
chr8	37560934	37561434	peak236567
chr8	61705215	61705260	peak238362
chr8	81059438	81059754	peak240050
chr8	102643697	102644334	peak242056
chr8	113471831	113472486	peak243016
chr8	124500506	124500921	peak244011
chr8	141059202	141059298	peak245726
chr8	141625703	141626203	peak245784
chr9	16099908	16100035	peak247842
chr9	23342300	23342769	peak248549
chr9	97431309	97431809	peak253376
chr9	98824841	98825156	peak253515
chr9	99101892	99102532	peak253546
chrX	54868030	54868296	peak260886
chrX	107279485	107279910	peak263112

## Sheet: PE.on_K27ac_brain.
PE.on_K27ac_brain
chr1	40364452	40364715	peak4345
chr1	55147071	55147430	peak5910
chr1	151682685	151683197	peak13131
chr1	159910941	159911315	peak14102
chr1	201539735	201540690	peak18355
chr10	17010883	17010983	peak25433
chr10	60503021	60503048	peak28744
chr10	62127995	62128394	peak28941
chr10	80980322	80980822	peak30744
chr10	95340391	95340946	peak32210
chr11	12040671	12040675	peak37806
chr11	34170368	34170868	peak39926
chr11	35940656	35940964	peak40144
chr11	128034219	128034719	peak48876
chr11	134877685	134877890	peak49695
chr12	94580991	94581106	peak58226
chr13	78270135	78270449	peak67391
chr14	33508515	33508992	peak71865
chr14	60146798	60146963	peak74096
chr14	90009900	90010247	peak76975
chr15	23815753	23816161	peak78818
chr15	55944504	55944787	peak81713
chr15	56091536	56091867	peak81737
chr15	57425409	57425928	peak81836
chr15	64472490	64472944	peak82577
chr16	19872977	19873804	peak88686
chr16	54466342	54466825	peak90673
chr16	89990328	89990608	peak94246
chr17	986734	987183	peak94368
chr17	14683211	14684082	peak95769
chr17	17788015	17788788	peak96098
chr17	70588102	70588160	peak101094
chr17	77783786	77783967	peak101980
chr18	7072451	7072696	peak103048
chr18	47099167	47099346	peak106447
chr19	46457419	46457812	peak113271
chr2	23724887	23725159	peak117141
chr2	44171195	44171365	peak119151
chr2	53331363	53331541	peak120071
chr2	54310325	54310608	peak120156
chr2	60592534	60592791	peak120740
chr2	76147843	76148873	peak122316
chr2	97074272	97074669	peak123623
chr2	98964412	98965475	peak123820
chr2	122277015	122277814	peak126089
chr2	171092388	171092421	peak130562
chr2	177454429	177454463	peak131150
chr2	179115963	179116135	peak131326
chr2	236486026	236486048	peak137097
chr2	236514387	236514997	peak137101
chr20	40104779	40105095	peak141701
chr20	42532517	42533763	peak141937
chr20	45180343	45181111	peak142287
chr20	62793252	62793296	peak144185
chr22	19987672	19987808	peak147206
chr22	20810825	20811280	peak147300
chr22	40113411	40113587	peak149427
chr22	43722283	43722518	peak149812
chr3	7737109	7737289	peak151221
chr3	14662455	14662604	peak151996
chr3	49572269	49572940	peak155454
chr3	57186074	57186167	peak156246
chr3	153566382	153566986	peak164623
chr3	161138924	161139379	peak165431
chr4	6495208	6496022	peak169690
chr4	77617646	77617983	peak175349
chr4	184039752	184039820	peak184832
chr5	4231386	4231646	peak185941
chr5	71537678	71537865	peak191382
chr5	87847387	87848173	peak192788
chr5	126690354	126691388	peak196307
chr5	126764494	126764874	peak196313
chr5	139144137	139144322	peak197608
chr5	146012586	146013350	peak198350
chr5	173070930	173071386	peak201363
chr5	174810272	174810772	peak201561
chr6	19720220	19720411	peak204350
chr6	99089742	99090623	peak211404
chr6	136644558	136645058	peak215006
chr7	73858342	73858632	peak224827
chr7	95050457	95051327	peak226652
chr7	95516035	95516636	peak226712
chr8	8729257	8730301	peak233759
chr8	25792756	25792873	peak235437
chr8	26319537	26320156	peak235499
chr8	40850881	40851288	peak236903
chr8	65182430	65183167	peak238654
chr9	37434123	37434390	peak249721
chr9	87655195	87656661	peak252423
chr9	128521307	128521807	peak256499
chrX	47175282	47176300	peak260388
chrX	54800755	54800937	peak260878

## Sheet: PE.on_K27ac_RPE.
PE.on_K27ac_RPE
chr10	16870151	16870200	peak25419
chr10	34505339	34505776	peak27027
chr11	12494668	12495168	peak37868
chr11	118486001	118486254	peak47780
chr12	114203690	114203895	peak60206
chr14	81781608	81782160	peak76283
chr19	30527161	30527284	peak111609
chr2	98992253	98992684	peak123823
chr2	121545329	121545455	peak125993
chr2	206499832	206500252	peak133827
chr20	35083869	35083883	peak141092
chr20	55683434	55683810	peak143466
chr3	75379437	75379794	peak158066
chr5	55507524	55507741	peak189943
chr6	21710843	21711251	peak204558
chr7	152606823	152607209	peak232316
chrX	10723518	10723943	peak258397

## Sheet: PE.on_K27ac_adrenal.
PE.on_K27ac_adrenal
chr1	9461937	9462364	peak1000
chr1	10437511	10437946	peak1108
chr1	16978233	16978543	peak1781
chr1	17058684	17059380	peak1803
chr1	17081919	17082211	peak1808
chr1	17193431	17194139	peak1821
chr1	22324243	22325042	peak2362
chr1	44105630	44106277	peak4723
chr1	78414881	78415063	peak8264
chr1	149938828	149939566	peak12943
chr1	151416250	151416676	peak13097
chr1	154452326	154452467	peak13432
chr1	156465794	156465966	peak13698
chr1	161162471	161162862	peak14279
chr1	201847270	201847376	peak18404
chr1	218571034	218571698	peak20536
chr10	28952578	28953063	peak26485
chr10	34410024	34410923	peak27009
chr10	45601708	45602132	peak27607
chr10	71658491	71658654	peak29719
chr10	72444909	72445706	peak29823
chr10	74544296	74545175	peak30070
chr10	89960181	89960898	peak31649
chr10	102656682	102657216	peak33014
chr10	104636434	104636970	peak33266
chr10	112281986	112282715	peak34081
chr11	33500132	33500170	peak39858
chr11	46134561	46134745	peak41009
chr11	60648246	60648516	peak41779
chr11	63712947	63712955	peak42199
chr11	64531124	64531346	peak42312
chr11	72133492	72134111	peak43231
chr11	77669660	77670331	peak43809
chr11	82758918	82759825	peak44298
chr11	102150262	102150785	peak46066
chr11	113113417	113114185	peak47100
chr12	12185808	12186529	peak50936
chr12	31556264	31556688	peak52740
chr12	46527542	46528374	peak53623
chr12	48630837	48631373	peak53843
chr12	54632446	54633156	peak54586
chr12	71946679	71947311	peak56289
chr12	101491182	101491880	peak58933
chr12	111618812	111619264	peak59977
chr12	112012694	112013099	peak60015
chr12	120763871	120763976	peak60868
chr13	27179741	27180373	peak62888
chr13	45486616	45487100	peak64705
chr13	72453202	72453776	peak66877
chr13	93854333	93854590	peak68434
chr14	22802316	22802767	peak70833
chr14	30054031	30054620	peak71550
chr14	50856475	50857583	peak73214
chr14	53308086	53308580	peak73422
chr14	74130283	74131052	peak75452
chr14	78305109	78305609	peak75936
chr14	100745489	100746214	peak78098
chr15	69597933	69598542	peak83131
chr16	4511086	4511634	peak87279
chr16	29687442	29687726	peak89561
chr16	47175640	47176024	peak89933
chr16	66661556	66662276	peak91748
chr16	77824767	77825173	peak92882
chr16	89706983	89707722	peak94209
chr17	8085279	8085523	peak95173
chr17	17653150	17653289	peak96076
chr17	44223262	44224004	peak98524
chr17	46517202	46517854	peak98738
chr17	62645263	62645630	peak100318
chr17	73496129	73496622	peak101494
chr17	78669234	78669447	peak102091
chr18	9772812	9773211	peak103327
chr18	10544231	10544602	peak103409
chr18	62074729	62075389	peak107958
chr19	2887582	2887948	peak109362
chr19	11196147	11196453	peak110194
chr19	48857730	48858239	peak113573
chr19	56621911	56622840	peak114425
chr2	3492096	3492447	peak114948
chr2	25279286	25279834	peak117294
chr2	32653265	32653627	peak118062
chr2	46889855	46890416	peak119436
chr2	60174292	60174827	peak120691
chr2	97498506	97499276	peak123685
chr2	112221279	112222161	peak125090
chr2	120451865	120453193	peak125866
chr2	122447154	122447514	peak126109
chr2	150454366	150454805	peak128659
chr2	180408045	180408833	peak131426
chr2	189191525	189191806	peak132195
chr2	196976850	196978064	peak132888
chr2	208610968	208611273	peak134096
chr2	240250111	240250847	peak137513
chr20	31211682	31211920	peak140661
chr20	34726496	34727160	peak141058
chr20	34859126	34859408	peak141077
chr20	43321499	43322110	peak142055
chr20	47363560	47363900	peak142562
chr20	48581964	48582672	peak142713
chr21	19022311	19022966	peak144514
chr21	27428198	27428582	peak144879
chr21	34189540	34189966	peak145466
chr22	30425717	30426122	peak148352
chr22	36432195	36432666	peak148928
chr22	37908065	37908399	peak149106
chr22	37942418	37942851	peak149110
chr3	11571445	11571733	peak151633
chr3	14984594	14985083	peak152040
chr3	18832037	18832390	peak152427
chr3	42143974	42144445	peak154710
chr3	111686447	111686854	peak160449
chr3	141429431	141430065	peak163487
chr3	157573866	157574385	peak165060
chr3	166547705	166548269	peak165791
chr3	179551131	179551634	peak167064
chr4	8147262	8147413	peak169875
chr4	69598491	69598993	peak174644
chr5	8417322	8418164	peak186315
chr5	20680877	20681644	peak187424
chr5	35238210	35238465	peak188462
chr5	35246356	35247053	peak188463
chr5	65929626	65930150	peak190889
chr5	72919543	72920113	peak191509
chr5	115880224	115881015	peak195310
chr5	137236401	137237531	peak197383
chr5	168027149	168027385	peak200723
chr5	176499107	176499494	peak201778
chr6	42845018	42845121	peak206955
chr6	52841093	52841572	peak207970
chr6	56246619	56247121	peak208263
chr6	57790097	57790633	peak208454
chr6	64299764	64300405	peak208642
chr6	76234083	76234633	peak209487
chr6	77151543	77152082	peak209544
chr6	88758210	88758771	peak210549
chr6	110939591	110940377	peak212459
chr6	131602309	131603269	peak214469
chr6	155398854	155399600	peak216861
chr7	3234244	3234892	peak218894
chr7	5787231	5788043	peak219150
chr7	6416533	6416845	peak219196
chr7	11746984	11747389	peak219663
chr7	22736733	22737012	peak220636
chr7	27317196	27317753	peak221095
chr7	50786114	50786911	peak223465
chr7	95037085	95037567	peak226651
chr7	106705705	106706493	peak227860
chr7	129491433	129492067	peak229914
chr7	156308699	156309659	peak232642
chr8	28419278	28420062	peak235739
chr8	35225165	35225532	peak236329
chr8	82001354	82001932	peak240159
chr8	87577810	87578417	peak240649
chr8	144082737	144083311	peak246009
chr9	16515217	16515647	peak247892
chr9	77616754	77617254	peak251436
chr9	82194833	82195333	peak251917
chr9	83718261	83719032	peak252051
chr9	101936383	101936457	peak253857
chr9	102028690	102029404	peak253867
chr9	114220556	114221333	peak254885
chr9	121098339	121099241	peak255676
chr9	123421567	123421922	peak255933
chr9	124512513	124513563	peak256071
chrX	50541815	50542377	peak260646
chrX	102617245	102617807	peak262800
chrX	102788392	102789029	peak262825
chrX	102879704	102880244	peak262830
chrX	152076048	152076065	peak265548

## Sheet: PE.on_K27ac_heart.
PE.on_K27ac_heart
chr1	3104692	3105099	peak322
chr1	9819995	9820434	peak1046
chr1	39876736	39876887	peak4281
chr1	45105904	45106315	peak4841
chr1	52250635	52251265	peak5561
chr1	93459460	93459671	peak9635
chr1	117031772	117031884	peak11800
chr1	117864560	117864944	peak11909
chr1	117882508	117883099	peak11912
chr1	156465589	156465776	peak13698
chr1	165044860	165044968	peak14684
chr1	178095871	178096442	peak16155
chr1	206691154	206692131	peak19074
chr1	212479275	212479741	peak19832
chr1	212671829	212672449	peak19850
chr1	227181411	227181734	peak21498
chr1	233595355	233595968	peak22233
chr10	4358412	4358928	peak24214
chr10	22004570	22004572	peak25834
chr10	29044085	29044229	peak26502
chr10	29438783	29439394	peak26542
chr10	35016765	35016935	peak27079
chr10	112071460	112071933	peak34038
chr10	112127788	112128606	peak34049
chr10	112505974	112506142	peak34118
chr10	112563834	112564213	peak34133
chr10	114564161	114564786	peak34330
chr10	123891811	123892463	peak35330
chr10	126552989	126553633	peak35605
chr11	4872201	4872782	peak36990
chr11	12040829	12041328	peak37806
chr11	29795234	29795642	peak39491
chr11	35641819	35641933	peak40110
chr11	40058862	40058982	peak40439
chr11	68811536	68812060	peak42876
chr11	73000010	73000510	peak43337
chr11	86203681	86204397	peak44619
chr11	91605265	91605765	peak45078
chr11	112945803	112946619	peak47079
chr11	118065748	118066374	peak47732
chr11	129731453	129731638	peak49090
chr12	2272687	2273280	peak49905
chr12	2435598	2435615	peak49929
chr12	6616322	6617158	peak50372
chr12	12944699	12945055	peak51040
chr12	32484155	32484448	peak52851
chr12	76040187	76040764	peak56584
chr12	111473532	111474048	peak59964
chr12	121937955	121938527	peak61011
chr13	30122650	30123167	peak63194
chr13	42615722	42616224	peak64417
chr13	45883428	45883584	peak64737
chr13	45968120	45968537	peak64750
chr13	50181004	50181333	peak65183
chr13	51274101	51274762	peak65287
chr13	53183592	53183968	peak65505
chr13	80706856	80707676	peak67640
chr13	99580143	99580643	peak69023
chr14	45737501	45737616	peak72833
chr14	69388389	69388863	peak74985
chr14	104027661	104027737	peak78462
chr15	30180833	30181368	peak79287
chr15	59784985	59785086	peak82076
chr15	60671756	60672171	peak82170
chr15	72512943	72513192	peak83452
chr15	74943500	74943944	peak83711
chr16	10425963	10426607	peak87857
chr16	14590727	14590901	peak88237
chr16	58096618	58097943	peak91088
chr16	85525923	85526458	peak93710
chr16	85661240	85661584	peak93739
chr17	3415898	3416430	peak94655
chr17	12645177	12645716	peak95613
chr17	27434915	27435338	peak96775
chr17	28174322	28175185	peak96850
chr17	41832431	41832825	peak98241
chr17	42185961	42186394	peak98283
chr18	7514941	7515633	peak103102
chr18	7603879	7603979	peak103118
chr18	13557966	13558260	peak103694
chr18	19862203	19862930	peak103908
chr18	45743330	45743917	peak106279
chr18	48180711	48181574	peak106583
chr18	72373123	72373327	peak108533
chr19	32864652	32865130	peak111782
chr19	50999936	51000370	peak113871
chr2	9331496	9331660	peak115533
chr2	16433200	16433697	peak116325
chr2	25585245	25585286	peak117342
chr2	27495159	27495792	peak117541
chr2	28918708	28918746	peak117686
chr2	30908898	30909284	peak117885
chr2	38085532	38085945	peak118520
chr2	39869305	39869603	peak118697
chr2	60321539	60322266	peak120710
chr2	69901289	69901512	peak121634
chr2	72921830	72922258	peak121922
chr2	75248768	75249194	peak122223
chr2	169077422	169078178	peak130367
chr2	169516362	169517047	peak130414
chr2	216698432	216698910	peak134873
chr20	30335662	30335799	peak140554
chr20	30756320	30756840	peak140602
chr20	30924968	30925194	peak140625
chr20	31380119	31380262	peak140700
chr20	34223498	34223866	peak141007
chr20	42818899	42819001	peak141976
chr20	56869845	56870082	peak143592
chr20	61585179	61585203	peak144030
chr20	62133192	62133416	peak144088
chr22	29400393	29400722	peak148242
chr22	38148504	38148945	peak149150
chr3	48157163	48157979	peak155329
chr3	61793508	61794076	peak156653
chr3	64519607	64519857	peak156963
chr3	108016541	108017181	peak160123
chr3	128104214	128104714	peak162090
chr3	138390501	138390946	peak163146
chr3	140142278	140142923	peak163320
chr3	140827126	140827438	peak163408
chr3	144355644	144356064	peak163762
chr3	178225600	178226477	peak166922
chr3	193847425	193847863	peak168610
chr4	10032879	10033379	peak170094
chr4	77298699	77299601	peak175301
chr4	79486985	79487133	peak175573
chr4	85514778	85515332	peak176148
chr4	141531065	141531533	peak181001
chr4	143269257	143270317	peak181168
chr5	1568684	1569018	peak185742
chr5	2992003	2992502	peak185850
chr5	15008815	15009285	peak186973
chr5	16489612	16489918	peak187110
chr5	33850166	33850261	peak188305
chr5	76163607	76164042	peak191824
chr5	80922290	80922730	peak192250
chr5	81647510	81648294	peak192324
chr5	81937455	81937524	peak192352
chr5	93012988	93013084	peak193260
chr5	124142011	124142483	peak196054
chr5	137077446	137077949	peak197363
chr5	139057170	139057450	peak197588
chr5	139646028	139647084	peak197673
chr5	142515335	142516124	peak198045
chr5	148381501	148382114	peak198625
chr5	159449298	159449365	peak199924
chr5	170860754	170860767	peak201086
chr5	175133951	175133997	peak201609
chr5	178082258	178082981	peak201952
chr6	12045493	12045587	peak203562
chr6	16244533	16245478	peak204030
chr6	16519803	16520560	peak204070
chr6	25359346	25359574	peak204872
chr6	36986561	36986704	peak206295
chr6	43464009	43464279	peak207031
chr6	63708882	63709664	peak208571
chr6	112031402	112031681	peak212558
chr6	117717245	117717353	peak213130
chr6	122354576	122355179	peak213565
chr6	138437063	138437150	peak215202
chr6	163091383	163091763	peak217724
chr7	13453955	13454751	peak219801
chr7	21807109	21807260	peak220533
chr7	25064968	25065268	peak220871
chr7	28395272	28396436	peak221202
chr7	101722779	101723279	peak227366
chr7	105575260	105575931	peak227749
chr7	124896532	124896884	peak229454
chr7	128467900	128468588	peak229816
chr7	132033352	132033671	peak230158
chr7	138346007	138346350	peak230787
chr7	152520461	152520961	peak232305
chr8	33886290	33886312	peak236242
chr8	95271147	95271647	peak241292
chr8	95761131	95762050	peak241345
chr8	106337498	106338016	peak242419
chr8	127600709	127601547	peak244365
chr9	7154267	7154545	peak247049
chr9	71151565	71152385	peak250818
chr9	102021499	102021641	peak253866
chrX	41210347	41210955	peak260117
chrX	44810042	44810506	peak260274
chrX	47662519	47662984	peak260421
chrX	50721123	50721555	peak260660
chrX	54801407	54801531	peak260878

## Sheet: PE.on_K27ac_endoderm.
PE.on_K27ac_endoderm
chr1	3256857	3257679	peak341
chr1	8214648	8214755	peak836
chr1	8849472	8850158	peak917
chr1	9989450	9990004	peak1072
chr1	12405383	12405683	peak1328
chr1	12597783	12598552	peak1359
chr1	15528413	15529055	peak1603
chr1	19248461	19249320	peak2044
chr1	19336265	19336793	peak2052
chr1	20807561	20807908	peak2195
chr1	21578252	21579003	peak2247
chr1	22192641	22193430	peak2328
chr1	25500825	25501817	peak2715
chr1	26222439	26222569	peak2809
chr1	27075698	27076341	peak2907
chr1	27236934	27237156	peak2927
chr1	27317319	27317418	peak2937
chr1	27328059	27328557	peak2942
chr1	29472452	29472904	peak3177
chr1	33800074	33800184	peak3683
chr1	36021758	36022024	peak3874
chr1	38025521	38026138	peak4091
chr1	39623964	39625205	peak4253
chr1	44013995	44014561	peak4710
chr1	44452396	44452661	peak4763
chr1	46123604	46124194	peak4937
chr1	48378799	48379446	peak5207
chr1	48581028	48581927	peak5255
chr1	48960223	48960577	peak5291
chr1	53587197	53587684	peak5685
chr1	54937160	54937383	peak5879
chr1	55519021	55519929	peak5967
chr1	59680307	59681195	peak6441
chr1	59872604	59872950	peak6457
chr1	60022481	60022511	peak6474
chr1	61788465	61788833	peak6648
chr1	70035334	70035921	peak7552
chr1	71133387	71133768	peak7653
chr1	79965238	79965548	peak8382
chr1	90336427	90337045	peak9340
chr1	94504959	94505291	peak9765
chr1	94849563	94850025	peak9811
chr1	94979905	94980018	peak9821
chr1	95239438	95240047	peak9869
chr1	95287219	95287818	peak9877
chr1	95480033	95480087	peak9901
chr1	98646686	98647207	peak10171
chr1	101196738	101197615	peak10434
chr1	101469629	101470160	peak10458
chr1	109817114	109817860	peak11040
chr1	110274647	110275147	peak11091
chr1	111587866	111588044	peak11250
chr1	112078201	112078801	peak11300
chr1	114050922	114051556	peak11499
chr1	116695675	116696490	peak11746
chr1	120422084	120422390	peak12166
chr1	146682584	146682699	peak12636
chr1	147083425	147083766	peak12674
chr1	150504671	150505310	peak13000
chr1	159526570	159527296	peak14043
chr1	160978505	160979175	peak14251
chr1	172176066	172176738	peak15502
chr1	178751048	178751836	peak16225
chr1	180894512	180895121	peak16416
chr1	182248767	182249267	peak16588
chr1	186731817	186732912	peak17110
chr1	197589818	197590362	peak17889
chr1	199416815	199417694	peak18085
chr1	200338533	200338914	peak18196
chr1	201469756	201470043	peak18341
chr1	202003578	202004408	peak18428
chr1	202044075	202044841	peak18437
chr1	202054218	202054804	peak18440
chr1	202054894	202055488	peak18441
chr1	203540859	203541315	peak18653
chr1	204096809	204097070	peak18724
chr1	205645189	205645469	peak18957
chr1	211529187	211529587	peak19703
chr1	212082519	212083156	peak19777
chr1	212659405	212660053	peak19848
chr1	212988259	212988395	peak19897
chr1	214633354	214634433	peak20120
chr1	220099822	220100322	peak20703
chr1	220128200	220128790	peak20707
chr1	223952703	223953721	peak21143
chr1	224642034	224642661	peak21215
chr1	224919889	224921728	peak21246
chr1	225600450	225601087	peak21290
chr1	226078879	226079423	peak21357
chr1	226215615	226216161	peak21382
chr1	228996708	228997230	peak21686
chr1	229267102	229267685	peak21729
chr1	229283655	229284528	peak21733
chr1	229409484	229409967	peak21758
chr1	230708068	230708906	peak21898
chr1	231369370	231370612	peak21979
chr1	234756691	234757137	peak22355
chr1	234953049	234953491	peak22389
chr1	234998414	234999118	peak22391
chr1	235793637	235794312	peak22485
chr1	241365594	241366325	peak23048
chr1	245337500	245337572	peak23463
chr1	245626505	245627082	peak23519
chr1	249099445	249099975	peak23776
chr10	1030323	1030795	peak23897
chr10	3948731	3949286	peak24176
chr10	4170398	4170623	peak24194
chr10	4891749	4892470	peak24250
chr10	5915598	5915778	peak24374
chr10	7974139	7974813	peak24614
chr10	11378745	11378804	peak24890
chr10	11825066	11825532	peak24946
chr10	11873510	11874009	peak24958
chr10	13807412	13808258	peak25123
chr10	14621060	14621115	peak25215
chr10	14627298	14628289	peak25216
chr10	21389031	21389519	peak25760
chr10	22736219	22736318	peak25904
chr10	24830627	24830710	peak26117
chr10	24995576	24996076	peak26129
chr10	30301143	30301250	peak26657
chr10	32521364	32521504	peak26853
chr10	33485477	33486363	peak26938
chr10	35025781	35026658	peak27081
chr10	35288470	35288858	peak27122
chr10	35974100	35974540	peak27212
chr10	36132505	36133220	peak27237
chr10	44732022	44732704	peak27514
chr10	45398326	45398984	peak27573
chr10	45484551	45484677	peak27593
chr10	49395704	49396801	peak27886
chr10	51566817	51567204	peak28087
chr10	52642305	52642735	peak28212
chr10	52643410	52643849	peak28214
chr10	62464471	62464722	peak28983
chr10	70981857	70982732	peak29630
chr10	73066746	73067413	peak29896
chr10	73640524	73640627	peak29967
chr10	74447965	74448222	peak30058
chr10	74542971	74543254	peak30069
chr10	97299978	97300055	peak32429
chr10	98392670	98393075	peak32528
chr10	99088381	99088861	peak32592
chr10	99522591	99523114	peak32659
chr10	99542280	99542327	peak32664
chr10	99546187	99546807	peak32665
chr10	101861294	101861833	peak32902
chr10	104222700	104222828	peak33212
chr10	107753349	107753849	peak33622
chr10	107907037	107907280	peak33636
chr10	111897012	111897310	peak34010
chr10	114503121	114503464	peak34317
chr10	115391558	115391700	peak34448
chr10	122739293	122739913	peak35181
chr10	123096921	123097131	peak35227
chr10	123301955	123302839	peak35255
chr10	126158642	126159870	peak35551
chr10	127629128	127629403	peak35731
chr10	129077578	129078078	peak35862
chr10	135091642	135092721	peak36416
chr11	2009367	2009801	peak36695
chr11	2749743	2750551	peak36763
chr11	2751545	2752018	peak36764
chr11	2753755	2754069	peak36765
chr11	2799827	2800525	peak36768
chr11	2802574	2803218	peak36769
chr11	9532171	9533034	peak37546
chr11	12745069	12745772	peak37893
chr11	13064370	13064986	peak37941
chr11	15646271	15646614	peak38209
chr11	16136921	16137363	peak38284
chr11	16796230	16796730	peak38321
chr11	19842701	19843435	peak38691
chr11	27395478	27396432	peak39293
chr11	33716384	33717162	peak39884
chr11	34805235	34806386	peak40011
chr11	35413713	35413824	peak40083
chr11	40012455	40012740	peak40433
chr11	45917929	45918202	peak40988
chr11	46273787	46274470	peak41023
chr11	46306853	46307543	peak41030
chr11	46540707	46541298	peak41068
chr11	57247447	57247713	peak41434
chr11	57265062	57265593	peak41439
chr11	59643981	59644010	peak41684
chr11	63839158	63839715	peak42219
chr11	65328004	65328589	peak42438
chr11	66311406	66311549	peak42576
chr11	67177337	67177564	peak42680
chr11	68924598	68925496	peak42888
chr11	69454083	69454261	peak42935
chr11	69816250	69817067	peak42972
chr11	69987151	69987991	peak42993
chr11	70951976	70952706	peak43094
chr11	71299852	71300352	peak43128
chr11	71599662	71599867	peak43174
chr11	72122687	72123440	peak43228
chr11	73363054	73363792	peak43384
chr11	74901781	74902796	peak43516
chr11	75041377	75041806	peak43533
chr11	75133037	75133259	peak43552
chr11	75133679	75134032	peak43552
chr11	75156626	75156868	peak43557
chr11	75228801	75229613	peak43570
chr11	76673964	76674396	peak43726
chr11	86661883	86661954	peak44699
chr11	88070181	88070231	peak44808
chr11	92767367	92767603	peak45217
chr11	93934136	93934650	peak45333
chr11	111671238	111671792	peak46947
chr11	113962413	113963186	peak47207
chr11	114014840	114015222	peak47218
chr11	115587709	115587883	peak47414
chr11	115588772	115589266	peak47415
chr11	126147408	126148299	peak48671
chr11	126344726	126345244	peak48699
chr11	129297078	129297618	peak49056
chr11	134612602	134613716	peak49662
chr12	2048994	2049338	peak49893
chr12	7090009	7090425	peak50456
chr12	7090971	7091142	peak50456
chr12	12038143	12039083	peak50913
chr12	12336292	12336306	peak50959
chr12	12537587	12538418	peak50988
chr12	12808803	12808897	peak51012
chr12	13037986	13038485	peak51055
chr12	14338414	14338914	peak51217
chr12	19219208	19219923	peak51647
chr12	20124128	20125086	peak51730
chr12	24513680	24514380	peak52081
chr12	31925695	31926717	peak52781
chr12	31926804	31927165	peak52782
chr12	44189595	44189863	peak53445
chr12	46913139	46913567	peak53660
chr12	48396525	48397037	peak53816
chr12	48428706	48429024	peak53824
chr12	52249469	52250469	peak54218
chr12	52258603	52258938	peak54220
chr12	52412530	52413410	peak54255
chr12	53289041	53290222	peak54381
chr12	53314583	53314908	peak54390
chr12	54526808	54527001	peak54566
chr12	54527100	54527119	peak54566
chr12	54687905	54688638	peak54596
chr12	55893452	55894244	peak54716
chr12	57145205	57145440	peak54878
chr12	57487656	57488309	peak54914
chr12	59159568	59160445	peak55114
chr12	65391768	65392041	peak55652
chr12	65392180	65392268	peak55653
chr12	69182706	69183403	peak56021
chr12	69370122	69370699	peak56042
chr12	70381771	70381891	peak56157
chr12	70664661	70665107	peak56178
chr12	71556701	71557537	peak56257
chr12	76678974	76679306	peak56670
chr12	79953892	79954091	peak56964
chr12	86215482	86215709	peak57453
chr12	93411014	93411063	peak58080
chr12	93528749	93529371	peak58105
chr12	103278939	103279700	peak59090
chr12	104179126	104179713	peak59190
chr12	104249268	104249493	peak59202
chr12	110144568	110144714	peak59834
chr12	110164805	110165462	peak59839
chr12	110528617	110529584	peak59880
chr12	116786776	116787382	peak60459
chr12	119668007	119668260	peak60760
chr12	121554510	121555505	peak60976
chr12	122058357	122058813	peak61035
chr12	124520925	124521247	peak61285
chr12	125391184	125391556	peak61417
chr12	131496563	131497408	peak62046
chr13	24208873	24209030	peak62601
chr13	24704101	24704792	peak62651
chr13	31070434	31071121	peak63302
chr13	32162237	32162472	peak63420
chr13	36929801	36930449	peak63867
chr13	38695275	38695820	peak64027
chr13	39210928	39211217	peak64070
chr13	39554877	39555586	peak64113
chr13	41375514	41376385	peak64311
chr13	41568003	41568652	peak64329
chr13	45022412	45023060	peak64658
chr13	48670835	48671257	peak65039
chr13	52194640	52195140	peak65384
chr13	52599648	52600793	peak65445
chr13	60257974	60258711	peak66064
chr13	62238856	62240026	peak66259
chr13	70257958	70258642	peak66720
chr13	70998320	70998768	peak66771
chr13	74192482	74192650	peak67016
chr13	74352514	74353048	peak67043
chr13	74563354	74563995	peak67067
chr13	79004197	79005263	peak67454
chr13	80298434	80298752	peak67585
chr13	80299109	80299163	peak67585
chr13	80573694	80574277	peak67622
chr13	94944370	94944762	peak68530
chr13	95313037	95313493	peak68565
chr13	97960087	97960200	peak68818
chr13	98233486	98234154	peak68843
chr13	98953309	98953848	peak68935
chr13	98954725	98955234	peak68936
chr13	104796635	104796907	peak69547
chr13	109909200	109909543	peak70039
chr13	110065286	110065348	peak70060
chr13	110746836	110747510	peak70126
chr13	113345734	113346033	peak70384
chr13	113411876	113411976	peak70398
chr14	24577849	24578229	peak71108
chr14	25285341	25286017	peak71194
chr14	25286355	25286772	peak71195
chr14	25286866	25287919	peak71196
chr14	25561309	25561643	peak71233
chr14	26750607	26751129	peak71333
chr14	30070977	30071573	peak71552
chr14	38052528	38053934	peak72316
chr14	39493284	39493923	peak72450
chr14	54820358	54821218	peak73563
chr14	62003362	62003907	peak74273
chr14	64389860	64390343	peak74469
chr14	68171648	68171782	peak74842
chr14	68631222	68631880	peak74874
chr14	69044479	69044984	peak74933
chr14	69121651	69121858	peak74945
chr14	69252984	69253740	peak74966
chr14	71584890	71585520	peak75224
chr14	72385675	72386382	peak75296
chr14	74463338	74464054	peak75489
chr14	74600515	74601400	peak75495
chr14	75288032	75288620	peak75573
chr14	76759926	76760862	peak75724
chr14	77296394	77296609	peak75791
chr14	77536840	77536957	peak75839
chr14	81983456	81984056	peak76305
chr14	88510520	88511096	peak76811
chr14	90979613	90980342	peak77081
chr14	91864164	91864204	peak77176
chr14	93069859	93070077	peak77254
chr14	94841172	94842267	peak77447
chr14	94862102	94862690	peak77450
chr14	95038861	95039730	peak77473
chr14	95059900	95060684	peak77480
chr14	95826481	95827445	peak77565
chr14	95989357	95990211	peak77596
chr14	101160213	101160657	peak78151
chr14	101323527	101324212	peak78176
chr14	101754692	101755244	peak78210
chr14	104027869	104028108	peak78462
chr14	105220358	105220631	peak78563
chr15	25886592	25887007	peak78932
chr15	32969348	32970018	peak79594
chr15	35598497	35599233	peak79850
chr15	37232904	37233605	peak79986
chr15	38194351	38194599	peak80069
chr15	39618610	39619036	peak80203
chr15	42253037	42253723	peak80480
chr15	45116406	45117286	peak80664
chr15	45367702	45368577	peak80690
chr15	46371987	46372067	peak80822
chr15	52426732	52427224	peak81385
chr15	53330270	53331078	peak81489
chr15	54122795	54123615	peak81570
chr15	56078554	56079013	peak81734
chr15	66093612	66094197	peak82746
chr15	70457345	70458120	peak83231
chr15	70909282	70909312	peak83300
chr15	71117373	71117873	peak83328
chr15	71117879	71118134	peak83328
chr15	74392827	74392983	peak83636
chr15	75193836	75194127	peak83744
chr15	75474809	75475474	peak83784
chr15	76669208	76669879	peak83921
chr15	77861358	77862450	peak84000
chr15	78124296	78124713	peak84035
chr15	79143358	79143858	peak84157
chr15	83974116	83974729	peak84627
chr15	84853563	84854267	peak84699
chr15	84964217	84964572	peak84715
chr15	85732698	85733360	peak84809
chr15	90572355	90572830	peak85372
chr15	91191539	91191846	peak85453
chr15	93340692	93341149	peak85698
chr15	96752357	96753033	peak86047
chr15	96807725	96808225	peak86054
chr16	3745618	3746661	peak87194
chr16	3762852	3763537	peak87195
chr16	4670636	4670867	peak87306
chr16	8617954	8618092	peak87644
chr16	9054050	9054715	peak87703
chr16	11729857	11730248	peak87982
chr16	11730543	11730668	peak87982
chr16	11734325	11734812	peak87983
chr16	12518951	12519636	peak88064
chr16	14325933	14326863	peak88207
chr16	14431313	14431999	peak88217
chr16	29296310	29297121	peak89520
chr16	31464661	31465064	peak89799
chr16	51092288	51092856	peak90346
chr16	58754714	58755449	peak91150
chr16	58881852	58882710	peak91158
chr16	66284695	66285748	peak91692
chr16	67397763	67397807	peak91851
chr16	70191166	70192024	peak92146
chr16	72881200	72882336	peak92414
chr16	72930605	72931105	peak92419
chr16	72958791	72959482	peak92422
chr16	74604420	74605203	peak92564
chr16	78517175	78517643	peak92958
chr16	84620393	84620985	peak93592
chr16	84884774	84884947	peak93620
chr16	85482372	85483333	peak93705
chr16	85548122	85549135	peak93711
chr16	87881529	87882246	peak93990
chr16	87905120	87905341	peak93996
chr16	89482627	89482832	peak94173
chr17	786497	787217	peak94338
chr17	4624734	4625429	peak94784
chr17	4663017	4663505	peak94790
chr17	7081394	7081815	peak95014
chr17	8599840	8601275	peak95229
chr17	10113372	10113537	peak95395
chr17	13431176	13431204	peak95660
chr17	15280754	15281150	peak95820
chr17	18041382	18041992	peak96130
chr17	21189709	21190015	peak96472
chr17	27372814	27373906	peak96767
chr17	36070130	36070900	peak97560
chr17	36073075	36073408	peak97561
chr17	36102838	36103162	peak97566
chr17	36902571	36903063	peak97667
chr17	41038853	41039323	peak98141
chr17	41656199	41657292	peak98223
chr17	41849355	41849920	peak98244
chr17	43064455	43066057	peak98389
chr17	44971572	44972780	peak98579
chr17	46639688	46640012	peak98758
chr17	47917040	47917194	peak98902
chr17	54849640	54850139	peak99573
chr17	56446817	56447628	peak99795
chr17	56461566	56461870	peak99798
chr17	57922951	57923422	peak99918
chr17	57923663	57924188	peak99919
chr17	60167499	60168120	peak100091
chr17	62923532	62923822	peak100352
chr17	66452302	66452659	peak100734
chr17	67099663	67100087	peak100810
chr17	72369778	72370606	peak101353
chr17	72746483	72747092	peak101395
chr17	73649060	73649572	peak101521
chr17	74267885	74268689	peak101604
chr17	75217053	75217650	peak101708
chr17	76744224	76744620	peak101897
chr17	77805658	77805977	peak101984
chr17	77904998	77905614	peak102001
chr17	80304192	80304808	peak102305
chr17	80846649	80848230	peak102366
chr18	2766588	2766600	peak102621
chr18	8891400	8891499	peak103253
chr18	13179425	13179921	peak103654
chr18	19581810	19582571	peak103865
chr18	19649621	19650195	peak103876
chr18	20007801	20009011	peak103923
chr18	20263528	20263712	peak103949
chr18	24722686	24723108	peak104377
chr18	29951971	29953042	peak104807
chr18	40026152	40026637	peak105702
chr18	42376558	42377172	peak105897
chr18	46101826	46102915	peak106324
chr18	46441079	46441656	peak106375
chr18	47495024	47495494	peak106506
chr18	52434332	52434775	peak106976
chr18	59402704	59403360	peak107689
chr18	59422773	59423152	peak107693
chr18	59565830	59566423	peak107714
chr18	65288659	65289101	peak108152
chr18	74333775	74334064	peak108724
chr18	74334226	74334921	peak108725
chr18	74780362	74781108	peak108774
chr18	75078732	75079379	peak108814
chr19	959990	960290	peak109124
chr19	960905	961462	peak109125
chr19	1171358	1172128	peak109163
chr19	2952957	2953401	peak109366
chr19	2983337	2984525	peak109370
chr19	6723098	6723487	peak109783
chr19	6725508	6725935	peak109785
chr19	8310831	8311770	peak109935
chr19	11050787	11050962	peak110182
chr19	11347412	11348108	peak110214
chr19	13193742	13194089	peak110402
chr19	13239295	13239777	peak110415
chr19	14259218	14259590	peak110519
chr19	16482200	16482744	peak110703
chr19	18944786	18945491	peak111003
chr19	30199448	30200314	peak111571
chr19	35949707	35950314	peak112078
chr19	36549679	36550163	peak112166
chr19	38553458	38554444	peak112286
chr19	45115098	45115583	peak113058
chr19	45200237	45200862	peak113073
chr19	45427343	45427835	peak113111
chr19	47393722	47394438	peak113395
chr19	58330609	58331493	peak114529
chr2	6324761	6324835	peak115189
chr2	6675579	6676060	peak115218
chr2	8765127	8766037	peak115458
chr2	10621275	10622112	peak115708
chr2	17719900	17720613	peak116477
chr2	19704197	19705414	peak116698
chr2	20927832	20928747	peak116881
chr2	20945633	20945783	peak116882
chr2	21315112	21315922	peak116910
chr2	23742965	23743494	peak117146
chr2	23786094	23787039	peak117151
chr2	30944490	30945313	peak117894
chr2	36556812	36556894	peak118352
chr2	38336627	38337034	peak118556
chr2	38960452	38961085	peak118622
chr2	39378015	39378529	peak118648
chr2	42106901	42107091	peak118893
chr2	43232638	43233259	peak119050
chr2	43248714	43249652	peak119052
chr2	43839887	43839940	peak119127
chr2	48432596	48432946	peak119628
chr2	56066277	56066889	peak120357
chr2	56070274	56070716	peak120358
chr2	60563016	60563400	peak120735
chr2	61887703	61888096	peak120864
chr2	62712890	62713385	peak120944
chr2	62797496	62798632	peak120952
chr2	64448265	64448520	peak121071
chr2	65209308	65209990	peak121177
chr2	74716069	74716703	peak122143
chr2	74978603	74979865	peak122182
chr2	76035027	76035156	peak122309
chr2	85483802	85483822	peak123026
chr2	87961771	87962537	peak123307
chr2	101884866	101885016	peak124070
chr2	102434888	102434952	peak124129
chr2	106199321	106200010	peak124480
chr2	110434685	110435291	peak124890
chr2	111595355	111595452	peak125022
chr2	111619401	111619901	peak125028
chr2	112045529	112046200	peak125067
chr2	112666658	112667042	peak125140
chr2	113907340	113908263	peak125270
chr2	113913905	113914303	peak125271
chr2	118674726	118675577	peak125660
chr2	120192244	120192523	peak125830
chr2	121578106	121578331	peak125999
chr2	135222954	135223001	peak127310
chr2	144502597	144503054	peak128107
chr2	149504600	149505855	peak128538
chr2	157046089	157046589	peak129207
chr2	165567338	165568097	peak130039
chr2	165792183	165792450	peak130065
chr2	168671442	168672128	peak130323
chr2	170617956	170618594	peak130521
chr2	178467393	178468004	peak131255
chr2	179142442	179142863	peak131330
chr2	180774618	180775759	peak131459
chr2	190439457	190440041	peak132301
chr2	191331535	191331650	peak132380
chr2	191364972	191365313	peak132382
chr2	192036076	192036185	peak132471
chr2	198081094	198081654	peak133005
chr2	198345513	198346136	peak133034
chr2	200941888	200942409	peak133292
chr2	204495760	204496335	peak133657
chr2	204521240	204521912	peak133661
chr2	207450842	207451124	peak133961
chr2	208646842	208647910	peak134107
chr2	208712729	208713007	peak134124
chr2	208817890	208818067	peak134148
chr2	217736171	217736725	peak135021
chr2	218657301	218657341	peak135114
chr2	219585968	219586539	peak135241
chr2	220441407	220442217	peak135382
chr2	222392626	222393151	peak135576
chr2	231732937	231733683	peak136536
chr2	234092548	234093167	peak136846
chr2	235917199	235917726	peak137045
chr2	241899982	241900869	peak137640
chr20	3639280	3639921	peak138114
chr20	10244338	10245039	peak138757
chr20	20691474	20691684	peak139876
chr20	30150909	30151262	peak140508
chr20	30877213	30878465	peak140622
chr20	31061074	31062048	peak140637
chr20	31192853	31193478	peak140659
chr20	31866241	31866256	peak140749
chr20	32366278	32366698	peak140794
chr20	32604538	32605029	peak140827
chr20	34099926	34100118	peak140992
chr20	35096605	35097322	peak141095
chr20	36024416	36024699	peak141228
chr20	39707220	39707495	peak141664
chr20	45735143	45735605	peak142347
chr20	45950082	45950569	peak142378
chr20	46602060	46602737	peak142462
chr20	47001582	47002225	peak142510
chr20	48323120	48323704	peak142675
chr20	48737410	48737921	peak142745
chr20	49363283	49363392	peak142848
chr20	50029478	50030105	peak142946
chr20	50320167	50320507	peak142983
chr20	51599279	51599470	peak143114
chr20	52011444	52011524	peak143152
chr20	52259138	52259661	peak143178
chr20	52327822	52328166	peak143189
chr20	52383688	52384100	peak143201
chr20	53297869	53297918	peak143301
chr20	60724639	60725035	peak143928
chr20	60936513	60937466	peak143946
chr20	60951179	60951915	peak143951
chr20	62448038	62448298	peak144129
chr21	27370084	27370523	peak144870
chr21	34572057	34572244	peak145488
chr21	34572439	34572578	peak145488
chr21	34598554	34598905	peak145492
chr21	34677490	34678070	peak145501
chr21	34734362	34734821	peak145507
chr21	35482667	35483519	peak145579
chr21	38232111	38232804	peak145843
chr21	38526079	38526402	peak145883
chr21	40159207	40159357	peak146035
chr21	40159511	40160256	peak146035
chr21	40757304	40758079	peak146102
chr21	43757988	43758243	peak146399
chr21	44153279	44153688	peak146452
chr21	44154053	44154773	peak146453
chr21	44553655	44554367	peak146522
chr21	44592660	44593525	peak146526
chr21	45120030	45120658	peak146576
chr21	46727403	46727510	peak146772
chr21	47813365	47814948	peak146859
chr22	17814999	17815610	peak146952
chr22	19591079	19591638	peak147155
chr22	20190769	20191815	peak147233
chr22	21305401	21305654	peak147353
chr22	21447774	21448758	peak147374
chr22	25516253	25516680	peak147884
chr22	27857994	27858344	peak148098
chr22	28043298	28043846	peak148121
chr22	28069895	28070240	peak148124
chr22	30191640	30192464	peak148331
chr22	37941076	37941226	peak149110
chr22	37957599	37958113	peak149116
chr22	38394431	38394966	peak149188
chr22	38614468	38614591	peak149226
chr22	39129444	39129873	peak149292
chr22	39680052	39680621	peak149360
chr22	43318589	43318899	peak149751
chr22	50498670	50499203	peak150396
chr22	50557913	50558289	peak150402
chr22	50825745	50826576	peak150442
chr22	51138161	51139143	peak150480
chr3	3688374	3688638	peak150816
chr3	6167215	6167682	peak151091
chr3	10550311	10550838	peak151562
chr3	12933321	12933492	peak151783
chr3	14337616	14338295	peak151941
chr3	18014746	18014944	peak152356
chr3	18015023	18015550	peak152356
chr3	19030000	19030013	peak152443
chr3	28027193	28027678	peak153298
chr3	29106882	29107093	peak153381
chr3	30638701	30639236	peak153517
chr3	32257572	32258295	peak153702
chr3	32911975	32912168	peak153786
chr3	33098969	33099814	peak153805
chr3	37180319	37180830	peak154167
chr3	38006016	38006612	peak154261
chr3	38038280	38038430	peak154268
chr3	40783242	40783514	peak154561
chr3	40980900	40981442	peak154585
chr3	42170555	42170995	peak154714
chr3	43220360	43220470	peak154849
chr3	48472724	48473067	peak155358
chr3	52211079	52212054	peak155734
chr3	53876598	53876875	peak155928
chr3	59003588	59003863	peak156444
chr3	63562944	63563160	peak156836
chr3	66859183	66860267	peak157197
chr3	73006193	73006921	peak157817
chr3	78897518	78898415	peak158317
chr3	87196874	87197770	peak158795
chr3	105221958	105222685	peak159852
chr3	107529140	107529813	peak160074
chr3	107646502	107647330	peak160085
chr3	112995341	112995357	peak160608
chr3	113381760	113382618	peak160644
chr3	119422737	119423167	peak161228
chr3	124553752	124554480	peak161744
chr3	126060048	126060590	peak161889
chr3	127716630	127717166	peak162046
chr3	127886912	127887423	peak162063
chr3	129627204	129627705	peak162299
chr3	134138290	134138390	peak162747
chr3	134138626	134139065	peak162747
chr3	141062695	141063196	peak163440
chr3	142660419	142660938	peak163598
chr3	148870660	148871373	peak164119
chr3	148953194	148954163	peak164131
chr3	149186309	149186830	peak164168
chr3	152339086	152339586	peak164524
chr3	153740414	153740738	peak164639
chr3	153740970	153741002	peak164640
chr3	153969286	153969930	peak164663
chr3	156445676	156446738	peak164935
chr3	169041264	169042214	peak166042
chr3	169148413	169148767	peak166057
chr3	170210481	170211063	peak166163
chr3	170483162	170483809	peak166191
chr3	171671050	171671809	peak166346
chr3	177545143	177545686	peak166870
chr3	184396500	184397648	peak167577
chr3	185514675	185514870	peak167696
chr3	186351950	186352460	peak167791
chr3	189034234	189034813	peak168104
chr3	193454890	193455240	peak168555
chr3	193830063	193830417	peak168609
chr3	197097318	197098022	peak168974
chr4	1786622	1787206	peak169205
chr4	3180726	3181537	peak169338
chr4	6949128	6950132	peak169755
chr4	10018790	10019281	peak170089
chr4	10626708	10627315	peak170174
chr4	13296853	13297092	peak170403
chr4	25536865	25537243	peak171540
chr4	26253963	26254401	peak171639
chr4	37426240	37426737	peak172319
chr4	37432925	37433237	peak172321
chr4	37730607	37731571	peak172366
chr4	38162895	38163088	peak172416
chr4	38225313	38225915	peak172420
chr4	53886247	53886326	peak173469
chr4	53921994	53922282	peak173472
chr4	58019715	58019925	peak173907
chr4	69730809	69731884	peak174655
chr4	69923308	69924310	peak174672
chr4	70106409	70107173	peak174683
chr4	70210422	70211150	peak174695
chr4	74207109	74207598	peak175011
chr4	75579156	75579837	peak175137
chr4	77196419	77197292	peak175296
chr4	83669374	83670600	peak175988
chr4	83910801	83911455	peak176009
chr4	89256282	89256882	peak176536
chr4	90196529	90196782	peak176619
chr4	98788472	98788495	peak177265
chr4	100324714	100325059	peak177408
chr4	100326547	100326738	peak177409
chr4	100495606	100496283	peak177426
chr4	103541701	103542404	peak177709
chr4	103699698	103700448	peak177723
chr4	120619278	120620022	peak179202
chr4	122715782	122716231	peak179408
chr4	140480306	140480563	peak180834
chr4	140517836	140517991	peak180843
chr4	140755283	140755873	peak180899
chr4	141265871	141266192	peak180971
chr4	142249648	142249991	peak181091
chr4	151956150	151956521	peak181992
chr4	153406831	153407486	peak182134
chr4	155481105	155481624	peak182360
chr4	156336743	156337141	peak182459
chr4	170129138	170129288	peak183646
chr4	170585078	170585417	peak183684
chr4	174210163	174211090	peak184006
chr4	185214528	185215049	peak184956
chr4	185361316	185361835	peak184978
chr4	187181263	187182336	peak185189
chr5	956995	957615	peak185662
chr5	1567820	1568320	peak185742
chr5	5313205	5313955	peak186023
chr5	10747838	10748737	peak186572
chr5	14727899	14727980	peak186939
chr5	30505171	30505528	peak187994
chr5	31213445	31214377	peak188045
chr5	32331782	32332249	peak188167
chr5	32978132	32979386	peak188221
chr5	34001386	34002053	peak188331
chr5	35758276	35759147	peak188509
chr5	38420817	38421220	peak188761
chr5	53223607	53224035	peak189711
chr5	54134281	54134300	peak189821
chr5	55229375	55230377	peak189914
chr5	55934505	55934837	peak190000
chr5	56407783	56408279	peak190044
chr5	59967759	59968117	peak190367
chr5	62981474	62981694	peak190642
chr5	62986206	62986706	peak190644
chr5	66037554	66037683	peak190906
chr5	72326464	72327068	peak191448
chr5	72716140	72716237	peak191485
chr5	74244076	74244791	peak191640
chr5	78389621	78390186	peak192037
chr5	79541595	79542131	peak192129
chr5	80829314	80830192	peak192243
chr5	89649537	89649627	peak192960
chr5	90531076	90531609	peak193048
chr5	92222981	92223184	peak193177
chr5	95272228	95273083	peak193483
chr5	95323809	95324026	peak193489
chr5	101558499	101558640	peak194009
chr5	109324698	109325260	peak194629
chr5	109445417	109445806	peak194649
chr5	110939057	110939624	peak194772
chr5	125705656	125706234	peak196177
chr5	125706580	125707434	peak196178
chr5	126532811	126533753	peak196287
chr5	127332836	127333427	peak196390
chr5	131332310	131332997	peak196695
chr5	133751378	133752187	peak196983
chr5	135459297	135459476	peak197192
chr5	137515949	137516232	peak197408
chr5	147526968	147527336	peak198536
chr5	148118383	148118967	peak198594
chr5	149790155	149790501	peak198828
chr5	149877969	149878486	peak198851
chr5	151729522	151730206	peak199075
chr5	154839755	154840647	peak199429
chr5	159448806	159449025	peak199924
chr5	159672121	159672151	peak199957
chr5	160523620	160523951	peak200077
chr5	165054653	165055194	peak200422
chr5	167773217	167774046	peak200695
chr5	167850909	167851667	peak200705
chr5	168051771	168052355	peak200726
chr5	168274738	168275012	peak200756
chr5	171781837	171782530	peak201199
chr5	173099943	173100907	peak201369
chr5	178931426	178932187	peak202005
chr6	2839428	2839734	peak202475
chr6	3364669	3365019	peak202587
chr6	3380592	3381418	peak202592
chr6	4901591	4902165	peak202766
chr6	5068256	5068907	peak202786
chr6	6712581	6713416	peak202975
chr6	6758975	6759902	peak202987
chr6	6811178	6812306	peak202992
chr6	15079522	15080225	peak203888
chr6	15304100	15305190	peak203906
chr6	18057072	18057446	peak204212
chr6	21451693	21452247	peak204532
chr6	21902942	21903406	peak204589
chr6	22466632	22466806	peak204629
chr6	22699589	22699844	peak204639
chr6	24313826	24314326	peak204758
chr6	26474007	26474665	peak205018
chr6	27094676	27094829	peak205089
chr6	28291697	28292240	peak205244
chr6	28533905	28534363	peak205270
chr6	30168676	30169109	peak205443
chr6	31535239	31535751	peak205621
chr6	33578503	33579182	peak205876
chr6	34252991	34253300	peak205984
chr6	34921214	34921775	peak206053
chr6	39181988	39182564	peak206543
chr6	40853135	40853413	peak206721
chr6	41395200	41396228	peak206794
chr6	42712826	42713238	peak206944
chr6	43662897	43663937	peak207053
chr6	43682066	43682572	peak207057
chr6	44011342	44012232	peak207114
chr6	44892906	44893484	peak207239
chr6	47094807	47095307	peak207455
chr6	47427619	47428479	peak207501
chr6	49473825	49475067	peak207633
chr6	51332221	51332721	peak207790
chr6	53720062	53720099	peak208074
chr6	56224326	56224364	peak208259
chr6	56270087	56270587	peak208267
chr6	57611460	57612150	peak208441
chr6	64168129	64168915	peak208622
chr6	70535810	70536497	peak208977
chr6	70930847	70931309	peak209030
chr6	74758180	74758580	peak209361
chr6	75029798	75030013	peak209385
chr6	75244089	75244975	peak209397
chr6	75933955	75934666	peak209444
chr6	82270625	82271270	peak209965
chr6	82803976	82804531	peak210031
chr6	89782648	89783135	peak210627
chr6	107178754	107179203	peak212060
chr6	107222258	107222406	peak212065
chr6	107236716	107237207	peak212068
chr6	107861330	107861403	peak212135
chr6	108977931	108978431	peak212255
chr6	110740233	110741002	peak212438
chr6	111060016	111060629	peak212469
chr6	112306174	112306891	peak212607
chr6	112339782	112340427	peak212612
chr6	113682161	113682784	peak212728
chr6	117269562	117270130	peak213075
chr6	127344085	127344346	peak214042
chr6	127411002	127411502	peak214046
chr6	128383860	128384059	peak214146
chr6	128529161	128529624	peak214158
chr6	131185496	131185847	peak214425
chr6	132654829	132655314	peak214612
chr6	137675026	137675587	peak215102
chr6	137678765	137679112	peak215103
chr6	138437536	138437843	peak215202
chr6	150949454	150950223	peak216422
chr6	151762414	151763221	peak216506
chr6	151989703	151990418	peak216532
chr6	155649390	155649958	peak216899
chr6	156940310	156940412	peak217000
chr6	157881988	157882974	peak217115
chr6	158432317	158433280	peak217191
chr6	161125647	161126111	peak217488
chr6	166822493	166823159	peak218101
chr6	168333152	168333823	peak218292
chr6	168714119	168714957	peak218352
chr7	524000	524860	peak218623
chr7	2451533	2452435	peak218817
chr7	4971822	4971965	peak219043
chr7	5262339	5262603	peak219065
chr7	7030118	7030454	peak219278
chr7	17171608	17172198	peak220114
chr7	20380709	20380850	peak220389
chr7	24866117	24866343	peak220847
chr7	25714409	25714492	peak220922
chr7	33083630	33084295	peak221684
chr7	36311818	36313261	peak222043
chr7	36327037	36327444	peak222049
chr7	36903552	36904488	peak222105
chr7	37189261	37189280	peak222141
chr7	45730691	45731240	peak222958
chr7	45924865	45925423	peak222972
chr7	46403206	46403879	peak223013
chr7	46734879	46735379	peak223039
chr7	47644540	47644916	peak223163
chr7	47802565	47803620	peak223186
chr7	55098540	55099282	peak223814
chr7	56096713	56097119	peak223915
chr7	65392436	65393040	peak224061
chr7	67889244	67890568	peak224269
chr7	73164086	73164594	peak224736
chr7	73247675	73248141	peak224748
chr7	76498901	76499401	peak225099
chr7	80784798	80785599	peak225458
chr7	83655138	83655252	peak225692
chr7	86475868	86476652	peak225907
chr7	90346994	90347312	peak226223
chr7	90529925	90530359	peak226243
chr7	98696442	98697513	peak227002
chr7	99275044	99275868	peak227060
chr7	99720016	99720106	peak227100
chr7	101034080	101034526	peak227289
chr7	102355955	102356011	peak227453
chr7	103300737	103301744	peak227523
chr7	107703800	107704452	peak227951
chr7	107886422	107887364	peak227984
chr7	107998711	107999494	peak227997
chr7	112031554	112032323	peak228343
chr7	115813592	115814179	peak228630
chr7	115945597	115946142	peak228644
chr7	117646872	117647489	peak228841
chr7	122319224	122319804	peak229206
chr7	127646064	127646363	peak229710
chr7	133431478	133431994	peak230285
chr7	134681903	134682670	peak230430
chr7	134902539	134903498	peak230454
chr7	148902834	148902914	peak231894
chr7	156711905	156712657	peak232690
chr8	6758389	6758834	peak233525
chr8	8225760	8226495	peak233695
chr8	11331857	11332002	peak234038
chr8	11766956	11767009	peak234109
chr8	23897215	23897236	peak235296
chr8	27460460	27461290	peak235630
chr8	27623604	27624124	peak235651
chr8	27929701	27930747	peak235685
chr8	29412913	29413685	peak235855
chr8	29832453	29833398	peak235902
chr8	32962302	32962814	peak236157
chr8	37373946	37374007	peak236535
chr8	37560934	37561434	peak236567
chr8	37584704	37585266	peak236572
chr8	37760937	37761778	peak236606
chr8	38323135	38323232	peak236678
chr8	38367845	38368488	peak236686
chr8	40026839	40027110	peak236831
chr8	40032015	40032698	peak236832
chr8	41636115	41636357	peak237010
chr8	42513463	42514202	peak237095
chr8	61705215	61705260	peak238362
chr8	61873562	61874502	peak238378
chr8	65877042	65877641	peak238721
chr8	67980960	67981247	peak238937
chr8	72024681	72024770	peak239286
chr8	79985858	79986687	peak239920
chr8	81059438	81059754	peak240050
chr8	96212613	96213076	peak241396
chr8	98843004	98843123	peak241668
chr8	102467038	102467688	peak242038
chr8	102600211	102600499	peak242050
chr8	102643697	102644334	peak242056
chr8	103597432	103597923	peak242148
chr8	113471831	113472486	peak243016
chr8	118681821	118682293	peak243411
chr8	121416487	121417416	peak243712
chr8	121820871	121821171	peak243743
chr8	122782476	122782895	peak243839
chr8	124500506	124500921	peak244011
chr8	125589885	125590568	peak244126
chr8	127543924	127545133	peak244353
chr8	134124160	134125181	peak245007
chr8	134440625	134441635	peak245063
chr8	141059202	141059298	peak245726
chr8	141625703	141626203	peak245784
chr8	141644048	141644953	peak245787
chr8	142293443	142294056	peak245861
chr8	142368939	142369712	peak245874
chr9	676636	677407	peak246376
chr9	726175	726480	peak246384
chr9	6238761	6239561	peak246955
chr9	6715581	6716771	peak246995
chr9	14562036	14562448	peak247679
chr9	14869076	14869596	peak247716
chr9	16099908	16100035	peak247842
chr9	16413673	16414308	peak247877
chr9	20236665	20236735	peak248261
chr9	23342300	23342769	peak248549
chr9	32425890	32426908	peak249200
chr9	34555243	34555390	peak249420
chr9	34689205	34689998	peak249451
chr9	37963926	37963951	peak249774
chr9	37966398	37966923	peak249775
chr9	67292881	67293446	peak250576
chr9	71354606	71355106	peak250841
chr9	79303636	79304150	peak251632
chr9	85173624	85174108	peak252184
chr9	90010725	90011225	peak252629
chr9	95963393	95964868	peak253240
chr9	97431309	97431809	peak253376
chr9	98802784	98803751	peak253511
chr9	98810244	98811425	peak253513
chr9	98824841	98825156	peak253515
chr9	99101892	99102532	peak253546
chr9	99153441	99154190	peak253550
chr9	100144463	100144950	peak253633
chr9	111631267	111631826	peak254639
chr9	116149758	116150456	peak255091
chr9	116412570	116413326	peak255128
chr9	116880346	116881134	peak255173
chr9	119257205	119257507	peak255454
chr9	124395440	124395837	peak256050
chr9	125698757	125699017	peak256188
chr9	125849629	125850148	peak256199
chr9	126073268	126073926	peak256218
chr9	126086723	126087651	peak256222
chr9	127496783	127496805	peak256408
chr9	129138587	129139711	peak256531
chr9	130877485	130877890	peak256751
chr9	132105989	132106854	peak256896
chr9	133402002	133402929	peak257020
chr9	137230489	137231286	peak257415
chr9	139406432	139407197	peak257581
chr9	140097033	140097206	peak257702
chrX	4748917	4749460	peak258038
chrX	11551206	11551648	peak258444
chrX	12989029	12989347	peak258535
chrX	31374451	31374729	peak259577
chrX	39309542	39310668	peak259958
chrX	39757021	39757314	peak260001
chrX	39945805	39946289	peak260016
chrX	48535905	48536354	peak260492
chrX	48774679	48775027	peak260512
chrX	48818967	48819368	peak260522
chrX	54867509	54867712	peak260886
chrX	54868030	54868296	peak260886
chrX	68209516	68210282	peak261331
chrX	69697144	69697724	peak261463
chrX	70447640	70448615	peak261508
chrX	87859497	87860451	peak262193
chrX	107279485	107279910	peak263112
chrX	119414493	119415449	peak263833
chrX	133804182	133804843	peak264624

[truncated: 57 more sheets: PE.on_K27ac_mesoderm., PE.on_K27ac_ectoderm., PE.primed_K27ac_pancreas., PE.primed_K27ac_liver., PE.primed_K27ac_lung., PE.primed_K27ac_stomach., PE.primed_K27ac_brain., PE.primed_K27ac_RPE., PE.primed_K27ac_adrenal., PE.primed_K27ac_heart., PE.primed_K27ac_endoderm., PE.primed_K27ac_mesoderm., PE.primed_K27ac_ectoderm., PE.off_K27ac_pancreas., PE.off_K27ac_liver., PE.off_K27ac_lung., PE.off_K27ac_stomach., PE.off_K27ac_brain., PE.off_K27ac_RPE., PE.off_K27ac_adrenal. …]
