# Supplementary material for: Expansion of ventral foregut is linked to changes in the enhancer landscape for organ-specific differentiation
Source: Nat Cell Biol. 2023 Jan 23;25(3):481–92. doi: 10.1038/s41556-022-01075-8 (PMC10014581; doi:10.1038/s41556-022-01075-8)
Supplement: Supplementary file 6 — Summary of VFG expansion-specific ATAC peaks and their annotated genes classified by differential expression between VFGs and PE samples. [file 41556_2022_1075_MOESM6_ESM.xlsx]

## Sheet:  5a
Supplementary Table 5a. VFG expansion-specific ATAC-peaks and their annotated genes				200000 bp max extension, Single nearest gene, curated regulatory domains included
Chr.	start	end	Dynamic ATAC-peaks	Gene_name (distance to TSS)
chr1	388918	389430	VFGp3.OPEN_peak17	OR4F29 (+21534)
chr1	1097935	1098428	VFGp3.OPEN_peak105	TTLL10 (-11101)
chr1	1099989	1100526	VFGp3.OPEN_peak106	TTLL10 (-9025)
chr1	1111411	1112242	VFGp3.OPEN_peak109	TTLL10 (+2544)
chr1	1185419	1185888	VFGp3.OPEN_peak117	FAM132A (-3552)
chr1	1367258	1367767	VFGp3.OPEN_peak154	VWA1 (-3538)
chr1	1376151	1376868	VFGp3.OPEN_peak159	VWA1 (+5459)
chr1	1490304	1490925	VFGp3.OPEN_peak170	TMEM240 (-14878)
chr1	1589833	1591148	VFGp3.OPEN_peak184	CDK11B (-1556)
chr1	1713849	1714714	VFGp3.OPEN_peak196	NADK (-4373)
chr1	1837663	1837994	VFGp3.OPEN_peak214	CALML6 (-8437)
chr1	2063743	2063942	VFGp3.OPEN_peak234	C1orf86 (+62370)
chr1	2066792	2067267	VFGp3.OPEN_peak236	C1orf86 (+59183)
chr1	2253471	2254269	VFGp3.OPEN_peak262	RER1 (-69402)
chr1	3021785	3022503	VFGp3.OPEN_peak310	PRDM16 (+36369)
chr1	3031524	3032623	VFGp3.OPEN_peak312	PRDM16 (+46299)
chr1	3135813	3136466	VFGp3.OPEN_peak327	PRDM16 (+150365)
chr1	3166226	3167446	VFGp3.OPEN_peak332	PRDM16 (+181061)
chr1	3236382	3237682	VFGp3.OPEN_peak337	ARHGEF16 (-133958)
chr1	3265463	3266600	VFGp3.OPEN_peak342	ARHGEF16 (-104958)
chr1	3585242	3585984	VFGp3.OPEN_peak384	TP73 (+16529)
chr1	5406088	5407051	VFGp3.OPEN_peak528	NONE
chr1	6505228	6505537	VFGp3.OPEN_peak670	ESPN (+20535)
chr1	6507022	6508521	VFGp3.OPEN_peak671	TNFRSF25 (+18463)
chr1	6510958	6511442	VFGp3.OPEN_peak673	TNFRSF25 (+15035)
chr1	6949959	6950497	VFGp3.OPEN_peak718	CAMTA1 (+104844)
chr1	7812243	7813209	VFGp3.OPEN_peak789	VAMP3 (-18603)
chr1	8214648	8215126	VFGp3.OPEN_peak836	ERRFI1 (-128519)
chr1	8229671	8230779	VFGp3.OPEN_peak839	ERRFI1 (-143857)
chr1	8408901	8409586	VFGp3.OPEN_peak864	SLC45A1 (+31358)
chr1	8469121	8469595	VFGp3.OPEN_peak872	SLC45A1 (+91472)
chr1	8631670	8632048	VFGp3.OPEN_peak892	NONE
chr1	8658162	8658788	VFGp3.OPEN_peak894	NONE
chr1	8767024	8767537	VFGp3.OPEN_peak908	RERE (+110243)
chr1	8918042	8918718	VFGp3.OPEN_peak926	ENO1 (+20369)
chr1	9173015	9173680	VFGp3.OPEN_peak962	GPR157 (+15881)
chr1	9222423	9223248	VFGp3.OPEN_peak965	GPR157 (-33607)
chr1	9309522	9310958	VFGp3.OPEN_peak978	H6PD (+15406)
chr1	9398887	9399473	VFGp3.OPEN_peak992	SPSB1 (+46241)
chr1	9597893	9598486	VFGp3.OPEN_peak1024	SLC25A33 (-1351)
chr1	9777315	9778287	VFGp3.OPEN_peak1042	PIK3CD (+65998)
chr1	9952155	9953316	VFGp3.OPEN_peak1064	CTNNBIP1 (+17585)
chr1	9960297	9960955	VFGp3.OPEN_peak1065	CTNNBIP1 (+9695)
chr1	9989450	9990004	VFGp3.OPEN_peak1072	LZIC (+13660)
chr1	10399779	10400189	VFGp3.OPEN_peak1103	PGD (-59153)
chr1	10437511	10437946	VFGp3.OPEN_peak1108	PGD (-21408)
chr1	10567279	10568091	VFGp3.OPEN_peak1123	PEX14 (+32741)
chr1	10578972	10579704	VFGp3.OPEN_peak1126	PEX14 (+44394)
chr1	10848595	10849127	VFGp3.OPEN_peak1154	CASZ1 (+7844)
chr1	11105270	11106174	VFGp3.OPEN_peak1178	MASP2 (+1558)
chr1	11591147	11591869	VFGp3.OPEN_peak1219	PTCHD2 (+52213)
chr1	11610568	11611064	VFGp3.OPEN_peak1221	PTCHD2 (+71521)
chr1	12027077	12027641	VFGp3.OPEN_peak1283	MFN2 (-13010)
chr1	12244095	12245016	VFGp3.OPEN_peak1311	TNFRSF1B (+17496)
chr1	12441208	12441927	VFGp3.OPEN_peak1334	VPS13D (+151444)
chr1	12538053	12538630	VFGp3.OPEN_peak1348	DHRS3 (+139395)
chr1	12588367	12589026	VFGp3.OPEN_peak1356	DHRS3 (+89040)
chr1	12609525	12610386	VFGp3.OPEN_peak1361	DHRS3 (+67781)
chr1	12714473	12715111	VFGp3.OPEN_peak1382	AADACL4 (+10226)
chr1	15416713	15417479	VFGp3.OPEN_peak1582	TMEM51 (-61932)
chr1	16212641	16213311	VFGp3.OPEN_peak1687	SPEN (+38617)
chr1	16287982	16288650	VFGp3.OPEN_peak1694	ZBTB17 (+14305)
chr1	16393419	16394174	VFGp3.OPEN_peak1707	FAM131C (+6324)
chr1	16439267	16439951	VFGp3.OPEN_peak1711	FAM131C (-39488)
chr1	16490671	16491195	VFGp3.OPEN_peak1723	EPHA2 (-8351)
chr1	16505003	16505493	VFGp3.OPEN_peak1726	EPHA2 (-22666)
chr1	16508105	16508855	VFGp3.OPEN_peak1727	EPHA2 (-25898)
chr1	16886186	16886673	VFGp3.OPEN_peak1764	NBPF1 (+53552)
chr1	17022996	17023395	VFGp3.OPEN_peak1794	NBPF1 (-83214)
chr1	17029647	17029982	VFGp3.OPEN_peak1797	NBPF1 (-89833)
chr1	17058684	17059380	VFGp3.OPEN_peak1803	NBPF1 (-119050)
chr1	17074259	17074900	VFGp3.OPEN_peak1806	NBPF1 (-134598)
chr1	17253134	17253726	VFGp3.OPEN_peak1831	CROCC (+4985)
chr1	17732440	17733180	VFGp3.OPEN_peak1880	RCC2 (+33410)
chr1	17885901	17886862	VFGp3.OPEN_peak1905	ARHGEF10L (+20052)
chr1	18475391	18476127	VFGp3.OPEN_peak1964	IGSF21 (+41519)
chr1	18582604	18583201	VFGp3.OPEN_peak1974	IGSF21 (+148663)
chr1	18735283	18735940	VFGp3.OPEN_peak1994	KLHDC7A (-71812)
chr1	19378804	19379606	VFGp3.OPEN_peak2056	IFFO2 (-96025)
chr1	19440117	19440636	VFGp3.OPEN_peak2061	UBR4 (+96393)
chr1	19465522	19466533	VFGp3.OPEN_peak2062	UBR4 (+70742)
chr1	19772290	19772784	VFGp3.OPEN_peak2091	CAPZB (+39442)
chr1	19977454	19977966	VFGp3.OPEN_peak2106	NBL1 (+7984)
chr1	20042045	20042542	VFGp3.OPEN_peak2112	HTR6 (+50514)
chr1	20080894	20081531	VFGp3.OPEN_peak2117	TMCO4 (+45197)
chr1	20802764	20803662	VFGp3.OPEN_peak2193	CAMK2N1 (+9500)
chr1	20806556	20807308	VFGp3.OPEN_peak2194	CAMK2N1 (+5781)
chr1	21578252	21579003	VFGp3.OPEN_peak2247	ECE1 (+38354)
chr1	21581672	21582096	VFGp3.OPEN_peak2248	ECE1 (+35098)
chr1	21588824	21589629	VFGp3.OPEN_peak2249	ECE1 (+27755)
chr1	21598022	21598574	VFGp3.OPEN_peak2253	ECE1 (+18684)
chr1	21665059	21666119	VFGp3.OPEN_peak2270	ECE1 (-48607)
chr1	21861200	21861694	VFGp3.OPEN_peak2291	ALPL (+25582)
chr1	21974397	21974867	VFGp3.OPEN_peak2308	RAP1GAP (+3716)
chr1	22192217	22193430	VFGp3.OPEN_peak2328	LDLRAD2 (+54066)
chr1	22366081	22366796	VFGp3.OPEN_peak2371	CDC42 (-12722)
chr1	22511399	22512126	VFGp3.OPEN_peak2390	WNT4 (-42304)
chr1	22674641	22675650	VFGp3.OPEN_peak2409	ZBTB40 (-103198)
chr1	22710143	22710847	VFGp3.OPEN_peak2414	ZBTB40 (-67849)
chr1	22740707	22741126	VFGp3.OPEN_peak2417	ZBTB40 (-37427)
chr1	22999770	23000942	VFGp3.OPEN_peak2451	C1QB (+20674)
chr1	23188434	23188963	VFGp3.OPEN_peak2482	EPHB2 (+151236)
chr1	23511011	23511483	VFGp3.OPEN_peak2506	LUZP1 (-6946)
chr1	23888588	23889179	VFGp3.OPEN_peak2547	ID3 (-2599)
chr1	23945886	23946738	VFGp3.OPEN_peak2557	MDS2 (-7512)
chr1	24031155	24032005	VFGp3.OPEN_peak2568	RPL11 (+13311)
chr1	24053764	24054357	VFGp3.OPEN_peak2571	TCEB3 (-15584)
chr1	24077631	24078134	VFGp3.OPEN_peak2574	TCEB3 (+8238)
chr1	25031619	25032533	VFGp3.OPEN_peak2676	CLIC4 (-39772)
chr1	25400278	25400955	VFGp3.OPEN_peak2708	RUNX3 (-109116)
chr1	25494071	25495649	VFGp3.OPEN_peak2714	SYF2 (+64124)
chr1	26054271	26054859	VFGp3.OPEN_peak2783	SEPN1 (-72102)
chr1	26098185	26098655	VFGp3.OPEN_peak2786	SEPN1 (-28247)
chr1	26099780	26100274	VFGp3.OPEN_peak2787	SEPN1 (-26640)
chr1	26216717	26217360	VFGp3.OPEN_peak2807	STMN1 (+15918)
chr1	26221863	26222569	VFGp3.OPEN_peak2809	STMN1 (+10741)
chr1	26471475	26472094	VFGp3.OPEN_peak2837	ZNF593 (-24577)
chr1	26677150	26678661	VFGp3.OPEN_peak2860	AIM1L (-7330)
chr1	27018704	27019946	VFGp3.OPEN_peak2896	ARID1A (-3199)
chr1	27098050	27098736	VFGp3.OPEN_peak2908	PIGV (-16293)
chr1	27110450	27110925	VFGp3.OPEN_peak2909	PIGV (-3998)
chr1	27158087	27158961	VFGp3.OPEN_peak2919	ZDHHC18 (+5323)
chr1	27264508	27265034	VFGp3.OPEN_peak2930	NUDC (+16554)
chr1	27316988	27317418	VFGp3.OPEN_peak2937	TRNP1 (-2995)
chr1	27330335	27331542	VFGp3.OPEN_peak2943	FAM46B (+8388)
chr1	27547202	27547794	VFGp3.OPEN_peak2971	WDTC1 (-13661)
chr1	27659110	27659722	VFGp3.OPEN_peak2982	TMEM222 (+10765)
chr1	27845818	27846522	VFGp3.OPEN_peak3008	WASF2 (-29501)
chr1	27933665	27934349	VFGp3.OPEN_peak3032	AHDC1 (-3864)
chr1	29203586	29204045	VFGp3.OPEN_peak3154	EPB41 (-9787)
chr1	29472452	29472904	VFGp3.OPEN_peak3177	TMEM200B (-23665)
chr1	30128999	30129662	VFGp3.OPEN_peak3240	NONE
chr1	30176448	30177266	VFGp3.OPEN_peak3243	NONE
chr1	30324530	30324955	VFGp3.OPEN_peak3256	NONE
chr1	31255205	31256274	VFGp3.OPEN_peak3358	LAPTM5 (-25073)
chr1	31635227	31636141	VFGp3.OPEN_peak3401	NKAIN1 (+76717)
chr1	31976721	31977184	VFGp3.OPEN_peak3439	TINAGL1 (-65183)
chr1	32469076	32469493	VFGp3.OPEN_peak3499	KHDRBS1 (-10145)
chr1	32528858	32529323	VFGp3.OPEN_peak3504	TMEM39B (-9412)
chr1	32569738	32570116	VFGp3.OPEN_peak3510	KPNA6 (-3712)
chr1	32608219	32608849	VFGp3.OPEN_peak3517	KPNA6 (+34895)
chr1	33181988	33182790	VFGp3.OPEN_peak3583	SYNC (-13669)
chr1	33472822	33473161	VFGp3.OPEN_peak3631	AK2 (+29601)
chr1	33807718	33808543	VFGp3.OPEN_peak3686	A3GALT2 (-21432)
chr1	33812660	33813194	VFGp3.OPEN_peak3688	A3GALT2 (-26228)
chr1	35290782	35291685	VFGp3.OPEN_peak3825	GJA4 (+32635)
chr1	35644228	35645074	VFGp3.OPEN_peak3851	SFPQ (+14098)
chr1	35667732	35668276	VFGp3.OPEN_peak3853	SFPQ (-9255)
chr1	36320535	36321752	VFGp3.OPEN_peak3899	AGO1 (-27666)
chr1	36352673	36353014	VFGp3.OPEN_peak3904	AGO1 (+4034)
chr1	36839395	36840488	VFGp3.OPEN_peak3956	STK40 (+11543)
chr1	37088876	37089411	VFGp3.OPEN_peak3997	CSF3R (-140265)
chr1	38197653	38198746	VFGp3.OPEN_peak4112	EPHA10 (+32538)
chr1	38380141	38380978	VFGp3.OPEN_peak4128	INPP5B (+32163)
chr1	38605611	38606223	VFGp3.OPEN_peak4154	POU3F1 (-93467)
chr1	39434582	39435537	VFGp3.OPEN_peak4226	AKIRIN1 (-21835)
chr1	39623964	39625271	VFGp3.OPEN_peak4253	MACF1 (+75584)
chr1	39644113	39645036	VFGp3.OPEN_peak4256	MACF1 (+95541)
chr1	39679157	39680496	VFGp3.OPEN_peak4260	MACF1 (+130793)
chr1	39843948	39844398	VFGp3.OPEN_peak4276	BMP8A (-113145)
chr1	40004734	40005231	VFGp3.OPEN_peak4294	PABPC4 (+37090)
chr1	40364452	40365030	VFGp3.OPEN_peak4345	MYCL (+2944)
chr1	40442365	40442801	VFGp3.OPEN_peak4358	MFSD2A (+21761)
chr1	40848719	40849173	VFGp3.OPEN_peak4391	SMAP2 (+9577)
chr1	40849736	40850405	VFGp3.OPEN_peak4392	SMAP2 (+10702)
chr1	41469282	41469874	VFGp3.OPEN_peak4448	SLFNL1 (+19331)
chr1	41588687	41589230	VFGp3.OPEN_peak4459	SCMH1 (+38145)
chr1	41853276	41853795	VFGp3.OPEN_peak4491	FOXO6 (+25942)
chr1	43157793	43158898	VFGp3.OPEN_peak4597	YBX1 (+10248)
chr1	43539180	43539656	VFGp3.OPEN_peak4654	EBNA1BP2 (+98823)
chr1	43703798	43704258	VFGp3.OPEN_peak4672	TMEM125 (-31668)
chr1	43742088	43743014	VFGp3.OPEN_peak4674	TMEM125 (+6855)
chr1	44011343	44012195	VFGp3.OPEN_peak4709	PTPRF (+15222)
chr1	44013995	44014561	VFGp3.OPEN_peak4710	PTPRF (+17731)
chr1	44055722	44056551	VFGp3.OPEN_peak4718	PTPRF (+59590)
chr1	44097829	44098552	VFGp3.OPEN_peak4721	KDM4A (-17638)
chr1	44109659	44110026	VFGp3.OPEN_peak4724	KDM4A (-5986)
chr1	44229147	44229711	VFGp3.OPEN_peak4732	ST3GAL3 (+56211)
chr1	44568837	44569777	VFGp3.OPEN_peak4780	KLF17 (-15215)
chr1	44683428	44684117	VFGp3.OPEN_peak4784	DMAP1 (+4610)
chr1	45105904	45106614	VFGp3.OPEN_peak4841	TMEM53 (+33968)
chr1	46645017	46645517	VFGp3.OPEN_peak4976	TSPAN1 (+4508)
chr1	46985504	46986462	VFGp3.OPEN_peak5027	DMBX1 (+13314)
chr1	47220385	47221495	VFGp3.OPEN_peak5062	EFCAB14 (-36204)
chr1	47656970	47657691	VFGp3.OPEN_peak5103	PDZK1IP1 (-1604)
chr1	47856205	47857072	VFGp3.OPEN_peak5124	FOXE3 (-25105)
chr1	47943263	47944365	VFGp3.OPEN_peak5140	FOXD2 (+42125)
chr1	48338630	48339014	VFGp3.OPEN_peak5198	TRABD2B (+123745)
chr1	48341540	48342511	VFGp3.OPEN_peak5200	TRABD2B (+120541)
chr1	48503930	48504313	VFGp3.OPEN_peak5233	TRABD2B (-41555)
chr1	48515665	48516368	VFGp3.OPEN_peak5239	TRABD2B (-53450)
chr1	48581028	48581927	VFGp3.OPEN_peak5255	SLC5A9 (-106881)
chr1	49237720	49238287	VFGp3.OPEN_peak5337	BEND5 (+4586)
chr1	50575889	50576964	VFGp3.OPEN_peak5410	ELAVL4 (+4463)
chr1	52250635	52251265	VFGp3.OPEN_peak5561	NRD1 (+93527)
chr1	52435747	52436467	VFGp3.OPEN_peak5580	RAB3B (+20329)
chr1	52467806	52468337	VFGp3.OPEN_peak5585	RAB3B (-11636)
chr1	52563759	52564230	VFGp3.OPEN_peak5593	TXNDC12 (-42152)
chr1	53555112	53555727	VFGp3.OPEN_peak5678	PODN (+27535)
chr1	53611335	53612402	VFGp3.OPEN_peak5688	SLC1A7 (-3620)
chr1	53644714	53645422	VFGp3.OPEN_peak5691	CPT2 (-17033)
chr1	54150807	54151234	VFGp3.OPEN_peak5771	GLIS1 (+48856)
chr1	54601171	54602586	VFGp3.OPEN_peak5819	CDCP2 (+17564)
chr1	54821447	54822285	VFGp3.OPEN_peak5858	SSBP3 (+50226)
chr1	54937160	54937687	VFGp3.OPEN_peak5879	SSBP3 (-65332)
chr1	55114249	55115342	VFGp3.OPEN_peak5906	MROH7 (+7330)
chr1	55260156	55261321	VFGp3.OPEN_peak5921	C1orf177 (-11036)
chr1	55609385	55609748	VFGp3.OPEN_peak5974	USP24 (+71219)
chr1	56926911	56927329	VFGp3.OPEN_peak6090	PPAP2B (+118121)
chr1	57031644	57032367	VFGp3.OPEN_peak6106	PPAP2B (+13235)
chr1	58042416	58042823	VFGp3.OPEN_peak6227	DAB1 (-152891)
chr1	59340230	59341271	VFGp3.OPEN_peak6386	JUN (-90966)
chr1	59350509	59351539	VFGp3.OPEN_peak6390	JUN (-101239)
chr1	59665311	59665956	VFGp3.OPEN_peak6439	FGGY (-97019)
chr1	60103612	60104479	VFGp3.OPEN_peak6483	HOOK1 (-176487)
chr1	61617599	61618144	VFGp3.OPEN_peak6622	NFIA (+70338)
chr1	61648935	61649591	VFGp3.OPEN_peak6627	NFIA (+101729)
chr1	61918521	61919789	VFGp3.OPEN_peak6662	NONE
chr1	62744730	62745213	VFGp3.OPEN_peak6748	KANK4 (+40113)
chr1	63194497	63195175	VFGp3.OPEN_peak6780	DOCK7 (-40883)
chr1	65002514	65003200	VFGp3.OPEN_peak6995	CACHD1 (+66382)
chr1	65624346	65624915	VFGp3.OPEN_peak7057	AK4 (+11118)
chr1	66087243	66087769	VFGp3.OPEN_peak7117	PDE4B (-170691)
chr1	66095415	66096136	VFGp3.OPEN_peak7119	PDE4B (-162421)
chr1	68097317	68097893	VFGp3.OPEN_peak7322	GADD45A (-53139)
chr1	68225442	68226284	VFGp3.OPEN_peak7355	GNG12 (+73287)
chr1	71132094	71132821	VFGp3.OPEN_peak7652	NONE
chr1	71515570	71516029	VFGp3.OPEN_peak7690	PTGER3 (-2329)
chr1	74463326	74464367	VFGp3.OPEN_peak7885	NONE
chr1	76605811	76606521	VFGp3.OPEN_peak8097	ST6GALNAC3 (+65762)
chr1	77436833	77437174	VFGp3.OPEN_peak8176	ST6GALNAC5 (+103878)
chr1	77496602	77497283	VFGp3.OPEN_peak8184	ST6GALNAC5 (+163817)
chr1	78004651	78005806	VFGp3.OPEN_peak8235	ZZZ3 (+143114)
chr1	78579686	78580579	VFGp3.OPEN_peak8287	GIPC2 (+68547)
chr1	82929988	82930661	VFGp3.OPEN_peak8620	NONE
chr1	83878462	83879832	VFGp3.OPEN_peak8694	NONE
chr1	84206948	84207790	VFGp3.OPEN_peak8738	NONE
chr1	85603273	85603765	VFGp3.OPEN_peak8884	SYDE2 (+63210)
chr1	86071065	86071688	VFGp3.OPEN_peak8935	CYR61 (+24933)
chr1	86328083	86328811	VFGp3.OPEN_peak8958	ZNHIT6 (-154346)
chr1	89464419	89464746	VFGp3.OPEN_peak9251	RBMXL1 (-5940)
chr1	90868538	90869263	VFGp3.OPEN_peak9403	NONE
chr1	92292621	92293810	VFGp3.OPEN_peak9549	TGFBR3 (+58571)
chr1	92310413	92311039	VFGp3.OPEN_peak9551	TGFBR3 (+41061)
chr1	93288433	93288918	VFGp3.OPEN_peak9622	RPL5 (-8906)
chr1	93352350	93353036	VFGp3.OPEN_peak9626	RPL5 (+55111)
chr1	93433577	93434289	VFGp3.OPEN_peak9633	FAM69A (-6876)
chr1	93741108	93741767	VFGp3.OPEN_peak9658	DR1 (-70007)
chr1	94083103	94084058	VFGp3.OPEN_peak9693	FNBP1L (+169893)
chr1	94278542	94279002	VFGp3.OPEN_peak9731	BCAR3 (+33934)
chr1	94504959	94505576	VFGp3.OPEN_peak9765	ABCA4 (+81420)
chr1	94526845	94527984	VFGp3.OPEN_peak9773	ABCA4 (+59273)
chr1	94533589	94535117	VFGp3.OPEN_peak9775	ABCA4 (+52335)
chr1	94544584	94545182	VFGp3.OPEN_peak9776	ABCA4 (+41805)
chr1	94581519	94582462	VFGp3.OPEN_peak9784	ABCA4 (+4697)
chr1	94591403	94592098	VFGp3.OPEN_peak9786	ABCA4 (-5063)
chr1	94849563	94850025	VFGp3.OPEN_peak9811	ABCD3 (-34217)
chr1	94850210	94851074	VFGp3.OPEN_peak9812	ABCD3 (-33369)
chr1	94891354	94891712	VFGp3.OPEN_peak9817	ABCD3 (+7522)
chr1	95163314	95164133	VFGp3.OPEN_peak9857	SLC44A3 (-122182)
chr1	95329494	95329901	VFGp3.OPEN_peak9880	SLC44A3 (+43792)
chr1	95349383	95350073	VFGp3.OPEN_peak9883	CNN3 (+43106)
chr1	95479591	95480087	VFGp3.OPEN_peak9901	ALG14 (+58662)
chr1	95587438	95588279	VFGp3.OPEN_peak9917	TMEM56-RWDD3 (+4380)
chr1	95752030	95752527	VFGp3.OPEN_peak9934	RWDD3 (+52568)
chr1	95961812	95962590	VFGp3.OPEN_peak9962	NONE
chr1	96686143	96686576	VFGp3.OPEN_peak10023	NONE
chr1	97097526	97098583	VFGp3.OPEN_peak10059	PTBP2 (-89323)
chr1	98646360	98647207	VFGp3.OPEN_peak10171	NONE
chr1	98895383	98896074	VFGp3.OPEN_peak10194	NONE
chr1	100819604	100819842	VFGp3.OPEN_peak10394	CDC14A (+1676)
chr1	103406775	103407362	VFGp3.OPEN_peak10596	COL11A1 (+166978)
chr1	105214162	105215222	VFGp3.OPEN_peak10673	NONE
chr1	107487342	107487685	VFGp3.OPEN_peak10771	PRMT6 (-111787)
chr1	108068634	108069675	VFGp3.OPEN_peak10841	NONE
chr1	108594286	108595156	VFGp3.OPEN_peak10898	VAV3 (-86955)
chr1	109166636	109167363	VFGp3.OPEN_peak10960	HENMT1 (+37148)
chr1	109268356	109269056	VFGp3.OPEN_peak10974	FNDC7 (+13427)
chr1	109693811	109694600	VFGp3.OPEN_peak11018	KIAA1324 (+37583)
chr1	109723428	109724751	VFGp3.OPEN_peak11022	SARS (-32450)
chr1	109739908	109740564	VFGp3.OPEN_peak11026	SARS (-16304)
chr1	109805816	109806697	VFGp3.OPEN_peak11039	CELSR2 (+13616)
chr1	109817114	109817860	VFGp3.OPEN_peak11040	PSRC1 (+8303)
chr1	109819923	109820573	VFGp3.OPEN_peak11042	PSRC1 (+5542)
chr1	110088925	110089218	VFGp3.OPEN_peak11072	GNAI3 (-2161)
chr1	110366367	110367088	VFGp3.OPEN_peak11105	EPS8L3 (-60079)
chr1	110473703	110474332	VFGp3.OPEN_peak11119	CSF1 (+20763)
chr1	110814651	110815087	VFGp3.OPEN_peak11168	KCNC4 (+60774)
chr1	111764039	111764731	VFGp3.OPEN_peak11267	CHI3L2 (+20992)
chr1	111960216	111961379	VFGp3.OPEN_peak11288	OVGP1 (+9601)
chr1	111965551	111966088	VFGp3.OPEN_peak11289	OVGP1 (+4579)
chr1	112275374	112276362	VFGp3.OPEN_peak11321	FAM212B (+6178)
chr1	113976582	113977458	VFGp3.OPEN_peak11494	MAGI3 (+43439)
chr1	114050922	114051556	VFGp3.OPEN_peak11499	MAGI3 (+117658)
chr1	114213611	114214494	VFGp3.OPEN_peak11505	PHTF1 (+88045)
chr1	115579573	115580295	VFGp3.OPEN_peak11618	TSHB (+7519)
chr1	115731420	115732290	VFGp3.OPEN_peak11636	TSPAN2 (-99770)
chr1	116257097	116257913	VFGp3.OPEN_peak11700	CASQ2 (+53897)
chr1	116721993	116722459	VFGp3.OPEN_peak11749	MAB21L3 (+67850)
chr1	116835462	116836221	VFGp3.OPEN_peak11766	ATP1A1 (-80647)
chr1	116954686	116955170	VFGp3.OPEN_peak11784	ATP1A1 (+38439)
chr1	116975922	116976573	VFGp3.OPEN_peak11788	ATP1A1 (+59759)
chr1	117008413	117009283	VFGp3.OPEN_peak11792	ATP1A1 (+92359)
chr1	117017574	117018576	VFGp3.OPEN_peak11796	CD58 (+95586)
chr1	117305709	117307182	VFGp3.OPEN_peak11834	CD2 (+9439)
chr1	117882508	117883099	VFGp3.OPEN_peak11912	MAN1A2 (-27267)
chr1	118080142	118080520	VFGp3.OPEN_peak11931	FAM46C (-68225)
chr1	118113475	118114385	VFGp3.OPEN_peak11933	FAM46C (-34626)
chr1	118660938	118661473	VFGp3.OPEN_peak11989	SPAG17 (+66640)
chr1	120096414	120097373	VFGp3.OPEN_peak12114	HSD3B1 (+47068)
chr1	120271623	120272068	VFGp3.OPEN_peak12142	PHGDH (+17336)
chr1	120317342	120318127	VFGp3.OPEN_peak12152	HMGCS2 (-6218)
chr1	120322446	120323095	VFGp3.OPEN_peak12153	HMGCS2 (-11254)
chr1	120333115	120334414	VFGp3.OPEN_peak12155	REG4 (+20438)
chr1	120537352	120537994	VFGp3.OPEN_peak12177	NOTCH2 (+74567)
chr1	120654382	120654715	VFGp3.OPEN_peak12201	NOTCH2 (-42309)
chr1	120674029	120674936	VFGp3.OPEN_peak12205	NOTCH2 (-62243)
chr1	144537965	144538329	VFGp3.OPEN_peak12396	PPIAL4B (-173901)
chr1	144620991	144621739	VFGp3.OPEN_peak12410	NBPF9 (-190383)
chr1	144811432	144812235	VFGp3.OPEN_peak12421	NBPF9 (+86)
chr1	144918026	144918350	VFGp3.OPEN_peak12433	PDE4DIP (+76834)
chr1	145144442	145145392	VFGp3.OPEN_peak12475	NOTCH2NL (-79682)
chr1	145165021	145165353	VFGp3.OPEN_peak12478	NOTCH2NL (-59412)
chr1	145233345	145234046	VFGp3.OPEN_peak12491	NOTCH2NL (+9097)
chr1	145246127	145246782	VFGp3.OPEN_peak12496	NOTCH2NL (+21856)
chr1	145283330	145283970	VFGp3.OPEN_peak12501	NOTCH2NL (+59051)
chr1	146086042	146086759	VFGp3.OPEN_peak12594	NBPF11 (-3768)
chr1	146705358	146706056	VFGp3.OPEN_peak12642	FMO5 (-8477)
chr1	146874179	146874954	VFGp3.OPEN_peak12656	BCL9 (-138615)
chr1	146987236	146987666	VFGp3.OPEN_peak12662	BCL9 (-25731)
chr1	147051231	147051964	VFGp3.OPEN_peak12670	BCL9 (+38416)
chr1	147327142	147327800	VFGp3.OPEN_peak12707	GJA8 (-47475)
chr1	147553506	147553822	VFGp3.OPEN_peak12729	NBPF24 (+45885)
chr1	148176035	148177552	VFGp3.OPEN_peak12779	PPIAL4D (+25742)
chr1	149938828	149939566	VFGp3.OPEN_peak12943	MTMR11 (-30406)
chr1	150134817	150135915	VFGp3.OPEN_peak12958	PLEKHO1 (+13196)
chr1	150141204	150141509	VFGp3.OPEN_peak12960	PLEKHO1 (+19187)
chr1	150145232	150145967	VFGp3.OPEN_peak12961	PLEKHO1 (+23430)
chr1	150227798	150228095	VFGp3.OPEN_peak12970	CA14 (-1607)
chr1	150232139	150232964	VFGp3.OPEN_peak12974	CA14 (+2998)
chr1	150383089	150383625	VFGp3.OPEN_peak12992	RPRD2 (+46170)
chr1	150504671	150505310	VFGp3.OPEN_peak13000	ADAMTSL4 (-16907)
chr1	150540201	150541264	VFGp3.OPEN_peak13009	MCL1 (+11333)
chr1	150583928	150584619	VFGp3.OPEN_peak13015	ENSA (+17778)
chr1	150785474	150785978	VFGp3.OPEN_peak13033	CTSK (-4927)
chr1	150943361	150944902	VFGp3.OPEN_peak13040	CERS2 (+3308)
chr1	151313325	151313871	VFGp3.OPEN_peak13091	RFX5 (+6129)
chr1	151416250	151416676	VFGp3.OPEN_peak13097	POGZ (+15478)
chr1	151486067	151486658	VFGp3.OPEN_peak13109	CGN (+2490)
chr1	151684461	151684821	VFGp3.OPEN_peak13132	CELF3 (+4649)
chr1	151845042	151846212	VFGp3.OPEN_peak13155	THEM5 (-19454)
chr1	153492774	153493628	VFGp3.OPEN_peak13315	S100A6 (+15519)
chr1	153714876	153715658	VFGp3.OPEN_peak13357	INTS3 (+14724)
chr1	153740724	153741639	VFGp3.OPEN_peak13362	SLC27A3 (-6586)
chr1	153973817	153974584	VFGp3.OPEN_peak13387	RPS27 (+10966)
chr1	154129883	154130540	VFGp3.OPEN_peak13395	NUP210L (-2620)
chr1	154307491	154307863	VFGp3.OPEN_peak13416	ATP8B2 (+7401)
chr1	154380783	154381315	VFGp3.OPEN_peak13423	IL6R (+3380)
chr1	154452326	154452820	VFGp3.OPEN_peak13432	SHE (+22016)
chr1	154780626	154781689	VFGp3.OPEN_peak13471	KCNN3 (+61598)
chr1	155033873	155034316	VFGp3.OPEN_peak13501	ENSG00000251246 (-2129)
chr1	155148528	155149396	VFGp3.OPEN_peak13523	TRIM46 (+2519)
chr1	155188168	155189003	VFGp3.OPEN_peak13531	MTX1 (+10096)
chr1	155698818	155699403	VFGp3.OPEN_peak13582	DAP3 (+40262)
chr1	156055869	156056573	VFGp3.OPEN_peak13627	MEX3A (-4432)
chr1	156073914	156074298	VFGp3.OPEN_peak13630	LMNA (-10392)
chr1	156131108	156131521	VFGp3.OPEN_peak13645	SEMA4A (+7997)
chr1	156195125	156195564	VFGp3.OPEN_peak13654	PMF1 (+12547)
chr1	156326509	156327233	VFGp3.OPEN_peak13671	RHBG (-12132)
chr1	156578738	156579194	VFGp3.OPEN_peak13717	GPATCH4 (-7704)
chr1	156695606	156695950	VFGp3.OPEN_peak13741	ISG20L2 (+2449)
chr1	157210292	157211304	VFGp3.OPEN_peak13825	ETV3 (-102639)
chr1	157411286	157412419	VFGp3.OPEN_peak13847	FCRL5 (+110457)
chr1	157587934	157588798	VFGp3.OPEN_peak13870	FCRL4 (-20496)
chr1	159940673	159941396	VFGp3.OPEN_peak14108	SLAMF9 (-16991)
chr1	160221538	160222060	VFGp3.OPEN_peak14152	DCAF8 (+10442)
chr1	160508660	160509391	VFGp3.OPEN_peak14183	SLAMF6 (-15983)
chr1	161162337	161162862	VFGp3.OPEN_peak14279	ADAMTS4 (+6246)
chr1	161179495	161180129	VFGp3.OPEN_peak14282	FCER1G (-5275)
chr1	161187607	161188763	VFGp3.OPEN_peak14283	FCER1G (+3098)
chr1	161646732	161647337	VFGp3.OPEN_peak14359	FCGR2B (+14084)
chr1	161671967	161672455	VFGp3.OPEN_peak14360	FCRLA (-4551)
chr1	162025795	162026218	VFGp3.OPEN_peak14388	NOS1AP (-13559)
chr1	162106535	162107380	VFGp3.OPEN_peak14394	NOS1AP (+67392)
chr1	162121962	162122641	VFGp3.OPEN_peak14398	NOS1AP (+82736)
chr1	164409393	164409889	VFGp3.OPEN_peak14588	PBX1 (-119231)
chr1	165044860	165045360	VFGp3.OPEN_peak14684	NONE
chr1	165078060	165078861	VFGp3.OPEN_peak14687	NONE
chr1	165222923	165223914	VFGp3.OPEN_peak14712	LMX1A (+102533)
chr1	165257419	165258329	VFGp3.OPEN_peak14718	LMX1A (+68078)
chr1	165373050	165373665	VFGp3.OPEN_peak14739	RXRG (+41075)
chr1	166440567	166441839	VFGp3.OPEN_peak14870	NONE
chr1	166574658	166575091	VFGp3.OPEN_peak14878	NONE
chr1	167370579	167370903	VFGp3.OPEN_peak14963	CD247 (+117034)
chr1	167768052	167768743	VFGp3.OPEN_peak15020	MPZL1 (+77211)
chr1	167786292	167786819	VFGp3.OPEN_peak15023	MPZL1 (+95369)
chr1	167886074	167886865	VFGp3.OPEN_peak15047	ADCY10 (-3130)
chr1	167895765	167896467	VFGp3.OPEN_peak15048	MPC2 (+9162)
chr1	169078995	169079468	VFGp3.OPEN_peak15210	ATP1B1 (+4297)
chr1	169085094	169085807	VFGp3.OPEN_peak15213	ATP1B1 (+10516)
chr1	169117509	169118424	VFGp3.OPEN_peak15221	ATP1B1 (+43032)
chr1	169515282	169515969	VFGp3.OPEN_peak15251	F5 (+40200)
chr1	169519477	169519990	VFGp3.OPEN_peak15252	F5 (+36092)
chr1	169539370	169539933	VFGp3.OPEN_peak15257	F5 (+16174)
chr1	169564879	169565509	VFGp3.OPEN_peak15262	F5 (-9368)
chr1	169735032	169735919	VFGp3.OPEN_peak15283	METTL18 (+28631)
chr1	171129838	171130484	VFGp3.OPEN_peak15392	FMO6P (+22920)
chr1	172329617	172330393	VFGp3.OPEN_peak15514	C1orf105 (-59823)
chr1	172400741	172401704	VFGp3.OPEN_peak15527	C1orf105 (+11395)
chr1	172420151	172420611	VFGp3.OPEN_peak15530	PIGC (-7155)
chr1	172945314	172946239	VFGp3.OPEN_peak15596	TNFSF18 (+74326)
chr1	173096499	173096935	VFGp3.OPEN_peak15608	TNFSF18 (-76614)
chr1	175065125	175065722	VFGp3.OPEN_peak15788	TNN (+28430)
chr1	175120996	175121721	VFGp3.OPEN_peak15794	KIAA0040 (+40531)
chr1	176027360	176028291	VFGp3.OPEN_peak15921	RFWD2 (+148803)
chr1	176119244	176119807	VFGp3.OPEN_peak15926	RFWD2 (+57103)
chr1	176449046	176450189	VFGp3.OPEN_peak15955	PAPPA2 (+17311)
chr1	179120946	179121736	VFGp3.OPEN_peak16264	TOR3A (+70829)
chr1	180126410	180127226	VFGp3.OPEN_peak16338	QSOX1 (+2849)
chr1	180549014	180549921	VFGp3.OPEN_peak16383	XPR1 (-51672)
chr1	181095881	181096502	VFGp3.OPEN_peak16456	IER5 (+38554)
chr1	181111398	181112065	VFGp3.OPEN_peak16463	IER5 (+54094)
chr1	181747601	181748735	VFGp3.OPEN_peak16536	NONE
chr1	181785893	181786930	VFGp3.OPEN_peak16540	NONE
chr1	182089748	182090534	VFGp3.OPEN_peak16572	ZNF648 (-59294)
chr1	182260709	182261366	VFGp3.OPEN_peak16592	GLUL (+100303)
chr1	182377664	182378356	VFGp3.OPEN_peak16611	TEDDM1 (-8259)
chr1	182689653	182689970	VFGp3.OPEN_peak16654	RGS8 (-47763)
chr1	182708690	182709411	VFGp3.OPEN_peak16656	NPL (-52343)
chr1	183239491	183240644	VFGp3.OPEN_peak16723	LAMC2 (+84645)
chr1	183385742	183386723	VFGp3.OPEN_peak16746	NMNAT2 (+1504)
chr1	183512615	183513094	VFGp3.OPEN_peak16761	NCF2 (+46861)
chr1	183668525	183669325	VFGp3.OPEN_peak16785	APOBEC4 (-46477)
chr1	183850511	183851457	VFGp3.OPEN_peak16802	COLGALT2 (+155879)
chr1	183965183	183966259	VFGp3.OPEN_peak16813	COLGALT2 (+41142)
chr1	184761409	184762114	VFGp3.OPEN_peak16907	EDEM3 (-37715)
chr1	185550228	185550943	VFGp3.OPEN_peak16993	HMCN1 (-153097)
chr1	185554896	185555552	VFGp3.OPEN_peak16994	HMCN1 (-148459)
chr1	185623729	185624330	VFGp3.OPEN_peak17004	HMCN1 (-79653)
chr1	186134414	186134903	VFGp3.OPEN_peak17066	PRG4 (-130752)
chr1	186181538	186182268	VFGp3.OPEN_peak17070	PRG4 (-83508)
chr1	186731817	186732912	VFGp3.OPEN_peak17110	PLA2G4A (-65720)
chr1	187234173	187234488	VFGp3.OPEN_peak17150	NONE
chr1	197589818	197590362	VFGp3.OPEN_peak17889	DENND1B (+154365)
chr1	198131140	198131553	VFGp3.OPEN_peak17962	NEK7 (+5254)
chr1	199211351	199211825	VFGp3.OPEN_peak18065	NONE
chr1	200865181	200865548	VFGp3.OPEN_peak18254	C1orf106 (+1416)
chr1	201463090	201463916	VFGp3.OPEN_peak18339	CSRP1 (+15081)
chr1	201472505	201473151	VFGp3.OPEN_peak18343	CSRP1 (+5756)
chr1	201672015	201672703	VFGp3.OPEN_peak18378	NAV1 (+54982)
chr1	201941433	201942144	VFGp3.OPEN_peak18420	RNPEP (-9963)
chr1	201986923	201988458	VFGp3.OPEN_peak18426	ELF3 (+10618)
chr1	202003578	202004408	VFGp3.OPEN_peak18428	ELF3 (+26920)
chr1	202044075	202044841	VFGp3.OPEN_peak18437	GPR37L1 (-47528)
chr1	202054894	202055488	VFGp3.OPEN_peak18441	GPR37L1 (-36795)
chr1	202284737	202285116	VFGp3.OPEN_peak18477	UBE2T (+26181)
chr1	202688650	202689255	VFGp3.OPEN_peak18534	SYT2 (-76372)
chr1	203242233	203243297	VFGp3.OPEN_peak18603	BTG2 (-31899)
chr1	203251164	203252500	VFGp3.OPEN_peak18605	BTG2 (-22832)
chr1	203309234	203309571	VFGp3.OPEN_peak18620	FMOD (+11214)
chr1	203540859	203541809	VFGp3.OPEN_peak18653	ATP2B4 (-54355)
chr1	203560968	203562112	VFGp3.OPEN_peak18656	ATP2B4 (-34149)
chr1	203637547	203637969	VFGp3.OPEN_peak18671	ATP2B4 (+42069)
chr1	203840221	203840690	VFGp3.OPEN_peak18696	SNRPE (+9713)
chr1	204096809	204097132	VFGp3.OPEN_peak18724	ETNK2 (+24160)
chr1	204111222	204112011	VFGp3.OPEN_peak18726	ETNK2 (+9514)
chr1	204235569	204236431	VFGp3.OPEN_peak18744	GOLT1A (-52780)
chr1	204256644	204257715	VFGp3.OPEN_peak18749	GOLT1A (-73960)
chr1	204264497	204265209	VFGp3.OPEN_peak18752	GOLT1A (-81633)
chr1	204283125	204283926	VFGp3.OPEN_peak18757	PPP1R15B (+97393)
chr1	204367492	204368021	VFGp3.OPEN_peak18773	PPP1R15B (+13162)
chr1	204964056	204964619	VFGp3.OPEN_peak18861	CNTN2 (-47987)
chr1	205287773	205288121	VFGp3.OPEN_peak18894	NUAK2 (+2936)
chr1	205454354	205455095	VFGp3.OPEN_peak18931	CDK18 (-19001)
chr1	205457241	205457551	VFGp3.OPEN_peak18932	CDK18 (-16330)
chr1	205570339	205570967	VFGp3.OPEN_peak18950	ELK4 (+30437)
chr1	205672273	205672888	VFGp3.OPEN_peak18965	SLC45A3 (-22994)
chr1	206299250	206299789	VFGp3.OPEN_peak19030	C1orf186 (-10873)
chr1	206780282	206780564	VFGp3.OPEN_peak19082	EIF2D (+5481)
chr1	206864948	206865339	VFGp3.OPEN_peak19095	MAPKAPK2 (+6762)
chr1	207124620	207125245	VFGp3.OPEN_peak19143	PIGR (-5122)
chr1	207985223	207985737	VFGp3.OPEN_peak19230	CD46 (+60078)
chr1	207999910	208000714	VFGp3.OPEN_peak19233	CD46 (+74910)
chr1	208322906	208323650	VFGp3.OPEN_peak19295	PLXNA2 (+94387)
chr1	208350968	208351875	VFGp3.OPEN_peak19303	PLXNA2 (+66243)
chr1	209827138	209827777	VFGp3.OPEN_peak19517	LAMB3 (-2779)
chr1	211854069	211854736	VFGp3.OPEN_peak19753	NEK2 (-5443)
chr1	212117967	212118524	VFGp3.OPEN_peak19784	INTS7 (+90638)
chr1	212659043	212660053	VFGp3.OPEN_peak19848	NENF (+53319)
chr1	212671550	212672449	VFGp3.OPEN_peak19850	NENF (+65771)
chr1	212987904	212988395	VFGp3.OPEN_peak19897	TATDN3 (+22980)
chr1	213218378	213219449	VFGp3.OPEN_peak19926	RPS6KC1 (-5683)
chr1	213545341	213545941	VFGp3.OPEN_peak19961	NONE
chr1	213923148	213924671	VFGp3.OPEN_peak20011	NONE
chr1	214223588	214224809	VFGp3.OPEN_peak20049	PROX1 (+62913)
chr1	214503137	214503859	VFGp3.OPEN_peak20093	SMYD2 (+48922)
chr1	214680220	214681017	VFGp3.OPEN_peak20132	PTPN14 (+43947)
chr1	218540040	218540946	VFGp3.OPEN_peak20534	TGFB2 (+20916)
chr1	218571034	218571698	VFGp3.OPEN_peak20536	TGFB2 (+51789)
chr1	220551953	220552778	VFGp3.OPEN_peak20745	RAB3GAP2 (-106570)
chr1	220603237	220603781	VFGp3.OPEN_peak20752	MARK1 (-98390)
chr1	220660550	220661175	VFGp3.OPEN_peak20759	MARK1 (-41036)
chr1	221722225	221722841	VFGp3.OPEN_peak20882	DUSP10 (+192985)
chr1	221887722	221888246	VFGp3.OPEN_peak20897	DUSP10 (+27534)
chr1	222234967	222235767	VFGp3.OPEN_peak20952	NONE
chr1	222614417	222615207	VFGp3.OPEN_peak20989	HHIPL2 (+106633)
chr1	223421600	223422485	VFGp3.OPEN_peak21073	TLR5 (-111414)
chr1	223898215	223898624	VFGp3.OPEN_peak21127	CAPN2 (-1614)
chr1	223926185	223927081	VFGp3.OPEN_peak21135	CAPN2 (+26599)
chr1	223952703	223953721	VFGp3.OPEN_peak21143	CAPN2 (+53178)
chr1	224074164	224074783	VFGp3.OPEN_peak21161	TP53BP2 (-40800)
chr1	225983184	225983694	VFGp3.OPEN_peak21343	SRP9 (+17908)
chr1	227132814	227133759	VFGp3.OPEN_peak21494	ADCK3 (+48050)
chr1	227162243	227163187	VFGp3.OPEN_peak21495	ADCK3 (+77478)
chr1	227181411	227182647	VFGp3.OPEN_peak21498	ADCK3 (+96792)
chr1	227661608	227662540	VFGp3.OPEN_peak21532	ZNF678 (-89170)
chr1	228104787	228105375	VFGp3.OPEN_peak21559	WNT9A (+30518)
chr1	228225162	228226180	VFGp3.OPEN_peak21575	WNT3A (+30919)
chr1	228414740	228415580	VFGp3.OPEN_peak21600	OBSCN (+19329)
chr1	228555130	228556157	VFGp3.OPEN_peak21611	TRIM11 (+38897)
chr1	228651342	228652860	VFGp3.OPEN_peak21629	HIST3H2BB (+6293)
chr1	228693244	228694274	VFGp3.OPEN_peak21636	RNF187 (+18997)
chr1	228918649	228919642	VFGp3.OPEN_peak21678	RHOU (+48322)
chr1	228971754	228972562	VFGp3.OPEN_peak21682	RHOU (+101334)
chr1	228973556	228974791	VFGp3.OPEN_peak21683	RHOU (+103350)
chr1	229099728	229100730	VFGp3.OPEN_peak21705	NONE
chr1	229234524	229235329	VFGp3.OPEN_peak21722	TMEM78 (-150456)
chr1	229283655	229284528	VFGp3.OPEN_peak21733	TMEM78 (-101291)
chr1	229356888	229357772	VFGp3.OPEN_peak21748	TMEM78 (-28053)
chr1	229409484	229409967	VFGp3.OPEN_peak21758	RAB4A (+2847)
chr1	229434715	229435295	VFGp3.OPEN_peak21761	SPHAR (-5124)
chr1	230294445	230295116	VFGp3.OPEN_peak21843	GALNT2 (+91825)
chr1	230517035	230518389	VFGp3.OPEN_peak21878	PGBD5 (-4321)
chr1	230707876	230708906	VFGp3.OPEN_peak21898	COG2 (-69847)
chr1	230838590	230839320	VFGp3.OPEN_peak21914	AGT (+11088)
chr1	230930796	230931610	VFGp3.OPEN_peak21930	CAPN9 (+48073)
chr1	230933422	230934146	VFGp3.OPEN_peak21931	CAPN9 (+50654)
chr1	231369370	231370612	VFGp3.OPEN_peak21979	C1orf131 (+6922)
chr1	231787154	231787906	VFGp3.OPEN_peak22011	DISC1 (+24969)
chr1	231810252	231810757	VFGp3.OPEN_peak22014	DISC1 (+47944)
chr1	231972269	231972678	VFGp3.OPEN_peak22033	NONE
chr1	232241371	232242693	VFGp3.OPEN_peak22067	NONE
chr1	233389339	233390008	VFGp3.OPEN_peak22217	PCNXL2 (+41785)
chr1	233840680	233841274	VFGp3.OPEN_peak22263	KCNK1 (+91227)
chr1	234401499	234401989	VFGp3.OPEN_peak22312	COA6 (-107685)
chr1	234449649	234450153	VFGp3.OPEN_peak22318	COA6 (-59528)
chr1	234673775	234674410	VFGp3.OPEN_peak22340	TARBP1 (-59244)
chr1	234696953	234697405	VFGp3.OPEN_peak22345	IRF2BP2 (+48092)
chr1	234774835	234775568	VFGp3.OPEN_peak22359	IRF2BP2 (-29931)
chr1	234778815	234779392	VFGp3.OPEN_peak22360	IRF2BP2 (-33833)
chr1	235011766	235012958	VFGp3.OPEN_peak22395	NONE
chr1	235093121	235094124	VFGp3.OPEN_peak22406	TOMM20 (+198628)
chr1	235416517	235416840	VFGp3.OPEN_peak22439	ARID4B (+74853)
chr1	235690330	235690959	VFGp3.OPEN_peak22469	B3GALNT2 (-22864)
chr1	235811903	235812554	VFGp3.OPEN_peak22489	GNG4 (+1064)
chr1	236056002	236056701	VFGp3.OPEN_peak22518	LYST (-26132)
chr1	236057218	236057697	VFGp3.OPEN_peak22519	LYST (-27238)
chr1	236111205	236111666	VFGp3.OPEN_peak22528	LYST (-81216)
chr1	236117700	236118454	VFGp3.OPEN_peak22529	LYST (-87857)
chr1	236202974	236203427	VFGp3.OPEN_peak22536	NID1 (+25261)
chr1	236269042	236269598	VFGp3.OPEN_peak22543	GPR137B (-36512)
chr1	236451092	236451955	VFGp3.OPEN_peak22563	ERO1LB (-6239)
chr1	237007718	237008610	VFGp3.OPEN_peak22643	MTR (+49554)
chr1	240286012	240286768	VFGp3.OPEN_peak22927	FMN2 (+31210)
chr1	240759644	240760988	VFGp3.OPEN_peak22982	GREM2 (+15133)
chr1	240783101	240783833	VFGp3.OPEN_peak22988	GREM2 (-8018)
chr1	241355108	241355647	VFGp3.OPEN_peak23046	RGS7 (+165152)
chr1	241382642	241383111	VFGp3.OPEN_peak23050	RGS7 (+137653)
chr1	242180944	242181251	VFGp3.OPEN_peak23152	MAP1LC3C (-18723)
chr1	244436062	244436656	VFGp3.OPEN_peak23360	ADSS (+179077)
chr1	245204299	245205412	VFGp3.OPEN_peak23438	EFCAB2 (+71685)
chr1	245223867	245224482	VFGp3.OPEN_peak23445	EFCAB2 (+91004)
chr1	245388411	245389053	VFGp3.OPEN_peak23471	KIF26B (+70445)
chr1	245734681	245735718	VFGp3.OPEN_peak23530	NONE
chr1	245973808	245974717	VFGp3.OPEN_peak23561	NONE
chr1	246745488	246747390	VFGp3.OPEN_peak23641	CNST (+16691)
chr1	246964254	246965256	VFGp3.OPEN_peak23662	SCCPDH (+77406)
chr10	482286	483472	VFGp3.OPEN_peak23834	NONE
chr10	559845	560649	VFGp3.OPEN_peak23845	DIP2C (+175359)
chr10	763651	764471	VFGp3.OPEN_peak23872	DIP2C (-28455)
chr10	2121748	2122443	VFGp3.OPEN_peak23975	NONE
chr10	3168521	3169613	VFGp3.OPEN_peak24057	PITRM1 (+45936)
chr10	3524362	3525107	VFGp3.OPEN_peak24101	NONE
chr10	3542558	3543095	VFGp3.OPEN_peak24108	NONE
chr10	3894250	3895038	VFGp3.OPEN_peak24163	KLF6 (-67177)
chr10	4169836	4170623	VFGp3.OPEN_peak24194	NONE
chr10	4891749	4892470	VFGp3.OPEN_peak24250	AKR1E2 (+23664)
chr10	5113470	5114511	VFGp3.OPEN_peak24279	AKR1C3 (-21994)
chr10	5189166	5190492	VFGp3.OPEN_peak24283	AKR1CL1 (+37267)
chr10	5734259	5735293	VFGp3.OPEN_peak24353	FAM208B (+7975)
chr10	5793610	5794929	VFGp3.OPEN_peak24359	GDI2 (+61242)
chr10	5898052	5898993	VFGp3.OPEN_peak24372	FBXO18 (-37826)
chr10	5915280	5915778	VFGp3.OPEN_peak24374	FBXO18 (-20820)
chr10	5985362	5985909	VFGp3.OPEN_peak24379	IL15RA (+33917)
chr10	6321417	6322124	VFGp3.OPEN_peak24430	PFKFB3 (+76877)
chr10	6341150	6341756	VFGp3.OPEN_peak24435	PFKFB3 (+96559)
chr10	6509130	6510031	VFGp3.OPEN_peak24452	PRKCQ (+112682)
chr10	7231143	7231872	VFGp3.OPEN_peak24537	NONE
chr10	7837459	7837985	VFGp3.OPEN_peak24600	ATP5C1 (+7630)
chr10	7974139	7974813	VFGp3.OPEN_peak24614	TAF3 (+114009)
chr10	10593234	10594149	VFGp3.OPEN_peak24809	NONE
chr10	11415454	11416942	VFGp3.OPEN_peak24898	USP6NL (+158076)
chr10	11757807	11758485	VFGp3.OPEN_peak24939	ECHDC3 (-26219)
chr10	11866887	11867480	VFGp3.OPEN_peak24954	PROSER2 (+1787)
chr10	11873510	11874009	VFGp3.OPEN_peak24958	PROSER2 (+8363)
chr10	11916533	11918173	VFGp3.OPEN_peak24961	PROSER2 (+51956)
chr10	12028650	12029181	VFGp3.OPEN_peak24970	UPF2 (+48980)
chr10	12543308	12544234	VFGp3.OPEN_peak25008	CAMK1D (+152290)
chr10	13149489	13150727	VFGp3.OPEN_peak25060	OPTN (+7935)
chr10	13675585	13676051	VFGp3.OPEN_peak25103	PRPF18 (+46891)
chr10	13723112	13723603	VFGp3.OPEN_peak25110	PRPF18 (+94431)
chr10	13747764	13748185	VFGp3.OPEN_peak25114	PRPF18 (+119048)
chr10	13759827	13760821	VFGp3.OPEN_peak25118	PRPF18 (+131397)
chr10	13800970	13801537	VFGp3.OPEN_peak25122	PRPF18 (+172327)
chr10	13807412	13808258	VFGp3.OPEN_peak25123	PRPF18 (+178908)
chr10	14301705	14302666	VFGp3.OPEN_peak25179	FRMD4A (+70697)
chr10	14620172	14621115	VFGp3.OPEN_peak25215	NONE
chr10	14627298	14628289	VFGp3.OPEN_peak25216	NONE
chr10	14653994	14654534	VFGp3.OPEN_peak25221	NONE
chr10	14716297	14716963	VFGp3.OPEN_peak25230	CDNF (+163441)
chr10	14729121	14729704	VFGp3.OPEN_peak25231	CDNF (+150658)
chr10	15358199	15358611	VFGp3.OPEN_peak25288	FAM171A1 (+54653)
chr10	15383599	15384386	VFGp3.OPEN_peak25290	FAM171A1 (+29065)
chr10	17010233	17010983	VFGp3.OPEN_peak25433	RSU1 (-151226)
chr10	17836193	17837398	VFGp3.OPEN_peak25521	TMEM236 (+42545)
chr10	18601461	18602043	VFGp3.OPEN_peak25568	CACNB2 (+172146)
chr10	22843456	22844176	VFGp3.OPEN_peak25916	PIP4K2A (+159668)
chr10	22972061	22972796	VFGp3.OPEN_peak25932	PIP4K2A (+31055)
chr10	24526715	24528231	VFGp3.OPEN_peak26075	KIAA1217 (+29380)
chr10	27022902	27023470	VFGp3.OPEN_peak26333	PDSS1 (+36598)
chr10	28952578	28953111	VFGp3.OPEN_peak26485	BAMBI (-13426)
chr10	29228158	29229138	VFGp3.OPEN_peak26518	NONE
chr10	29296606	29297510	VFGp3.OPEN_peak26522	NONE
chr10	29418966	29419489	VFGp3.OPEN_peak26538	LYZL1 (-158762)
chr10	29607007	29607896	VFGp3.OPEN_peak26556	LYZL1 (+29462)
chr10	29615689	29616751	VFGp3.OPEN_peak26558	LYZL1 (+38230)
chr10	29907225	29908182	VFGp3.OPEN_peak26601	SVIL (+117026)
chr10	30130759	30131641	VFGp3.OPEN_peak26638	SVIL (-106470)
chr10	30154144	30155189	VFGp3.OPEN_peak26641	SVIL (-129937)
chr10	30508868	30509622	VFGp3.OPEN_peak26681	MTPAP (+129003)
chr10	30811418	30812011	VFGp3.OPEN_peak26703	MAP3K8 (+88849)
chr10	30816630	30817556	VFGp3.OPEN_peak26704	MAP3K8 (+94227)
chr10	32478083	32480099	VFGp3.OPEN_peak26850	KIF5B (-133732)
chr10	32521364	32522229	VFGp3.OPEN_peak26853	EPC1 (+114316)
chr10	32621181	32621830	VFGp3.OPEN_peak26863	EPC1 (+14607)
chr10	33272248	33272832	VFGp3.OPEN_peak26903	ITGB1 (-25718)
chr10	33485477	33486363	VFGp3.OPEN_peak26938	NRP1 (+139270)
chr10	33553147	33553733	VFGp3.OPEN_peak26945	NRP1 (+71750)
chr10	33589244	33589845	VFGp3.OPEN_peak26953	NRP1 (+35645)
chr10	34410024	34410923	VFGp3.OPEN_peak27009	NONE
chr10	34586525	34587028	VFGp3.OPEN_peak27036	NONE
chr10	34768485	34769330	VFGp3.OPEN_peak27047	NONE
chr10	34795772	34796529	VFGp3.OPEN_peak27050	NONE
chr10	35025781	35026658	VFGp3.OPEN_peak27081	PARD3 (+78029)
chr10	35247792	35248612	VFGp3.OPEN_peak27113	CUL2 (+115014)
chr10	35265788	35266523	VFGp3.OPEN_peak27116	CUL2 (+97060)
chr10	36132505	36133220	VFGp3.OPEN_peak27237	NONE
chr10	36970656	36971441	VFGp3.OPEN_peak27308	NONE
chr10	37068203	37068499	VFGp3.OPEN_peak27312	NONE
chr10	37177751	37178274	VFGp3.OPEN_peak27315	NONE
chr10	43825635	43826275	VFGp3.OPEN_peak27435	FXYD4 (-41135)
chr10	43894785	43895046	VFGp3.OPEN_peak27450	HNRNPF (-2637)
chr10	44732022	44732704	VFGp3.OPEN_peak27514	CXCL12 (+148134)
chr10	44754392	44755277	VFGp3.OPEN_peak27519	CXCL12 (+125662)
chr10	45459511	45460204	VFGp3.OPEN_peak27585	RASSF4 (+4618)
chr10	46564698	46565216	VFGp3.OPEN_peak27669	PTPN20A (+55055)
chr10	47618949	47619737	VFGp3.OPEN_peak27765	ANTXRL (-38891)
chr10	47791586	47792226	VFGp3.OPEN_peak27784	ANXA8L2 (+44916)
chr10	48299991	48300538	VFGp3.OPEN_peak27809	ANXA8 (+44958)
chr10	48751602	48752109	VFGp3.OPEN_peak27851	PTPN20B (+55083)
chr10	49018250	49018577	VFGp3.OPEN_peak27866	NONE
chr10	49272121	49272682	VFGp3.OPEN_peak27878	NONE
chr10	49395704	49396801	VFGp3.OPEN_peak27886	FRMPD2 (+86660)
chr10	49688618	49689464	VFGp3.OPEN_peak27930	ARHGAP22 (+123956)
chr10	51044963	51045519	VFGp3.OPEN_peak28055	OGDHL (-74872)
chr10	51355369	51356480	VFGp3.OPEN_peak28065	TIMM23B (-15492)
chr10	51566817	51567204	VFGp3.OPEN_peak28087	NCOA4 (+1903)
chr10	52268347	52268881	VFGp3.OPEN_peak28152	SGMS1 (+115129)
chr10	52372875	52373445	VFGp3.OPEN_peak28179	SGMS1 (+10583)
chr10	52567978	52568700	VFGp3.OPEN_peak28201	A1CF (+77096)
chr10	52591744	52592450	VFGp3.OPEN_peak28203	A1CF (+53338)
chr10	54397309	54397701	VFGp3.OPEN_peak28375	MBL2 (+133955)
chr10	54643680	54644700	VFGp3.OPEN_peak28400	MBL2 (-112730)
chr10	56201045	56201644	VFGp3.OPEN_peak28495	NONE
chr10	57627654	57628112	VFGp3.OPEN_peak28558	NONE
chr10	60503021	60503760	VFGp3.OPEN_peak28744	NONE
chr10	60802954	60803779	VFGp3.OPEN_peak28787	PHYHIPL (-132983)
chr10	61082571	61083245	VFGp3.OPEN_peak28812	FAM13C (+39400)
chr10	61731340	61732308	VFGp3.OPEN_peak28893	CCDC6 (-65410)
chr10	62113240	62113868	VFGp3.OPEN_peak28935	ANK3 (+35934)
chr10	62835086	62835974	VFGp3.OPEN_peak29022	RHOBTB1 (-131525)
chr10	64441140	64441738	VFGp3.OPEN_peak29149	ADO (-123077)
chr10	65080153	65080976	VFGp3.OPEN_peak29220	JMJD1C (+145076)
chr10	66627021	66627858	VFGp3.OPEN_peak29368	NONE
chr10	68874504	68875189	VFGp3.OPEN_peak29484	LRRTM3 (+189083)
chr10	69615209	69615689	VFGp3.OPEN_peak29534	DNAJC12 (-17527)
chr10	69913275	69914197	VFGp3.OPEN_peak29554	MYPN (+44742)
chr10	70359771	70360542	VFGp3.OPEN_peak29589	TET1 (+39744)
chr10	70636110	70636954	VFGp3.OPEN_peak29602	DDX50 (-24502)
chr10	70981857	70982732	VFGp3.OPEN_peak29630	HKDC1 (+2236)
chr10	71398859	71399333	VFGp3.OPEN_peak29680	C10orf35 (+9082)
chr10	71443924	71444737	VFGp3.OPEN_peak29688	C10orf35 (+54317)
chr10	71455810	71456257	VFGp3.OPEN_peak29689	C10orf35 (+66020)
chr10	71586907	71587319	VFGp3.OPEN_peak29703	COL13A1 (+25425)
chr10	71643018	71643597	VFGp3.OPEN_peak29716	COL13A1 (+81620)
chr10	71850607	71851304	VFGp3.OPEN_peak29746	H2AFY2 (+38404)
chr10	72083516	72084614	VFGp3.OPEN_peak29768	NPFFR1 (-40633)
chr10	72128589	72129393	VFGp3.OPEN_peak29774	LRRC20 (+12679)
chr10	72164562	72165585	VFGp3.OPEN_peak29782	EIF4EBP2 (+939)
chr10	72190105	72190858	VFGp3.OPEN_peak29784	NODAL (+10941)
chr10	72253434	72254179	VFGp3.OPEN_peak29798	PALD1 (+15230)
chr10	72344638	72345444	VFGp3.OPEN_peak29812	PRF1 (+17490)
chr10	72404493	72405220	VFGp3.OPEN_peak29819	ADAMTS14 (-27702)
chr10	72650639	72651141	VFGp3.OPEN_peak29845	PCBD1 (-2349)
chr10	72982232	72982892	VFGp3.OPEN_peak29883	UNC5B (+10235)
chr10	73063052	73063374	VFGp3.OPEN_peak29895	SLC29A3 (-15802)
chr10	73093591	73094577	VFGp3.OPEN_peak29900	SLC29A3 (+15069)
chr10	73099701	73100225	VFGp3.OPEN_peak29902	SLC29A3 (+20948)
chr10	73136802	73137464	VFGp3.OPEN_peak29905	SLC29A3 (+58118)
chr10	73394938	73395462	VFGp3.OPEN_peak29937	C10orf105 (+84378)
chr10	73526445	73527749	VFGp3.OPEN_peak29953	C10orf54 (+6158)
chr10	73565232	73566339	VFGp3.OPEN_peak29956	CDH23 (+10258)
chr10	73596889	73597317	VFGp3.OPEN_peak29959	PSAP (+14023)
chr10	73790465	73791057	VFGp3.OPEN_peak29989	SPOCK2 (+57770)
chr10	73804117	73804781	VFGp3.OPEN_peak29992	SPOCK2 (+44082)
chr10	74093935	74094417	VFGp3.OPEN_peak30029	DNAJB12 (+20731)
chr10	74544296	74545175	VFGp3.OPEN_peak30070	MCU (+92847)
chr10	75519254	75519684	VFGp3.OPEN_peak30131	FUT11 (-12580)
chr10	76317392	76317971	VFGp3.OPEN_peak30215	NONE
chr10	76368262	76369366	VFGp3.OPEN_peak30220	NONE
chr10	76751105	76751567	VFGp3.OPEN_peak30249	DUPD1 (+66936)
chr10	77280746	77281529	VFGp3.OPEN_peak30309	ZNF503 (-119474)
chr10	77851620	77852348	VFGp3.OPEN_peak30349	NONE
chr10	77909390	77911091	VFGp3.OPEN_peak30356	NONE
chr10	79093441	79094114	VFGp3.OPEN_peak30465	NONE
chr10	79608754	79609571	VFGp3.OPEN_peak30531	DLG5 (+77121)
chr10	79648892	79649617	VFGp3.OPEN_peak30537	DLG5 (+37029)
chr10	79727214	79727891	VFGp3.OPEN_peak30554	DLG5 (-41269)
chr10	79963832	79964407	VFGp3.OPEN_peak30585	RPS24 (+170602)
chr10	79978422	79979637	VFGp3.OPEN_peak30589	RPS24 (+185512)
chr10	80218765	80219345	VFGp3.OPEN_peak30623	NONE
chr10	80347897	80348564	VFGp3.OPEN_peak30638	NONE
chr10	80416271	80417660	VFGp3.OPEN_peak30646	NONE
chr10	80538829	80539273	VFGp3.OPEN_peak30659	NONE
chr10	80843731	80844341	VFGp3.OPEN_peak30715	ZMIZ1 (+15244)
chr10	80865068	80865509	VFGp3.OPEN_peak30720	ZMIZ1 (+36497)
chr10	80886924	80887233	VFGp3.OPEN_peak30723	ZMIZ1 (+58287)
chr10	80916840	80918028	VFGp3.OPEN_peak30733	ZMIZ1 (+88642)
chr10	80980104	80981503	VFGp3.OPEN_peak30744	PPIF (-126430)
chr10	81020662	81021814	VFGp3.OPEN_peak30750	PPIF (-85996)
chr10	81956045	81956977	VFGp3.OPEN_peak30856	ANXA11 (+8817)
chr10	82079489	82080542	VFGp3.OPEN_peak30872	DYDC2 (-24485)
chr10	82224217	82225181	VFGp3.OPEN_peak30894	TSPAN14 (+10777)
chr10	82498379	82499431	VFGp3.OPEN_peak30936	NONE
chr10	83490323	83491199	VFGp3.OPEN_peak31006	NRG3 (-144309)
chr10	85305415	85306325	VFGp3.OPEN_peak31162	NONE
chr10	86024333	86025026	VFGp3.OPEN_peak31255	RGR (+19871)
chr10	86419321	86420117	VFGp3.OPEN_peak31308	NONE
chr10	88108638	88108971	VFGp3.OPEN_peak31456	GRID1 (+17430)
chr10	88424238	88425096	VFGp3.OPEN_peak31490	LDB3 (-3539)
chr10	88512148	88512613	VFGp3.OPEN_peak31498	BMPR1A (-4026)
chr10	88999052	88999648	VFGp3.OPEN_peak31557	GLUD1 (-144727)
chr10	89184451	89185022	VFGp3.OPEN_peak31573	MINPP1 (-79895)
chr10	89257892	89258528	VFGp3.OPEN_peak31577	MINPP1 (-6422)
chr10	89788407	89788831	VFGp3.OPEN_peak31628	KLLN (-165425)
chr10	89960032	89960898	VFGp3.OPEN_peak31649	NONE
chr10	90694598	90695448	VFGp3.OPEN_peak31719	FAS (-55391)
chr10	91111502	91112325	VFGp3.OPEN_peak31771	IFIT3 (+24263)
chr10	93646845	93647704	VFGp3.OPEN_peak32037	FGFBP3 (+21965)
chr10	93881625	93882278	VFGp3.OPEN_peak32058	CPEB3 (+168892)
chr10	94146883	94147541	VFGp3.OPEN_peak32078	MARCH5 (+96292)
chr10	94486840	94487870	VFGp3.OPEN_peak32105	HHEX (+39410)
chr10	95048435	95049166	VFGp3.OPEN_peak32169	MYOF (+193150)
chr10	95205188	95206000	VFGp3.OPEN_peak32191	MYOF (+36357)
chr10	95340391	95341248	VFGp3.OPEN_peak32210	FFAR4 (+14398)
chr10	95676395	95677123	VFGp3.OPEN_peak32255	SLC35G1 (+23029)
chr10	95730895	95731565	VFGp3.OPEN_peak32257	PLCE1 (-59339)
chr10	95751444	95752053	VFGp3.OPEN_peak32259	PLCE1 (-38820)
chr10	95759125	95759872	VFGp3.OPEN_peak32262	PLCE1 (-31070)
chr10	95835914	95836608	VFGp3.OPEN_peak32273	PLCE1 (+45692)
chr10	95883009	95883723	VFGp3.OPEN_peak32282	PLCE1 (+92797)
chr10	97026314	97026850	VFGp3.OPEN_peak32369	PDLIM1 (+24199)
chr10	97033131	97033698	VFGp3.OPEN_peak32371	PDLIM1 (+17366)
chr10	97106635	97107534	VFGp3.OPEN_peak32393	PDLIM1 (-56304)
chr10	97435047	97435854	VFGp3.OPEN_peak32446	TCTN3 (+18229)
chr10	98061016	98061757	VFGp3.OPEN_peak32494	DNTT (-2766)
chr10	98433155	98433849	VFGp3.OPEN_peak32532	PIK3AP1 (+46769)
chr10	98909842	98910586	VFGp3.OPEN_peak32573	SLIT1 (+35463)
chr10	99085541	99085885	VFGp3.OPEN_peak32590	FRAT1 (+6691)
chr10	99087344	99088153	VFGp3.OPEN_peak32591	FRAT2 (+6709)
chr10	99223116	99223940	VFGp3.OPEN_peak32611	ZDHHC16 (+17581)
chr10	99280545	99281507	VFGp3.OPEN_peak32619	UBTD1 (+22401)
chr10	99309334	99310426	VFGp3.OPEN_peak32627	ANKRD2 (-22318)
chr10	99436389	99437119	VFGp3.OPEN_peak32643	AVPI1 (+10326)
chr10	99441739	99442096	VFGp3.OPEN_peak32644	AVPI1 (+5162)
chr10	99491542	99491844	VFGp3.OPEN_peak32652	ZFYVE27 (-6541)
chr10	99519017	99519667	VFGp3.OPEN_peak32658	SFRP5 (+12367)
chr10	99548439	99549229	VFGp3.OPEN_peak32666	SFRP5 (-17125)
chr10	99621042	99622162	VFGp3.OPEN_peak32676	GOLGA7B (+11606)
chr10	102100654	102101246	VFGp3.OPEN_peak32925	SCD (-5931)
chr10	102268322	102268834	VFGp3.OPEN_peak32950	SEC31B (+11013)
chr10	102772518	102773197	VFGp3.OPEN_peak33026	LZTS2 (+13625)
chr10	102789297	102789637	VFGp3.OPEN_peak33029	PDZD7 (+1423)
chr10	102800998	102801380	VFGp3.OPEN_peak33032	SFXN3 (+10193)
chr10	102872672	102873490	VFGp3.OPEN_peak33045	TLX1 (-16176)
chr10	103201826	103202305	VFGp3.OPEN_peak33089	BTRC (+88246)
chr10	103832521	103833001	VFGp3.OPEN_peak33159	HPS6 (+7614)
chr10	104070177	104071110	VFGp3.OPEN_peak33184	GBF1 (+65355)
chr10	104107004	104107419	VFGp3.OPEN_peak33188	NFKB2 (-47142)
chr10	104222700	104223472	VFGp3.OPEN_peak33212	TMEM180 (+1934)
chr10	104813375	104814034	VFGp3.OPEN_peak33276	CNNM2 (+135655)
chr10	104829128	104829677	VFGp3.OPEN_peak33279	NT5C2 (+123653)
chr10	105245293	105245922	VFGp3.OPEN_peak33318	CALHM3 (-6611)
chr10	105272086	105273054	VFGp3.OPEN_peak33324	NEURL1 (+18834)
chr10	105336452	105336939	VFGp3.OPEN_peak33332	NEURL1 (+82960)
chr10	105338539	105339087	VFGp3.OPEN_peak33333	NEURL1 (+85077)
chr10	105435770	105437230	VFGp3.OPEN_peak33348	SH3PXD2A (+178664)
chr10	105553756	105554751	VFGp3.OPEN_peak33366	SH3PXD2A (+60910)
chr10	106584015	106584680	VFGp3.OPEN_peak33501	SORCS3 (+183489)
chr10	107906796	107907280	VFGp3.OPEN_peak33636	NONE
chr10	110841735	110842386	VFGp3.OPEN_peak33879	NONE
chr10	111737024	111737636	VFGp3.OPEN_peak33981	ADD3 (-30390)
chr10	111841497	111842113	VFGp3.OPEN_peak34004	ADD3 (+74085)
chr10	111896844	111897310	VFGp3.OPEN_peak34010	MXI1 (-70286)
chr10	112155414	112156027	VFGp3.OPEN_peak34054	SMNDC1 (-91012)
chr10	112271492	112272862	VFGp3.OPEN_peak34079	DUSP5 (+14581)
chr10	112281697	112282715	VFGp3.OPEN_peak34081	DUSP5 (+24610)
chr10	112313600	112314107	VFGp3.OPEN_peak34088	SMC3 (-13595)
chr10	112360222	112360589	VFGp3.OPEN_peak34091	SMC3 (+32957)
chr10	112505974	112506605	VFGp3.OPEN_peak34118	RBM20 (+102135)
chr10	112563595	112564213	VFGp3.OPEN_peak34133	PDCD4 (-67661)
chr10	112593144	112594078	VFGp3.OPEN_peak34137	PDCD4 (-37954)
chr10	112605466	112606364	VFGp3.OPEN_peak34140	PDCD4 (-25650)
chr10	112611856	112612486	VFGp3.OPEN_peak34141	PDCD4 (-19394)
chr10	113974952	113975582	VFGp3.OPEN_peak34253	GPAM (-31746)
chr10	114035202	114035971	VFGp3.OPEN_peak34258	TECTB (-7906)
chr10	114418351	114419390	VFGp3.OPEN_peak34300	NONE
chr10	114487981	114489086	VFGp3.OPEN_peak34312	NONE
chr10	114498506	114499112	VFGp3.OPEN_peak34315	NONE
chr10	114503121	114503464	VFGp3.OPEN_peak34317	NONE
chr10	114595653	114596060	VFGp3.OPEN_peak34336	TCF7L2 (-114152)
chr10	114602574	114603245	VFGp3.OPEN_peak34339	TCF7L2 (-107099)
chr10	114778301	114778817	VFGp3.OPEN_peak34356	TCF7L2 (+68550)
chr10	114779463	114780284	VFGp3.OPEN_peak34357	TCF7L2 (+69865)
chr10	115023842	115024872	VFGp3.OPEN_peak34396	NONE
chr10	115280767	115281465	VFGp3.OPEN_peak34427	HABP2 (-31669)
chr10	115300576	115301666	VFGp3.OPEN_peak34432	HABP2 (-11664)
chr10	115718385	115718839	VFGp3.OPEN_peak34477	ADRB1 (-85194)
chr10	116249238	116249806	VFGp3.OPEN_peak34532	AFAP1L2 (-85278)
chr10	118453624	118454708	VFGp3.OPEN_peak34727	HSPA12A (+47919)
chr10	120340758	120341414	VFGp3.OPEN_peak34924	PRLHR (+14074)
chr10	120742725	120743343	VFGp3.OPEN_peak34970	NANOS1 (-46194)
chr10	120958623	120959273	VFGp3.OPEN_peak34994	GRK5 (-8153)
chr10	120981623	120982761	VFGp3.OPEN_peak34997	GRK5 (+15091)
chr10	121011525	121011992	VFGp3.OPEN_peak35002	GRK5 (+44658)
chr10	121030354	121031414	VFGp3.OPEN_peak35006	GRK5 (+63783)
chr10	121258361	121259357	VFGp3.OPEN_peak35035	RGS10 (+43361)
chr10	121502565	121503313	VFGp3.OPEN_peak35067	INPP5F (+17330)
chr10	122500946	122501473	VFGp3.OPEN_peak35155	WDR11 (-109477)
chr10	122738848	122739913	VFGp3.OPEN_peak35181	WDR11 (+128694)
chr10	122823257	122823642	VFGp3.OPEN_peak35193	NONE
chr10	123062406	123063496	VFGp3.OPEN_peak35222	NONE
chr10	123260082	123260724	VFGp3.OPEN_peak35247	FGFR2 (+97514)
chr10	123772599	123773394	VFGp3.OPEN_peak35311	TACC2 (+24288)
chr10	123803675	123804179	VFGp3.OPEN_peak35317	TACC2 (+55218)
chr10	123924456	123925148	VFGp3.OPEN_peak35338	BTBD16 (-106019)
chr10	126164413	126165100	VFGp3.OPEN_peak35552	LHPP (+14353)
chr10	126277286	126278003	VFGp3.OPEN_peak35564	LHPP (+127241)
chr10	126360036	126360544	VFGp3.OPEN_peak35580	FAM53B (+72329)
chr10	126587020	126587455	VFGp3.OPEN_peak35611	ZRANB1 (-43454)
chr10	126591633	126591995	VFGp3.OPEN_peak35612	ZRANB1 (-38878)
chr10	126745599	126746573	VFGp3.OPEN_peak35633	CTBP2 (-29627)
chr10	127033086	127033858	VFGp3.OPEN_peak35675	NONE
chr10	127318319	127318681	VFGp3.OPEN_peak35693	EDRF1 (-89645)
chr10	127396375	127397025	VFGp3.OPEN_peak35697	EDRF1 (-11445)
chr10	127600354	127600937	VFGp3.OPEN_peak35728	FANK1 (+15538)
chr10	127730224	127731209	VFGp3.OPEN_peak35743	FANK1 (+145609)
chr10	128527649	128528387	VFGp3.OPEN_peak35825	DOCK1 (-65960)
chr10	129099060	129099876	VFGp3.OPEN_peak35864	NONE
chr10	129283261	129284139	VFGp3.OPEN_peak35881	NPS (-63913)
chr10	129670862	129671603	VFGp3.OPEN_peak35923	CLRN3 (+19978)
chr10	129679254	129680189	VFGp3.OPEN_peak35925	CLRN3 (+11489)
chr10	129955244	129955940	VFGp3.OPEN_peak35959	MKI67 (-30943)
chr10	131440295	131441349	VFGp3.OPEN_peak36066	MGMT (+175374)
chr10	131508063	131509153	VFGp3.OPEN_peak36073	NONE
chr10	133473527	133474059	VFGp3.OPEN_peak36227	NONE
chr10	133580993	133582001	VFGp3.OPEN_peak36237	PPP2R2D (-166458)
chr10	133635965	133636874	VFGp3.OPEN_peak36243	PPP2R2D (-111535)
chr10	133658360	133658994	VFGp3.OPEN_peak36246	PPP2R2D (-89278)
chr10	134036408	134037130	VFGp3.OPEN_peak36286	DPYSL4 (+36365)
chr10	134295296	134296710	VFGp3.OPEN_peak36326	INPP5A (-55321)
chr10	134330201	134331270	VFGp3.OPEN_peak36327	INPP5A (-20588)
chr10	134451185	134451826	VFGp3.OPEN_peak36339	INPP5A (+100182)
chr10	134498607	134499807	VFGp3.OPEN_peak36345	NKX6-2 (+100349)
chr10	134587587	134588937	VFGp3.OPEN_peak36349	NKX6-2 (+11294)
chr10	134835587	134836772	VFGp3.OPEN_peak36379	GPR123 (-65229)
chr10	134852521	134853428	VFGp3.OPEN_peak36382	GPR123 (-48434)
chr10	135088208	135088856	VFGp3.OPEN_peak36413	ADAM8 (+1840)
chr10	135091642	135092721	VFGp3.OPEN_peak36416	ADAM8 (-1810)
chr10	135131965	135132692	VFGp3.OPEN_peak36420	ZNF511 (+10350)
chr11	215564	216973	VFGp3.OPEN_peak36476	RIC8A (+7739)
chr11	409700	410533	VFGp3.OPEN_peak36509	SIGIRR (+4859)
chr11	468992	470184	VFGp3.OPEN_peak36516	PTDSS2 (+19308)
chr11	755210	755816	VFGp3.OPEN_peak36560	TALDO1 (+8184)
chr11	859658	860165	VFGp3.OPEN_peak36581	TSPAN4 (+15466)
chr11	897917	898851	VFGp3.OPEN_peak36587	CHID1 (+6539)
chr11	918982	919570	VFGp3.OPEN_peak36589	AP2A2 (-6605)
chr11	952012	953274	VFGp3.OPEN_peak36595	AP2A2 (+26762)
chr11	1259944	1260623	VFGp3.OPEN_peak36620	MUC5B (+15988)
chr11	1474748	1475188	VFGp3.OPEN_peak36640	MOB2 (+33008)
chr11	1851645	1852576	VFGp3.OPEN_peak36677	SYT8 (-3563)
chr11	1989793	1991599	VFGp3.OPEN_peak36691	MRPL23 (+22188)
chr11	2004003	2004772	VFGp3.OPEN_peak36694	MRPL23 (+35880)
chr11	2009919	2010355	VFGp3.OPEN_peak36696	MRPL23 (+41629)
chr11	2141603	2142371	VFGp3.OPEN_peak36705	IGF2 (+20481)
chr11	2143300	2144122	VFGp3.OPEN_peak36706	IGF2 (+18757)
chr11	2207795	2208442	VFGp3.OPEN_peak36714	TH (-15084)
chr11	2232236	2232950	VFGp3.OPEN_peak36719	TH (-39558)
chr11	2751545	2752018	VFGp3.OPEN_peak36764	CDKN1C (+155329)
chr11	3042181	3042813	VFGp3.OPEN_peak36798	NAP1L4 (-28890)
chr11	3098314	3099097	VFGp3.OPEN_peak36805	CARS (-20039)
chr11	3888499	3889527	VFGp3.OPEN_peak36899	STIM1 (+12081)
chr11	6069383	6069902	VFGp3.OPEN_peak37105	OR56A1 (-20672)
chr11	6386891	6387336	VFGp3.OPEN_peak37160	SMPD1 (-24547)
chr11	6455178	6455750	VFGp3.OPEN_peak37177	HPX (+6830)
chr11	6479412	6480163	VFGp3.OPEN_peak37182	TRIM3 (+15901)
chr11	6659189	6659558	VFGp3.OPEN_peak37212	DCHS1 (+17711)
chr11	6727199	6727647	VFGp3.OPEN_peak37227	MRPL17 (-22791)
chr11	7715854	7716438	VFGp3.OPEN_peak37327	CYB5R2 (-20707)
chr11	7946070	7946574	VFGp3.OPEN_peak37354	OR10A6 (+3887)
chr11	8227563	8228208	VFGp3.OPEN_peak37385	RIC3 (-37350)
chr11	8606020	8606635	VFGp3.OPEN_peak37419	TRIM66 (+87085)
chr11	8816145	8816828	VFGp3.OPEN_peak37460	RPL27A (+112529)
chr11	8860986	8862416	VFGp3.OPEN_peak37473	ST5 (+70797)
chr11	9528158	9529051	VFGp3.OPEN_peak37545	ZNF143 (+46093)
chr11	9590835	9591207	VFGp3.OPEN_peak37558	WEE1 (-4207)
chr11	10427538	10428066	VFGp3.OPEN_peak37637	AMPD3 (-44426)
chr11	11237522	11237874	VFGp3.OPEN_peak37708	CSNK2A3 (+137206)
chr11	12113509	12114668	VFGp3.OPEN_peak37817	MICAL2 (-18049)
chr11	12240380	12240984	VFGp3.OPEN_peak37838	MICALCL (-67765)
chr11	12275278	12275821	VFGp3.OPEN_peak37845	MICALCL (-32897)
chr11	12481944	12482568	VFGp3.OPEN_peak37867	PARVA (+83524)
chr11	12494327	12495424	VFGp3.OPEN_peak37868	PARVA (+96144)
chr11	12714151	12714539	VFGp3.OPEN_peak37890	TEAD1 (-52243)
chr11	12745069	12745772	VFGp3.OPEN_peak37893	TEAD1 (-21167)
chr11	12824040	12824659	VFGp3.OPEN_peak37908	TEAD1 (+57762)
chr11	12876269	12876968	VFGp3.OPEN_peak37917	TEAD1 (+110031)
chr11	13064370	13064986	VFGp3.OPEN_peak37941	NONE
chr11	13126132	13127176	VFGp3.OPEN_peak37947	ARNTL (-172691)
chr11	13136176	13136780	VFGp3.OPEN_peak37949	ARNTL (-162867)
chr11	13156857	13157376	VFGp3.OPEN_peak37952	ARNTL (-142228)
chr11	14465063	14465663	VFGp3.OPEN_peak38092	COPB1 (+56035)
chr11	14604847	14605627	VFGp3.OPEN_peak38106	PSMA1 (+59926)
chr11	15725607	15726501	VFGp3.OPEN_peak38223	NONE
chr11	16833743	16834418	VFGp3.OPEN_peak38329	C11orf58 (+74133)
chr11	16881115	16881687	VFGp3.OPEN_peak38337	C11orf58 (+121453)
chr11	17426965	17427679	VFGp3.OPEN_peak38407	KCNJ11 (-17116)
chr11	17773083	17774182	VFGp3.OPEN_peak38456	KCNC1 (+17274)
chr11	17791423	17792110	VFGp3.OPEN_peak38460	KCNC1 (+35408)
chr11	18823998	18824844	VFGp3.OPEN_peak38569	PTPN5 (-11032)
chr11	18857849	18858458	VFGp3.OPEN_peak38571	PTPN5 (-44765)
chr11	19092753	19093280	VFGp3.OPEN_peak38590	MRGPRX2 (-10789)
chr11	19433444	19434314	VFGp3.OPEN_peak38631	E2F8 (-170712)
chr11	19885754	19886619	VFGp3.OPEN_peak38699	NAV2 (+151044)
chr11	20024132	20025227	VFGp3.OPEN_peak38722	DBX1 (+157190)
chr11	20132290	20132761	VFGp3.OPEN_peak38741	DBX1 (+49344)
chr11	20376822	20377444	VFGp3.OPEN_peak38766	HTATIP2 (-8156)
chr11	23694939	23695297	VFGp3.OPEN_peak39042	NONE
chr11	23808139	23809037	VFGp3.OPEN_peak39054	NONE
chr11	24248141	24248731	VFGp3.OPEN_peak39077	NONE
chr11	27395478	27396432	VFGp3.OPEN_peak39293	LGR4 (+98338)
chr11	27417071	27418016	VFGp3.OPEN_peak39296	LGR4 (+76749)
chr11	27477519	27478115	VFGp3.OPEN_peak39304	LGR4 (+16476)
chr11	32124563	32125538	VFGp3.OPEN_peak39725	RCN1 (+12601)
chr11	32852491	32853186	VFGp3.OPEN_peak39800	PRRG4 (+1350)
chr11	33287971	33288320	VFGp3.OPEN_peak39843	HIPK3 (+9013)
chr11	33755927	33756256	VFGp3.OPEN_peak39890	CD59 (+1893)
chr11	34305717	34306961	VFGp3.OPEN_peak39951	ABTB2 (+73216)
chr11	34621856	34623087	VFGp3.OPEN_peak39987	EHF (-31539)
chr11	34805235	34806386	VFGp3.OPEN_peak40011	APIP (+132235)
chr11	34951270	34951973	VFGp3.OPEN_peak40032	PDHX (+13503)
chr11	35066614	35067489	VFGp3.OPEN_peak40039	CD44 (-93676)
chr11	35413713	35414334	VFGp3.OPEN_peak40083	SLC1A2 (+26772)
chr11	35641819	35642192	VFGp3.OPEN_peak40110	FJX1 (+2271)
chr11	36300063	36300880	VFGp3.OPEN_peak40199	COMMD9 (+10507)
chr11	36921213	36922381	VFGp3.OPEN_peak40276	NONE
chr11	38318902	38319852	VFGp3.OPEN_peak40367	NONE
chr11	40011702	40012740	VFGp3.OPEN_peak40433	NONE
chr11	40058336	40058982	VFGp3.OPEN_peak40439	NONE
chr11	43525948	43526459	VFGp3.OPEN_peak40660	TTC17 (+145713)
chr11	44131639	44132132	VFGp3.OPEN_peak40723	EXT2 (+14139)
chr11	44732643	44733204	VFGp3.OPEN_peak40807	TSPAN18 (-53052)
chr11	44845536	44846691	VFGp3.OPEN_peak40830	TSPAN18 (+60138)
chr11	44905565	44906182	VFGp3.OPEN_peak40846	TP53I11 (+65837)
chr11	45000322	45000904	VFGp3.OPEN_peak40868	TP53I11 (-28902)
chr11	45510849	45511603	VFGp3.OPEN_peak40930	CHST1 (+175946)
chr11	45864658	45865226	VFGp3.OPEN_peak40981	CRY2 (-4015)
chr11	45986418	45987098	VFGp3.OPEN_peak40997	GYLTL1B (+43562)
chr11	46134561	46134882	VFGp3.OPEN_peak41009	PHF21A (+7839)
chr11	46275410	46276107	VFGp3.OPEN_peak41024	CREB3L1 (-23453)
chr11	46306853	46307543	VFGp3.OPEN_peak41030	CREB3L1 (+7986)
chr11	46384318	46385347	VFGp3.OPEN_peak41045	DGKZ (+1688)
chr11	46550631	46551219	VFGp3.OPEN_peak41069	AMBRA1 (+61989)
chr11	46847827	46848832	VFGp3.OPEN_peak41094	CKAP5 (+19450)
chr11	47026244	47026628	VFGp3.OPEN_peak41115	C11orf49 (+68107)
chr11	47140328	47140865	VFGp3.OPEN_peak41128	ARFGAP2 (+58036)
chr11	47210836	47211255	VFGp3.OPEN_peak41142	PACSIN3 (-3614)
chr11	47370440	47371026	VFGp3.OPEN_peak41159	MYBPC3 (+3520)
chr11	47475658	47476154	VFGp3.OPEN_peak41176	RAPSN (-5176)
chr11	47745394	47745983	VFGp3.OPEN_peak41208	AGBL2 (-8777)
chr11	47945656	47946295	VFGp3.OPEN_peak41223	PTPRJ (-56137)
chr11	56934494	56935363	VFGp3.OPEN_peak41377	LRRC55 (-14292)
chr11	57056319	57057178	VFGp3.OPEN_peak41397	TNKS1BP1 (+32922)
chr11	57060306	57060914	VFGp3.OPEN_peak41398	TNKS1BP1 (+29061)
chr11	57127105	57128431	VFGp3.OPEN_peak41411	PRG3 (+20855)
chr11	57220989	57221615	VFGp3.OPEN_peak41424	RTN4RL2 (-6720)
chr11	57545895	57546476	VFGp3.OPEN_peak41492	CTNND1 (+16917)
chr11	57710430	57711153	VFGp3.OPEN_peak41513	OR9Q1 (-80561)
chr11	57826317	57827040	VFGp3.OPEN_peak41523	OR6Q1 (+28277)
chr11	58529833	58530508	VFGp3.OPEN_peak41565	GLYAT (-30737)
chr11	58766279	58767149	VFGp3.OPEN_peak41587	GLYATL1 (+55992)
chr11	58953485	58954099	VFGp3.OPEN_peak41606	DTX4 (+13827)
chr11	59500034	59500670	VFGp3.OPEN_peak41666	OR10V1 (-19015)
chr11	60425390	60426311	VFGp3.OPEN_peak41751	MS4A8 (-41196)
chr11	60468465	60469170	VFGp3.OPEN_peak41754	MS4A8 (+1771)
chr11	60917286	60917943	VFGp3.OPEN_peak41810	VPS37C (+11474)
chr11	60954868	60955381	VFGp3.OPEN_peak41818	PGA3 (-15727)
chr11	61034119	61035410	VFGp3.OPEN_peak41827	PGA5 (+26251)
chr11	61066336	61066708	VFGp3.OPEN_peak41831	VWCE (-3626)
chr11	61153059	61153580	VFGp3.OPEN_peak41837	TMEM216 (-5839)
chr11	61213485	61214167	VFGp3.OPEN_peak41844	SDHAF2 (+16281)
chr11	61256016	61256854	VFGp3.OPEN_peak41849	PPP1R32 (+7843)
chr11	61345158	61345524	VFGp3.OPEN_peak41865	SYT7 (+2957)
chr11	61394061	61394675	VFGp3.OPEN_peak41878	SYT7 (-46070)
chr11	61449566	61450086	VFGp3.OPEN_peak41891	DAGLA (+1921)
chr11	61462444	61462847	VFGp3.OPEN_peak41893	DAGLA (+14741)
chr11	61536674	61537629	VFGp3.OPEN_peak41908	MYRF (+17031)
chr11	61555571	61555934	VFGp3.OPEN_peak41912	TMEM258 (+4329)
chr11	61637197	61637547	VFGp3.OPEN_peak41920	FADS3 (+21634)
chr11	61690712	61691597	VFGp3.OPEN_peak41930	RAB3IL1 (-6158)
chr11	61714906	61715611	VFGp3.OPEN_peak41934	BEST1 (-2583)
chr11	62062826	62063501	VFGp3.OPEN_peak41972	SCGB1D4 (+3372)
chr11	62138065	62139279	VFGp3.OPEN_peak41983	ASRGL1 (+33752)
chr11	62148246	62149003	VFGp3.OPEN_peak41985	SCGB1A1 (-37882)
chr11	62248031	62248569	VFGp3.OPEN_peak42002	SCGB1A1 (+61793)
chr11	62267601	62268105	VFGp3.OPEN_peak42005	AHNAK (+46454)
chr11	62319161	62319629	VFGp3.OPEN_peak42015	AHNAK (-5088)
chr11	62366610	62367027	VFGp3.OPEN_peak42025	MTA2 (+2493)
chr11	62448290	62448733	VFGp3.OPEN_peak42038	UBXN1 (-1985)
chr11	62489440	62489823	VFGp3.OPEN_peak42047	HNRNPUL2 (+5189)
chr11	62779836	62780345	VFGp3.OPEN_peak42092	SLC22A8 (+3220)
chr11	62784968	62785448	VFGp3.OPEN_peak42095	SLC22A8 (-1897)
chr11	63298939	63299240	VFGp3.OPEN_peak42139	RARRES3 (-5203)
chr11	63342380	63342957	VFGp3.OPEN_peak42145	HRASLS2 (-11814)
chr11	63639371	63640163	VFGp3.OPEN_peak42182	MARK2 (+33367)
chr11	63712947	63713814	VFGp3.OPEN_peak42199	NAA40 (+6913)
chr11	63774624	63775867	VFGp3.OPEN_peak42209	OTUB1 (+21361)
chr11	63809561	63810120	VFGp3.OPEN_peak42214	OTUB1 (+55956)
chr11	64173675	64174426	VFGp3.OPEN_peak42266	RPS6KA4 (+47408)
chr11	64637329	64638660	VFGp3.OPEN_peak42328	EHD1 (+8196)
chr11	65042336	65043305	VFGp3.OPEN_peak42384	POLA2 (+13588)
chr11	65072987	65073893	VFGp3.OPEN_peak42389	CDC42EP2 (-11251)
chr11	65133729	65134567	VFGp3.OPEN_peak42396	TIGD3 (+11910)
chr11	65138461	65139200	VFGp3.OPEN_peak42397	SLC25A45 (+11311)
chr11	65148244	65148594	VFGp3.OPEN_peak42398	SLC25A45 (+1723)
chr11	65236333	65236802	VFGp3.OPEN_peak42416	SCYL1 (-55980)
chr11	65254924	65255837	VFGp3.OPEN_peak42420	SCYL1 (-37167)
chr11	65278058	65278591	VFGp3.OPEN_peak42426	SCYL1 (-14223)
chr11	65319052	65319888	VFGp3.OPEN_peak42434	LTBP3 (+6229)
chr11	65564336	65565189	VFGp3.OPEN_peak42474	OVOL1 (+10270)
chr11	65756274	65757133	VFGp3.OPEN_peak42507	BANF1 (-12846)
chr11	65989600	65990553	VFGp3.OPEN_peak42537	KLC2 (-34688)
chr11	66462162	66462729	VFGp3.OPEN_peak42594	RBM4B (-17227)
chr11	66724228	66724688	VFGp3.OPEN_peak42623	PC (+1389)
chr11	66764243	66764916	VFGp3.OPEN_peak42631	SYT12 (-9669)
chr11	66827608	66828116	VFGp3.OPEN_peak42641	RHOD (+3573)
chr11	67008529	67008930	VFGp3.OPEN_peak42654	ADRBK1 (-25151)
chr11	67156934	67157234	VFGp3.OPEN_peak42676	RAD9A (-2339)
chr11	67177337	67178066	VFGp3.OPEN_peak42680	CARNS1 (-5855)
chr11	67426695	67427223	VFGp3.OPEN_peak42714	ACY3 (-8829)
chr11	67495428	67496274	VFGp3.OPEN_peak42719	ALDH3B2 (-53749)
chr11	67788667	67789294	VFGp3.OPEN_peak42770	NDUFS8 (-9113)
chr11	67866972	67867447	VFGp3.OPEN_peak42778	CHKA (+21461)
chr11	67873592	67874525	VFGp3.OPEN_peak42779	CHKA (+14612)
chr11	67914352	67915020	VFGp3.OPEN_peak42784	CHKA (-26015)
chr11	68064961	68066420	VFGp3.OPEN_peak42797	LRP5 (-14386)
chr11	68095830	68096467	VFGp3.OPEN_peak42801	LRP5 (+16072)
chr11	68141324	68141972	VFGp3.OPEN_peak42806	LRP5 (+61571)
chr11	68606508	68607369	VFGp3.OPEN_peak42849	CPT1A (+2445)
chr11	68811536	68812060	VFGp3.OPEN_peak42876	TPCN2 (-4567)
chr11	69045463	69045919	VFGp3.OPEN_peak42901	NONE
chr11	69242103	69242909	VFGp3.OPEN_peak42912	NONE
chr11	69251527	69252416	VFGp3.OPEN_peak42914	NONE
chr11	69311724	69312474	VFGp3.OPEN_peak42923	CCND1 (-143756)
chr11	69453699	69454261	VFGp3.OPEN_peak42935	CCND1 (-1875)
chr11	69476830	69477090	VFGp3.OPEN_peak42939	ORAOV1 (+13155)
chr11	69484856	69485329	VFGp3.OPEN_peak42940	ORAOV1 (+5022)
chr11	69623316	69624031	VFGp3.OPEN_peak42955	FGF3 (+10118)
chr11	69642997	69644044	VFGp3.OPEN_peak42957	FGF3 (-9729)
chr11	69785550	69786284	VFGp3.OPEN_peak42966	ANO1 (-138491)
chr11	69812275	69812849	VFGp3.OPEN_peak42971	ANO1 (-111846)
chr11	69816250	69817067	VFGp3.OPEN_peak42972	ANO1 (-107749)
chr11	69880669	69881463	VFGp3.OPEN_peak42979	ANO1 (-43342)
chr11	69957497	69958581	VFGp3.OPEN_peak42988	ANO1 (+33631)
chr11	69986662	69988228	VFGp3.OPEN_peak42993	FADD (-61824)
chr11	70349864	70350627	VFGp3.OPEN_peak43043	CTTN (+105599)
chr11	70368770	70369479	VFGp3.OPEN_peak43044	CTTN (+124478)
chr11	70473257	70473732	VFGp3.OPEN_peak43052	NONE
chr11	70496252	70496888	VFGp3.OPEN_peak43055	NONE
chr11	70588523	70589468	VFGp3.OPEN_peak43064	NONE
chr11	70863425	70864511	VFGp3.OPEN_peak43079	SHANK2 (-5596)
chr11	70917053	70917631	VFGp3.OPEN_peak43089	SHANK2 (-58970)
chr11	71245753	71246695	VFGp3.OPEN_peak43118	KRTAP5-8 (-2847)
chr11	71299105	71300904	VFGp3.OPEN_peak43128	KRTAP5-11 (-6084)
chr11	72109003	72110084	VFGp3.OPEN_peak43227	CLPB (+36148)
chr11	72122641	72123440	VFGp3.OPEN_peak43228	CLPB (+22651)
chr11	72125082	72125735	VFGp3.OPEN_peak43229	CLPB (+20283)
chr11	72336642	72337363	VFGp3.OPEN_peak43256	PDE2A (+48494)
chr11	72363819	72364736	VFGp3.OPEN_peak43260	PDE2A (+21219)
chr11	72487884	72488243	VFGp3.OPEN_peak43281	STARD10 (+16662)
chr11	72489783	72490494	VFGp3.OPEN_peak43282	STARD10 (+14587)
chr11	72497293	72497864	VFGp3.OPEN_peak43284	STARD10 (+7147)
chr11	72498129	72498921	VFGp3.OPEN_peak43285	STARD10 (+6201)
chr11	72696489	72697131	VFGp3.OPEN_peak43303	FCHSD2 (+156496)
chr11	72909602	72910181	VFGp3.OPEN_peak43319	P2RY2 (-19452)
chr11	72938752	72939416	VFGp3.OPEN_peak43328	P2RY2 (+9740)
chr11	72999778	73001002	VFGp3.OPEN_peak43337	P2RY6 (+17143)
chr11	73034387	73035195	VFGp3.OPEN_peak43343	ARHGEF17 (+15457)
chr11	73041668	73042885	VFGp3.OPEN_peak43344	ARHGEF17 (+22943)
chr11	73046502	73046914	VFGp3.OPEN_peak43345	ARHGEF17 (+27374)
chr11	73114982	73115472	VFGp3.OPEN_peak43356	RELT (+27918)
chr11	73363054	73363792	VFGp3.OPEN_peak43384	PLEKHB1 (+6200)
chr11	74450699	74451213	VFGp3.OPEN_peak43469	CHRDL2 (-8736)
chr11	74560486	74561565	VFGp3.OPEN_peak43479	XRRA1 (+99206)
chr11	74901781	74902796	VFGp3.OPEN_peak43516	SLCO2B1 (+40257)
chr11	74944523	74945227	VFGp3.OPEN_peak43520	TPBGL (-7075)
chr11	75034651	75035121	VFGp3.OPEN_peak43531	ARRB1 (+27863)
chr11	75039788	75040311	VFGp3.OPEN_peak43532	ARRB1 (+22699)
chr11	75053812	75055229	VFGp3.OPEN_peak43536	ARRB1 (+8228)
chr11	75156263	75156868	VFGp3.OPEN_peak43557	KLHL35 (-14892)
chr11	75243185	75243722	VFGp3.OPEN_peak43573	GDPD5 (-6506)
chr11	75258436	75259289	VFGp3.OPEN_peak43576	SERPINH1 (-14552)
chr11	75470706	75471327	VFGp3.OPEN_peak43610	DGAT2 (-8760)
chr11	76351468	76352038	VFGp3.OPEN_peak43682	LRRC32 (+29291)
chr11	76758599	76759034	VFGp3.OPEN_peak43739	B3GNT6 (+13432)
chr11	76902454	76903589	VFGp3.OPEN_peak43759	MYO7A (+63712)
chr11	77801377	77802645	VFGp3.OPEN_peak43825	NDUFC2 (-10746)
chr11	77939470	77939934	VFGp3.OPEN_peak43838	USP35 (+39749)
chr11	78756121	78757386	VFGp3.OPEN_peak43922	NONE
chr11	78885222	78886050	VFGp3.OPEN_peak43950	NONE
chr11	79675217	79675684	VFGp3.OPEN_peak44043	NONE
chr11	80750486	80751570	VFGp3.OPEN_peak44134	NONE
chr11	82803724	82804437	VFGp3.OPEN_peak44305	RAB30 (-21173)
chr11	83422013	83422613	VFGp3.OPEN_peak44376	NONE
chr11	83632637	83633179	VFGp3.OPEN_peak44390	NONE
chr11	84893589	84894355	VFGp3.OPEN_peak44493	NONE
chr11	85106359	85107181	VFGp3.OPEN_peak44509	NONE
chr11	85641942	85642508	VFGp3.OPEN_peak44564	PICALM (+137746)
chr11	85752972	85753340	VFGp3.OPEN_peak44572	PICALM (+26815)
chr11	86235068	86235704	VFGp3.OPEN_peak44627	ME3 (+148292)
chr11	86321488	86322158	VFGp3.OPEN_peak44642	ME3 (+61855)
chr11	86522662	86523647	VFGp3.OPEN_peak44679	PRSS23 (+11873)
chr11	86651104	86651914	VFGp3.OPEN_peak44698	FZD4 (+14924)
chr11	89051578	89052513	VFGp3.OPEN_peak44882	TYR (+141426)
chr11	91605147	91605818	VFGp3.OPEN_peak45078	NONE
chr11	92090374	92090905	VFGp3.OPEN_peak45134	FAT3 (+5378)
chr11	92680808	92681865	VFGp3.OPEN_peak45204	MTNR1B (-21549)
chr11	93177523	93178419	VFGp3.OPEN_peak45249	SMCO4 (+98703)
chr11	93220188	93220708	VFGp3.OPEN_peak45251	SMCO4 (+56226)
chr11	93226307	93227000	VFGp3.OPEN_peak45254	SMCO4 (+50020)
chr11	93477918	93478757	VFGp3.OPEN_peak45282	TAF1D (-3227)
chr11	93506044	93506802	VFGp3.OPEN_peak45285	MED17 (-10970)
chr11	93872607	93873023	VFGp3.OPEN_peak45321	PANX1 (+10721)
chr11	94296133	94296645	VFGp3.OPEN_peak45367	PIWIL4 (-4085)
chr11	94335818	94336706	VFGp3.OPEN_peak45373	PIWIL4 (+35788)
chr11	94565783	94566360	VFGp3.OPEN_peak45417	AMOTL1 (+64535)
chr11	94801760	94802067	VFGp3.OPEN_peak45437	ENDOD1 (-21060)
chr11	95745223	95745706	VFGp3.OPEN_peak45541	MTMR2 (-88006)
chr11	95783310	95784288	VFGp3.OPEN_peak45550	MTMR2 (-126340)
chr11	95831760	95832487	VFGp3.OPEN_peak45559	MTMR2 (-174665)
chr11	97986435	97986996	VFGp3.OPEN_peak45732	NONE
chr11	102027948	102028291	VFGp3.OPEN_peak46046	YAP1 (+46928)
chr11	102255104	102256437	VFGp3.OPEN_peak46077	BIRC2 (+37805)
chr11	102473764	102474378	VFGp3.OPEN_peak46109	MMP20 (+21992)
chr11	106047570	106048639	VFGp3.OPEN_peak46414	AASDHPPT (+99889)
chr11	106079231	106080150	VFGp3.OPEN_peak46416	AASDHPPT (+131475)
chr11	107705701	107706266	VFGp3.OPEN_peak46567	SLC35F2 (+23930)
chr11	108628161	108628985	VFGp3.OPEN_peak46652	DDX10 (+92821)
chr11	109512151	109512614	VFGp3.OPEN_peak46720	NONE
chr11	110001369	110001813	VFGp3.OPEN_peak46764	ZC3H12C (+37504)
chr11	110247342	110248127	VFGp3.OPEN_peak46793	FDX1 (-52872)
chr11	111221927	111222657	VFGp3.OPEN_peak46889	POU2AF1 (+28125)
chr11	111265694	111266283	VFGp3.OPEN_peak46895	POU2AF1 (-15572)
chr11	111442455	111443195	VFGp3.OPEN_peak46915	SIK2 (-30290)
chr11	111596984	111597609	VFGp3.OPEN_peak46936	PPP2R1B (+39809)
chr11	111608854	111609553	VFGp3.OPEN_peak46937	PPP2R1B (+27902)
chr11	111802550	111802906	VFGp3.OPEN_peak46962	DIXDC1 (-5199)
chr11	111853382	111854336	VFGp3.OPEN_peak46970	DLAT (-41679)
chr11	112623100	112624099	VFGp3.OPEN_peak47044	NONE
chr11	112667687	112668307	VFGp3.OPEN_peak47051	NCAM1 (-164161)
chr11	112965879	112966434	VFGp3.OPEN_peak47084	NCAM1 (+133999)
chr11	113113417	113114185	VFGp3.OPEN_peak47100	TTC12 (-71450)
chr11	113376218	113377162	VFGp3.OPEN_peak47138	DRD2 (-30579)
chr11	113540951	113542039	VFGp3.OPEN_peak47161	TMPRSS5 (+35600)
chr11	113584604	113585459	VFGp3.OPEN_peak47166	TMPRSS5 (-7937)
chr11	114080670	114081236	VFGp3.OPEN_peak47231	NNMT (-47600)
chr11	114128307	114128942	VFGp3.OPEN_peak47239	NNMT (+72)
chr11	115588772	115589464	VFGp3.OPEN_peak47415	NONE
chr11	115673877	115674567	VFGp3.OPEN_peak47423	NONE
chr11	115837607	115838499	VFGp3.OPEN_peak47443	NONE
chr11	116033401	116033963	VFGp3.OPEN_peak47471	NONE
chr11	116209886	116210461	VFGp3.OPEN_peak47492	NONE
chr11	116601815	116602406	VFGp3.OPEN_peak47545	BUD13 (+41593)
chr11	116613559	116614055	VFGp3.OPEN_peak47550	BUD13 (+29897)
chr11	116696948	116697963	VFGp3.OPEN_peak47558	APOC3 (-3152)
chr11	116703005	116703297	VFGp3.OPEN_peak47562	APOC3 (+2543)
chr11	117170012	117171544	VFGp3.OPEN_peak47623	BACE1 (+16194)
chr11	117300509	117301106	VFGp3.OPEN_peak47633	CEP164 (+102237)
chr11	117327952	117328492	VFGp3.OPEN_peak47635	CEP164 (+129651)
chr11	117535660	117536183	VFGp3.OPEN_peak47656	DSCAML1 (+132054)
chr11	117573760	117574393	VFGp3.OPEN_peak47664	DSCAML1 (+93899)
chr11	117614084	117614863	VFGp3.OPEN_peak47672	DSCAML1 (+53502)
chr11	117619239	117620355	VFGp3.OPEN_peak47673	DSCAML1 (+48179)
chr11	117703970	117704691	VFGp3.OPEN_peak47688	FXYD2 (-8872)
chr11	118065748	118066374	VFGp3.OPEN_peak47732	SCN2B (-18673)
chr11	118486001	118486388	VFGp3.OPEN_peak47780	PHLDB1 (+9040)
chr11	118529959	118530891	VFGp3.OPEN_peak47787	TREH (+19956)
chr11	118740355	118741746	VFGp3.OPEN_peak47806	CXCR5 (-13424)
chr11	119223599	119224092	VFGp3.OPEN_peak47875	C1QTNF5 (-6463)
chr11	119262014	119262472	VFGp3.OPEN_peak47887	USP2 (-9807)
chr11	119345255	119345947	VFGp3.OPEN_peak47894	THY1 (-50763)
chr11	119351877	119352757	VFGp3.OPEN_peak47895	THY1 (-57479)
chr11	119554993	119555653	VFGp3.OPEN_peak47926	PVRL1 (+44471)
chr11	119702912	119703626	VFGp3.OPEN_peak47954	PVRL1 (-103475)
chr11	119750672	119751492	VFGp3.OPEN_peak47963	PVRL1 (-151288)
chr11	119777752	119778818	VFGp3.OPEN_peak47969	PVRL1 (-178491)
chr11	119862393	119862986	VFGp3.OPEN_peak47975	TRIM29 (+146471)
chr11	120055733	120056607	VFGp3.OPEN_peak48007	OAF (-25305)
chr11	120387268	120388821	VFGp3.OPEN_peak48042	GRIK4 (+5577)
chr11	121525319	121527335	VFGp3.OPEN_peak48185	NONE
chr11	121559634	121560502	VFGp3.OPEN_peak48188	NONE
chr11	122100058	122101162	VFGp3.OPEN_peak48228	BLID (-113687)
chr11	122512953	122513738	VFGp3.OPEN_peak48261	UBASH3B (-13037)
chr11	122545872	122546616	VFGp3.OPEN_peak48266	UBASH3B (+19861)
chr11	122602975	122603950	VFGp3.OPEN_peak48276	UBASH3B (+77080)
chr11	123015891	123016817	VFGp3.OPEN_peak48332	CLMP (+49635)
chr11	123201930	123202403	VFGp3.OPEN_peak48367	CLMP (-136178)
chr11	123458778	123459583	VFGp3.OPEN_peak48413	GRAMD1B (+62651)
chr11	124514226	124514822	VFGp3.OPEN_peak48492	TBRG1 (+21748)
chr11	124751937	124752932	VFGp3.OPEN_peak48524	ROBO4 (+15742)
chr11	125061912	125062521	VFGp3.OPEN_peak48556	PKNOX2 (+27615)
chr11	125327736	125328300	VFGp3.OPEN_peak48600	FEZ1 (+38188)
chr11	125958855	125959326	VFGp3.OPEN_peak48649	CDON (-25904)
chr11	125985654	125986325	VFGp3.OPEN_peak48655	CDON (-52803)
chr11	126975372	126976921	VFGp3.OPEN_peak48777	KIRREL3 (-105492)
chr11	127232515	127233915	VFGp3.OPEN_peak48809	NONE
chr11	127324749	127325334	VFGp3.OPEN_peak48815	NONE
chr11	128206042	128206596	VFGp3.OPEN_peak48895	NONE
chr11	128294202	128295233	VFGp3.OPEN_peak48906	ETS1 (+162735)
chr11	128435755	128436113	VFGp3.OPEN_peak48926	ETS1 (+21519)
chr11	128721994	128722582	VFGp3.OPEN_peak48980	KCNJ1 (-9859)
chr11	129194452	129194973	VFGp3.OPEN_peak49044	BARX2 (-51122)
chr11	129297078	129297898	VFGp3.OPEN_peak49056	BARX2 (+51653)
chr11	129731453	129732578	VFGp3.OPEN_peak49090	NFRKB (+30888)
chr11	129736112	129736584	VFGp3.OPEN_peak49091	NFRKB (+26556)
chr11	129843666	129844095	VFGp3.OPEN_peak49100	PRDM10 (+28849)
chr11	129958690	129959559	VFGp3.OPEN_peak49115	APLP2 (+19324)
chr11	130014596	130015764	VFGp3.OPEN_peak49124	ST14 (-14277)
chr11	130051109	130052114	VFGp3.OPEN_peak49132	ST14 (+22155)
chr11	130356285	130358102	VFGp3.OPEN_peak49160	ADAMTS15 (+38325)
chr11	130547297	130547990	VFGp3.OPEN_peak49182	C11orf44 (+4793)
chr11	131538758	131539328	VFGp3.OPEN_peak49308	NONE
chr11	134077367	134078191	VFGp3.OPEN_peak49597	NCAPD3 (+16106)
chr11	134114397	134115162	VFGp3.OPEN_peak49601	THYN1 (+8458)
chr11	134263461	134264301	VFGp3.OPEN_peak49616	B3GAT1 (-1634)
chr11	134612602	134613716	VFGp3.OPEN_peak49662	NONE
chr12	253037	253657	VFGp3.OPEN_peak49734	SLC6A12 (+70342)
chr12	308475	308913	VFGp3.OPEN_peak49743	SLC6A12 (+14995)
chr12	319356	320532	VFGp3.OPEN_peak49746	SLC6A12 (+3745)
chr12	606637	607190	VFGp3.OPEN_peak49769	B4GALNT3 (+37384)
chr12	694637	695101	VFGp3.OPEN_peak49784	NINJ2 (+78076)
chr12	741210	741930	VFGp3.OPEN_peak49793	NINJ2 (+31375)
chr12	1940020	1940900	VFGp3.OPEN_peak49884	LRTM2 (+11027)
chr12	2959016	2959393	VFGp3.OPEN_peak49983	NRIP2 (-15015)
chr12	3350803	3351188	VFGp3.OPEN_peak50047	TSPAN9 (+164453)
chr12	4108482	4109099	VFGp3.OPEN_peak50109	PARP11 (-126251)
chr12	6198142	6198673	VFGp3.OPEN_peak50311	VWF (+35433)
chr12	6267183	6268264	VFGp3.OPEN_peak50318	VWF (-33883)
chr12	6288511	6288990	VFGp3.OPEN_peak50320	CD9 (-20130)
chr12	6404001	6404773	VFGp3.OPEN_peak50342	PLEKHG6 (-15712)
chr12	6722111	6723715	VFGp3.OPEN_peak50391	CHD4 (-6362)
chr12	6844733	6845328	VFGp3.OPEN_peak50406	COPS7A (+12124)
chr12	6944852	6945379	VFGp3.OPEN_peak50425	GNB3 (-4259)
chr12	6989578	6990161	VFGp3.OPEN_peak50436	SPSB2 (-7370)
chr12	7074233	7074568	VFGp3.OPEN_peak50454	PHB2 (+5587)
chr12	7090009	7091142	VFGp3.OPEN_peak50456	C1S (-5775)
chr12	7315065	7315881	VFGp3.OPEN_peak50479	PEX5 (-26810)
chr12	8059583	8060249	VFGp3.OPEN_peak50541	SLC2A3 (+28955)
chr12	9274772	9275240	VFGp3.OPEN_peak50682	A2M (-6253)
chr12	9284672	9285175	VFGp3.OPEN_peak50684	A2M (-16171)
chr12	10548023	10548689	VFGp3.OPEN_peak50794	KLRK1 (-5739)
chr12	11044386	11045155	VFGp3.OPEN_peak50824	TAS2R13 (+17390)
chr12	11948506	11949188	VFGp3.OPEN_peak50898	ETV6 (+146059)
chr12	11965342	11966601	VFGp3.OPEN_peak50900	ETV6 (+163184)
chr12	12164096	12164765	VFGp3.OPEN_peak50932	BCL2L14 (-59442)
chr12	12466797	12467515	VFGp3.OPEN_peak50977	MANSC1 (+36319)
chr12	12537587	12538418	VFGp3.OPEN_peak50988	LOH12CR1 (+27948)
chr12	12808803	12809368	VFGp3.OPEN_peak51012	GPR19 (+28369)
chr12	14004769	14005231	VFGp3.OPEN_peak51183	GRIN2B (+128053)
chr12	14547352	14547956	VFGp3.OPEN_peak51235	ATF7IP (+29038)
chr12	14772708	14773416	VFGp3.OPEN_peak51255	PLBD1 (-51779)
chr12	15769325	15769869	VFGp3.OPEN_peak51359	EPS8 (+172913)
chr12	15782008	15782414	VFGp3.OPEN_peak51360	EPS8 (+160299)
chr12	16538847	16539388	VFGp3.OPEN_peak51442	MGST1 (+38406)
chr12	19219208	19219923	VFGp3.OPEN_peak51647	PLEKHA5 (-63136)
chr12	20124128	20125086	VFGp3.OPEN_peak51730	NONE
chr12	21116656	21117081	VFGp3.OPEN_peak51808	SLCO1B7 (-51761)
chr12	21503908	21504350	VFGp3.OPEN_peak51829	IAPP (-21689)
chr12	24222434	24223343	VFGp3.OPEN_peak52055	SOX5 (-120252)
chr12	24513680	24514380	VFGp3.OPEN_peak52081	NONE
chr12	24912917	24913966	VFGp3.OPEN_peak52114	BCAT1 (+142567)
chr12	25064186	25064759	VFGp3.OPEN_peak52132	BCAT1 (-8464)
chr12	25473163	25474046	VFGp3.OPEN_peak52173	KRAS (-69868)
chr12	25782205	25782698	VFGp3.OPEN_peak52206	IFLTD1 (-76235)
chr12	26338274	26338864	VFGp3.OPEN_peak52289	SSPN (-9860)
chr12	26421514	26422108	VFGp3.OPEN_peak52299	SSPN (+73382)
chr12	27551915	27552449	VFGp3.OPEN_peak52391	ARNTL2 (+66194)
chr12	27609415	27610201	VFGp3.OPEN_peak52397	SMCO2 (-9935)
chr12	29590303	29590872	VFGp3.OPEN_peak52539	ERGIC2 (-56502)
chr12	30756865	30758029	VFGp3.OPEN_peak52633	IPO8 (+91473)
chr12	30973522	30974276	VFGp3.OPEN_peak52648	CAPRIN2 (-66451)
chr12	31111989	31112866	VFGp3.OPEN_peak52670	TSPAN11 (+32536)
chr12	31382066	31382814	VFGp3.OPEN_peak52711	FAM60A (+96866)
chr12	31556062	31556688	VFGp3.OPEN_peak52740	FAM60A (-77069)
chr12	31803712	31805353	VFGp3.OPEN_peak52766	METTL20 (-8089)
chr12	31868053	31868789	VFGp3.OPEN_peak52773	METTL20 (+55799)
chr12	31925695	31926717	VFGp3.OPEN_peak52781	H3F3C (+18969)
chr12	32426733	32427041	VFGp3.OPEN_peak52843	BICD1 (+166724)
chr12	32462809	32463668	VFGp3.OPEN_peak52848	FGD4 (-191855)
chr12	32483857	32484448	VFGp3.OPEN_peak52851	FGD4 (-170941)
chr12	32662625	32663076	VFGp3.OPEN_peak52873	FGD4 (+7757)
chr12	32714806	32715745	VFGp3.OPEN_peak52883	FGD4 (+60182)
chr12	33673715	33674573	VFGp3.OPEN_peak52969	SYT10 (-81390)
chr12	38531965	38533028	VFGp3.OPEN_peak53004	ALG10B (-177883)
chr12	40745862	40746669	VFGp3.OPEN_peak53162	MUC19 (-40931)
chr12	41860623	41861107	VFGp3.OPEN_peak53240	NONE
chr12	46886277	46886693	VFGp3.OPEN_peak53658	SLC38A2 (-119835)
chr12	47740403	47740853	VFGp3.OPEN_peak53741	NONE
chr12	48294322	48294651	VFGp3.OPEN_peak53804	VDR (+4299)
chr12	49276870	49278141	VFGp3.OPEN_peak53900	RND1 (-17825)
chr12	49389060	49389695	VFGp3.OPEN_peak53922	DDN (+3714)
chr12	49626718	49627219	VFGp3.OPEN_peak53949	TUBA1C (-31721)
chr12	49725115	49726028	VFGp3.OPEN_peak53968	C1QL4 (+5399)
chr12	49907725	49908170	VFGp3.OPEN_peak53985	KCNH3 (-24992)
chr12	49947296	49947812	VFGp3.OPEN_peak53991	MCRS1 (+12668)
chr12	49974116	49974984	VFGp3.OPEN_peak53995	MCRS1 (-14328)
chr12	50067152	50067927	VFGp3.OPEN_peak54004	FMNL3 (+33657)
chr12	50183744	50184156	VFGp3.OPEN_peak54017	NCKAP5L (+38258)
chr12	50375022	50375464	VFGp3.OPEN_peak54043	AQP6 (+8623)
chr12	50468822	50469687	VFGp3.OPEN_peak54058	SMARCD1 (-9500)
chr12	50536635	50537338	VFGp3.OPEN_peak54070	CERS5 (+24218)
chr12	51764943	51765868	VFGp3.OPEN_peak54164	GALNT6 (+11941)
chr12	52249439	52250469	VFGp3.OPEN_peak54218	ANKRD33 (-31790)
chr12	52370365	52370977	VFGp3.OPEN_peak54248	ACVR1B (+25186)
chr12	52386861	52387393	VFGp3.OPEN_peak54250	GRASP (-13597)
chr12	52423329	52423856	VFGp3.OPEN_peak54259	NR4A1 (+6977)
chr12	52629791	52630205	VFGp3.OPEN_peak54305	KRT7 (+3100)
chr12	52766358	52766773	VFGp3.OPEN_peak54327	KRT85 (-5301)
chr12	53278061	53279115	VFGp3.OPEN_peak54380	KRT78 (-35810)
chr12	53289041	53290483	VFGp3.OPEN_peak54381	KRT8 (+30491)
chr12	53314583	53315405	VFGp3.OPEN_peak54390	KRT8 (+5259)
chr12	53374597	53375269	VFGp3.OPEN_peak54405	EIF4B (-25009)
chr12	53937275	53937711	VFGp3.OPEN_peak54496	NPFF (-36071)
chr12	54052568	54053343	VFGp3.OPEN_peak54501	ATP5G2 (+17153)
chr12	54219008	54219525	VFGp3.OPEN_peak54524	CALCOCO1 (-98043)
chr12	54529294	54529812	VFGp3.OPEN_peak54567	SMUG1 (+53225)
chr12	54608440	54609024	VFGp3.OPEN_peak54580	SMUG1 (-25954)
chr12	54687905	54688638	VFGp3.OPEN_peak54596	NFE2 (+1270)
chr12	55893452	55894244	VFGp3.OPEN_peak54716	OR6C68 (+7686)
chr12	56098655	56099102	VFGp3.OPEN_peak54732	ITGA7 (+2606)
chr12	56183010	56183524	VFGp3.OPEN_peak54751	SARNP (+28273)
chr12	56423381	56424045	VFGp3.OPEN_peak54781	RPS26 (-11924)
chr12	56475504	56476007	VFGp3.OPEN_peak54788	ERBB3 (+2111)
chr12	57145033	57145440	VFGp3.OPEN_peak54878	PRIM1 (+882)
chr12	57334829	57335872	VFGp3.OPEN_peak54893	SDR9C7 (-7162)
chr12	57341522	57342255	VFGp3.OPEN_peak54894	RDH16 (+10214)
chr12	57395090	57395808	VFGp3.OPEN_peak54900	ZBTB39 (+4781)
chr12	57463253	57463736	VFGp3.OPEN_peak54908	TMEM194A (+9057)
chr12	57885175	57885516	VFGp3.OPEN_peak54982	MARS (+3606)
chr12	58128835	58130391	VFGp3.OPEN_peak55015	AGAP2 (+2416)
chr12	59159568	59160445	VFGp3.OPEN_peak55114	LRIG3 (+154296)
chr12	59234477	59235532	VFGp3.OPEN_peak55122	LRIG3 (+79298)
chr12	63360264	63361315	VFGp3.OPEN_peak55483	PPM1H (-31973)
chr12	65050032	65050850	VFGp3.OPEN_peak55615	RASSF3 (+46148)
chr12	65220110	65220635	VFGp3.OPEN_peak55639	TBC1D30 (+2021)
chr12	66289445	66290571	VFGp3.OPEN_peak55735	HMGA2 (+72097)
chr12	66319889	66320849	VFGp3.OPEN_peak55739	HMGA2 (+102458)
chr12	66323854	66324264	VFGp3.OPEN_peak55740	HMGA2 (+106148)
chr12	66356516	66357527	VFGp3.OPEN_peak55745	HMGA2 (+139111)
chr12	66627843	66628189	VFGp3.OPEN_peak55768	IRAK3 (+45357)
chr12	69182706	69183403	VFGp3.OPEN_peak56021	MDM2 (-18901)
chr12	69223816	69224345	VFGp3.OPEN_peak56028	MDM2 (+22125)
chr12	69869034	69869660	VFGp3.OPEN_peak56106	FRS2 (+5218)
chr12	70058705	70059185	VFGp3.OPEN_peak56121	BEST3 (+34251)
chr12	70291452	70291988	VFGp3.OPEN_peak56143	MYRFL (-34596)
chr12	70318808	70319538	VFGp3.OPEN_peak56149	MYRFL (-7143)
chr12	71218316	71218870	VFGp3.OPEN_peak56226	PTPRR (+96030)
chr12	72825671	72826645	VFGp3.OPEN_peak56370	TRHDE (+159695)
chr12	74163020	74163575	VFGp3.OPEN_peak56456	NONE
chr12	76059904	76060478	VFGp3.OPEN_peak56585	KRR1 (-154790)
chr12	76678974	76679660	VFGp3.OPEN_peak56670	BBS10 (+62905)
chr12	77015312	77015830	VFGp3.OPEN_peak56704	OSBPL8 (-61982)
chr12	77619140	77619701	VFGp3.OPEN_peak56783	E2F7 (-160061)
chr12	79119931	79121069	VFGp3.OPEN_peak56901	SYT1 (-137949)
chr12	89141050	89141523	VFGp3.OPEN_peak57657	KITLG (-167049)
chr12	89326273	89326800	VFGp3.OPEN_peak57673	NONE
chr12	89720380	89720826	VFGp3.OPEN_peak57721	DUSP6 (+26445)
chr12	89772738	89773619	VFGp3.OPEN_peak57735	DUSP6 (-26131)
chr12	90026512	90026995	VFGp3.OPEN_peak57773	ATP2B1 (+75854)
chr12	91825896	91826412	VFGp3.OPEN_peak57923	NONE
chr12	92463861	92464611	VFGp3.OPEN_peak57978	BTG1 (+75437)
chr12	92537870	92538256	VFGp3.OPEN_peak57988	BTG1 (+1610)
chr12	93178898	93179295	VFGp3.OPEN_peak58060	PLEKHG7 (+48786)
chr12	93708263	93709274	VFGp3.OPEN_peak58127	NUDT4 (-62890)
chr12	93792933	93793271	VFGp3.OPEN_peak58137	NUDT4 (+21443)
chr12	94783333	94784199	VFGp3.OPEN_peak58244	CCDC41 (+69962)
chr12	94939829	94940384	VFGp3.OPEN_peak58258	CCDC41 (-86379)
chr12	95003717	95004190	VFGp3.OPEN_peak58266	TMCC3 (+40384)
chr12	96131558	96132485	VFGp3.OPEN_peak58368	NTN4 (+52514)
chr12	97553123	97553870	VFGp3.OPEN_peak58508	NONE
chr12	97962158	97962832	VFGp3.OPEN_peak58557	NONE
chr12	98894494	98895021	VFGp3.OPEN_peak58659	TMPO (-14650)
chr12	100948363	100948743	VFGp3.OPEN_peak58869	GAS2L3 (-38843)
chr12	102106826	102107432	VFGp3.OPEN_peak58982	CHPT1 (+15724)
chr12	103278939	103279700	VFGp3.OPEN_peak59090	PAH (+32061)
chr12	104246281	104246869	VFGp3.OPEN_peak59201	NT5DC3 (-11600)
chr12	105711630	105712591	VFGp3.OPEN_peak59346	APPL2 (-82250)
chr12	106254040	106255325	VFGp3.OPEN_peak59402	NONE
chr12	106416369	106417057	VFGp3.OPEN_peak59425	NUAK1 (+117098)
chr12	106514292	106515050	VFGp3.OPEN_peak59444	NUAK1 (+19140)
chr12	106667961	106669349	VFGp3.OPEN_peak59473	CKAP4 (-26889)
chr12	106676047	106676922	VFGp3.OPEN_peak59474	CKAP4 (-34719)
chr12	107285735	107286413	VFGp3.OPEN_peak59536	C12orf23 (-63426)
chr12	107485808	107486354	VFGp3.OPEN_peak59549	CRY1 (+1526)
chr12	108025392	108026024	VFGp3.OPEN_peak59612	PWP1 (-53801)
chr12	109128031	109128470	VFGp3.OPEN_peak59733	CORO1C (-2879)
chr12	109553332	109554254	VFGp3.OPEN_peak59767	ACACB (-607)
chr12	110044175	110044924	VFGp3.OPEN_peak59822	MMAB (-32871)
chr12	110086562	110087242	VFGp3.OPEN_peak59830	MMAB (-75223)
chr12	110144568	110145328	VFGp3.OPEN_peak59834	TRPV4 (+107748)
chr12	110382781	110383351	VFGp3.OPEN_peak59863	TCHP (+44743)
chr12	110480748	110481341	VFGp3.OPEN_peak59874	ANKRD13A (+43717)
chr12	110546739	110547743	VFGp3.OPEN_peak59885	IFT81 (-14941)
chr12	111028786	111029861	VFGp3.OPEN_peak59930	PPTC7 (-8199)
chr12	111142476	111142895	VFGp3.OPEN_peak59936	HVCN1 (-16172)
chr12	112012694	112013614	VFGp3.OPEN_peak60015	ATXN2 (+24326)
chr12	112073636	112074584	VFGp3.OPEN_peak60021	ATXN2 (-36630)
chr12	112225907	112226488	VFGp3.OPEN_peak60033	ALDH2 (+21472)
chr12	112395495	112396202	VFGp3.OPEN_peak60043	TMEM116 (+55066)
chr12	112635810	112636532	VFGp3.OPEN_peak60060	TRAFD1 (+72822)
chr12	113439993	113440355	VFGp3.OPEN_peak60120	OAS2 (+23974)
chr12	113855744	113856628	VFGp3.OPEN_peak60163	SDSL (-3856)
chr12	114158186	114159324	VFGp3.OPEN_peak60202	NONE
chr12	114208128	114208684	VFGp3.OPEN_peak60208	RBM19 (+195705)
chr12	114337017	114338392	VFGp3.OPEN_peak60226	RBM19 (+66406)
chr12	114658157	114658811	VFGp3.OPEN_peak60251	TBX5 (+187763)
chr12	115049159	115049917	VFGp3.OPEN_peak60291	TBX3 (+71857)
chr12	116201754	116202402	VFGp3.OPEN_peak60413	NONE
chr12	116254708	116255563	VFGp3.OPEN_peak60416	NONE
chr12	116796617	116797355	VFGp3.OPEN_peak60460	MED13L (-81843)
chr12	116940760	116941350	VFGp3.OPEN_peak60478	MAP1LC3B2 (-56131)
chr12	117096136	117096957	VFGp3.OPEN_peak60502	C12orf49 (+79319)
chr12	117100303	117101002	VFGp3.OPEN_peak60503	C12orf49 (+75213)
chr12	117354530	117354986	VFGp3.OPEN_peak60530	FBXW8 (+5997)
chr12	117355948	117356628	VFGp3.OPEN_peak60531	FBXW8 (+7527)
chr12	117483253	117484114	VFGp3.OPEN_peak60545	TESC (+53590)
chr12	117485894	117486356	VFGp3.OPEN_peak60546	TESC (+51149)
chr12	117528559	117529508	VFGp3.OPEN_peak60554	TESC (+8240)
chr12	117567894	117568781	VFGp3.OPEN_peak60564	TESC (-31064)
chr12	118620073	118620453	VFGp3.OPEN_peak60660	PEBP1 (+46600)
chr12	119646366	119646880	VFGp3.OPEN_peak60757	HSPB8 (+30176)
chr12	119667610	119668260	VFGp3.OPEN_peak60760	HSPB8 (+51488)
chr12	120524654	120525458	VFGp3.OPEN_peak60836	RAB35 (+29587)
chr12	120530498	120532212	VFGp3.OPEN_peak60837	RAB35 (+23288)
chr12	120619752	120620363	VFGp3.OPEN_peak60844	GCN1L1 (+12455)
chr12	120686032	120686711	VFGp3.OPEN_peak60858	PXN (+17191)
chr12	120714975	120715890	VFGp3.OPEN_peak60862	PXN (-11870)
chr12	120759145	120759652	VFGp3.OPEN_peak60867	PLA2G1B (+6193)
chr12	120763209	120763976	VFGp3.OPEN_peak60868	PLA2G1B (+1999)
chr12	120835536	120836301	VFGp3.OPEN_peak60884	MSI1 (-28936)
chr12	121156858	121157654	VFGp3.OPEN_peak60931	ACADS (-6282)
chr12	121399320	121400059	VFGp3.OPEN_peak60955	HNF1A (-16656)
chr12	121417993	121418992	VFGp3.OPEN_peak60959	HNF1A (+2147)
chr12	121447578	121447945	VFGp3.OPEN_peak60965	C12orf43 (+6538)
chr12	121664914	121665506	VFGp3.OPEN_peak60989	P2RX4 (+17342)
chr12	121676136	121677148	VFGp3.OPEN_peak60992	P2RX4 (+28774)
chr12	121772412	121772907	VFGp3.OPEN_peak60997	ANAPC5 (+17605)
chr12	121814555	121815353	VFGp3.OPEN_peak61000	RNF34 (-22968)
chr12	121937741	121938527	VFGp3.OPEN_peak61011	KDM2B (+80755)
chr12	121951434	121952256	VFGp3.OPEN_peak61012	KDM2B (+67044)
chr12	122027898	122028834	VFGp3.OPEN_peak61028	KDM2B (-9477)
chr12	122038709	122039298	VFGp3.OPEN_peak61031	KDM2B (-20115)
chr12	122106669	122106963	VFGp3.OPEN_peak61045	MORN3 (+744)
chr12	122124701	122125366	VFGp3.OPEN_peak61048	MORN3 (-17474)
chr12	122234935	122235428	VFGp3.OPEN_peak61064	RHOF (-3014)
chr12	122478349	122479139	VFGp3.OPEN_peak61096	BCL7A (+21416)
chr12	122615401	122616005	VFGp3.OPEN_peak61114	IL31 (+43043)
chr12	122885021	122885556	VFGp3.OPEN_peak61136	CLIP1 (-20248)
chr12	123122218	123122863	VFGp3.OPEN_peak61150	HCAR2 (+65349)
chr12	123322256	123322840	VFGp3.OPEN_peak61167	HIP1R (+2575)
chr12	123350210	123350557	VFGp3.OPEN_peak61170	HIP1R (+30411)
chr12	123372865	123373685	VFGp3.OPEN_peak61175	VPS37B (+7716)
chr12	123436851	123437204	VFGp3.OPEN_peak61183	OGFOD2 (-22099)
chr12	124180867	124181725	VFGp3.OPEN_peak61253	ATP6V0A2 (-15569)
chr12	124229209	124229748	VFGp3.OPEN_peak61258	DNAH10 (-17563)
chr12	124466686	124467334	VFGp3.OPEN_peak61276	ZNF664 (+9340)
chr12	124468412	124468869	VFGp3.OPEN_peak61277	ZNF664 (+10971)
chr12	124679455	124680047	VFGp3.OPEN_peak61306	FAM101A (-93959)
chr12	124724999	124725440	VFGp3.OPEN_peak61312	FAM101A (-48490)
chr12	124893369	124893826	VFGp3.OPEN_peak61335	NCOR2 (+86200)
chr12	124922622	124923980	VFGp3.OPEN_peak61338	NCOR2 (+56497)
chr12	124975229	124975932	VFGp3.OPEN_peak61345	NCOR2 (+4217)
chr12	124993974	124994694	VFGp3.OPEN_peak61350	NCOR2 (-14536)
chr12	125042395	125042804	VFGp3.OPEN_peak61356	NCOR2 (-62802)
chr12	125151951	125152841	VFGp3.OPEN_peak61369	NCOR2 (-172598)
chr12	125223313	125223802	VFGp3.OPEN_peak61383	SCARB1 (+124835)
chr12	125251390	125251932	VFGp3.OPEN_peak61387	SCARB1 (+96732)
chr12	125271091	125271474	VFGp3.OPEN_peak61392	SCARB1 (+77110)
chr12	125336771	125337402	VFGp3.OPEN_peak61405	SCARB1 (+11306)
chr12	125384475	125385297	VFGp3.OPEN_peak61415	UBC (+15008)
chr12	125391184	125391662	VFGp3.OPEN_peak61417	UBC (+8471)
chr12	125554462	125555012	VFGp3.OPEN_peak61437	AACS (+4812)
chr12	126751957	126752844	VFGp3.OPEN_peak61569	NONE
chr12	127614082	127614871	VFGp3.OPEN_peak61651	NONE
chr12	128504316	128505093	VFGp3.OPEN_peak61740	NONE
chr12	128510250	128511023	VFGp3.OPEN_peak61741	NONE
chr12	129886091	129886750	VFGp3.OPEN_peak61882	NONE
chr12	130103208	130104036	VFGp3.OPEN_peak61908	NONE
chr12	131260313	131261529	VFGp3.OPEN_peak62020	STX2 (+62818)
chr12	131334529	131335149	VFGp3.OPEN_peak62031	STX2 (-11100)
chr12	131400729	131401447	VFGp3.OPEN_peak62036	GPR133 (-37364)
chr12	131467766	131468669	VFGp3.OPEN_peak62042	GPR133 (+29766)
chr12	131874822	131875490	VFGp3.OPEN_peak62080	NONE
chr12	132325386	132326147	VFGp3.OPEN_peak62127	MMP17 (+12829)
chr12	132345037	132345880	VFGp3.OPEN_peak62129	MMP17 (+32521)
chr12	133070208	133071164	VFGp3.OPEN_peak62194	FBRSL1 (+4549)
chr12	133093539	133094406	VFGp3.OPEN_peak62199	FBRSL1 (+27836)
chr12	133120527	133121055	VFGp3.OPEN_peak62203	FBRSL1 (+54654)
chr12	133126524	133127334	VFGp3.OPEN_peak62205	FBRSL1 (+60792)
chr12	133170550	133170907	VFGp3.OPEN_peak62211	P2RX2 (-24674)
chr12	133177042	133177302	VFGp3.OPEN_peak62213	P2RX2 (-18231)
chr12	133215094	133215994	VFGp3.OPEN_peak62217	P2RX2 (+20141)
chr13	20694304	20695559	VFGp3.OPEN_peak62306	GJA3 (+40256)
chr13	20737550	20738140	VFGp3.OPEN_peak62311	GJA3 (-2657)
chr13	20756418	20756732	VFGp3.OPEN_peak62316	GJB2 (+7344)
chr13	22039638	22040599	VFGp3.OPEN_peak62423	ZDHHC20 (-6696)
chr13	22040683	22041078	VFGp3.OPEN_peak62424	ZDHHC20 (-7458)
chr13	23002039	23002990	VFGp3.OPEN_peak62508	NONE
chr13	23624146	23624909	VFGp3.OPEN_peak62555	SGCG (-130563)
chr13	24189603	24190187	VFGp3.OPEN_peak62595	TNFRSF19 (+36396)
chr13	26455759	26456876	VFGp3.OPEN_peak62811	SHISA2 (+168851)
chr13	26475700	26476126	VFGp3.OPEN_peak62813	SHISA2 (+149256)
chr13	26596692	26597294	VFGp3.OPEN_peak62830	SHISA2 (+28176)
chr13	26718876	26719802	VFGp3.OPEN_peak62842	RNF6 (+77452)
chr13	27165063	27165565	VFGp3.OPEN_peak62886	WASF3 (+33427)
chr13	27179741	27180373	VFGp3.OPEN_peak62888	WASF3 (+48170)
chr13	27195929	27196625	VFGp3.OPEN_peak62890	WASF3 (+64390)
chr13	27520970	27521547	VFGp3.OPEN_peak62927	GPR12 (-186337)
chr13	27542615	27543529	VFGp3.OPEN_peak62933	NONE
chr13	27941431	27942204	VFGp3.OPEN_peak62970	GTF3A (-56863)
chr13	27946917	27947387	VFGp3.OPEN_peak62971	GTF3A (-51529)
chr13	27948649	27949138	VFGp3.OPEN_peak62972	GTF3A (-49787)
chr13	27970263	27970864	VFGp3.OPEN_peak62976	GTF3A (-28117)
chr13	27977349	27978692	VFGp3.OPEN_peak62977	GTF3A (-20660)
chr13	28107085	28107871	VFGp3.OPEN_peak62990	MTIF3 (-82777)
chr13	28534429	28535557	VFGp3.OPEN_peak63040	CDX2 (+10283)
chr13	28558248	28558883	VFGp3.OPEN_peak63048	URAD (+4225)
chr13	28624111	28624954	VFGp3.OPEN_peak63055	FLT3 (+50196)
chr13	29267540	29268520	VFGp3.OPEN_peak63124	SLC46A3 (+25077)
chr13	30122650	30123498	VFGp3.OPEN_peak63194	SLC7A1 (+46751)
chr13	30497798	30498658	VFGp3.OPEN_peak63228	UBL3 (-73407)
chr13	30945785	30946620	VFGp3.OPEN_peak63281	KATNAL1 (-64582)
chr13	31366595	31367262	VFGp3.OPEN_peak63333	ALOX5AP (+57284)
chr13	31665114	31665819	VFGp3.OPEN_peak63385	HSPH1 (+70597)
chr13	32162237	32162997	VFGp3.OPEN_peak63420	RXFP2 (-151062)
chr13	32519759	32520122	VFGp3.OPEN_peak63453	FRY (-85496)
chr13	34253036	34253831	VFGp3.OPEN_peak63626	RFC3 (-138752)
chr13	35141628	35142172	VFGp3.OPEN_peak63699	NONE
chr13	36929801	36930746	VFGp3.OPEN_peak63867	SPG20 (-9340)
chr13	38473719	38474416	VFGp3.OPEN_peak64013	TRPC4 (-30129)
chr13	38968855	38969930	VFGp3.OPEN_peak64052	UFM1 (+45375)
chr13	39442605	39443682	VFGp3.OPEN_peak64098	STOML3 (+122059)
chr13	39818533	39819463	VFGp3.OPEN_peak64137	NONE
chr13	40036472	40036989	VFGp3.OPEN_peak64161	LHFP (+140577)
chr13	40637610	40638721	VFGp3.OPEN_peak64213	NONE
chr13	40643213	40643662	VFGp3.OPEN_peak64214	NONE
chr13	40661280	40662189	VFGp3.OPEN_peak64217	NONE
chr13	40669623	40670417	VFGp3.OPEN_peak64218	NONE
chr13	40689426	40690571	VFGp3.OPEN_peak64220	NONE
chr13	41050623	41051054	VFGp3.OPEN_peak64267	FOXO1 (+189895)
chr13	41568003	41568652	VFGp3.OPEN_peak64329	ELF1 (+25122)
chr13	42242205	42242789	VFGp3.OPEN_peak64388	NONE
chr13	42602151	42603067	VFGp3.OPEN_peak64415	DGKH (-20280)
chr13	42615722	42616224	VFGp3.OPEN_peak64417	DGKH (-6916)
chr13	43098832	43099691	VFGp3.OPEN_peak64457	TNFSF11 (-49027)
chr13	43962522	43963174	VFGp3.OPEN_peak64555	NONE
chr13	43989276	43989869	VFGp3.OPEN_peak64557	NONE
chr13	44765611	44766063	VFGp3.OPEN_peak64621	SMIM2 (-30444)
chr13	44978346	44979053	VFGp3.OPEN_peak64653	SERP2 (+30722)
chr13	45005092	45005695	VFGp3.OPEN_peak64655	SERP2 (+57416)
chr13	45428402	45429167	VFGp3.OPEN_peak64699	NUFIP1 (+134833)
chr13	45968120	45968668	VFGp3.OPEN_peak64750	SLC25A30 (+24121)
chr13	46101355	46102555	VFGp3.OPEN_peak64766	COG3 (+62895)
chr13	46518542	46519103	VFGp3.OPEN_peak64815	SIAH3 (-92952)
chr13	48832169	48832527	VFGp3.OPEN_peak65055	ITM2B (+25054)
chr13	49343251	49343811	VFGp3.OPEN_peak65100	CYSLTR2 (+62580)
chr13	49874937	49875785	VFGp3.OPEN_peak65151	CDADC1 (+53300)
chr13	50818882	50819741	VFGp3.OPEN_peak65242	DLEU1 (+163005)
chr13	51210075	51210835	VFGp3.OPEN_peak65278	NONE
chr13	51732546	51733044	VFGp3.OPEN_peak65334	FAM124A (-63712)
chr13	52356521	52356936	VFGp3.OPEN_peak65406	DHRS12 (+21530)
chr13	52552991	52553490	VFGp3.OPEN_peak65435	ATP7B (+32389)
chr13	52736768	52737382	VFGp3.OPEN_peak65460	NEK3 (-5455)
chr13	52945806	52946993	VFGp3.OPEN_peak65484	THSD1 (+33863)
chr13	53002068	53002860	VFGp3.OPEN_peak65490	THSD1 (-22201)
chr13	53420991	53421460	VFGp3.OPEN_peak65535	PCDH8 (+1549)
chr13	57309375	57310594	VFGp3.OPEN_peak65853	NONE
chr13	58203731	58204369	VFGp3.OPEN_peak65893	PCDH17 (-2605)
chr13	58493101	58493808	VFGp3.OPEN_peak65910	NONE
chr13	59026235	59026785	VFGp3.OPEN_peak65940	NONE
chr13	62037051	62037566	VFGp3.OPEN_peak66244	PCDH20 (-35327)
chr13	62238856	62240026	VFGp3.OPEN_peak66259	NONE
chr13	62244534	62246524	VFGp3.OPEN_peak66261	NONE
chr13	72287089	72287665	VFGp3.OPEN_peak66861	DACH1 (+153953)
chr13	72453202	72453889	VFGp3.OPEN_peak66877	DACH1 (-12216)
chr13	73712821	73713652	VFGp3.OPEN_peak66967	KLF5 (+80307)
chr13	73715329	73716089	VFGp3.OPEN_peak66968	KLF5 (+82779)
chr13	73899915	73900631	VFGp3.OPEN_peak66997	NONE
chr13	74192482	74193239	VFGp3.OPEN_peak67016	NONE
chr13	74393694	74394495	VFGp3.OPEN_peak67045	KLF12 (+175091)
chr13	74563354	74563995	VFGp3.OPEN_peak67067	KLF12 (+5511)
chr13	76366468	76367286	VFGp3.OPEN_peak67213	LMO7 (+32080)
chr13	77168552	77169102	VFGp3.OPEN_peak67275	NONE
chr13	79004197	79005263	VFGp3.OPEN_peak67454	POU4F1 (+172943)
chr13	79220941	79221886	VFGp3.OPEN_peak67476	RNF219 (+11900)
chr13	79552448	79553027	VFGp3.OPEN_peak67502	NONE
chr13	79911224	79911578	VFGp3.OPEN_peak67541	RBM26 (+68522)
chr13	79967637	79968545	VFGp3.OPEN_peak67545	RBM26 (+11832)
chr13	80298434	80299163	VFGp3.OPEN_peak67585	NONE
chr13	80341181	80341843	VFGp3.OPEN_peak67590	NONE
chr13	80706856	80707676	VFGp3.OPEN_peak67640	NONE
chr13	81519451	81519854	VFGp3.OPEN_peak67713	NONE
chr13	81680432	81681079	VFGp3.OPEN_peak67724	NONE
chr13	90808422	90808929	VFGp3.OPEN_peak68219	NONE
chr13	91154257	91155737	VFGp3.OPEN_peak68243	NONE
chr13	94771407	94772223	VFGp3.OPEN_peak68514	NONE
chr13	94834012	94834783	VFGp3.OPEN_peak68522	NONE
chr13	94944370	94944762	VFGp3.OPEN_peak68530	DCT (+187370)
chr13	95313037	95313671	VFGp3.OPEN_peak68565	SOX21 (+51035)
chr13	95775696	95776747	VFGp3.OPEN_peak68618	ABCC4 (+177461)
chr13	97793761	97794239	VFGp3.OPEN_peak68796	MBNL2 (-80609)
chr13	97817949	97818960	VFGp3.OPEN_peak68798	MBNL2 (-56154)
chr13	97886420	97887429	VFGp3.OPEN_peak68810	MBNL2 (+12316)
chr13	98281335	98282411	VFGp3.OPEN_peak68850	RAP2A (+195397)
chr13	98685591	98686482	VFGp3.OPEN_peak68886	IPO5 (+80108)
chr13	98813629	98814345	VFGp3.OPEN_peak68908	RNF113B (+15532)
chr13	98851637	98852141	VFGp3.OPEN_peak68914	RNF113B (-22370)
chr13	98919367	98920105	VFGp3.OPEN_peak68927	RNF113B (-90217)
chr13	98945377	98946063	VFGp3.OPEN_peak68934	RNF113B (-116201)
chr13	98965539	98966311	VFGp3.OPEN_peak68939	RNF113B (-136406)
chr13	99083182	99083745	VFGp3.OPEN_peak68953	STK24 (+90788)
chr13	99209158	99209585	VFGp3.OPEN_peak68972	STK24 (-35120)
chr13	99221775	99222250	VFGp3.OPEN_peak68975	STK24 (-47761)
chr13	99251661	99252497	VFGp3.OPEN_peak68980	STK24 (-77827)
chr13	99495161	99495473	VFGp3.OPEN_peak69015	SLC15A1 (-90409)
chr13	99636291	99636723	VFGp3.OPEN_peak69032	DOCK9 (-6263)
chr13	99638313	99638997	VFGp3.OPEN_peak69033	DOCK9 (-8411)
chr13	100086466	100087139	VFGp3.OPEN_peak69082	TM9SF2 (-66868)
chr13	100266613	100267114	VFGp3.OPEN_peak69103	CLYBL (+7941)
chr13	100308401	100308901	VFGp3.OPEN_peak69107	CLYBL (+49728)
chr13	100472105	100473100	VFGp3.OPEN_peak69135	ZIC5 (+151560)
chr13	104169756	104170363	VFGp3.OPEN_peak69493	NONE
chr13	105977612	105978230	VFGp3.OPEN_peak69627	DAOA (-140671)
chr13	105979415	105979727	VFGp3.OPEN_peak69628	DAOA (-139021)
chr13	106966334	106967152	VFGp3.OPEN_peak69713	NONE
chr13	107002659	107002982	VFGp3.OPEN_peak69720	EFNB2 (+184641)
chr13	108806429	108807332	VFGp3.OPEN_peak69925	LIG4 (+60249)
chr13	108878316	108879150	VFGp3.OPEN_peak69935	ABHD13 (+8006)
chr13	109096658	109097163	VFGp3.OPEN_peak69956	MYO16 (-151589)
chr13	109568011	109568735	VFGp3.OPEN_peak70001	NONE
chr13	109962074	109962842	VFGp3.OPEN_peak70047	NONE
chr13	110064574	110065348	VFGp3.OPEN_peak70060	NONE
chr13	110488878	110489831	VFGp3.OPEN_peak70100	IRS2 (-50440)
chr13	110746836	110747510	VFGp3.OPEN_peak70126	NONE
chr13	111094169	111094843	VFGp3.OPEN_peak70182	RAB20 (+119574)
chr13	111277801	111278845	VFGp3.OPEN_peak70211	CARKD (+10315)
chr13	111616461	111617251	VFGp3.OPEN_peak70249	ANKRD10 (-49440)
chr13	113539833	113540730	VFGp3.OPEN_peak70408	MCF2L (-83253)
chr13	113547200	113547528	VFGp3.OPEN_peak70409	MCF2L (-76171)
chr13	113585130	113586135	VFGp3.OPEN_peak70415	MCF2L (-37902)
chr13	113645048	113645550	VFGp3.OPEN_peak70424	MCF2L (+21764)
chr13	113676626	113677893	VFGp3.OPEN_peak70428	MCF2L (+53725)
chr13	113823896	113824839	VFGp3.OPEN_peak70450	PROZ (+11400)
chr13	113929160	113930126	VFGp3.OPEN_peak70470	LAMP1 (-21913)
chr13	114051852	114052677	VFGp3.OPEN_peak70484	GRTP1 (-33824)
chr13	114091677	114092370	VFGp3.OPEN_peak70489	ADPRHL1 (+15815)
chr13	114109334	114110140	VFGp3.OPEN_peak70492	ADPRHL1 (-1898)
chr13	114161854	114163065	VFGp3.OPEN_peak70499	TMCO3 (+17150)
chr13	114216516	114217081	VFGp3.OPEN_peak70508	TFDP1 (-22257)
chr13	114270891	114272083	VFGp3.OPEN_peak70513	TFDP1 (+32431)
chr13	114427817	114429619	VFGp3.OPEN_peak70522	TMEM255B (-33498)
chr13	114480206	114481068	VFGp3.OPEN_peak70529	TMEM255B (+18421)
chr13	114797634	114797982	VFGp3.OPEN_peak70554	RASA3 (+100278)
chr13	114808860	114809397	VFGp3.OPEN_peak70556	RASA3 (+88957)
chr13	114927560	114928374	VFGp3.OPEN_peak70574	RASA3 (-29881)
chr14	20844207	20844934	VFGp3.OPEN_peak70623	PARP2 (+32797)
chr14	20911215	20912141	VFGp3.OPEN_peak70631	KLHL33 (-7877)
chr14	21014516	21015515	VFGp3.OPEN_peak70644	RNASE9 (+14074)
chr14	21165606	21166231	VFGp3.OPEN_peak70684	ANG (+13583)
chr14	21267641	21268606	VFGp3.OPEN_peak70700	RNASE1 (+3313)
chr14	21482718	21483398	VFGp3.OPEN_peak70730	NDRG2 (+10065)
chr14	21966587	21967207	VFGp3.OPEN_peak70767	METTL3 (+12620)
chr14	22025295	22026071	VFGp3.OPEN_peak70776	OR10G3 (+13192)
chr14	22802316	22802767	VFGp3.OPEN_peak70833	NONE
chr14	22956855	22957317	VFGp3.OPEN_peak70855	DAD1 (+101089)
chr14	23082908	23083766	VFGp3.OPEN_peak70879	ABHD4 (+16191)
chr14	23276313	23277351	VFGp3.OPEN_peak70907	SLC7A7 (+8180)
chr14	23356470	23356848	VFGp3.OPEN_peak70923	REM2 (+4285)
chr14	23435154	23437014	VFGp3.OPEN_peak70937	HAUS4 (-9721)
chr14	23514592	23515505	VFGp3.OPEN_peak70954	PSMB11 (+3673)
chr14	23854730	23855572	VFGp3.OPEN_peak71017	CMTM5 (+9134)
chr14	24082455	24083015	VFGp3.OPEN_peak71056	DHRS2 (-22847)
chr14	24134674	24135553	VFGp3.OPEN_peak71067	DHRS2 (+29532)
chr14	24483046	24483647	VFGp3.OPEN_peak71091	DHRS4L2 (+25316)
chr14	24577849	24578331	VFGp3.OPEN_peak71108	DCAF11 (-5899)
chr14	24776349	24777911	VFGp3.OPEN_peak71133	ENSG00000272658 (-1031)
chr14	24895803	24896732	VFGp3.OPEN_peak71157	KHNYN (-2224)
chr14	25429018	25429612	VFGp3.OPEN_peak71213	STXBP6 (+90188)
chr14	27997429	27998077	VFGp3.OPEN_peak71409	NONE
chr14	30054031	30054620	VFGp3.OPEN_peak71550	NONE
chr14	30194160	30194633	VFGp3.OPEN_peak71557	NONE
chr14	30224590	30225235	VFGp3.OPEN_peak71563	PRKD1 (+172035)
chr14	31596945	31597277	VFGp3.OPEN_peak71700	HECTD1 (+79578)
chr14	32281078	32282234	VFGp3.OPEN_peak71747	NONE
chr14	32419766	32421211	VFGp3.OPEN_peak71765	ARHGAP5 (-126006)
chr14	32475253	32476313	VFGp3.OPEN_peak71771	ARHGAP5 (-70712)
chr14	35855814	35856308	VFGp3.OPEN_peak72096	NFKBIA (+17891)
chr14	35856858	35857221	VFGp3.OPEN_peak72098	NFKBIA (+16912)
chr14	37168499	37169288	VFGp3.OPEN_peak72229	PAX9 (+37824)
chr14	37257332	37257957	VFGp3.OPEN_peak72243	PAX9 (+126575)
chr14	37854320	37854820	VFGp3.OPEN_peak72299	MIPOL1 (+187415)
chr14	37935618	37936191	VFGp3.OPEN_peak72303	FOXA1 (+128334)
chr14	38052528	38053934	VFGp3.OPEN_peak72316	FOXA1 (+11008)
chr14	38072015	38072638	VFGp3.OPEN_peak72322	FOXA1 (-8088)
chr14	39808130	39808690	VFGp3.OPEN_peak72482	CTAGE5 (+72082)
chr14	40673526	40674785	VFGp3.OPEN_peak72545	NONE
chr14	45737501	45738403	VFGp3.OPEN_peak72833	MIS18BP1 (-15347)
chr14	49432127	49433143	VFGp3.OPEN_peak73068	NONE
chr14	49442298	49442846	VFGp3.OPEN_peak73070	NONE
chr14	50453176	50454488	VFGp3.OPEN_peak73172	ARF6 (+94022)
chr14	50802017	50802997	VFGp3.OPEN_peak73207	ATP5S (+23148)
chr14	51750083	51750592	VFGp3.OPEN_peak73281	TMX1 (+43452)
chr14	51833332	51834332	VFGp3.OPEN_peak73284	TMX1 (+126946)
chr14	51898990	51899653	VFGp3.OPEN_peak73293	TMX1 (+192436)
chr14	52313284	52314284	VFGp3.OPEN_peak73338	GNG2 (-13348)
chr14	52469033	52469734	VFGp3.OPEN_peak73355	C14orf166 (+13191)
chr14	52474410	52474866	VFGp3.OPEN_peak73357	C14orf166 (+18445)
chr14	53308086	53308580	VFGp3.OPEN_peak73422	GNPNAT1 (-50014)
chr14	54080190	54081122	VFGp3.OPEN_peak73494	NONE
chr14	54309458	54310209	VFGp3.OPEN_peak73504	BMP4 (+113695)
chr14	54317388	54318017	VFGp3.OPEN_peak73506	BMP4 (+105826)
chr14	54820358	54821385	VFGp3.OPEN_peak73563	CDKN3 (-42801)
chr14	55304424	55304986	VFGp3.OPEN_peak73613	GCH1 (+64865)
chr14	55556000	55556780	VFGp3.OPEN_peak73630	MAPK1IP1L (+38041)
chr14	55588743	55589655	VFGp3.OPEN_peak73637	LGALS3 (-6563)
chr14	56637617	56638264	VFGp3.OPEN_peak73746	PELI2 (+52848)
chr14	56691570	56692342	VFGp3.OPEN_peak73752	PELI2 (+106863)
chr14	58739230	58739664	VFGp3.OPEN_peak73935	ARID4A (-25656)
chr14	59244129	59244904	VFGp3.OPEN_peak73982	DACT1 (+139620)
chr14	59411090	59411628	VFGp3.OPEN_peak74000	NONE
chr14	59430517	59431769	VFGp3.OPEN_peak74003	NONE
chr14	59495024	59495916	VFGp3.OPEN_peak74009	NONE
chr14	59542205	59542573	VFGp3.OPEN_peak74015	DAAM1 (-187784)
chr14	59800473	59800819	VFGp3.OPEN_peak74054	DAAM1 (+70473)
chr14	60705493	60706031	VFGp3.OPEN_peak74142	PPM1A (-6708)
chr14	60771060	60771686	VFGp3.OPEN_peak74150	PPM1A (+58903)
chr14	61091887	61092764	VFGp3.OPEN_peak74182	SIX1 (+23854)
chr14	63158763	63159290	VFGp3.OPEN_peak74383	NONE
chr14	65114879	65115961	VFGp3.OPEN_peak74529	PLEKHG3 (-55734)
chr14	65173278	65173899	VFGp3.OPEN_peak74538	PLEKHG3 (+2435)
chr14	65181984	65183072	VFGp3.OPEN_peak74540	PLEKHG3 (+11374)
chr14	65405201	65406142	VFGp3.OPEN_peak74577	GPX2 (+3859)
chr14	65486686	65487196	VFGp3.OPEN_peak74588	FNTB (+33503)
chr14	65768628	65769093	VFGp3.OPEN_peak74628	FUT8 (-108449)
chr14	67224532	67225444	VFGp3.OPEN_peak74770	NONE
chr14	68050615	68051271	VFGp3.OPEN_peak74833	PIGH (+16061)
chr14	68171160	68171782	VFGp3.OPEN_peak74842	RDH12 (+2868)
chr14	68606849	68607496	VFGp3.OPEN_peak74872	NONE
chr14	68987482	68988425	VFGp3.OPEN_peak74927	NONE
chr14	69044479	69044984	VFGp3.OPEN_peak74933	NONE
chr14	69183294	69183791	VFGp3.OPEN_peak74950	ZFP36L1 (+76414)
chr14	69251042	69251655	VFGp3.OPEN_peak74965	ZFP36L1 (+8608)
chr14	69255643	69255924	VFGp3.OPEN_peak74967	ZFP36L1 (+4173)
chr14	69281082	69281567	VFGp3.OPEN_peak74971	ZFP36L1 (-21368)
chr14	69388389	69389104	VFGp3.OPEN_peak74985	ACTN1 (+57209)
chr14	69454379	69455131	VFGp3.OPEN_peak75000	ACTN1 (-8799)
chr14	69480395	69481275	VFGp3.OPEN_peak75003	ACTN1 (-34879)
chr14	69547901	69548794	VFGp3.OPEN_peak75015	DCAF5 (+71495)
chr14	69560301	69561480	VFGp3.OPEN_peak75018	DCAF5 (+58952)
chr14	69754111	69754623	VFGp3.OPEN_peak75043	GALNT16 (+27686)
chr14	70073004	70073433	VFGp3.OPEN_peak75082	KIAA0247 (-5094)
chr14	70124444	70125155	VFGp3.OPEN_peak75091	KIAA0247 (+46487)
chr14	70131483	70132164	VFGp3.OPEN_peak75093	KIAA0247 (+53511)
chr14	70216466	70217222	VFGp3.OPEN_peak75108	SRSF5 (+23227)
chr14	70275718	70276475	VFGp3.OPEN_peak75114	SLC10A1 (-12091)
chr14	70404081	70404801	VFGp3.OPEN_peak75128	SMOC1 (+58308)
chr14	70499172	70499555	VFGp3.OPEN_peak75141	SMOC1 (+153231)
chr14	70784445	70785387	VFGp3.OPEN_peak75171	COX16 (+41532)
chr14	71219935	71220856	VFGp3.OPEN_peak75201	MAP3K9 (+55855)
chr14	71284395	71284784	VFGp3.OPEN_peak75207	MAP3K9 (-8339)
chr14	71632952	71633509	VFGp3.OPEN_peak75235	NONE
chr14	71654388	71655462	VFGp3.OPEN_peak75237	NONE
chr14	73159257	73159998	VFGp3.OPEN_peak75362	NONE
chr14	73255623	73256088	VFGp3.OPEN_peak75370	DPF3 (+104953)
chr14	74251999	74253056	VFGp3.OPEN_peak75473	ELMSAN1 (-25527)
chr14	74262670	74263074	VFGp3.OPEN_peak75476	ELMSAN1 (-35871)
chr14	74292297	74292610	VFGp3.OPEN_peak75478	PTGR2 (-26095)
chr14	74303263	74303890	VFGp3.OPEN_peak75481	PTGR2 (-14972)
chr14	74600515	74601400	VFGp3.OPEN_peak75495	LIN52 (+49459)
chr14	75039914	75040649	VFGp3.OPEN_peak75550	LTBP2 (+38752)
chr14	75365187	75365921	VFGp3.OPEN_peak75584	DLST (+16958)
chr14	75380583	75381152	VFGp3.OPEN_peak75587	RPS6KL1 (+9137)
chr14	75411956	75413384	VFGp3.OPEN_peak75592	PGF (+9817)
chr14	75417550	75418165	VFGp3.OPEN_peak75594	PGF (+4629)
chr14	75440726	75441462	VFGp3.OPEN_peak75598	PGF (-18607)
chr14	75614095	75614797	VFGp3.OPEN_peak75612	NEK9 (-20663)
chr14	75662880	75663915	VFGp3.OPEN_peak75616	TMED10 (-20064)
chr14	76027139	76027675	VFGp3.OPEN_peak75658	FLVCR2 (-17553)
chr14	76114487	76115078	VFGp3.OPEN_peak75670	C14orf1 (+12749)
chr14	76120513	76120978	VFGp3.OPEN_peak75672	C14orf1 (+6786)
chr14	76378230	76378769	VFGp3.OPEN_peak75689	TGFB3 (+69034)
chr14	76550167	76551161	VFGp3.OPEN_peak75705	GPATCH2L (-67615)
chr14	76716744	76717078	VFGp3.OPEN_peak75718	GPATCH2L (+98632)
chr14	76759926	76760862	VFGp3.OPEN_peak75724	ESRRB (-113487)
chr14	76853202	76854019	VFGp3.OPEN_peak75736	ESRRB (-20270)
chr14	77111090	77111584	VFGp3.OPEN_peak75766	VASH1 (-117195)
chr14	77238801	77239689	VFGp3.OPEN_peak75782	VASH1 (+10713)
chr14	77242901	77243391	VFGp3.OPEN_peak75784	VASH1 (+14614)
chr14	77250976	77251527	VFGp3.OPEN_peak75785	VASH1 (+22720)
chr14	77300503	77301301	VFGp3.OPEN_peak75793	ANGEL1 (-21619)
chr14	77315217	77315618	VFGp3.OPEN_peak75796	ANGEL1 (-36135)
chr14	77336490	77336950	VFGp3.OPEN_peak75798	ANGEL1 (-57437)
chr14	77342378	77342890	VFGp3.OPEN_peak75800	ANGEL1 (-63351)
chr14	77434889	77435467	VFGp3.OPEN_peak75817	IRF2BPL (+59856)
chr14	77480357	77481076	VFGp3.OPEN_peak75830	IRF2BPL (+14317)
chr14	77489649	77490208	VFGp3.OPEN_peak75831	IRF2BPL (+5105)
chr14	77519503	77519963	VFGp3.OPEN_peak75836	IRF2BPL (-24699)
chr14	77536840	77537371	VFGp3.OPEN_peak75839	CIPC (-27334)
chr14	77599956	77600705	VFGp3.OPEN_peak75849	ZDHHC22 (+7803)
chr14	77670170	77671099	VFGp3.OPEN_peak75859	TMEM63C (+22465)
chr14	78376748	78377390	VFGp3.OPEN_peak75940	ADCK1 (+110643)
chr14	78446883	78447814	VFGp3.OPEN_peak75949	ADCK1 (+180923)
chr14	79764585	79765887	VFGp3.OPEN_peak76097	NONE
chr14	80934703	80935594	VFGp3.OPEN_peak76213	NONE
chr14	81697899	81698467	VFGp3.OPEN_peak76269	GTF2A1 (-10917)
chr14	81769484	81770929	VFGp3.OPEN_peak76282	GTF2A1 (-82941)
chr14	81780820	81782160	VFGp3.OPEN_peak76283	GTF2A1 (-94224)
chr14	81983456	81984415	VFGp3.OPEN_peak76305	SEL1L (+16269)
chr14	82121855	82122612	VFGp3.OPEN_peak76325	SEL1L (-122029)
chr14	82447097	82447860	VFGp3.OPEN_peak76350	NONE
chr14	84282997	84283538	VFGp3.OPEN_peak76471	NONE
chr14	85938019	85938461	VFGp3.OPEN_peak76590	FLRT2 (-58248)
chr14	85948808	85949350	VFGp3.OPEN_peak76591	FLRT2 (-47409)
chr14	86250571	86251403	VFGp3.OPEN_peak76624	NONE
chr14	88094494	88094974	VFGp3.OPEN_peak76765	NONE
chr14	89079972	89080461	VFGp3.OPEN_peak76873	ZC3H14 (+50964)
chr14	89815649	89816221	VFGp3.OPEN_peak76946	NONE
chr14	89834833	89835681	VFGp3.OPEN_peak76950	NONE
chr14	89865679	89866434	VFGp3.OPEN_peak76954	NONE
chr14	89923312	89923778	VFGp3.OPEN_peak76966	FOXN3 (+161929)
chr14	90754788	90756144	VFGp3.OPEN_peak77049	PSMC1 (+32627)
chr14	90968179	90968904	VFGp3.OPEN_peak77078	CALM1 (+105215)
chr14	90979613	90980342	VFGp3.OPEN_peak77081	CALM1 (+116651)
chr14	91022092	91022816	VFGp3.OPEN_peak77088	CALM1 (+159127)
chr14	91640241	91640611	VFGp3.OPEN_peak77150	C14orf159 (+59712)
chr14	91716451	91717021	VFGp3.OPEN_peak77155	GPR68 (+3533)
chr14	91827603	91828369	VFGp3.OPEN_peak77170	CCDC88C (+56135)
chr14	91863175	91864204	VFGp3.OPEN_peak77176	CCDC88C (+20431)
chr14	92424097	92424624	VFGp3.OPEN_peak77213	FBLN5 (-10194)
chr14	92922811	92923547	VFGp3.OPEN_peak77242	RIN3 (-56939)
chr14	93344295	93344891	VFGp3.OPEN_peak77282	CHGA (-44832)
chr14	93490086	93491131	VFGp3.OPEN_peak77301	ITPK1 (+91539)
chr14	93701087	93701840	VFGp3.OPEN_peak77330	C14orf142 (-28025)
chr14	94031355	94032293	VFGp3.OPEN_peak77360	NONE
chr14	94211602	94212583	VFGp3.OPEN_peak77378	PRIMA1 (+42734)
chr14	94425680	94426426	VFGp3.OPEN_peak77401	ASB2 (+17084)
chr14	94862102	94862690	VFGp3.OPEN_peak77450	SERPINA1 (-5367)
chr14	94879203	94879928	VFGp3.OPEN_peak77453	SERPINA1 (-22537)
chr14	95065027	95066265	VFGp3.OPEN_peak77481	SERPINA3 (-13082)
chr14	95066878	95067501	VFGp3.OPEN_peak77482	SERPINA3 (-11538)
chr14	95678253	95678821	VFGp3.OPEN_peak77546	DICER1 (-54190)
chr14	95739314	95740397	VFGp3.OPEN_peak77554	CLMN (+46387)
chr14	95769036	95769768	VFGp3.OPEN_peak77558	CLMN (+16841)
chr14	95934761	95935723	VFGp3.OPEN_peak77584	SYNE3 (+6931)
chr14	96448344	96449005	VFGp3.OPEN_peak77670	C14orf132 (-56986)
chr14	96564044	96564512	VFGp3.OPEN_peak77683	C14orf132 (+58617)
chr14	98535866	98536728	VFGp3.OPEN_peak77852	NONE
chr14	99868230	99868950	VFGp3.OPEN_peak77971	SETD3 (+78626)
chr14	99988545	99989892	VFGp3.OPEN_peak77986	CCNK (+41473)
chr14	100018726	100019434	VFGp3.OPEN_peak77995	CCDC85C (+51283)
chr14	100021274	100021812	VFGp3.OPEN_peak77996	CCDC85C (+48820)
chr14	100029479	100029992	VFGp3.OPEN_peak77998	CCDC85C (+40627)
chr14	100485499	100486243	VFGp3.OPEN_peak78062	EVL (-45744)
chr14	100597331	100598017	VFGp3.OPEN_peak78073	DEGS2 (+28826)
chr14	100713052	100713490	VFGp3.OPEN_peak78096	YY1 (+7949)
chr14	100794855	100795643	VFGp3.OPEN_peak78104	SLC25A47 (+5575)
chr14	101145981	101146613	VFGp3.OPEN_peak78150	DLK1 (-46867)
chr14	101943286	101943907	VFGp3.OPEN_peak78226	DIO3 (-84091)
chr14	102215881	102216569	VFGp3.OPEN_peak78252	PPP2R5C (-11910)
chr14	102398887	102399852	VFGp3.OPEN_peak78265	DYNC1H1 (-31495)
chr14	102414082	102415192	VFGp3.OPEN_peak78267	DYNC1H1 (-16228)
chr14	102427417	102427779	VFGp3.OPEN_peak78268	DYNC1H1 (-3267)
chr14	102512475	102513181	VFGp3.OPEN_peak78274	DYNC1H1 (+81963)
chr14	102521512	102522404	VFGp3.OPEN_peak78275	HSP90AA1 (+84065)
chr14	102675413	102675930	VFGp3.OPEN_peak78294	WDR20 (+69421)
chr14	102904007	102904744	VFGp3.OPEN_peak78317	ANKRD9 (+71752)
chr14	103215542	103216690	VFGp3.OPEN_peak78357	TRAF3 (-27697)
chr14	103261420	103262251	VFGp3.OPEN_peak78363	TRAF3 (+18023)
chr14	103339425	103340407	VFGp3.OPEN_peak78371	AMN (-49077)
chr14	103544659	103544936	VFGp3.OPEN_peak78390	CDC42BPB (-20999)
chr14	103653251	103653949	VFGp3.OPEN_peak78411	TNFAIP2 (+63802)
chr14	104012971	104013628	VFGp3.OPEN_peak78460	BAG5 (+15335)
chr14	104027661	104028108	VFGp3.OPEN_peak78462	BAG5 (+750)
chr14	104073266	104074030	VFGp3.OPEN_peak78467	KLC1 (-21930)
chr14	104195539	104196288	VFGp3.OPEN_peak78476	ZFYVE21 (+13847)
chr14	104286239	104286692	VFGp3.OPEN_peak78480	PPP1R13B (+27461)
chr14	104346037	104347143	VFGp3.OPEN_peak78485	PPP1R13B (-32663)
chr14	104554255	104555173	VFGp3.OPEN_peak78500	ASPG (+2698)
chr14	104637463	104638632	VFGp3.OPEN_peak78511	KIF26A (+32988)
chr14	104757635	104758379	VFGp3.OPEN_peak78520	C14orf144 (+47466)
chr14	105153905	105154829	VFGp3.OPEN_peak78550	INF2 (-1607)
chr14	105233215	105233682	VFGp3.OPEN_peak78564	SIVA1 (+14012)
chr14	105438573	105439139	VFGp3.OPEN_peak78592	AHNAK2 (+5838)
chr14	105818177	105819061	VFGp3.OPEN_peak78647	BRF1 (-36693)
chr14	106023495	106024010	VFGp3.OPEN_peak78673	TMEM121 (+30813)
chr15	23873773	23874704	VFGp3.OPEN_peak78822	MAGEL2 (+16936)
chr15	25881019	25882006	VFGp3.OPEN_peak78931	NONE
chr15	25886592	25887834	VFGp3.OPEN_peak78932	NONE
chr15	29500289	29501302	VFGp3.OPEN_peak79215	NDNL2 (+61237)
chr15	29963118	29963635	VFGp3.OPEN_peak79265	FAM189A1 (-100450)
chr15	30180833	30181368	VFGp3.OPEN_peak79287	TJP1 (-66395)
chr15	31449855	31450290	VFGp3.OPEN_peak79428	TRPM1 (+3403)
chr15	31451155	31451737	VFGp3.OPEN_peak79429	TRPM1 (+2030)
chr15	31557082	31558337	VFGp3.OPEN_peak79442	KLF13 (-61348)
chr15	31588794	31589392	VFGp3.OPEN_peak79447	KLF13 (-29965)
chr15	31631024	31631480	VFGp3.OPEN_peak79457	KLF13 (+12194)
chr15	32603205	32603837	VFGp3.OPEN_peak79546	GOLGA8K (+91875)
chr15	35598497	35599233	VFGp3.OPEN_peak79850	NONE
chr15	37232904	37233605	VFGp3.OPEN_peak79986	MEIS2 (+158831)
chr15	38766390	38766700	VFGp3.OPEN_peak80124	FAM98B (+20217)
chr15	38994403	38995188	VFGp3.OPEN_peak80156	RASGRP1 (-137789)
chr15	40294447	40294980	VFGp3.OPEN_peak80258	SRP14 (+36675)
chr15	40373835	40374620	VFGp3.OPEN_peak80270	BMF (+26847)
chr15	40390754	40391538	VFGp3.OPEN_peak80275	BMF (+9929)
chr15	41137735	41138537	VFGp3.OPEN_peak80363	SPINT1 (+1920)
chr15	41139535	41139933	VFGp3.OPEN_peak80364	SPINT1 (+3518)
chr15	41533473	41534207	VFGp3.OPEN_peak80404	CHP1 (+10499)
chr15	41856452	41856963	VFGp3.OPEN_peak80431	TYRO3 (+5476)
chr15	41859742	41861119	VFGp3.OPEN_peak80432	TYRO3 (+9199)
chr15	41873204	41873864	VFGp3.OPEN_peak80434	TYRO3 (+22302)
chr15	42103188	42104086	VFGp3.OPEN_peak80456	JMJD7 (-16646)
chr15	42220112	42220648	VFGp3.OPEN_peak80471	SPTBN5 (-34105)
chr15	42239494	42240394	VFGp3.OPEN_peak80476	EHD4 (+24832)
chr15	42248091	42248700	VFGp3.OPEN_peak80478	EHD4 (+16380)
chr15	42304209	42305211	VFGp3.OPEN_peak80487	PLA2G4E (+38678)
chr15	42684608	42685165	VFGp3.OPEN_peak80523	CAPN3 (+33102)
chr15	43056295	43057230	VFGp3.OPEN_peak80548	CDAN1 (-27439)
chr15	44180937	44181891	VFGp3.OPEN_peak80612	WDR76 (+62253)
chr15	45076073	45077217	VFGp3.OPEN_peak80661	TRIM69 (+55459)
chr15	45145373	45146039	VFGp3.OPEN_peak80669	C15orf43 (-103194)
chr15	45204991	45205817	VFGp3.OPEN_peak80673	C15orf43 (-43496)
chr15	45329130	45329738	VFGp3.OPEN_peak80684	SORD (+14132)
chr15	45940532	45941492	VFGp3.OPEN_peak80784	SQRDL (+14074)
chr15	47707503	47708075	VFGp3.OPEN_peak80921	NONE
chr15	48104456	48105178	VFGp3.OPEN_peak80975	SEMA6D (+94131)
chr15	48165139	48165697	VFGp3.OPEN_peak80980	SEMA6D (+154732)
chr15	49388346	49388959	VFGp3.OPEN_peak81107	SECISBP2L (-49893)
chr15	50437610	50437968	VFGp3.OPEN_peak81199	ATP8B4 (-26370)
chr15	51861070	51861929	VFGp3.OPEN_peak81322	DMXL2 (+53332)
chr15	52079220	52079993	VFGp3.OPEN_peak81342	TMOD2 (+35849)
chr15	52426732	52427224	VFGp3.OPEN_peak81385	BCL2L10 (-22006)
chr15	52580198	52581030	VFGp3.OPEN_peak81412	MYO5C (+7381)
chr15	52751315	52751963	VFGp3.OPEN_peak81436	MYO5A (+69608)
chr15	53745547	53746296	VFGp3.OPEN_peak81536	NONE
chr15	54122795	54123615	VFGp3.OPEN_peak81570	WDR72 (-68130)
chr15	56078391	56079013	VFGp3.OPEN_peak81734	PRTG (-43525)
chr15	56091536	56092451	VFGp3.OPEN_peak81737	PRTG (-56817)
chr15	56332738	56333213	VFGp3.OPEN_peak81749	NEDD4 (-123647)
[truncated: 19,735 more rows]

## Sheet: 5b
Supplementary Table 5b. VFG expansion-specific ATAC-peaks annotated to 200 Kb of PE upregulated genes, with baseMean > 1000
VFG-specific ATAC-peaks	Gene_name
VFGp3.OPEN_peak310	PRDM16
VFGp3.OPEN_peak312	PRDM16
VFGp3.OPEN_peak327	PRDM16
VFGp3.OPEN_peak332	PRDM16
VFGp3.OPEN_peak670	ESPN
VFGp3.OPEN_peak1348	DHRS3
VFGp3.OPEN_peak1356	DHRS3
VFGp3.OPEN_peak1361	DHRS3
VFGp3.OPEN_peak2247	ECE1
VFGp3.OPEN_peak2248	ECE1
VFGp3.OPEN_peak2249	ECE1
VFGp3.OPEN_peak2253	ECE1
VFGp3.OPEN_peak2270	ECE1
VFGp3.OPEN_peak2937	TRNP1
VFGp3.OPEN_peak12142	PHGDH
VFGp3.OPEN_peak20049	PROX1
VFGp3.OPEN_peak20534	TGFB2
VFGp3.OPEN_peak20536	TGFB2
VFGp3.OPEN_peak21843	GALNT2
VFGp3.OPEN_peak22345	IRF2BP2
VFGp3.OPEN_peak22359	IRF2BP2
VFGp3.OPEN_peak22360	IRF2BP2
VFGp3.OPEN_peak22536	NID1
VFGp3.OPEN_peak26938	NRP1
VFGp3.OPEN_peak26945	NRP1
VFGp3.OPEN_peak26953	NRP1
VFGp3.OPEN_peak32658	SFRP5
VFGp3.OPEN_peak32666	SFRP5
VFGp3.OPEN_peak34079	DUSP5
VFGp3.OPEN_peak34081	DUSP5
VFGp3.OPEN_peak34088	SMC3
VFGp3.OPEN_peak34091	SMC3
VFGp3.OPEN_peak34133	PDCD4
VFGp3.OPEN_peak34137	PDCD4
VFGp3.OPEN_peak34140	PDCD4
VFGp3.OPEN_peak34141	PDCD4
VFGp3.OPEN_peak34427	HABP2
VFGp3.OPEN_peak34432	HABP2
VFGp3.OPEN_peak35247	FGFR2
VFGp3.OPEN_peak36705	IGF2
VFGp3.OPEN_peak36706	IGF2
VFGp3.OPEN_peak39890	CD59
VFGp3.OPEN_peak43384	PLEKHB1
VFGp3.OPEN_peak49616	B3GAT1
VFGp3.OPEN_peak50682	A2M
VFGp3.OPEN_peak50684	A2M
VFGp3.OPEN_peak55735	HMGA2
VFGp3.OPEN_peak55739	HMGA2
VFGp3.OPEN_peak55740	HMGA2
VFGp3.OPEN_peak55745	HMGA2
VFGp3.OPEN_peak57978	BTG1
VFGp3.OPEN_peak57988	BTG1
VFGp3.OPEN_peak58869	GAS2L3
VFGp3.OPEN_peak59090	PAH
VFGp3.OPEN_peak62886	WASF3
VFGp3.OPEN_peak62888	WASF3
VFGp3.OPEN_peak62890	WASF3
VFGp3.OPEN_peak65893	PCDH17
VFGp3.OPEN_peak69720	EFNB2
VFGp3.OPEN_peak72303	FOXA1
VFGp3.OPEN_peak72316	FOXA1
VFGp3.OPEN_peak72322	FOXA1
VFGp3.OPEN_peak75793	ANGEL1
VFGp3.OPEN_peak75796	ANGEL1
VFGp3.OPEN_peak75798	ANGEL1
VFGp3.OPEN_peak75800	ANGEL1
VFGp3.OPEN_peak77450	SERPINA1
VFGp3.OPEN_peak77453	SERPINA1
VFGp3.OPEN_peak78150	DLK1
VFGp3.OPEN_peak80684	SORD
VFGp3.OPEN_peak81966	LIPC
VFGp3.OPEN_peak81969	LIPC
VFGp3.OPEN_peak81981	LIPC
VFGp3.OPEN_peak81997	LIPC
VFGp3.OPEN_peak84009	LINGO1
VFGp3.OPEN_peak84017	LINGO1
VFGp3.OPEN_peak84022	LINGO1
VFGp3.OPEN_peak84032	LINGO1
VFGp3.OPEN_peak84290	ARNT2
VFGp3.OPEN_peak86047	NR2F2
VFGp3.OPEN_peak86054	NR2F2
VFGp3.OPEN_peak86812	METRN
VFGp3.OPEN_peak87982	SNN
VFGp3.OPEN_peak87990	SNN
VFGp3.OPEN_peak89931	NETO2
VFGp3.OPEN_peak89933	NETO2
VFGp3.OPEN_peak90489	TOX3
VFGp3.OPEN_peak90491	TOX3
VFGp3.OPEN_peak90495	TOX3
VFGp3.OPEN_peak90498	TOX3
VFGp3.OPEN_peak92012	CDH1
VFGp3.OPEN_peak92020	CDH1
VFGp3.OPEN_peak94456	SERPINF2
VFGp3.OPEN_peak94462	SERPINF1
VFGp3.OPEN_peak94465	SERPINF1
VFGp3.OPEN_peak94609	RAP1GAP2
VFGp3.OPEN_peak94617	RAP1GAP2
VFGp3.OPEN_peak94632	RAP1GAP2
VFGp3.OPEN_peak94634	RAP1GAP2
VFGp3.OPEN_peak99847	YPEL2
VFGp3.OPEN_peak99850	YPEL2
VFGp3.OPEN_peak99870	YPEL2
VFGp3.OPEN_peak101014	SOX9
VFGp3.OPEN_peak101037	SOX9
VFGp3.OPEN_peak101363	GPRC5C
VFGp3.OPEN_peak101368	GPRC5C
VFGp3.OPEN_peak101997	CBX4
VFGp3.OPEN_peak101998	CBX4
VFGp3.OPEN_peak104722	TTR
VFGp3.OPEN_peak104723	TTR
VFGp3.OPEN_peak105127	GALNT1
VFGp3.OPEN_peak106567	MAPK4
VFGp3.OPEN_peak107223	ST8SIA3
VFGp3.OPEN_peak107234	ST8SIA3
VFGp3.OPEN_peak107249	ONECUT2
VFGp3.OPEN_peak107300	NEDD4L
VFGp3.OPEN_peak107301	NEDD4L
VFGp3.OPEN_peak107320	NEDD4L
VFGp3.OPEN_peak107337	NEDD4L
VFGp3.OPEN_peak112522	DYRK1B
VFGp3.OPEN_peak112574	PLD3
VFGp3.OPEN_peak115124	SOX11
VFGp3.OPEN_peak115131	SOX11
VFGp3.OPEN_peak116829	RHOB
VFGp3.OPEN_peak121649	ANXA4
VFGp3.OPEN_peak121654	ANXA4
VFGp3.OPEN_peak121655	ANXA4
VFGp3.OPEN_peak129480	TANC1
VFGp3.OPEN_peak129511	TANC1
VFGp3.OPEN_peak130323	B3GALT1
VFGp3.OPEN_peak130333	B3GALT1
VFGp3.OPEN_peak130334	B3GALT1
VFGp3.OPEN_peak132421	GLS
VFGp3.OPEN_peak132451	STAT1
VFGp3.OPEN_peak133310	SPATS2L
VFGp3.OPEN_peak133327	SPATS2L
VFGp3.OPEN_peak138826	JAG1
VFGp3.OPEN_peak140622	KIF3B
VFGp3.OPEN_peak141058	EPB41L1
VFGp3.OPEN_peak141062	EPB41L1
VFGp3.OPEN_peak142424	SULF2
VFGp3.OPEN_peak142434	SULF2
VFGp3.OPEN_peak142444	SULF2
VFGp3.OPEN_peak142445	SULF2
VFGp3.OPEN_peak142448	SULF2
VFGp3.OPEN_peak142453	SULF2
VFGp3.OPEN_peak142455	SULF2
VFGp3.OPEN_peak143110	TSHZ2
VFGp3.OPEN_peak143121	TSHZ2
VFGp3.OPEN_peak143135	TSHZ2
VFGp3.OPEN_peak149385	MGAT3
VFGp3.OPEN_peak149388	MGAT3
VFGp3.OPEN_peak149392	MGAT3
VFGp3.OPEN_peak154250	CTDSPL
VFGp3.OPEN_peak157093	MAGI1
VFGp3.OPEN_peak157098	MAGI1
VFGp3.OPEN_peak157120	MAGI1
VFGp3.OPEN_peak157581	FOXP1
VFGp3.OPEN_peak157582	FOXP1
VFGp3.OPEN_peak162662	TF
VFGp3.OPEN_peak163096	DZIP1L
VFGp3.OPEN_peak163226	RBP1
VFGp3.OPEN_peak164073	AGTR1
VFGp3.OPEN_peak164180	TM4SF4
VFGp3.OPEN_peak167786	AHSG
VFGp3.OPEN_peak172456	KLF3
VFGp3.OPEN_peak174854	SLC4A4
VFGp3.OPEN_peak175011	ALB
VFGp3.OPEN_peak175301	SHROOM3
VFGp3.OPEN_peak175317	SHROOM3
VFGp3.OPEN_peak175320	SHROOM3
VFGp3.OPEN_peak175322	SHROOM3
VFGp3.OPEN_peak182360	FGB
VFGp3.OPEN_peak186678	CTNND2
VFGp3.OPEN_peak188026	CDH6
VFGp3.OPEN_peak188046	CDH6
VFGp3.OPEN_peak188047	CDH6
VFGp3.OPEN_peak189678	FST
VFGp3.OPEN_peak192265	SSBP2
VFGp3.OPEN_peak199601	CYFIP2
VFGp3.OPEN_peak199603	CYFIP2
VFGp3.OPEN_peak201086	FGF18
VFGp3.OPEN_peak210453	CGA
VFGp3.OPEN_peak210456	CGA
VFGp3.OPEN_peak210626	PNRC1
VFGp3.OPEN_peak214577	CTGF
VFGp3.OPEN_peak214826	SGK1
VFGp3.OPEN_peak217502	PLG
VFGp3.OPEN_peak219068	SLC29A4
VFGp3.OPEN_peak219069	SLC29A4
VFGp3.OPEN_peak228628	TES
VFGp3.OPEN_peak228630	TES
VFGp3.OPEN_peak228644	TES
VFGp3.OPEN_peak234098	CTSB
VFGp3.OPEN_peak235513	DPYSL2
VFGp3.OPEN_peak235521	DPYSL2
VFGp3.OPEN_peak235526	DPYSL2
VFGp3.OPEN_peak235530	DPYSL2
VFGp3.OPEN_peak235532	DPYSL2
VFGp3.OPEN_peak235619	CLU
VFGp3.OPEN_peak235622	CLU
VFGp3.OPEN_peak235626	CLU
VFGp3.OPEN_peak235630	CLU
VFGp3.OPEN_peak235933	RBPMS
VFGp3.OPEN_peak235939	RBPMS
VFGp3.OPEN_peak235947	RBPMS
VFGp3.OPEN_peak235953	RBPMS
VFGp3.OPEN_peak238941	CSPP1
VFGp3.OPEN_peak247716	FREM1
VFGp3.OPEN_peak247738	FREM1
VFGp3.OPEN_peak253240	WNK2
VFGp3.OPEN_peak253242	WNK2
VFGp3.OPEN_peak253245	WNK2
VFGp3.OPEN_peak255169	AMBP
VFGp3.OPEN_peak255170	AMBP
VFGp3.OPEN_peak257584	NOTCH1
VFGp3.OPEN_peak262773	BEX1
VFGp3.OPEN_peak264574	GPC3
VFGp3.OPEN_peak264579	GPC3
VFGp3.OPEN_peak265584	BGN
VFGp6.OPEN_peak328	PRDM16
VFGp6.OPEN_peak12141	PHGDH
VFGp6.OPEN_peak12145	PHGDH
VFGp6.OPEN_peak18263	KIF21B
VFGp6.OPEN_peak26946	NRP1
VFGp6.OPEN_peak32659	SFRP5
VFGp6.OPEN_peak32661	SFRP5
VFGp6.OPEN_peak32665	SFRP5
VFGp6.OPEN_peak35254	FGFR2
VFGp6.OPEN_peak37796	DKK3
VFGp6.OPEN_peak43970	TENM4
VFGp6.OPEN_peak49619	B3GAT1
VFGp6.OPEN_peak53813	COL2A1
VFGp6.OPEN_peak53816	COL2A1
VFGp6.OPEN_peak73305	FRMD6
VFGp6.OPEN_peak74115	RTN1
VFGp6.OPEN_peak75791	ANGEL1
VFGp6.OPEN_peak77473	SERPINA5
VFGp6.OPEN_peak77480	SERPINA5
VFGp6.OPEN_peak84000	LINGO1
VFGp6.OPEN_peak84299	ARNT2
VFGp6.OPEN_peak90490	TOX3
VFGp6.OPEN_peak92026	CDH1
VFGp6.OPEN_peak94630	RAP1GAP2
VFGp6.OPEN_peak98015	CNP
VFGp6.OPEN_peak99856	YPEL2
VFGp6.OPEN_peak101982	CBX4
VFGp6.OPEN_peak107248	ONECUT2
VFGp6.OPEN_peak107336	NEDD4L
VFGp6.OPEN_peak130317	B3GALT1
VFGp6.OPEN_peak132445	STAT1
VFGp6.OPEN_peak133330	SPATS2L
VFGp6.OPEN_peak142422	SULF2
VFGp6.OPEN_peak142462	SULF2
VFGp6.OPEN_peak143114	TSHZ2
VFGp6.OPEN_peak153517	TGFBR2
VFGp6.OPEN_peak163403	SPSB4
VFGp6.OPEN_peak163410	SPSB4
VFGp6.OPEN_peak164168	TM4SF4
VFGp6.OPEN_peak168222	CLDN1
VFGp6.OPEN_peak172459	KLF3
VFGp6.OPEN_peak177426	MTTP
VFGp6.OPEN_peak188045	CDH6
VFGp6.OPEN_peak191763	IQGAP2
VFGp6.OPEN_peak192250	SSBP2
VFGp6.OPEN_peak214812	SGK1
VFGp6.OPEN_peak214819	SGK1
VFGp6.OPEN_peak215256	NHSL1
VFGp6.OPEN_peak217488	PLG
VFGp6.OPEN_peak218894	SDK1
VFGp6.OPEN_peak235627	CLU
VFGp6.OPEN_peak235944	RBPMS
VFGp6.OPEN_peak236552	ZNF703
VFGp6.OPEN_peak253246	WNK2
VFGp3.CLOSE_peak1376	DHRS3
VFGp3.CLOSE_peak20033	PROX1
VFGp3.CLOSE_peak20527	TGFB2
VFGp3.CLOSE_peak20547	TGFB2
VFGp3.CLOSE_peak20552	TGFB2
VFGp3.CLOSE_peak22358	IRF2BP2
VFGp3.CLOSE_peak26960	NRP1
VFGp3.CLOSE_peak26963	NRP1
VFGp3.CLOSE_peak43959	TENM4
VFGp3.CLOSE_peak46500	GUCY1A2
VFGp3.CLOSE_peak62870	WASF3
VFGp3.CLOSE_peak72318	FOXA1
VFGp3.CLOSE_peak72321	FOXA1
VFGp3.CLOSE_peak72323	FOXA1
VFGp3.CLOSE_peak72324	FOXA1
VFGp3.CLOSE_peak73303	FRMD6
VFGp3.CLOSE_peak77451	SERPINA1
VFGp3.CLOSE_peak80683	SORD
VFGp3.CLOSE_peak86070	NR2F2
VFGp3.CLOSE_peak86076	NR2F2
VFGp3.CLOSE_peak86079	NR2F2
VFGp3.CLOSE_peak86083	NR2F2
VFGp3.CLOSE_peak86087	NR2F2
VFGp3.CLOSE_peak86089	NR2F2
VFGp3.CLOSE_peak90484	TOX3
VFGp3.CLOSE_peak94616	RAP1GAP2
VFGp3.CLOSE_peak101028	SOX9
VFGp3.CLOSE_peak105136	GALNT1
VFGp3.CLOSE_peak105139	GALNT1
VFGp3.CLOSE_peak107239	ONECUT2
VFGp3.CLOSE_peak115127	SOX11
VFGp3.CLOSE_peak115155	SOX11
VFGp3.CLOSE_peak116836	RHOB
VFGp3.CLOSE_peak127253	MGAT5
VFGp3.CLOSE_peak128463	ACVR2A
VFGp3.CLOSE_peak130305	B3GALT1
VFGp3.CLOSE_peak130320	B3GALT1
VFGp3.CLOSE_peak130327	B3GALT1
VFGp3.CLOSE_peak130347	B3GALT1
VFGp3.CLOSE_peak138830	JAG1
VFGp3.CLOSE_peak138833	JAG1
VFGp3.CLOSE_peak138849	JAG1
VFGp3.CLOSE_peak139091	SPTLC3
VFGp3.CLOSE_peak143112	TSHZ2
VFGp3.CLOSE_peak149379	MGAT3
VFGp3.CLOSE_peak153511	TGFBR2
VFGp3.CLOSE_peak153537	TGFBR2
VFGp3.CLOSE_peak157548	FOXP1
VFGp3.CLOSE_peak158120	ROBO2
VFGp3.CLOSE_peak158125	ROBO2
VFGp3.CLOSE_peak158387	ROBO1
VFGp3.CLOSE_peak164165	TM4SF4
VFGp3.CLOSE_peak164184	TM4SF4
VFGp3.CLOSE_peak165712	BCHE
VFGp3.CLOSE_peak175313	SHROOM3
VFGp3.CLOSE_peak176481	SPP1
VFGp3.CLOSE_peak176485	SPP1
VFGp3.CLOSE_peak185230	FAT1
VFGp3.CLOSE_peak185236	FAT1
VFGp3.CLOSE_peak186682	CTNND2
VFGp3.CLOSE_peak189674	FST
VFGp3.CLOSE_peak195813	SNCAIP
VFGp3.CLOSE_peak195831	SNCAIP
VFGp3.CLOSE_peak195832	SNCAIP
VFGp3.CLOSE_peak201089	FGF18
VFGp3.CLOSE_peak210459	CGA
VFGp3.CLOSE_peak218907	SDK1
VFGp3.CLOSE_peak228632	TES
VFGp3.CLOSE_peak228635	TES
VFGp3.CLOSE_peak236542	ZNF703
VFGp3.CLOSE_peak238946	CSPP1
VFGp3.CLOSE_peak240783	MMP16
VFGp3.CLOSE_peak240907	CALB1
VFGp3.CLOSE_peak240910	CALB1
VFGp3.CLOSE_peak240955	TMEM64
VFGp3.CLOSE_peak240960	TMEM64
VFGp3.CLOSE_peak251759	GNAQ
VFGp3.CLOSE_peak259710	TMEM47
VFGp3.CLOSE_peak259713	TMEM47
VFGp6.CLOSE_peak313	PRDM16
VFGp6.CLOSE_peak1343	DHRS3
VFGp6.CLOSE_peak2263	ECE1
VFGp6.CLOSE_peak12144	PHGDH
VFGp6.CLOSE_peak18264	KIF21B
VFGp6.CLOSE_peak20028	PROX1
VFGp6.CLOSE_peak20546	TGFB2
VFGp6.CLOSE_peak20551	TGFB2
VFGp6.CLOSE_peak21814	GALNT2
VFGp6.CLOSE_peak21823	GALNT2
VFGp6.CLOSE_peak21840	GALNT2
VFGp6.CLOSE_peak22531	NID1
VFGp6.CLOSE_peak26951	NRP1
VFGp6.CLOSE_peak35249	FGFR2
VFGp6.CLOSE_peak35272	FGFR2
VFGp6.CLOSE_peak46491	GUCY1A2
VFGp6.CLOSE_peak55702	HMGA2
VFGp6.CLOSE_peak57995	BTG1
VFGp6.CLOSE_peak59074	PAH
VFGp6.CLOSE_peak59086	PAH
VFGp6.CLOSE_peak62882	WASF3
VFGp6.CLOSE_peak62885	WASF3
VFGp6.CLOSE_peak72302	FOXA1
VFGp6.CLOSE_peak73322	FRMD6
VFGp6.CLOSE_peak74113	RTN1
VFGp6.CLOSE_peak77478	SERPINA5
VFGp6.CLOSE_peak78148	DLK1
VFGp6.CLOSE_peak80734	GATM
VFGp6.CLOSE_peak82902	SMAD3
VFGp6.CLOSE_peak82907	SMAD3
VFGp6.CLOSE_peak84286	ARNT2
VFGp6.CLOSE_peak84306	ARNT2
VFGp6.CLOSE_peak84311	ARNT2
VFGp6.CLOSE_peak86080	NR2F2
VFGp6.CLOSE_peak86093	NR2F2
VFGp6.CLOSE_peak86810	METRN
VFGp6.CLOSE_peak92013	CDH1
VFGp6.CLOSE_peak99857	YPEL2
VFGp6.CLOSE_peak99874	YPEL2
VFGp6.CLOSE_peak99875	YPEL2
VFGp6.CLOSE_peak99878	YPEL2
VFGp6.CLOSE_peak99881	DHX40
VFGp6.CLOSE_peak100999	SOX9
VFGp6.CLOSE_peak104718	TTR
VFGp6.CLOSE_peak115112	SOX11
VFGp6.CLOSE_peak115130	SOX11
VFGp6.CLOSE_peak116839	RHOB
VFGp6.CLOSE_peak121646	ANXA4
VFGp6.CLOSE_peak128437	ACVR2A
VFGp6.CLOSE_peak128439	ACVR2A
VFGp6.CLOSE_peak128443	ACVR2A
VFGp6.CLOSE_peak128465	ACVR2A
VFGp6.CLOSE_peak129489	TANC1
VFGp6.CLOSE_peak129493	TANC1
VFGp6.CLOSE_peak129494	TANC1
VFGp6.CLOSE_peak129501	TANC1
VFGp6.CLOSE_peak129502	TANC1
VFGp6.CLOSE_peak129503	TANC1
VFGp6.CLOSE_peak129504	TANC1
VFGp6.CLOSE_peak130324	B3GALT1
VFGp6.CLOSE_peak130340	B3GALT1
VFGp6.CLOSE_peak130342	B3GALT1
VFGp6.CLOSE_peak132433	GLS
VFGp6.CLOSE_peak133307	SPATS2L
VFGp6.CLOSE_peak133317	SPATS2L
VFGp6.CLOSE_peak138821	JAG1
VFGp6.CLOSE_peak138837	JAG1
VFGp6.CLOSE_peak139107	SPTLC3
VFGp6.CLOSE_peak140621	KIF3B
VFGp6.CLOSE_peak142449	SULF2
VFGp6.CLOSE_peak143129	TSHZ2
VFGp6.CLOSE_peak143596	RAB22A
VFGp6.CLOSE_peak153501	TGFBR2
VFGp6.CLOSE_peak153516	TGFBR2
VFGp6.CLOSE_peak157543	FOXP1
VFGp6.CLOSE_peak157545	FOXP1
VFGp6.CLOSE_peak166031	MECOM
VFGp6.CLOSE_peak168211	CLDN1
VFGp6.CLOSE_peak172443	KLF3
VFGp6.CLOSE_peak172461	KLF3
VFGp6.CLOSE_peak172463	KLF3
VFGp6.CLOSE_peak175029	AFP
VFGp6.CLOSE_peak176487	SPP1
VFGp6.CLOSE_peak177438	MTTP
VFGp6.CLOSE_peak183314	CPE
VFGp6.CLOSE_peak185233	FAT1
VFGp6.CLOSE_peak185247	FAT1
VFGp6.CLOSE_peak188034	CDH6
VFGp6.CLOSE_peak189673	FST
VFGp6.CLOSE_peak189679	FST
VFGp6.CLOSE_peak189681	FST
VFGp6.CLOSE_peak191754	IQGAP2
VFGp6.CLOSE_peak191781	IQGAP2
VFGp6.CLOSE_peak191804	F2R
VFGp6.CLOSE_peak195818	SNCAIP
VFGp6.CLOSE_peak201083	FGF18
VFGp6.CLOSE_peak201091	FGF18
VFGp6.CLOSE_peak212759	MARCKS
VFGp6.CLOSE_peak212767	MARCKS
VFGp6.CLOSE_peak212773	MARCKS
VFGp6.CLOSE_peak212775	MARCKS
VFGp6.CLOSE_peak214558	CTGF
VFGp6.CLOSE_peak214809	SGK1
VFGp6.CLOSE_peak214817	SGK1
VFGp6.CLOSE_peak215258	NHSL1
VFGp6.CLOSE_peak217499	PLG
VFGp6.CLOSE_peak218918	SDK1
VFGp6.CLOSE_peak219076	SLC29A4
VFGp6.CLOSE_peak226555	COL1A2
VFGp6.CLOSE_peak234104	CTSB
VFGp6.CLOSE_peak235625	CLU
VFGp6.CLOSE_peak235633	CLU
VFGp6.CLOSE_peak235948	RBPMS
VFGp6.CLOSE_peak235957	RBPMS
VFGp6.CLOSE_peak238945	CSPP1
VFGp6.CLOSE_peak240776	MMP16
VFGp6.CLOSE_peak240784	MMP16
VFGp6.CLOSE_peak240902	DECR1
VFGp6.CLOSE_peak240909	CALB1
VFGp6.CLOSE_peak241362	TP53INP1
VFGp6.CLOSE_peak241363	TP53INP1
VFGp6.CLOSE_peak247725	FREM1
VFGp6.CLOSE_peak251749	GNAQ
VFGp6.CLOSE_peak251754	GNAQ
VFGp6.CLOSE_peak251809	PSAT1
VFGp6.CLOSE_peak263078	PRPS1
VFGp6.CLOSE_peak263975	GRIA3

## Sheet: 5c
Supplementary Table 5c. Differential expression between VFG (passage6) and ADE cells.
Gene_name	baseMean	log2FoldChange	lfcSE	stat	pvalue	padj
TDRD15	395.46	12.0985	1.18364	10.2214	1.59e-24	9.72e-24
TTR	5790.61	11.6676	0.841545	13.8645	1.04e-43	9.88e-43
AFP	5037.58	11.2514	1.2436	9.04748	1.46e-19	7.65e-19
SLC6A19	5023.45	11.2084	0.40271	27.8325	1.76e-170	6e-169
EVX1-AS	199.034	11.109	1.19057	9.33087	1.05e-20	5.7e-20
HMGCS2	156.346	10.7604	1.19014	9.04132	1.55e-19	8.09e-19
HNF1A-AS1	561.222	10.7467	1.02491	10.4856	1.01e-25	6.34e-25
SLC13A2	271.825	10.5955	1.18495	8.94176	3.83e-19	1.97e-18
AKR1D1	129.506	10.4887	1.1928	8.79334	1.45e-18	7.34e-18
NPY	381.569	10.1894	1.02585	9.93266	3e-23	1.76e-22
AHSG	94.751	10.0381	1.19841	8.37616	5.47e-17	2.62e-16
FGB	322.167	9.94538	1.02796	9.67482	3.86e-22	2.19e-21
ASGR2	802.956	9.94054	0.650314	15.2857	9.52e-53	1.06e-51
SERPINA1	2448.76	9.91709	1.91107	5.18929	2.11e-07	6.3e-07
EVX1	464.534	9.88756	0.839315	11.7805	4.92e-32	3.63e-31
APOC3	83.4034	9.8543	1.20293	8.19194	2.57e-16	1.2e-15
FGF5	160.055	9.83018	1.19003	8.26042	1.45e-16	6.82e-16
SYTL5	1203.11	9.67634	0.485384	19.9354	2.01e-88	3.47e-87
LIPC	72.3627	9.64907	1.20311	8.02009	1.06e-15	4.79e-15
MTTP	501.033	9.58226	0.728228	13.1583	1.52e-39	1.33e-38
A1CF	745.585	9.34735	0.551595	16.946	2.06e-64	2.72e-63
GATA2	821.193	9.29418	0.516039	18.0106	1.61e-72	2.34e-71
ALB	285.846	9.18601	0.851055	10.7937	3.69e-27	2.42e-26
GPD1	378.268	9.17641	0.730691	12.5585	3.57e-36	2.89e-35
C20orf197	50.4013	9.12663	1.21314	7.52317	5.35e-14	2.26e-13
SV2B	517.136	9.04188	0.597495	15.133	9.82e-52	1.07e-50
HABP2	1333.69	8.99347	0.366111	24.5648	3e-133	7.94e-132
CLCA1	331.394	8.98446	0.730458	12.2998	9.08e-35	7.11e-34
FGG	164.716	8.9743	1.03363	8.68235	3.88e-18	1.93e-17
PODN	1182.24	8.91281	0.378251	23.5632	9.19e-123	2.23e-121
GABRG1	43.1642	8.9023	1.22319	7.27794	3.39e-13	1.39e-12
HNF1A	232.76	8.8884	0.843899	10.5325	6.12e-26	3.88e-25
EPS8L3	39.3034	8.76876	1.22757	7.14317	9.12e-13	3.65e-12
CTSE	1348.19	8.76095	0.338072	25.9145	4.58e-148	1.36e-146
FAM19A4	137.309	8.7137	1.03764	8.39765	4.56e-17	2.19e-16
PTGDR	272.855	8.70309	0.735499	11.8329	2.64e-32	1.96e-31
TNFSF10	37.3712	8.69469	1.22827	7.07878	1.45e-12	5.76e-12
FEV	131.456	8.64984	1.03576	8.35121	6.76e-17	3.23e-16
TM4SF1	36.0697	8.64579	1.24513	6.94367	3.82e-12	1.48e-11
TRPM6	65.8697	8.54801	1.2047	7.09556	1.29e-12	5.12e-12
AP000439.2	32.743	8.50448	1.23077	6.90989	4.85e-12	1.87e-11
HAVCR1	170.081	8.43692	0.848363	9.94494	2.65e-23	1.56e-22
RAB27B	30.3775	8.3964	1.23484	6.79957	1.05e-11	3.99e-11
FMOD	1859.8	8.38421	0.253401	33.0867	4.61e-240	2.35e-238
FABP1	28.3125	8.29394	1.24165	6.67976	2.39e-11	8.95e-11
ASS1P1	26.6763	8.20903	1.24429	6.59737	4.19e-11	1.54e-10
GALNT5	93.6061	8.15912	1.04607	7.7998	6.2e-15	2.72e-14
KRT7	24.6183	8.09361	1.24853	6.4825	9.02e-11	3.27e-10
MUC6	2224.46	8.08515	0.213845	37.8084	0	0
APOA4	344.955	8.04076	0.526775	15.2641	1.33e-52	1.47e-51
AMBP	196.954	7.91055	0.662985	11.9317	8.09e-33	6.05e-32
HOXA13	41.2173	7.86813	1.23462	6.3729	1.85e-10	6.61e-10
SLC1A7	150.219	7.84036	0.74235	10.5615	4.49e-26	2.86e-25
ID1	5555.09	7.80907	0.124675	62.6351	0	0
AC007405.2	19.1381	7.72979	1.26736	6.0991	1.07e-09	3.65e-09
SLC39A5	728.407	7.72396	0.325006	23.7656	7.58e-125	1.88e-123
ISX	171.473	7.7099	0.66745	11.5513	7.27e-31	5.21e-30
CPED1	18.4585	7.67773	1.27154	6.03815	1.56e-09	5.29e-09
SLC5A8	18.4169	7.67497	1.27213	6.03317	1.61e-09	5.45e-09
VWA5B2	299.08	7.66058	0.498305	15.3733	2.47e-53	2.77e-52
VCAN	39203.9	7.63314	0.0607384	125.672	0	0
PCAT4	17.6155	7.61033	1.2747	5.9703	2.37e-09	7.95e-09
FGA	634.976	7.59751	0.334672	22.7013	4.35e-114	9.81e-113
F2	1715.46	7.5975	0.205257	37.0145	6.69e-300	4.38e-298
KITLG	411.902	7.59418	0.416701	18.2246	3.3e-74	4.87e-73
WNT5A-AS1	34.0131	7.59125	1.23204	6.16152	7.21e-10	2.48e-09
TM4SF4	17.0067	7.56087	1.28821	5.86929	4.38e-09	1.45e-08
RNF183	61.8481	7.56073	1.05665	7.15535	8.35e-13	3.34e-12
CYP4F23P	32.684	7.53344	1.23065	6.12151	9.27e-10	3.18e-09
SLC39A2	32.3972	7.52032	1.2309	6.10963	9.99e-10	3.42e-09
GSTA2	1289.21	7.51329	0.229101	32.7946	7.02e-236	3.52e-234
IRX1	16.3699	7.50547	1.28677	5.83282	5.45e-09	1.79e-08
HOXC4	31.7583	7.49234	1.23468	6.06826	1.29e-09	4.41e-09
HNF4G	177.188	7.49126	0.609766	12.2855	1.08e-34	8.46e-34
AGTR1	16.0119	7.47165	1.29227	5.78179	7.39e-09	2.42e-08
LINC00473	15.5571	7.43164	1.30109	5.71185	1.12e-08	3.61e-08
ALOX5	30.3087	7.4242	1.23655	6.00398	1.93e-09	6.49e-09
CREB3L3	29.9621	7.40691	1.24633	5.94298	2.8e-09	9.35e-09
MYBPC3	15.1901	7.39531	1.29445	5.7131	1.11e-08	3.59e-08
AC004947.2	14.8383	7.3641	1.30329	5.65038	1.6e-08	5.12e-08
LONRF3	107.745	7.35811	0.748429	9.83141	8.25e-23	4.78e-22
GAD1	765.309	7.32858	0.280078	26.1662	6.45e-151	1.97e-149
APOB	7987.31	7.32792	0.130459	56.1702	0	0
SH3TC1	709.015	7.32052	0.289732	25.2665	7.46e-141	2.1e-139
IGFBP3	5103.9	7.29959	0.193099	37.8023	0	0
EGFR-AS1	27.644	7.28858	1.24479	5.85529	4.76e-09	1.57e-08
SRD5A2	14.0359	7.28349	1.30221	5.59318	2.23e-08	7.07e-08
MYH6	13.7486	7.25291	1.30204	5.5704	2.54e-08	8.02e-08
ATOH1	13.7387	7.25203	1.30149	5.57208	2.52e-08	7.95e-08
ANKS4B	470.642	7.23602	0.34902	20.7324	1.77e-95	3.34e-94
CPN1	247.238	7.23252	0.475778	15.2015	3.46e-52	3.8e-51
RPL6P29	13.3173	7.2058	1.31807	5.46694	4.58e-08	1.42e-07
HAPLN1	526.042	7.18586	0.323465	22.2152	2.45e-109	5.27e-108
RNA5SP109	12.9686	7.16765	1.31104	5.46714	4.57e-08	1.42e-07
GPR55	253.991	7.1334	0.454379	15.6992	1.53e-55	1.78e-54
UPK3A	45.2974	7.10838	1.06764	6.65801	2.78e-11	1.03e-10
TBX3	7806.29	7.09193	0.0866872	81.8106	0	0
SIGLEC6	12.1212	7.07284	1.35458	5.22143	1.78e-07	5.33e-07
SLC9A2	65.8372	7.05919	0.872799	8.088	6.07e-16	2.78e-15
PROM1	4569.97	7.05528	0.108283	65.1557	0	0
ID2	3775.62	7.05143	0.118235	59.6392	0	0
ISL1	564.457	7.04599	0.298148	23.6325	1.79e-123	4.37e-122
TF	477.492	7.04462	0.326788	21.5572	4.54e-103	9.24e-102
SSTR5-AS1	23.2308	7.03965	1.27729	5.51141	3.56e-08	1.11e-07
DDC	470.288	7.02277	0.325397	21.5821	2.64e-103	5.41e-102
KIAA0087	11.7054	7.01861	1.35427	5.18256	2.19e-07	6.52e-07
PRTG	4728.97	7.0121	0.164981	42.5025	0	0
RBP4	105.004	6.99867	0.677208	10.3346	4.91e-25	3.05e-24
PRODH2	41.7946	6.98792	1.06766	6.54509	5.95e-11	2.18e-10
CCL15	11.1769	6.95523	1.33546	5.20813	1.91e-07	5.71e-07
TM4SF5	11.1457	6.9517	1.34422	5.17153	2.32e-07	6.9e-07
AVPR1A	11.1591	6.95005	1.3367	5.1994	2e-07	5.98e-07
FBLN2	17962.9	6.93399	0.0596088	116.325	0	0
TPPP2	10.94	6.9253	1.36631	5.0686	4.01e-07	1.17e-06
SLC22A6	10.7563	6.89828	1.34109	5.14379	2.69e-07	7.97e-07
GPR4	10.726	6.89483	1.33756	5.15478	2.54e-07	7.53e-07
RERG	156.108	6.8894	0.539409	12.7721	2.35e-37	1.96e-36
GSTA1	58.4655	6.88509	0.878433	7.83793	4.58e-15	2.02e-14
PDZK1IP1	10.6411	6.88486	1.36196	5.05511	4.3e-07	1.25e-06
SLC28A2	252.638	6.88286	0.421087	16.3455	4.69e-60	5.79e-59
SERPINF2	623.32	6.84248	0.267197	25.6084	1.23e-144	3.54e-143
GLYATL1P4	10.2322	6.82664	1.34066	5.09199	3.54e-07	1.04e-06
ROBO2	278.228	6.81365	0.393391	17.3203	3.31e-67	4.53e-66
AC073257.2	10.0877	6.80563	1.35759	5.01304	5.36e-07	1.55e-06
BCHE	19.7676	6.8035	1.26483	5.37899	7.49e-08	2.3e-07
SPTSSB	36.5161	6.79478	1.07815	6.30226	2.93e-10	1.04e-09
NID2	198.307	6.77497	0.459565	14.7421	3.46e-49	3.62e-48
SPTLC3	213.346	6.75557	0.441262	15.3097	6.59e-53	7.33e-52
NRGN	827.579	6.73965	0.226056	29.8141	2.57e-195	1.03e-193
PITX1	1776.11	6.73651	0.159662	42.1924	0	0
RBMX2P2	18.8347	6.7322	1.26821	5.30845	1.11e-07	3.36e-07
RNF128	490.913	6.73175	0.289645	23.2414	1.74e-119	4.13e-118
F5	9.23447	6.67841	1.35874	4.91516	8.87e-07	2.54e-06
AQP7	67.4879	6.67454	0.769861	8.66981	4.33e-18	2.15e-17
TBX2	537.691	6.67309	0.27218	24.5172	9.69e-133	2.55e-131
DCDC2	234.885	6.67089	0.408801	16.3182	7.33e-60	9.03e-59
NBPF22P	9.13259	6.66088	1.37157	4.85638	1.2e-06	3.39e-06
CHRND	9.01787	6.64536	1.36609	4.8645	1.15e-06	3.25e-06
SPHKAP	8.9044	6.62845	1.47695	4.48794	7.19e-06	1.92e-05
HRC	178.408	6.62215	0.464048	14.2704	3.35e-46	3.35e-45
LGALS2	194.302	6.62048	0.445608	14.8572	6.25e-50	6.64e-49
DGKB	128.075	6.5973	0.542569	12.1594	5.11e-34	3.94e-33
NKX2-5	1689.2	6.58101	0.151971	43.3045	0	0
APOM	672.317	6.56807	0.236019	27.8286	1.96e-170	6.68e-169
ASB9	16.5918	6.5484	1.27882	5.12064	3.05e-07	8.98e-07
LINC00487	8.37114	6.53742	1.38635	4.71556	2.41e-06	6.67e-06
WFIKKN2	8.33191	6.52773	1.41949	4.59863	4.25e-06	1.16e-05
SAMHD1	1174.97	6.4931	0.175646	36.967	3.88e-299	2.53e-297
ADRA1B	89.0025	6.49184	0.630333	10.2991	7.12e-25	4.39e-24
SLC25A18	2856.58	6.48638	0.114991	56.4078	0	0
NR2F2-AS1	8.01027	6.47457	1.38872	4.66226	3.13e-06	8.58e-06
TMEM26	7.95026	6.46079	1.39406	4.63453	3.58e-06	9.77e-06
CKM	85.1826	6.42804	0.63629	10.1024	5.39e-24	3.24e-23
SULT1B1	7.63189	6.40136	1.41234	4.53244	5.83e-06	1.57e-05
RBBP8NL	27.6428	6.39022	1.10527	5.7816	7.4e-09	2.42e-08
GABRA2	7.31362	6.33959	1.44773	4.37899	1.19e-05	3.12e-05
SNAI2	26.6735	6.33771	1.10159	5.75326	8.75e-09	2.85e-08
FBLN7	359.63	6.33156	0.306398	20.6645	7.23e-95	1.36e-93
DPYS	26.3661	6.32076	1.09611	5.76653	8.09e-09	2.64e-08
GLDC	1263.92	6.31632	0.16075	39.2928	0	0
H19	7.15651	6.31251	1.41924	4.4478	8.68e-06	2.3e-05
PTGER2	38.1403	6.26932	0.899828	6.96724	3.23e-12	1.26e-11
TRPC5	251.317	6.24865	0.354119	17.6456	1.1e-69	1.55e-68
ITIH1	6.76805	6.22864	1.45536	4.2798	1.87e-05	4.83e-05
ENTPD3	61.908	6.22513	0.694533	8.96304	3.16e-19	1.63e-18
CCR1	48.1473	6.18861	0.792567	7.80831	5.8e-15	2.55e-14
HEY2	190.708	6.16919	0.391226	15.7688	5.1e-56	5.95e-55
LINC00494	12.6223	6.14859	1.32829	4.62896	3.68e-06	1e-05
CLEC2L	328.777	6.14525	0.298549	20.5837	3.84e-94	7.12e-93
RN7SL334P	6.34442	6.13811	1.43725	4.27074	1.95e-05	5.02e-05
UCN3	6.34411	6.13803	1.44272	4.25447	2.1e-05	5.38e-05
TTLL6	171.436	6.1099	0.407011	15.0116	6.16e-51	6.65e-50
LGSN	6.22165	6.10834	1.43814	4.24738	2.16e-05	5.55e-05
SP6	1636.31	6.10057	0.134756	45.2711	0	0
POU2AF1	56.3974	6.08353	0.702026	8.66568	4.49e-18	2.23e-17
LINC00543	6.03664	6.06541	1.44807	4.18862	2.81e-05	7.14e-05
RNA5SP184	6.01493	6.06096	1.46469	4.13806	3.5e-05	8.84e-05
CDC20B	21.9845	6.05559	1.10825	5.46412	4.65e-08	1.45e-07
EXOC3L4	260.72	6.03451	0.323649	18.6453	1.38e-77	2.12e-76
SCN7A	203.699	6.01558	0.365854	16.4425	9.49e-61	1.19e-59
TGFB2	299.154	6.01422	0.304606	19.7443	8.98e-87	1.53e-85
PDZD3	74.6516	6.00778	0.610856	9.83501	7.96e-23	4.61e-22
HOXC9	5.8016	6.00475	1.49853	4.00709	6.15e-05	0.000151301
LINC00511	106.176	6.00302	0.498392	12.0448	2.07e-33	1.57e-32
NAV3	31.9968	6.00227	0.908647	6.60572	3.96e-11	1.46e-10
ERP27	11.4029	5.99916	1.32526	4.52679	5.99e-06	1.61e-05
AGT	74.1116	5.99726	0.596791	10.0492	9.26e-24	5.52e-23
PDK4	42.3641	5.99493	0.787194	7.61557	2.63e-14	1.12e-13
CALB2	73.394	5.98276	0.594896	10.0568	8.57e-24	5.12e-23
MAGEC2	5.69717	5.98207	1.46176	4.09238	4.27e-05	0.000106681
ABCG8	11.2235	5.97781	1.32665	4.50594	6.61e-06	1.77e-05
ABCC3	20.8814	5.97298	1.1177	5.34397	9.09e-08	2.78e-07
AC005307.1	5.63411	5.96819	1.49881	3.98196	6.84e-05	0.000167427
AC000403.1	5.60314	5.96068	1.56809	3.80124	0.000143973	0.000341613
AQP10	30.645	5.94923	0.913381	6.51342	7.35e-11	2.68e-10
MAGEC3	5.55342	5.94425	1.46676	4.05264	5.06e-05	0.00012565
TAT	30.6549	5.94347	0.914598	6.49845	8.12e-11	2.95e-10
FOLH1	5.5422	5.9418	1.50844	3.93903	8.18e-05	0.000199002
CBLN1	478.052	5.93882	0.232167	25.58	2.55e-144	7.3e-143
CXorf65	5.52194	5.93731	1.46902	4.04169	5.31e-05	0.000131421
OR2I1P	5.51206	5.93508	1.484	3.99939	6.35e-05	0.00015609
SELE	5.47039	5.9255	1.51682	3.90652	9.36e-05	0.000226553
MMRN1	5.46936	5.9253	1.51238	3.91786	8.93e-05	0.000216585
FSTL5	5.48261	5.9227	1.54268	3.83922	0.000123425	0.000294893
DUSP9	905.242	5.92159	0.172551	34.3178	4.25e-258	2.33e-256
PLG	50.0243	5.92014	0.717907	8.24638	1.63e-16	7.66e-16
CACNG6	89.0723	5.89842	0.530021	11.1287	9.1e-29	6.2e-28
XK	5.30452	5.88097	1.54283	3.81181	0.000137953	0.000327884
CX3CL1	135.012	5.86414	0.428952	13.6709	1.52e-42	1.4e-41
VCAN-AS1	19.2398	5.86054	1.13448	5.16582	2.39e-07	7.11e-07
BMP6	105.626	5.85075	0.47874	12.2212	2.4e-34	1.86e-33
ANTXRLP1	5.17167	5.84335	1.50773	3.87561	0.00010636	0.000255928
HOXC13	18.5683	5.81001	1.12721	5.15435	2.55e-07	7.54e-07
AC034154.1	5.06032	5.80965	1.51279	3.84035	0.000122858	0.000293639
SERPINA6	5.0596	5.80945	1.50455	3.86125	0.000112808	0.000270759
NAT8	5.00764	5.7968	1.49916	3.8667	0.00011032	0.000265088
PRKXP1	18.4091	5.78988	1.12487	5.14715	2.64e-07	7.83e-07
WNT5A	392.744	5.78032	0.244725	23.6197	2.42e-123	5.91e-122
LINC00348	72.9559	5.78025	0.573721	10.075	7.13e-24	4.27e-23
FAM110C	186.083	5.75711	0.628262	9.16355	5.02e-20	2.66e-19
FAM13A-AS1	9.63035	5.75177	1.38265	4.15996	3.18e-05	8.06e-05
ORM2	9.58438	5.74367	1.36244	4.21573	2.49e-05	6.36e-05
SLC38A11	4.82263	5.74322	1.52714	3.76076	0.000169395	0.000399267
TCTEX1D1	9.50649	5.73547	1.35952	4.21874	2.46e-05	6.28e-05
AC130710.1	4.80439	5.73227	1.62358	3.53063	0.000414568	0.000941069
PLEKHA6	2671.56	5.72283	0.0980692	58.355	0	0
MEF2C	61.6198	5.72034	0.607689	9.41328	4.81e-21	2.64e-20
SLC22A8	43.6345	5.71831	0.720078	7.94123	2e-15	8.97e-15
GZMK	4.72065	5.70946	1.51688	3.76394	0.000167259	0.000394409
NR2F2	613.766	5.70017	0.193313	29.4868	4.26e-191	1.67e-189
SELL	17.0907	5.68674	1.15142	4.93888	7.86e-07	2.25e-06
KISS1	4.5238	5.64929	1.63382	3.45771	0.000544794	0.00122436
SLC44A4	579.541	5.61432	0.19425	28.9025	1.11e-183	4.15e-182
CAPN8	4.39147	5.60478	1.5398	3.63995	0.000272693	0.000629371
CXCL2	24.0836	5.59709	0.935937	5.9802	2.23e-09	7.49e-09
GATA3-AS1	370.883	5.59577	0.242131	23.1105	3.63e-118	8.47e-117
KLK12	15.9883	5.59063	1.15198	4.85306	1.22e-06	3.44e-06
SERPINA12	4.33982	5.59024	1.56727	3.56686	0.000361284	0.000824309
IHH	1125.34	5.58305	0.143865	38.8077	0	0
TMEM232	175.048	5.57796	0.346095	16.1169	1.94e-58	2.35e-57
PGF	2049.1	5.5712	0.106982	52.0761	0	0
NOSTRIN	665.27	5.57071	0.179026	31.1167	1.43e-212	6.34e-211
MGP	8.45075	5.56141	1.41139	3.94038	8.14e-05	0.000197935
SLC4A4	101.934	5.55753	0.452494	12.282	1.13e-34	8.82e-34
LCN15	211.215	5.55418	0.318312	17.4489	3.51e-68	4.88e-67
ANGPTL3	8.41132	5.55147	1.36885	4.05558	5e-05	0.000124185
LACTBL1	4.22693	5.54947	1.55554	3.56756	0.000360327	0.000822304
AC025284.1	4.20625	5.54345	1.54972	3.57707	0.000347472	0.000794266
HTR7	46.5376	5.53946	0.66426	8.3393	7.47e-17	3.56e-16
CFHR4	4.17497	5.53433	1.55644	3.55576	0.000376886	0.000858598
ID3	4538.14	5.52536	0.0740988	74.5674	0	0
ID4	2676.07	5.52317	0.0940115	58.7499	0	0
SLC22A7	22.9714	5.52017	0.934224	5.90883	3.45e-09	1.15e-08
TAGAP	38.1409	5.51689	0.75895	7.26911	3.62e-13	1.48e-12
ADAD1	4.10468	5.5055	1.65858	3.31941	0.000902068	0.00198058
THEG	22.6718	5.50198	0.946589	5.81243	6.16e-09	2.02e-08
TCL6	22.4617	5.49301	0.937281	5.86058	4.61e-09	1.52e-08
C3orf80	172.559	5.49149	0.343843	15.9709	2.04e-57	2.43e-56
FAM66E	4.04181	5.48572	1.56597	3.50308	0.000459915	0.00103951
FRMD1	4.01085	5.47625	1.59743	3.42817	0.000607655	0.00135763
AGXT2	4.01064	5.47624	1.57698	3.47262	0.000515407	0.00116018
AVPR1B	4.01013	5.47609	1.5712	3.48529	0.0004916	0.00110837
SHD	265.956	5.4691	0.272056	20.1028	6.97e-90	1.22e-88
A2M	29.5401	5.46407	0.813707	6.71503	1.88e-11	7.07e-11
GPR151	315.915	5.46073	0.249909	21.8509	7.63e-106	1.59e-104
GABRA6	14.6213	5.45758	1.15239	4.73586	2.18e-06	6.05e-06
FAM151A	116.776	5.45325	0.41627	13.1003	3.28e-39	2.85e-38
PAQR9	598.258	5.45116	0.186532	29.2237	9.71e-188	3.72e-186
PKP1	7.84455	5.45049	1.38943	3.92281	8.75e-05	0.000212352
ZAR1	3.93973	5.44567	1.62994	3.34102	0.000834709	0.00183904
SMLR1	144.19	5.43843	0.375315	14.4903	1.39e-47	1.42e-46
BAMBI	4215.69	5.43432	0.0759007	71.5978	0	0
TNIP3	86.6782	5.4336	0.473732	11.4698	1.87e-30	1.33e-29
ABCD2	3.846	5.41564	1.58303	3.42106	0.000623766	0.00139214
NR0B2	14.3968	5.41417	1.16446	4.6495	3.33e-06	9.11e-06
GCNT3	170.744	5.4092	0.336134	16.0924	2.89e-58	3.48e-57
AC092111.1	13.941	5.38876	1.16815	4.61308	3.97e-06	1.08e-05
AC012123.1	20.9171	5.36598	0.971301	5.52452	3.3e-08	1.04e-07
SLCO2B1	330.143	5.36329	0.237833	22.5506	1.32e-112	2.95e-111
CDX2	3.70235	5.35931	1.59448	3.36117	0.000776125	0.0017161
GLDCP1	3.69216	5.35595	1.61309	3.3203	0.000899197	0.00197449
ORM1	7.35135	5.35441	1.39873	3.82804	0.000129166	0.000307943
CLEC10A	3.67097	5.34891	1.60087	3.34126	0.000833988	0.00183765
CCL14	3.63918	5.33789	1.66028	3.21505	0.0013042	0.00281054
DNAH8	20.0158	5.32264	0.952751	5.5866	2.32e-08	7.33e-08
XAF1	7.17229	5.32092	1.41175	3.76901	0.000163895	0.000386912
FAM90A28P	3.58987	5.31177	1.65275	3.21389	0.00130949	0.00282106
FTCD	302.458	5.30883	0.40541	13.095	3.52e-39	3.06e-38
SLCO5A1	218.478	5.30846	0.294214	18.0428	8.98e-73	1.31e-71
RNU6-299P	7.10107	5.3031	1.41412	3.75011	0.000176756	0.000416102
EPHA6	67.6089	5.29781	0.8573	6.17964	6.42e-10	2.22e-09
IL2RG	19.8448	5.29042	0.953194	5.5502	2.85e-08	8.98e-08
CHL1-AS1	3.52742	5.2899	1.61144	3.28271	0.00102816	0.0022438
TNFRSF19	555.774	5.28854	0.182241	29.0194	3.74e-185	1.41e-183
C3orf36	176.631	5.28794	0.322649	16.3892	2.29e-60	2.84e-59
ISM1	52.2853	5.27766	0.589398	8.95433	3.42e-19	1.76e-18
P2RX6	45.3643	5.27766	0.625305	8.44012	3.17e-17	1.53e-16
HSFY3P	116.421	5.27284	0.396211	13.3082	2.07e-40	1.84e-39
CDH6	375.233	5.27167	0.21906	24.0649	5.82e-128	1.47e-126
CLEC18C	3.47505	5.27135	1.66085	3.17388	0.00150416	0.00321828
EVA1A	51.6178	5.26901	0.584986	9.00708	2.12e-19	1.1e-18
GFRA3	19.4175	5.26586	0.951942	5.53171	3.17e-08	9.95e-08
GADL1	32.4173	5.26279	0.749689	7.01997	2.22e-12	8.7e-12
TREX2	6.82182	5.24754	1.41898	3.6981	0.000217217	0.000507082
INHBB	25.1958	5.23517	0.858177	6.10034	1.06e-09	3.62e-09
CD33	6.76191	5.23082	1.42138	3.68009	0.00023315	0.000542766
MRPS36P3	3.38377	5.22835	1.63533	3.19713	0.00138802	0.0029829
CADPS2	182.362	5.22771	0.312297	16.7395	6.75e-63	8.7e-62
GLYATL1P2	189.023	5.22706	0.309194	16.9054	4.1e-64	5.39e-63
KLHL14	124.688	5.21582	0.377492	13.817	2.01e-43	1.89e-42
GPR149	3.34148	5.21288	1.66969	3.12207	0.00179585	0.0038055
LINC00881	3.33119	5.20912	1.65459	3.14828	0.00164232	0.00349569
MYRFL	3.3208	5.20525	1.66289	3.13024	0.00174661	0.00370676
MYO3B	351.763	5.20262	0.221156	23.5247	2.28e-122	5.52e-121
NXPH2	12.4103	5.19599	1.17138	4.43579	9.17e-06	2.43e-05
GLYATL2	85.3773	5.18406	0.45148	11.4824	1.62e-30	1.15e-29
AL391117.1	6.48215	5.17224	1.43721	3.5988	0.000319686	0.000734032
TMEM132C	48.362	5.17005	0.592957	8.71909	2.8e-18	1.4e-17
NCCRP1	157.186	5.16863	0.338946	15.2491	1.67e-52	1.84e-51
ARHGAP24	1070.68	5.15667	0.130329	39.5667	0	0
SGIP1	113.763	5.15262	0.38395	13.42	4.61e-41	4.15e-40
UGT2A3	3.20873	5.15211	1.65292	3.11697	0.0018272	0.00386764
CCDC80	4524.59	5.15049	0.0678666	75.8914	0	0
KCNJ9	3.19855	5.14822	1.65899	3.10322	0.00191427	0.00404295
GBA3	3.19824	5.14809	1.65161	3.11701	0.00182695	0.00386764
C8orf86	3.17746	5.14014	1.65269	3.11016	0.00186986	0.00395354
AL162311.1	3.17735	5.14009	1.65445	3.10683	0.00189107	0.00399637
IFI16	844.477	5.13753	0.143093	35.9036	2.69e-282	1.61e-280
SLC2A5	3.16738	5.13617	1.68056	3.05622	0.00224147	0.00469241
ZG16	3.1362	5.12349	1.76039	2.91043	0.00360929	0.00737689
CLEC6A	3.13528	5.12319	1.74923	2.92883	0.00340245	0.00698342
GRIA3	243.306	5.10852	0.260375	19.6199	1.05e-85	1.75e-84
AC012074.1	11.4024	5.09119	1.1819	4.30761	1.65e-05	4.27e-05
KRT80	3.07588	5.08914	1.75127	2.90597	0.00366114	0.0074734
HCAR1	57.0619	5.08385	0.532551	9.54622	1.35e-21	7.52e-21
FOXD4	3.055	5.08037	1.71058	2.96997	0.00297832	0.0061484
IGKV1OR2-108	3.055	5.08037	1.71058	2.96997	0.00297832	0.0061484
ACY3	79.1153	5.07974	0.456986	11.1157	1.05e-28	7.14e-28
DOK6	243.787	5.07781	0.257205	19.7423	9.35e-87	1.59e-85
AL121932.1	3.03401	5.07176	1.67881	3.02105	0.00251903	0.00524259
RPS26P2	6.07692	5.06999	1.44218	3.51551	0.000438906	0.000993949
SRPX2	3.01282	5.06318	1.6786	3.01631	0.00255869	0.00532196
TPSP2	3.00273	5.05906	1.68791	2.99723	0.00272445	0.00564767
FAM155A	134.501	5.056	0.346418	14.5951	3.02e-48	3.12e-47
RGSL1	2.97136	5.04577	1.75431	2.87622	0.00402475	0.00816713
PRDM6	5.97596	5.04348	1.54565	3.26301	0.00110237	0.00239529
MYO1G	11.0321	5.04279	1.20745	4.17639	2.96e-05	7.52e-05
IGF1	5.93943	5.03805	1.46172	3.44667	0.000567541	0.00127234
FBN2	3848.2	5.03496	0.0784543	64.1769	0	0
ALDH1A1	269.106	5.02961	0.241897	20.7924	5.08e-96	9.62e-95
TCHH	213.432	5.02342	0.276171	18.1895	6.25e-74	9.2e-73
CNKSR2	348.56	5.01781	0.215	23.3387	1.8e-120	4.28e-119
PROS1	1705.96	5.01744	0.102958	48.733	0	0
GRAP2	130.568	5.01743	0.352103	14.2499	4.49e-46	4.47e-45
SFRP4	2.89046	5.00013	1.73362	2.88421	0.003924	0.00797139
NAT2	2.89025	4.99992	1.71292	2.91894	0.0035122	0.00719529
PLA2G4D	2.88017	4.99582	1.76734	2.82674	0.00470245	0.00946538
WNT16	96.6315	4.99508	0.409489	12.1983	3.17e-34	2.45e-33
XPNPEP2	10.6601	4.99458	1.20795	4.13476	3.55e-05	8.96e-05
CGA	21.2751	4.98921	0.866461	5.75815	8.5e-09	2.77e-08
ADRA1D	85.0108	4.98758	0.438234	11.3811	5.19e-30	3.64e-29
SUMO1P2	2.85918	4.98662	1.71471	2.90814	0.00363582	0.00742605
NKX2-3	2.85898	4.98652	1.69679	2.93879	0.003295	0.0067695
C1orf105	5.73766	4.98465	1.45131	3.43458	0.000593471	0.00132721
XIST	2.83809	4.97756	1.70403	2.92106	0.00348847	0.00715087
F7	826.295	4.97558	0.138191	36.005	6.98e-284	4.23e-282
NR2F1	26.2299	4.96276	0.758141	6.54597	5.91e-11	2.16e-10
HTR1B	104.628	4.95778	0.386038	12.8427	9.45e-38	7.98e-37
KCTD8	57.0359	4.94248	0.516532	9.56858	1.08e-21	6.08e-21
CYP2U1	93.3831	4.94085	0.408259	12.1022	1.03e-33	7.85e-33
FADS6	495.476	4.9369	0.177956	27.7423	2.16e-169	7.31e-168
SLC7A9	66.8824	4.93381	0.471312	10.4682	1.21e-25	7.59e-25
MTCO2P1	5.53176	4.93189	1.46132	3.37495	0.000738296	0.00163712
ARHGEF28	234.202	4.92896	0.41831	11.783	4.78e-32	3.52e-31
OLFML2B	30.7438	4.92227	0.700788	7.02392	2.16e-12	8.47e-12
SLC19A3	45.4348	4.90688	0.57464	8.53905	1.35e-17	6.62e-17
ZNF37A	30.1586	4.90417	0.711068	6.89691	5.31e-12	2.05e-11
CAPN11	90.4844	4.90271	0.404943	12.1072	9.68e-34	7.4e-33
TRPC6	460.136	4.8964	0.31299	15.6439	3.65e-55	4.22e-54
COL6A4P1	5.37148	4.8915	1.46758	3.33304	0.000859038	0.00189046
SNRK-AS1	5.35642	4.88425	1.46822	3.32665	0.000878982	0.00193232
HOXA10	24.7884	4.87952	0.760563	6.41567	1.4e-10	5.03e-10
VTN	3951.09	4.87483	0.0689018	70.7504	0	0
CCDC154	171.802	4.86471	0.290376	16.7532	5.37e-63	6.93e-62
LRRC4C	63.9376	4.86004	0.480228	10.1203	4.49e-24	2.7e-23
CD38	5.20864	4.8452	1.47851	3.27708	0.00104888	0.00228664
ZNF85	34.1422	4.84203	0.655075	7.39156	1.45e-13	6.03e-13
PCP4	43.5935	4.84133	0.568457	8.51661	1.64e-17	8.02e-17
CDH26	208.157	4.84081	0.264029	18.3344	4.4e-75	6.6e-74
FOXP2	439.825	4.8383	0.182114	26.5675	1.61e-155	5.06e-154
RASEF	397.081	4.82362	0.190036	25.3827	3.91e-142	1.11e-140
RAMP2-AS1	52.6482	4.8218	0.521488	9.24623	2.33e-20	1.25e-19
CAP2P1	9.70758	4.82128	1.24699	3.86634	0.00011048	0.000265414
MBNL1	19.0034	4.81484	0.873599	5.5115	3.56e-08	1.11e-07
LINC00470	23.6887	4.81117	0.768348	6.2617	3.81e-10	1.34e-09
SLC27A2	456.689	4.80089	0.178153	26.9482	5.99e-160	1.95e-158
LINC00379	9.45517	4.79849	1.21631	3.94513	7.98e-05	0.000194231
AC006116.1	5.00223	4.78684	1.48676	3.21964	0.00128352	0.0027691
PRSS33	138.604	4.7707	0.314702	15.1594	6.57e-52	7.17e-51
P2RY6	18.4642	4.76583	0.887876	5.36767	7.98e-08	2.45e-07
ITIH3	9.20134	4.74661	1.22424	3.8772	0.000105666	0.000254286
RFX6	77.1357	4.74336	0.421998	11.2402	2.59e-29	1.78e-28
BOLL	4.8273	4.73415	1.49989	3.15633	0.00159768	0.00341038
SGPP2	17.7059	4.71549	0.904064	5.21588	1.83e-07	5.48e-07
POU4F1	39.7354	4.71002	0.586027	8.03721	9.19e-16	4.18e-15
SORCS3	13.2164	4.70986	1.01533	4.63873	3.51e-06	9.58e-06
NKX1-2	17.6122	4.70763	0.882748	5.33292	9.66e-08	2.95e-07
PDX1	4.72521	4.69892	1.50896	3.114	0.00184567	0.00390356
KCNK10	92.1118	4.69868	0.386999	12.1413	6.38e-34	4.9e-33
GRHL3	52.7935	4.69797	0.507509	9.25692	2.1e-20	1.13e-19
FXYD3	4.71472	4.69613	1.5075	3.11518	0.0018383	0.00388916
BGN	170.447	4.69111	0.281106	16.6881	1.6e-62	2.06e-61
MIR3131	8.70776	4.6911	1.22869	3.81798	0.000134551	0.000320198
AK3P2	4.69352	4.6905	1.52823	3.06924	0.00214604	0.00450297
PNMA5	4.67315	4.68507	1.50309	3.11697	0.00182721	0.00386764
UCA1	4.67749	4.68218	1.5118	3.0971	0.00195427	0.00412203
ATP8B4	30.3522	4.68008	0.672157	6.96278	3.34e-12	1.3e-11
RAD51AP2	4.63633	4.67061	1.56534	2.98376	0.00284729	0.00588719
HNMT	364.599	4.65925	0.192267	24.2332	9.95e-130	2.56e-128
RAB31	528.395	4.65047	0.164799	28.219	3.42e-175	1.22e-173
RSAD2	8.4373	4.64955	1.28821	3.60931	0.000307008	0.000705848
LINC00402	4.53902	4.64008	1.51652	3.05968	0.0022157	0.00464124
NPBWR1	4.53851	4.63996	1.52326	3.04607	0.00231854	0.00484456
SERPINA11	12.8845	4.63771	1.02973	4.5038	6.67e-06	1.79e-05
AP000462.1	4.51793	4.63426	1.51066	3.06771	0.00215707	0.00452521
MAF	1895.64	4.6315	0.0913206	50.7169	0	0
ANKDD1B	193.389	4.63079	0.266286	17.3903	9.77e-68	1.35e-66
PCDH17	962.995	4.62789	0.122299	37.8408	0	0
MS4A10	4.49247	4.62259	1.53316	3.01507	0.00256921	0.0053433
KIF12	1881.45	4.61935	0.0905562	51.0109	0	0
AOC1	4.47118	4.61624	1.57218	2.9362	0.00332258	0.00682416
NRXN3	1567.71	4.61218	0.0990683	46.5555	0	0
DLEU7-AS1	8.35848	4.60076	1.24837	3.68541	0.000228334	0.000532025
LINC00970	4.39614	4.59059	1.54317	2.97477	0.00293207	0.00605712
AIPL1	8.28472	4.58517	1.29956	3.52824	0.000418332	0.000949306
RBMS3	28.2881	4.57852	0.687554	6.65914	2.75e-11	1.03e-10
RSPO3	16.2072	4.57678	0.881716	5.19077	2.09e-07	6.25e-07
ARHGAP6	28.1979	4.57508	0.677846	6.74944	1.48e-11	5.61e-11
SPIB	4.33833	4.56956	1.53219	2.98237	0.00286031	0.00591352
AL161669.1	4.31755	4.56334	1.55622	2.93233	0.00336424	0.00690702
CA5A	8.03315	4.55656	1.25478	3.63136	0.000281926	0.00064975
EFNA1	274.281	4.54536	0.21568	21.0745	1.36e-98	2.66e-97
MAATS1	39.2802	4.53463	0.56926	7.96583	1.64e-15	7.39e-15
AC012603.1	4.22141	4.53004	1.54092	2.93983	0.00328392	0.00674806
ENPEP	1782.74	4.52215	0.0883054	51.2103	0	0
NUGGC	7.76163	4.51931	1.27157	3.55411	0.000379263	0.000863733
HUNK	453.046	4.51695	0.168353	26.8302	1.44e-158	4.65e-157
SERPIND1	42.8226	4.51278	0.540478	8.34962	6.85e-17	3.27e-16
GLYATL1P1	11.7436	4.49458	1.06285	4.22879	2.35e-05	6.01e-05
KIAA1324	57.1498	4.48698	0.466794	9.61234	7.09e-22	4e-21
GC	31.6314	4.4839	1.13466	3.95175	7.76e-05	0.000189091
POU4F3	53.3331	4.48314	0.483443	9.27336	1.8e-20	9.71e-20
VEPH1	156.571	4.48252	0.286366	15.6531	3.16e-55	3.66e-54
MIR3177	7.53485	4.47634	1.26906	3.52728	0.00041985	0.000952648
PTPRE	210.082	4.46134	0.245062	18.2049	4.72e-74	6.96e-73
CLDN4	529.52	4.45934	0.160077	27.8574	8.76e-171	3.01e-169
ACADL	4.02983	4.45699	1.56775	2.84292	0.00447026	0.0090257
VSIG2	104.52	4.45255	0.348289	12.7841	2.01e-37	1.69e-36
ATP1A2	142.318	4.45235	0.29369	15.1601	6.5e-52	7.1e-51
IL6R	111.559	4.44467	0.335636	13.2425	4.98e-40	4.4e-39
UPB1	7.33873	4.43773	1.27456	3.48178	0.0004981	0.00112242
PAX3	7.42809	4.43627	1.26078	3.51868	0.000433699	0.000982477
PDE3A	25.6481	4.42362	0.701484	6.30608	2.86e-10	1.01e-09
GLYATL1	245.199	4.42099	0.219269	20.1625	2.09e-90	3.71e-89
KLB	69.1212	4.41455	0.417254	10.58	3.69e-26	2.35e-25
NRBF2P2	3.87155	4.4008	1.56255	2.81642	0.00485616	0.00975699
RN7SL526P	3.87145	4.40078	1.5663	2.80966	0.00495937	0.00995292
LINC00355	3.87599	4.39737	1.56543	2.80906	0.0049687	0.00996973
VSNL1	68.1474	4.3896	0.421325	10.4186	2.04e-25	1.28e-24
BMPER	2303.44	4.38289	0.0816349	53.689	0	0
MAPK4	220.018	4.37963	0.234504	18.6762	7.74e-78	1.2e-76
TTC29	42.5963	4.37343	0.524783	8.3338	7.83e-17	3.73e-16
FREM2	3195.59	4.36947	0.176985	24.6883	1.43e-134	3.8e-133
PLIN5	141.843	4.36942	0.297232	14.7004	6.41e-49	6.7e-48
AL645608.1	1409.85	4.36148	0.0974834	44.7407	0	0
C1QTNF1	345.606	4.36028	0.194829	22.38	6.17e-111	1.35e-109
DEFB1	6.9194	4.35117	1.40756	3.09128	0.00199294	0.00420022
KLK11	31.2007	4.34609	0.60535	7.17947	7e-13	2.81e-12
NANOS3	13.7257	4.33459	0.943802	4.59269	4.38e-06	1.19e-05
AC092198.1	82.2769	4.3272	0.371906	11.6352	2.73e-31	1.98e-30
TRPC3	20.4842	4.32063	0.739073	5.84601	5.04e-09	1.66e-08
SLC5A2	37.3409	4.31485	0.55289	7.80418	5.99e-15	2.63e-14
EGFLAM	2010.06	4.31082	0.0810743	53.1713	0	0
STK32B	230.775	4.30693	0.220737	19.5116	8.75e-85	1.45e-83
TFPI	639.957	4.29594	0.140296	30.6205	6.53e-206	2.8e-204
C7	30.3293	4.28735	0.610648	7.02099	2.2e-12	8.64e-12
AC005083.1	6.64045	4.28683	1.35244	3.16971	0.00152592	0.00326279
GREB1L	177.908	4.28569	0.25503	16.8046	2.26e-63	2.93e-62
CCDC68	56.6554	4.28564	0.465713	9.20232	3.5e-20	1.87e-19
HPGD	80.327	4.28487	0.385112	11.1263	9.34e-29	6.36e-28
HDC	10.0146	4.2811	1.0717	3.99469	6.48e-05	0.000159032
MOGAT3	142.659	4.27792	0.291214	14.6899	7.48e-49	7.81e-48
N4BP2L1	113.338	4.27531	0.318183	13.4366	3.69e-41	3.32e-40
THSD1	26.2547	4.26177	0.672935	6.33311	2.4e-10	8.54e-10
RGS2	1043.39	4.25507	0.109765	38.7654	0	0
FAM198B	268.972	4.25444	0.203585	20.8976	5.63e-97	1.09e-95
AL354993.1	9.76303	4.25332	1.07209	3.96731	7.27e-05	0.000177677
EPB41L4A	280.042	4.24063	0.200428	21.1579	2.33e-99	4.6e-98
SYNDIG1	149.653	4.23591	0.278219	15.2251	2.41e-52	2.65e-51
SNCAIP	135.812	4.23248	0.292379	14.476	1.72e-47	1.75e-46
AC018742.1	12.9625	4.2315	0.938068	4.51086	6.46e-06	1.73e-05
CACNA1G	61.0371	4.22753	0.425888	9.92639	3.2e-23	1.87e-22
CYTL1	9.74	4.22707	1.0564	4.00141	6.3e-05	0.000154817
BCAM	3301.73	4.22662	0.0738846	57.2056	0	0
GLUD2	144.344	4.22473	0.276488	15.28	1.04e-52	1.15e-51
XG	189.749	4.22473	0.239686	17.6261	1.55e-69	2.19e-68
AKR1C2	44.9576	4.22376	0.489376	8.6309	6.09e-18	3.01e-17
DGAT2	413.847	4.22267	0.167564	25.2003	3.98e-140	1.11e-138
ABO	1148.58	4.22193	0.107109	39.4172	0	0
GRHL2	348.759	4.21947	0.179589	23.4951	4.58e-122	1.1e-120
ZG16B	63.6995	4.21317	0.424389	9.92762	3.16e-23	1.85e-22
ARSEP1	54.1857	4.20873	0.44892	9.37523	6.9e-21	3.77e-20
ZIC4	6.39009	4.20723	1.28747	3.26783	0.00108375	0.00235825
MEIS2	939.43	4.19836	0.111016	37.8178	0	0
IL15	40.7301	4.19443	0.517372	8.10719	5.18e-16	2.38e-15
TAC3	78.4439	4.19275	0.371142	11.2969	1.36e-29	9.42e-29
SMAD9	1322.86	4.18832	0.0953795	43.9122	0	0
MYH14	87.1147	4.18086	0.353439	11.8291	2.76e-32	2.05e-31
GPR35	90.7788	4.18072	0.344876	12.1224	8.04e-34	6.16e-33
GATA3	5758.06	4.177	0.0621762	67.1801	0	0
RGL1	100.086	4.17693	0.339039	12.3199	7.08e-35	5.55e-34
PSD4	754.476	4.16912	0.127422	32.7191	8.35e-235	4.16e-233
LINC00574	37.2435	4.16636	0.536783	7.76173	8.38e-15	3.66e-14
ERHP1	15.3601	4.16029	0.844246	4.92782	8.32e-07	2.38e-06
CHL1	452.874	4.15827	0.155847	26.6817	7.68e-157	2.45e-155
DGKK	422.286	4.15037	0.165511	25.0761	9.06e-139	2.49e-137
SCARA5	6.06728	4.14579	1.33349	3.10897	0.0018774	0.00396868
NRAP	33.495	4.14276	0.602123	6.88025	5.97e-12	2.3e-11
HOGA1	33.3304	4.14025	0.565984	7.31515	2.57e-13	1.06e-12
IGSF23	9.15552	4.12934	1.0841	3.809	0.000139533	0.000331414
SOWAHB	114.388	4.11805	0.322142	12.7833	2.03e-37	1.7e-36
RTN4RL2	8.97279	4.11603	1.08743	3.7851	0.000153644	0.000363612
GRK5	871.775	4.11503	0.115469	35.6374	3.69e-278	2.17e-276
ABCG5	9.01071	4.10805	1.07832	3.80968	0.000139149	0.00033054
RARRES3	5.89204	4.1013	1.33289	3.07699	0.00209101	0.0043941
CXXC4	635.277	4.09526	0.130364	31.414	1.3e-216	5.91e-215
GPRIN3	41.302	4.09174	0.500967	8.16768	3.14e-16	1.46e-15
GOLT1A	79.2934	4.0907	0.379589	10.7767	4.44e-27	2.9e-26
OVOL2	99.6699	4.08786	0.32233	12.6822	7.42e-37	6.11e-36
ABCC12	29.3656	4.07907	0.590033	6.91329	4.74e-12	1.83e-11
ZBED3	513.538	4.06035	0.144064	28.1844	9.09e-175	3.22e-173
SPTBN5	259.505	4.05661	0.199574	20.3264	7.52e-92	1.35e-90
AC007743.1	23.0337	4.05653	0.703532	5.76594	8.12e-09	2.65e-08
RNA5SP107	5.71582	4.05642	1.32281	3.06652	0.00216563	0.00454044
GPX2	161.096	4.05499	0.254418	15.9383	3.44e-57	4.09e-56
RHOU	1534.49	4.05117	0.0901287	44.9487	0	0
ATOH8	85.9839	4.04901	0.347974	11.6359	2.71e-31	1.96e-30
LRRN3	5.75333	4.04457	1.33102	3.03871	0.00237592	0.00495803
GP2	17.2697	4.04145	0.774763	5.21637	1.82e-07	5.47e-07
CARD6	8.52125	4.03584	1.07956	3.7384	0.000185199	0.000434902
GRB14	413.471	4.03371	0.163253	24.7083	8.71e-135	2.33e-133
PLCL2	342.159	4.03155	0.175632	22.9545	1.33e-116	3.05e-115
ZBTB16	337.199	4.03129	0.178039	22.6428	1.64e-113	3.7e-112
LFNG	4152.32	4.0285	0.0625471	64.4076	0	0
IGFBP1	5.57397	4.01709	1.38022	2.91048	0.00360875	0.00737652
FMO1	25.0754	4.01109	0.628848	6.37846	1.79e-10	6.38e-10
IL10RB-AS1	14.0427	4.00711	0.853794	4.69329	2.69e-06	7.41e-06
GJB1	189.396	4.00525	0.234493	17.0805	2.07e-65	2.78e-64
SLC38A3	57.9118	3.99131	0.413088	9.66214	4.37e-22	2.48e-21
LINC-ROR	419.14	3.98941	0.158334	25.1961	4.42e-140	1.23e-138
NT5E	27.6802	3.98659	0.613383	6.49934	8.07e-11	2.93e-10
AC097639.1	51.6774	3.97495	0.444461	8.94332	3.78e-19	1.95e-18
CFTR	122.745	3.96391	0.313661	12.6376	1.31e-36	1.07e-35
ZNF300	208.079	3.96251	0.217694	18.2022	4.96e-74	7.31e-73
SULT1A2	56.3815	3.96206	0.42891	9.23752	2.52e-20	1.35e-19
PTK2B	695.087	3.96106	0.121551	32.5876	6.15e-233	3.04e-231
PKIA	110.48	3.9563	0.297816	13.2844	2.85e-40	2.53e-39
CHRM3-AS2	5.4885	3.95385	1.3748	2.87594	0.00402823	0.0081734
ZDHHC11B	67.0956	3.9501	0.379175	10.4176	2.06e-25	1.29e-24
LINC00680	42.8526	3.94902	0.476842	8.28161	1.22e-16	5.74e-16
SULT2A1	37.5845	3.94418	0.509463	7.74184	9.8e-15	4.27e-14
COL11A1	837.347	3.94171	0.114137	34.5349	2.4e-261	1.34e-259
KIAA1147	2244.97	3.94019	0.0740845	53.1851	0	0
PDE3B	442.663	3.92478	0.156769	25.0355	2.51e-138	6.88e-137
CLEC18A	13.0803	3.92305	0.86078	4.55756	5.18e-06	1.4e-05
KEL	1087.86	3.91642	0.101545	38.5685	0	0
ALDH1L1	68.281	3.91399	0.376325	10.4006	2.47e-25	1.54e-24
EPB41L4A-AS2	65.2977	3.90395	0.383875	10.1699	2.7e-24	1.64e-23
NOL4	7.82241	3.90395	1.1325	3.44721	0.000566416	0.00127023
MIR4648	5.16038	3.90354	1.36712	2.85529	0.00429977	0.00870414
PRRG4	100.914	3.8897	0.318781	12.2018	3.04e-34	2.35e-33
GCNT4	341.176	3.88849	0.172789	22.5043	3.76e-112	8.34e-111
CRYL1	33.4843	3.88796	0.538624	7.21833	5.26e-13	2.13e-12
ACSM3	28.4705	3.88281	0.58385	6.65035	2.92e-11	1.09e-10
SEZ6L	2808.29	3.87455	0.0639976	60.5421	0	0
ST6GALNAC3	30.4926	3.87049	0.564711	6.85393	7.18e-12	2.75e-11
INHBA	7.53077	3.85938	1.15547	3.3401	0.000837493	0.00184498
NXF3	7.53118	3.85883	1.13566	3.39787	0.000679136	0.00151041
REEP1	286.18	3.84868	0.187293	20.549	7.86e-94	1.45e-92
OR51K1P	5.05213	3.84722	1.34909	2.85171	0.00434843	0.00879416
RDH5	70.6059	3.84603	0.366755	10.4866	9.95e-26	6.27e-25
AC093627.7	7.44674	3.84404	1.17079	3.28327	0.00102609	0.00223976
STPG2	12.3625	3.83025	0.895769	4.27594	1.9e-05	4.91e-05
PCDH8	217.85	3.82758	0.213307	17.944	5.34e-72	7.72e-71
ZSCAN1	73.7303	3.82424	0.391811	9.76042	1.66e-22	9.56e-22
TNIK	1556.29	3.8185	0.0853077	44.7615	0	0
ITPKA	56.7978	3.81625	0.422648	9.02939	1.73e-19	9e-19
CMPK2	42.0546	3.81222	0.488088	7.8105	5.7e-15	2.51e-14
MRC1	41.7053	3.81119	0.468695	8.13149	4.24e-16	1.96e-15
C9orf43	7.2642	3.8025	1.14829	3.31144	0.000928167	0.00203512
BMP7	1956.14	3.80191	0.0762793	49.8419	0	0
CPNE5	9.81842	3.80145	1.04247	3.64659	0.000265739	0.000614268
ENPP7P11	12.186	3.79547	0.910321	4.16937	3.05e-05	7.74e-05
LINC00982	223.302	3.79307	0.213578	17.7596	1.45e-70	2.06e-69
SLC13A4	951.141	3.78777	0.105196	36.0069	6.52e-284	3.96e-282
BDNF	7.16106	3.78291	1.15948	3.2626	0.00110396	0.00239849
AC008938.1	300.622	3.77213	0.18071	20.8739	9.24e-97	1.78e-95
WNK4	205.144	3.76747	0.210861	17.8671	2.13e-71	3.06e-70
PTGER4	14.3333	3.76213	0.806522	4.66464	3.09e-06	8.48e-06
HECW2	381.918	3.75245	0.162859	23.041	1.81e-117	4.2e-116
AC012499.1	11.881	3.74867	0.88098	4.25512	2.09e-05	5.37e-05
DCLK2	16.5047	3.7457	0.75686	4.94901	7.46e-07	2.14e-06
DPEP1	591.554	3.74192	0.131505	28.4545	4.28e-178	1.56e-176
GALNT18	266.381	3.73869	0.187862	19.9012	3.97e-88	6.83e-87
NKX2-6	14.0979	3.73509	0.793017	4.70998	2.48e-06	6.85e-06
ABCC6	349.205	3.72585	0.165402	22.526	2.31e-112	5.12e-111
LINC00958	37.1887	3.71835	0.492171	7.55499	4.19e-14	1.78e-13
SIK1	20.9493	3.71686	0.663379	5.60292	2.11e-08	6.69e-08
SOAT2	240.363	3.70795	0.213125	17.398	8.54e-68	1.18e-66
PYGO1	43.4669	3.7074	0.457063	8.11137	5.01e-16	2.3e-15
MBL1P	39.0099	3.70516	0.510499	7.25791	3.93e-13	1.6e-12
WFIKKN1	808.384	3.70398	0.11516	32.1637	5.68e-227	2.7e-225
SEMA3G	116.186	3.69822	0.278622	13.2733	3.31e-40	2.93e-39
APOA1	6065.89	3.69474	0.0487133	75.8467	0	0
SVEP1	47.8683	3.69244	0.430539	8.57632	9.8e-18	4.81e-17
ANTXR2	462.771	3.68293	0.143963	25.5825	2.39e-144	6.84e-143
ABCA12	20.1904	3.68034	0.672407	5.47339	4.42e-08	1.37e-07
USP50	20.0895	3.67994	0.6721	5.47529	4.37e-08	1.36e-07
LCP1	10904.3	3.67994	0.0412811	89.1434	0	0
EVPL	146.755	3.67867	0.255168	14.4167	4.06e-47	4.1e-46
ALPI	36.1093	3.67777	0.514483	7.14848	8.77e-13	3.51e-12
HMX1	455.366	3.67356	0.15414	23.8326	1.53e-125	3.83e-124
TRPC7-AS2	6.74292	3.67224	1.18547	3.0977	0.00195028	0.00411444
ABAT	244.216	3.6691	0.195958	18.7239	3.16e-78	4.9e-77
ASIC4	42.3114	3.66795	0.471672	7.77649	7.46e-15	3.27e-14
COL26A1	2373.35	3.66766	0.0679639	53.9649	0	0
HCN1	139.983	3.6623	0.25709	14.2452	4.8e-46	4.77e-45
GDPD2	30.8864	3.65488	0.532632	6.86192	6.79e-12	2.61e-11
ELN	37.6387	3.64875	0.493058	7.40025	1.36e-13	5.66e-13
PLEKHH2	675.963	3.64375	0.118247	30.8147	1.67e-208	7.23e-207
RASD1	413.836	3.64206	0.15607	23.336	1.91e-120	4.55e-119
TMPRSS2	1097.19	3.64039	0.093964	38.7424	0	0
SMTNL1	8.90636	3.63841	0.995302	3.65559	0.000256596	0.000594377
MASP1	35.2835	3.63194	0.502875	7.22235	5.11e-13	2.07e-12
PSTPIP2	1399.78	3.61817	0.0952188	37.9985	0	0
LINC00607	352.896	3.61555	0.170321	21.2279	5.28e-100	1.04e-98
ITIH2	36.691	3.61509	0.480448	7.52441	5.3e-14	2.24e-13
PDE6A	19.4389	3.61065	0.674772	5.35092	8.75e-08	2.67e-07
SLC3A1	45.149	3.60658	0.436128	8.26955	1.34e-16	6.33e-16
PRR22	60.5026	3.6055	0.393778	9.15615	5.38e-20	2.85e-19
ZNF77	38.6141	3.60335	0.474772	7.58964	3.21e-14	1.37e-13
FTOP1	21.324	3.60314	0.641787	5.61423	1.97e-08	6.28e-08
FGD3	21.536	3.60292	0.655756	5.4943	3.92e-08	1.22e-07
HAPLN3	324.547	3.59949	0.170196	21.1491	2.81e-99	5.52e-98
FOXA1	1334.37	3.59516	0.0847414	42.4251	0	0
STEAP1	29.9054	3.59284	0.535687	6.70697	1.99e-11	7.46e-11
EGR2	6.53771	3.58999	1.18126	3.03913	0.00237265	0.00495218
BOD1L2	44.7384	3.58855	0.451482	7.94839	1.89e-15	8.48e-15
FAM166B	36.3005	3.58686	0.488981	7.33538	2.21e-13	9.12e-13
LINC00638	48.4275	3.56648	0.433358	8.22988	1.87e-16	8.78e-16
CD4	43.8473	3.56375	0.439122	8.11562	4.83e-16	2.23e-15
MEF2C-AS1	8.583	3.56368	1.03606	3.43963	0.000582503	0.00130407
IL12A-AS1	8.57281	3.56241	1.03236	3.45073	0.000559077	0.00125457
TNFRSF11A	379.269	3.55836	0.152441	23.3426	1.64e-120	3.91e-119
RXFP4	6.19291	3.55777	1.18268	3.00824	0.0026277	0.00545628
TTLL9	8.32252	3.55609	1.10382	3.22162	0.00127469	0.00275118
RGCC	8.31387	3.55156	1.05445	3.36816	0.00075671	0.00167618
CRLF1	1780.49	3.54962	0.0854758	41.5278	0	0
PDE2A	297.056	3.54816	0.177563	19.9826	7.81e-89	1.36e-87
CCND1	2435.02	3.54465	0.064512	54.9456	0	0
GAPDHP72	10.1894	3.54038	0.923098	3.83533	0.000125397	0.000299501
COLCA1	43.3454	3.53953	0.451347	7.84214	4.43e-15	1.96e-14
LRRC49	129.331	3.53575	0.257343	13.7394	5.89e-43	5.5e-42
TUBBP5	43.0264	3.53485	0.448787	7.87644	3.37e-15	1.5e-14
AK9	65.0809	3.52738	0.953574	3.69911	0.000216355	0.000505237
HS6ST3	44.798	3.52734	0.449275	7.85119	4.12e-15	1.82e-14
ADAM22	133.473	3.52615	0.269933	13.063	5.35e-39	4.64e-38
SAMD11	3135.61	3.52291	0.0755591	46.6246	0	0
TMEM229B	32.6726	3.52214	0.507481	6.94044	3.91e-12	1.52e-11
ITLN1	16.2587	3.52155	0.7199	4.89172	1e-06	2.85e-06
AC108676.1	16.2756	3.52059	0.750956	4.68815	2.76e-06	7.59e-06
EPHX2	499.759	3.51988	0.135128	26.0485	1.4e-149	4.23e-148
MKRN3	36.4751	3.51862	0.483206	7.28181	3.29e-13	1.35e-12
SGK1	213.164	3.51835	0.210858	16.6859	1.66e-62	2.13e-61
CEACAM19	264.003	3.51768	0.18554	18.9592	3.71e-80	5.87e-79
DLEU7	34.6336	3.51448	0.500359	7.02392	2.16e-12	8.47e-12
AC006262.4	6.00877	3.51077	1.21639	2.88622	0.00389904	0.00792584
TRPM5	36.5377	3.50899	0.486969	7.20577	5.77e-13	2.33e-12
CRYAB	22.1813	3.50802	0.613914	5.71419	1.1e-08	3.57e-08
MARVELD3	678.763	3.50309	0.119479	29.3196	5.84e-189	2.26e-187
RAMP2	60.13	3.49743	0.37601	9.30144	1.39e-20	7.49e-20
SULT1A1	190.294	3.48353	0.213319	16.3301	6.02e-60	7.43e-59
HEY1	250.943	3.47921	0.188469	18.4604	4.3e-76	6.53e-75
VDR	7.80876	3.47697	1.07705	3.22822	0.00124563	0.00269095
SEL1L3	959.001	3.4744	0.103431	33.5916	2.23e-247	1.17e-245
TSGA10IP	9.90175	3.47286	0.915009	3.79544	0.000147382	0.000349226
FAM66D	5.86466	3.47195	1.18073	2.94052	0.0032766	0.00673434
SLC26A9	7.86731	3.4698	1.00618	3.4485	0.000563704	0.00126441
PRKD1	739.07	3.4634	0.108284	31.9844	1.8e-224	8.45e-223
SERPINC1	33.7864	3.46222	0.513615	6.74088	1.57e-11	5.94e-11
RNF224	158.023	3.46094	0.238673	14.5007	1.2e-47	1.22e-46
CYP4B1	9.66301	3.4606	0.966148	3.58186	0.000341162	0.000780864
TNFAIP8L3	11.7755	3.45123	0.830637	4.15492	3.25e-05	8.23e-05
AC104809.2	5.84939	3.45042	1.17537	2.9356	0.00332899	0.006836
TGM2	17.4148	3.45039	0.706629	4.88289	1.05e-06	2.98e-06
TACR1	11.5559	3.4501	0.902448	3.82305	0.000131811	0.000313963
ITGAL	23.6078	3.44854	0.6117	5.63763	1.72e-08	5.5e-08
SERPINA4	34.7623	3.44004	0.486475	7.07136	1.53e-12	6.07e-12
CAMK2N1	1006.51	3.4327	0.100095	34.2944	9.5e-258	5.16e-256
CDH11	23.0253	3.43192	0.592467	5.7926	6.93e-09	2.27e-08
GIPC2	84.3229	3.42488	0.308916	11.0868	1.45e-28	9.84e-28
FXYD4	5.74602	3.42062	1.18951	2.87565	0.00403201	0.00818029
TMEM184A	1007.45	3.41642	0.105472	32.3916	3.61e-230	1.75e-228
EDN1	50.9744	3.41614	0.415196	8.22778	1.91e-16	8.93e-16
HERC3	71.045	3.41411	0.359403	9.49941	2.11e-21	1.17e-20
SOGA3	7.56148	3.40444	1.04424	3.26022	0.00111326	0.00241745
CA8	16.9252	3.39495	0.699246	4.85516	1.2e-06	3.41e-06
AL354732.1	7.71895	3.39476	1.06643	3.18329	0.00145613	0.00312221
ITGA1	28.0509	3.39269	0.54306	6.24735	4.17e-10	1.46e-09
MT-TL1	9.35497	3.39245	0.941127	3.60467	0.000312553	0.000718422
AGBL4	35.8504	3.39245	0.48516	6.99243	2.7e-12	1.06e-11
EXPH5	251.652	3.38918	0.184983	18.3216	5.57e-75	8.34e-74
NCALD	11.0779	3.38597	0.880603	3.84505	0.000120525	0.000288458
AMN	1628.6	3.38464	0.0901118	37.5604	0	0
HAS3	275.182	3.37242	0.177178	19.0341	8.9e-81	1.42e-79
GNRH2	18.6033	3.37233	0.677111	4.98046	6.34e-07	1.83e-06
DOK4	3821.44	3.37084	0.0555273	60.706	0	0
SLCO1C1	7.42257	3.36063	1.04143	3.22693	0.00125127	0.00270257
GATA5	908.683	3.36056	0.111687	30.089	6.74e-199	2.76e-197
TRIB2	1051.91	3.36028	0.10314	32.5796	7.98e-233	3.93e-231
ANPEP	249.128	3.35998	0.187036	17.9643	3.71e-72	5.37e-71
SPATC1	45.8226	3.35989	0.423425	7.93502	2.1e-15	9.43e-15
CASQ1	96.1396	3.35943	0.301164	11.1548	6.78e-29	4.63e-28
TMPRSS13	140.125	3.35857	0.245424	13.6848	1.25e-42	1.16e-41
ZIC1	11.3596	3.35773	0.920031	3.64959	0.000262664	0.000607427
EFNB2	279.666	3.35209	0.173824	19.2844	7.26e-83	1.18e-81
EMILIN3	523.333	3.35085	0.136178	24.6063	1.08e-133	2.87e-132
C12orf42	7.21403	3.34762	1.05709	3.16683	0.00154111	0.00329364
SIX2	71.0352	3.34721	0.360831	9.2764	1.75e-20	9.44e-20
TMPRSS6	100.06	3.34697	0.297418	11.2534	2.23e-29	1.54e-28
ST7-AS1	16.2472	3.34522	0.719871	4.64697	3.37e-06	9.22e-06
CD34	1030.47	3.3425	0.094856	35.2376	5.32e-272	3.07e-270
OR13A1	14.4512	3.33407	0.734972	4.53633	5.72e-06	1.54e-05
C4orf19	43.7603	3.33244	0.435239	7.65656	1.91e-14	8.24e-14
SMPDL3B	160.679	3.33198	0.249853	13.3357	1.43e-40	1.27e-39
SPTB	43.6348	3.32779	0.449775	7.39879	1.37e-13	5.72e-13
EBF2	12.4966	3.3248	0.805088	4.12974	3.63e-05	9.14e-05
CYP1B1	1055.05	3.32468	0.0968492	34.3284	2.95e-258	1.62e-256
NOX4	14.1863	3.32226	0.797125	4.16781	3.08e-05	7.79e-05
DNAH1	317.948	3.31753	0.16587	20.0008	5.42e-89	9.44e-88
IGFL3	71.3421	3.3136	0.328601	10.084	6.51e-24	3.9e-23
KCNJ16	298.422	3.31189	0.167613	19.7591	6.7e-87	1.14e-85
ADAMTS3	354.632	3.30932	0.15417	21.4654	3.28e-102	6.62e-101
FAM49A	116.912	3.30633	0.264404	12.5049	7.02e-36	5.66e-35
LINC00698	12.4312	3.30505	0.820252	4.02931	5.59e-05	0.000138128
TMEM59L	584.721	3.30471	0.123632	26.7302	2.1e-157	6.73e-156
FAM71F2	26.5513	3.30256	0.541552	6.09833	1.07e-09	3.67e-09
GABRA1	24.7647	3.30214	0.579611	5.69716	1.22e-08	3.93e-08
FAM189A1	1367.58	3.2973	0.0837788	39.3572	0	0
ABCC2	58.7282	3.29597	0.87878	3.75062	0.000176396	0.000415348
FILIP1L	172.951	3.2805	0.216015	15.1864	4.35e-52	4.77e-51
ARMC3	12.3279	3.27433	0.817343	4.00607	6.17e-05	0.000151922
PLIN4	162.534	3.27429	0.225475	14.5217	8.83e-48	9.03e-47
LAYN	43.19	3.26944	0.434564	7.52351	5.33e-14	2.26e-13
ANXA9	133.491	3.26661	0.244818	13.343	1.3e-40	1.16e-39
C12orf56	62.4496	3.26582	0.348454	9.37232	7.1e-21	3.87e-20
KCNH7	17.1798	3.26469	0.674583	4.83956	1.3e-06	3.67e-06
TMC5	138.952	3.26292	0.255028	12.7944	1.76e-37	1.48e-36
GLYCTK	884.149	3.25256	0.103018	31.5727	8.74e-219	4e-217
AMH	1233.3	3.25203	0.10334	31.4692	2.29e-217	1.04e-215
MYB	56.403	3.24977	0.370697	8.76666	1.84e-18	9.26e-18
CA4	36.792	3.24843	0.524701	6.191	5.98e-10	2.07e-09
TSPAN11	70.2022	3.24361	0.338029	9.59566	8.34e-22	4.7e-21
B3GALT1	45.789	3.22926	0.405193	7.96967	1.59e-15	7.17e-15
VMO1	47.3687	3.22834	0.407184	7.92845	2.22e-15	9.92e-15
KCNS3	103.035	3.22741	0.273506	11.8001	3.9e-32	2.88e-31
NRG2	222.755	3.22593	0.189921	16.9856	1.05e-64	1.39e-63
C2orf54	9.966	3.22186	0.908921	3.5447	0.000393057	0.000893594
SLC34A3	221.657	3.21251	0.187966	17.0909	1.73e-65	2.33e-64
LINC00639	18.3978	3.20719	0.656034	4.88876	1.01e-06	2.89e-06
STXBP5L	14.9377	3.20439	0.732805	4.37278	1.23e-05	3.21e-05
LRG1	120.44	3.2032	0.254718	12.5755	2.88e-36	2.34e-35
MEI4	11.5523	3.19739	0.820914	3.89491	9.82e-05	0.000237248
FAM8A4P	8.55157	3.19687	1.02149	3.12962	0.00175033	0.00371391
COL9A2	22676.1	3.19387	0.0386162	82.708	0	0
HMGN2P15	6.505	3.18385	1.0715	2.9714	0.00296449	0.00612227
PCDHB11	49.2016	3.18319	0.400818	7.94173	1.99e-15	8.94e-15
ELAVL4	37.7977	3.18295	0.449581	7.07981	1.44e-12	5.72e-12
LINC00954	13.1292	3.17963	0.800928	3.96993	7.19e-05	0.000175817
ABCG2	9.7907	3.17921	0.922656	3.44571	0.000569552	0.00127644
LPAR5	18.0151	3.17873	0.638031	4.9821	6.29e-07	1.82e-06
PLXNC1	224.383	3.17708	0.18668	17.0189	5.95e-65	7.93e-64
PRR15L	12.9675	3.16463	0.78007	4.05685	4.97e-05	0.00012354
AC016735.1	6.55682	3.16419	1.07324	2.94826	0.00319568	0.00657511
SCIN	17.8183	3.15061	0.659254	4.77905	1.76e-06	4.92e-06
CHST13	266.787	3.14957	0.177325	17.7616	1.4e-70	2e-69
SP5	629.27	3.14814	0.114255	27.5535	4.01e-167	1.35e-165
AL020996.1	22.5906	3.14361	0.583596	5.38662	7.18e-08	2.21e-07
PCDHGA1	27.2872	3.14253	0.554959	5.66263	1.49e-08	4.78e-08
PSD3	343.166	3.13979	0.155511	20.1901	1.2e-90	2.12e-89
RASSF10	1499.03	3.13931	0.0764229	41.0781	0	0
AL008733.1	14.341	3.13766	0.715797	4.38346	1.17e-05	3.06e-05
NRCAM	417.175	3.1355	0.137665	22.7764	7.86e-115	1.79e-113
DKK1	148.226	3.13035	0.226101	13.8449	1.37e-43	1.29e-42
FRK	217.727	3.12567	0.19407	16.1059	2.32e-58	2.8e-57
SOWAHA	56.8275	3.12176	0.373928	8.34855	6.91e-17	3.3e-16
CICP16	7.86369	3.11657	0.97976	3.18095	0.00146793	0.00314591
NHSL2	223.032	3.10459	0.195766	15.8587	1.22e-56	1.44e-55
EEF1A1P29	7.84483	3.10212	0.982013	3.15894	0.00158344	0.0033817
BICC1	7.6832	3.09259	1.00135	3.08841	0.00201231	0.00423976
AC226118.1	6.16097	3.08141	1.07243	2.8733	0.00406202	0.00823957
TSHZ2	210.649	3.07854	0.198434	15.5142	2.78e-54	3.17e-53
IL37	15.5802	3.07662	0.6906	4.455	8.39e-06	2.23e-05
PCSK5	202.68	3.07144	0.194313	15.8066	2.8e-56	3.28e-55
MAOB	22.7945	3.06936	0.580106	5.29103	1.22e-07	3.68e-07
APBA1	124.492	3.0672	0.247165	12.4095	2.32e-35	1.85e-34
ANO9	1669.14	3.06401	0.0792661	38.6547	0	0
HPX	575.54	3.05425	0.120955	25.2511	1.1e-140	3.09e-139
FA2H	183.802	3.05383	0.200639	15.2205	2.59e-52	2.85e-51
CATSPERG	109.044	3.05309	0.2682	11.3836	5.05e-30	3.53e-29
GJC2	27.2361	3.0528	0.528569	5.7756	7.67e-09	2.5e-08
OXER1	174.475	3.05138	0.205778	14.8285	9.59e-50	1.01e-48
KCNV1	68.1455	3.04482	0.353082	8.62355	6.49e-18	3.21e-17
INSRR	67.5196	3.03657	0.361115	8.40886	4.14e-17	2e-16
ST6GALNAC1	116.048	3.03514	0.281164	10.7949	3.64e-27	2.38e-26
HKDC1	26.9838	3.03461	0.520413	5.83115	5.5e-09	1.81e-08
AC139426.1	11.8387	3.03376	0.805104	3.76816	0.000164458	0.000388153
MET	557.995	3.03324	0.123278	24.6049	1.12e-133	2.96e-132
SORBS2	388.475	3.03233	0.13818	21.9447	9.73e-107	2.05e-105
GABRR1	19.2684	3.0195	0.612542	4.92945	8.25e-07	2.36e-06
IRS1	1477.37	3.01188	0.0817619	36.8372	4.7e-297	3.03e-295
ADAMTS6	60.7217	3.00932	0.374065	8.04491	8.63e-16	3.93e-15
RASGRP3	77.9645	3.00819	0.329029	9.14264	6.09e-20	3.22e-19
SMIM6	19.2459	3.00156	0.621322	4.83093	1.36e-06	3.83e-06
TTC6	182.011	2.99724	0.205482	14.5864	3.43e-48	3.54e-47
KRT8P15	7.35245	2.99707	0.972609	3.08148	0.00205975	0.00433231
SP110	11.9652	2.99442	0.834319	3.58906	0.000331876	0.000760522
BTN1A1	18.8032	2.99288	0.627192	4.77187	1.83e-06	5.09e-06
DCX	7.2879	2.99219	1.03564	2.88921	0.00386207	0.00785679
KCTD12	443.314	2.98514	0.134341	22.2206	2.17e-109	4.69e-108
ITGA2	2616.91	2.98361	0.0627837	47.522	0	0
ASIP	15.8888	2.98314	0.68871	4.33148	1.48e-05	3.85e-05
SLA2	29.0724	2.98177	0.501868	5.94133	2.83e-09	9.44e-09
ZDHHC23	685.918	2.9803	0.105659	28.2067	4.84e-175	1.72e-173
EVC	1976.3	2.98001	0.0647492	46.0239	0	0
FRAS1	9146.67	2.97945	0.0567081	52.5401	0	0
DPCR1	12.9164	2.97851	0.767389	3.88136	0.000103874	0.000250176
SP140L	155.69	2.97797	0.226786	13.1312	2.18e-39	1.9e-38
HS6ST2	263.777	2.97441	0.183198	16.2361	2.8e-59	3.43e-58
LMO7	1886.84	2.97252	0.0727879	40.8382	0	0
SPATA25	41.5701	2.97203	0.435368	6.82648	8.7e-12	3.32e-11
CADPS	3700.08	2.97188	0.0589201	50.4391	0	0
GHDC	331.425	2.97065	0.147659	20.1183	5.1e-90	8.98e-89
POSTN	7.0848	2.96772	1.05602	2.81028	0.00494982	0.0099347
ATP8B3	394.101	2.96474	0.151588	19.5579	3.54e-85	5.88e-84
RFX2	356.202	2.95765	0.141976	20.832	2.22e-96	4.23e-95
NPTX1	76.882	2.94848	0.310918	9.48312	2.47e-21	1.37e-20
TRPC7	24.2627	2.94793	0.566775	5.20123	1.98e-07	5.92e-07
CYP2E1	61.1753	2.94658	0.361242	8.15681	3.44e-16	1.59e-15
LRMP	18.5738	2.94507	0.633068	4.65206	3.29e-06	9e-06
CXXC5	2402.44	2.94422	0.0676724	43.507	0	0
STK31	50.9751	2.94021	0.380668	7.72382	1.13e-14	4.9e-14
DUSP6	3490.91	2.94021	0.0517658	56.7982	0	0
BHLHE41	33.8965	2.93694	0.456042	6.44007	1.19e-10	4.3e-10
PADI3	8.50282	2.93055	0.907659	3.22869	0.00124358	0.00268707
CEBPA	195.715	2.93014	0.208498	14.0536	7.32e-45	7.09e-44
CHRM2	9.96316	2.92833	0.89447	3.27382	0.00106106	0.00231151
TLX2	16.6827	2.92778	0.702555	4.16733	3.08e-05	7.81e-05
ARRDC4	512.406	2.92662	0.136924	21.374	2.33e-101	4.67e-100
KLF15	357.095	2.92407	0.151625	19.2849	7.19e-83	1.17e-81
C1RL-AS1	331.995	2.92131	0.150292	19.4376	3.71e-84	6.09e-83
ZDHHC11	351.61	2.91804	0.144821	20.1493	2.73e-90	4.83e-89
STOX1	153.835	2.91526	0.223699	13.0321	8.04e-39	6.94e-38
CDKL1	11.1015	2.90313	0.820806	3.53693	0.000404811	0.000919717
SORL1	3552.81	2.9003	0.0540198	53.6896	0	0
PAPLN	1940.75	2.89954	0.0687464	42.1773	0	0
CMTM8	346.24	2.89623	0.143408	20.1957	1.07e-90	1.9e-89
TNRC6C-AS1	309.884	2.89519	0.169049	17.1264	9.44e-66	1.27e-64
AC084859.1	48.0438	2.89136	0.37872	7.63455	2.27e-14	9.74e-14
OIT3	52.377	2.88589	0.375898	7.67733	1.62e-14	7.02e-14
E2F8	316.546	2.884	0.149897	19.2399	1.72e-82	2.78e-81
SERPINA10	13.9417	2.88388	0.748572	3.8525	0.000116917	0.00028019
ABCC6P1	84.6339	2.88282	0.289589	9.95486	2.4e-23	1.41e-22
ZNF135	233.148	2.86901	0.189014	15.1788	4.89e-52	5.35e-51
DUSP27	27.2892	2.86217	0.516523	5.54122	3e-08	9.44e-08
SLC44A5	923.237	2.84861	0.100491	28.347	9.11e-177	3.28e-175
NR5A2	10.6438	2.84503	0.798537	3.5628	0.000366922	0.000836808
NEK2	4478.25	2.84187	0.0506266	56.1338	0	0
ARHGDIB	17.2587	2.83865	0.703018	4.0378	5.4e-05	0.000133507
SRRM2-AS1	47.6168	2.83525	0.377926	7.50214	6.28e-14	2.65e-13
MMP16	264.944	2.8351	0.164974	17.1851	3.43e-66	4.66e-65
LPL	80.5384	2.83143	0.310537	9.11787	7.66e-20	4.04e-19
PLA2G4F	26.5056	2.83133	0.514683	5.50112	3.77e-08	1.18e-07
ANK3	1187.74	2.83005	0.0876375	32.2927	8.86e-229	4.27e-227
FRMD4B	111.69	2.81706	0.246382	11.4337	2.84e-30	2.01e-29
CCT6B	30.3836	2.81647	0.484681	5.81098	6.21e-09	2.04e-08
PKD1L1	35.4525	2.81501	0.431656	6.52144	6.96e-11	2.54e-10
ZBED3-AS1	52.6191	2.81496	0.365719	7.69704	1.39e-14	6.03e-14
MEIS1	82.2753	2.81417	0.292851	9.60957	7.29e-22	4.11e-21
B3GAT1	781.842	2.81178	0.10626	26.4613	2.7e-154	8.43e-153
FAM66C	34.0263	2.81136	0.456587	6.15734	7.4e-10	2.55e-09
GPHA2	7.84806	2.81111	0.945545	2.97301	0.00294894	0.00609137
ST3GAL6	261.989	2.8109	0.165359	16.9988	8.38e-65	1.11e-63
PAX8	14.3485	2.8072	0.739358	3.7968	0.000146575	0.000347392
HPN	1961.67	2.80068	0.0692277	40.4561	0	0
GNB3	139.539	2.79976	0.235981	11.8644	1.81e-32	1.35e-31
SALL1	5629.93	2.79932	0.0467279	59.9067	0	0
DNAJC22	1738.83	2.79708	0.0669845	41.7571	0	0
CDHR2	73.4139	2.79504	0.33283	8.39781	4.55e-17	2.19e-16
TNFSF9	383.213	2.79156	0.134853	20.7008	3.41e-95	6.41e-94
HSD17B2	10.4423	2.79067	0.808094	3.4534	0.000553574	0.00124276
CGN	6658.88	2.78899	0.0523336	53.2925	0	0
KCNH3	465.245	2.78752	0.129355	21.5493	5.37e-103	1.09e-101
PPEF1	25.5357	2.78684	0.560089	4.97572	6.5e-07	1.88e-06
HOXB3	181.81	2.78519	0.200623	13.8827	8.07e-44	7.68e-43
IDH2	1621.09	2.78152	0.0697372	39.8858	0	0
PLA1A	24.698	2.78024	0.584708	4.75493	1.99e-06	5.52e-06
METTL7A	56.1378	2.77558	0.374766	7.40615	1.3e-13	5.42e-13
NUP62CL	98.2264	2.77487	0.29562	9.38661	6.2e-21	3.39e-20
TACSTD2	48.8673	2.77195	0.375633	7.3794	1.59e-13	6.6e-13
MSLN	17.9497	2.7702	0.631478	4.38685	1.15e-05	3.02e-05
ACADSB	1477.78	2.76442	0.0793913	34.8201	1.21e-265	6.82e-264
MIR135A1	11.3847	2.7595	0.819129	3.36882	0.00075492	0.00167274
BCL2L2-PABPN1	14.0925	2.75843	0.694005	3.97465	7.05e-05	0.000172468
ITIH4	9.12202	2.75681	0.935603	2.94656	0.00321332	0.00660946
NTS	87.1974	2.75474	0.300974	9.15276	5.55e-20	2.94e-19
DEPTOR	49.2124	2.75152	0.379101	7.25801	3.93e-13	1.6e-12
STEAP2	201.99	2.74827	0.194056	14.1622	1.57e-45	1.54e-44
DOCK3	1340.76	2.74363	0.0768649	35.6942	4.86e-279	2.86e-277
PCDH12	27.27	2.73998	0.516096	5.30905	1.1e-07	3.34e-07
PCDHGB1	46.277	2.73789	0.375508	7.29116	3.07e-13	1.26e-12
ENPP1	1043.3	2.73034	0.0870967	31.3484	1.02e-215	4.62e-214
SLC10A1	15.2066	2.7303	0.703764	3.87956	0.000104646	0.00025192
CORO6	41.9242	2.7247	0.427551	6.3728	1.86e-10	6.61e-10
ELOVL7	147.763	2.71927	0.218305	12.4563	1.29e-35	1.03e-34
LOXL3	139.891	2.70639	0.229272	11.8043	3.71e-32	2.75e-31
OSR1	23.0569	2.70578	0.565694	4.78311	1.73e-06	4.83e-06
FAM131B	28.1171	2.70439	0.49162	5.50097	3.78e-08	1.18e-07
COLCA2	66.206	2.7031	0.311884	8.66701	4.44e-18	2.2e-17
INPP4B	17.2968	2.70253	0.650136	4.15686	3.23e-05	8.16e-05
LYPD6B	494.038	2.69169	0.120748	22.2918	4.44e-110	9.63e-109
EML5	56.5663	2.69141	0.371239	7.24978	4.17e-13	1.7e-12
RTN1	165.554	2.68592	0.202534	13.2616	3.87e-40	3.42e-39
SLC25A52	13.565	2.6841	0.754903	3.55556	0.00037718	0.000859176
NOVA1-AS1	24.027	2.6823	0.536751	4.9973	5.81e-07	1.68e-06
MIR421	9.78498	2.68108	0.852257	3.14586	0.00165601	0.0035234
MYO7A	124.272	2.67677	0.234521	11.4138	3.57e-30	2.51e-29
NKPD1	47.5916	2.67654	0.405662	6.59795	4.17e-11	1.54e-10
CD163L1	19.0827	2.67313	0.63119	4.23507	2.28e-05	5.85e-05
LGALS3	110.848	2.67277	0.24864	10.7496	5.95e-27	3.88e-26
ZNF439	181.618	2.66545	0.23495	11.3448	7.87e-30	5.49e-29
LINC00637	9.48739	2.66515	0.866079	3.07726	0.00208915	0.00439107
PLXDC1	123.849	2.66377	0.246111	10.8235	2.67e-27	1.75e-26
CICP14	231.736	2.66294	0.174265	15.281	1.02e-52	1.13e-51
ROPN1B	9.46496	2.66158	0.854672	3.11415	0.00184476	0.00390205
ALDH5A1	480.166	2.66034	0.123294	21.5771	2.94e-103	6.02e-102
GABRA3	19.0376	2.65844	0.579405	4.58822	4.47e-06	1.21e-05
CYSLTR2	11.8791	2.65787	0.734367	3.61927	0.000295434	0.000680283
SLC15A2	123.053	2.65295	0.236263	11.2288	2.94e-29	2.03e-28
NFATC2	166.01	2.64956	0.207797	12.7507	3.09e-37	2.57e-36
AC003102.1	195.538	2.64839	0.195424	13.552	7.71e-42	7.03e-41
RPSAP2	17.5596	2.64422	0.641118	4.12439	3.72e-05	9.35e-05
SLC6A16	157.754	2.6438	0.206756	12.7871	1.94e-37	1.62e-36
USP6	601.417	2.64012	0.108979	24.2261	1.18e-129	3.04e-128
GPRC5A	28.2402	2.6397	0.538373	4.9031	9.43e-07	2.69e-06
SLC16A8	169.935	2.63341	0.20859	12.6249	1.54e-36	1.26e-35
FRMD4A	1147.63	2.63206	0.0892155	29.5023	2.69e-191	1.06e-189
APOA2	5249.12	2.62768	0.0607241	43.2724	0	0
ZNF37BP	467.883	2.62571	0.122924	21.3603	3.12e-101	6.23e-100
NAT16	10.655	2.62553	0.812169	3.23274	0.00122607	0.00265061
TXNIP	2504.39	2.62386	0.062232	42.1626	0	0
RNF144B	28.2396	2.62348	0.482954	5.43217	5.57e-08	1.72e-07
TAL2	46.7552	2.62309	0.374861	6.99751	2.61e-12	1.02e-11
AC006460.2	11.6348	2.61862	0.743947	3.5199	0.000431708	0.000978282
PRRT3	228.914	2.61476	0.172529	15.1555	6.97e-52	7.61e-51
DYNLT3	683.838	2.61382	0.103252	25.3149	2.19e-141	6.16e-140
LMO3	59.4269	2.61329	0.330757	7.90094	2.77e-15	1.23e-14
OTX1	1011.39	2.61193	0.0891633	29.2938	1.24e-188	4.79e-187
HFM1	177.829	2.61003	0.212462	12.2847	1.09e-34	8.53e-34
ZNF248	11.5389	2.60767	0.861409	3.02721	0.00246819	0.00514443
ZXDA	19.5523	2.60437	0.600361	4.33801	1.44e-05	3.75e-05
SHF	827.525	2.60093	0.0941445	27.627	5.28e-168	1.78e-166
MR1	12.5924	2.59788	0.734755	3.53571	0.000406688	0.000923681
WNT11	104.768	2.59557	0.254069	10.216	1.68e-24	1.03e-23
LTBP1	4629.89	2.59319	0.0461434	56.1985	0	0
TLDC2	21.9797	2.59201	0.543235	4.77143	1.83e-06	5.1e-06
B4GALT6	558.764	2.59173	0.122088	21.2284	5.22e-100	1.03e-98
SERF1B	8.01994	2.59142	0.876255	2.95738	0.00310264	0.00638996
SDSL	63.7045	2.58947	0.363517	7.12339	1.05e-12	4.2e-12
COL12A1	20.7824	2.58649	0.633747	4.08126	4.48e-05	0.00011165
HS3ST5	12.5371	2.58286	0.714143	3.61673	0.000298351	0.000686624
SLC7A7	2425.66	2.57836	0.0583843	44.1619	0	0
NAV2	1042.64	2.57744	0.0870456	29.6102	1.1e-192	4.39e-191
SLC25A5P5	11.293	2.57511	0.765053	3.36592	0.000762893	0.00168845
UMODL1	236.282	2.57096	0.168137	15.2909	8.8e-53	9.76e-52
SH3YL1	1346.51	2.56927	0.0764786	33.5946	2.01e-247	1.06e-245
ST7	87.4586	2.56914	0.299677	8.57303	1.01e-17	4.95e-17
ATP2C2	61.9482	2.56657	0.326623	7.8579	3.91e-15	1.73e-14
UCP3	22.616	2.56647	0.564815	4.54391	5.52e-06	1.49e-05
VWDE	146.744	2.56338	0.219807	11.662	1.99e-31	1.45e-30
ANTXR1	1279.88	2.56065	0.0870717	29.4085	4.28e-190	1.66e-188
C2orf27A	10.4662	2.56008	0.88731	2.88522	0.00391146	0.007948
NCAPD2P1	160.631	2.5584	0.20435	12.5197	5.83e-36	4.71e-35
UNC93A	854.403	2.55821	0.0983221	26.0187	3.05e-149	9.17e-148
FSHR	239.68	2.55685	0.171696	14.8917	3.73e-50	3.99e-49
KRT15	44.8109	2.55564	0.379028	6.74262	1.56e-11	5.87e-11
SRCIN1	318.116	2.55385	0.154281	16.5532	1.52e-61	1.92e-60
MYLK	565.765	2.55346	0.120693	21.1566	2.4e-99	4.72e-98
STK17A	1263.08	2.5525	0.0778691	32.7793	1.16e-235	5.8e-234
KLK13	20.1779	2.5521	0.555267	4.59617	4.3e-06	1.17e-05
CCDC85A	11.3305	2.55187	0.777406	3.28255	0.00102872	0.00224456
ZNF385C	39.2157	2.54755	0.415789	6.12702	8.95e-10	3.07e-09
NAALAD2	371.207	2.54384	0.136367	18.6544	1.16e-77	1.79e-76
LGI4	44.3923	2.53925	0.3847	6.6006	4.09e-11	1.51e-10
RASSF5	13.3359	2.53695	0.694418	3.65335	0.000258842	0.000599316
AL445523.1	11.0321	2.53611	0.762403	3.32647	0.000879538	0.00193294
CAV1	86.9042	2.53397	0.283528	8.93729	3.99e-19	2.05e-18
SLC23A1	72.9431	2.53303	0.303547	8.34477	7.14e-17	3.4e-16
KCNMA1	51.3003	2.53246	0.433784	5.83808	5.28e-09	1.74e-08
YPEL4	169.63	2.53105	0.196469	12.8827	5.63e-38	4.78e-37
CD300A	19.9877	2.52399	0.574	4.3972	1.1e-05	2.88e-05
VCAM1	34.0626	2.52377	0.427012	5.91031	3.41e-09	1.14e-08
COCH	1015.3	2.52353	0.0885005	28.5143	7.79e-179	2.86e-177
C5orf17	37.2541	2.52246	0.423322	5.95873	2.54e-09	8.52e-09
TUBB4A	602.832	2.52139	0.120209	20.975	1.11e-97	2.15e-96
TSPAN10	27.447	2.51915	0.485511	5.18865	2.12e-07	6.32e-07
SNORD116-24	14.4468	2.51707	0.696059	3.61617	0.000298993	0.00068795
SHBG	46.9394	2.51602	0.38332	6.56376	5.25e-11	1.93e-10
PTGFR	13.1573	2.51584	0.716313	3.51221	0.000444398	0.00100584
MCF2L	1372.91	2.51571	0.0748915	33.5914	2.24e-247	1.17e-245
ZNF594	338.209	2.51481	0.148913	16.8878	5.53e-64	7.25e-63
FLRT3	3561.47	2.51452	0.0524191	47.9695	0	0
EVC2	732.583	2.51255	0.0998601	25.1607	1.08e-139	3e-138
P2RY11	98.062	2.51243	0.266997	9.40994	4.96e-21	2.72e-20
AC026740.1	50.7014	2.51028	0.379115	6.62143	3.56e-11	1.32e-10
OAF	123.981	2.50993	0.236636	10.6067	2.77e-26	1.77e-25
NDRG2	1132.02	2.50894	0.0827677	30.313	7.72e-202	3.22e-200
THRB	7.6849	2.50884	0.888922	2.82234	0.00476748	0.00959167
KCNH1	19.7227	2.50798	0.57032	4.39749	1.1e-05	2.88e-05
RHBG	205.022	2.50642	0.18048	13.8875	7.54e-44	7.18e-43
NTSR1	15.0155	2.49854	0.66353	3.76553	0.000166196	0.000392036
ITPR1	179.191	2.49415	0.194711	12.8095	1.45e-37	1.22e-36
SATB2	48.8758	2.49095	0.370648	6.72053	1.81e-11	6.81e-11
DDX11-AS1	17.2108	2.48772	0.605625	4.10768	4e-05	0.000100105
ADHFE1	45.8959	2.4837	0.395479	6.28022	3.38e-10	1.19e-09
PRICKLE2	231.679	2.48311	0.177026	14.0268	1.07e-44	1.03e-43
UBASH3B	666.581	2.48265	0.108129	22.96	1.17e-116	2.69e-115
SLC46A1	229.939	2.47962	0.169779	14.6049	2.61e-48	2.7e-47
MAFB	271.527	2.47445	0.171144	14.4583	2.22e-47	2.25e-46
DLL4	15.0075	2.47188	0.698891	3.53687	0.000404903	0.000919828
CD37	465.028	2.47152	0.124372	19.872	7.11e-88	1.22e-86
CPNE4	40.1648	2.47009	0.419046	5.89456	3.76e-09	1.25e-08
MFNG	18.1617	2.46793	0.597203	4.13248	3.59e-05	9.04e-05
SARM1	76.7504	2.46779	0.286406	8.6164	6.91e-18	3.41e-17
NPC1L1	909.177	2.46683	0.0944772	26.1103	2.78e-150	8.47e-149
AGMAT	366.976	2.46354	0.136649	18.0282	1.17e-72	1.7e-71
KYNU	72.071	2.46212	0.293432	8.39075	4.83e-17	2.32e-16
SCUBE3	393.975	2.45477	0.133482	18.3903	1.57e-75	2.37e-74
RBL1	460.797	2.45323	0.124398	19.7208	1.43e-86	2.42e-85
FZD1	702.317	2.45315	0.118518	20.6986	3.57e-95	6.71e-94
PLCL1	11.7959	2.44792	0.747137	3.2764	0.00105141	0.00229167
AC008555.1	108.172	2.44458	0.241794	10.1102	4.98e-24	2.99e-23
SPATA6L	50.9927	2.44412	0.367655	6.64786	2.97e-11	1.11e-10
PCDHB12	46.9763	2.44187	0.392071	6.22814	4.72e-10	1.65e-09
ECHDC2	2249.99	2.44002	0.0637975	38.2463	0	0
ANGPT4	51.1182	2.43969	0.368409	6.62222	3.54e-11	1.31e-10
PRSS55	12.6612	2.43945	0.745136	3.27383	0.00106099	0.00231151
ROR1	1958.68	2.43921	0.0661737	36.8607	1.97e-297	1.28e-295
ERBB3	2623.49	2.43747	0.0558444	43.6475	0	0
PLCB2	114.539	2.43737	0.248974	9.78966	1.25e-22	7.2e-22
ADPRHL1	48.1413	2.43688	0.355034	6.86379	6.71e-12	2.57e-11
PROC	148.588	2.43647	0.238765	10.2045	1.89e-24	1.15e-23
LOXL1	1189.64	2.43617	0.0787125	30.9502	2.52e-210	1.1e-208
GOLM1	7030.75	2.4345	0.044157	55.1329	0	0
ESAM	485.717	2.43324	0.118845	20.474	3.67e-93	6.72e-92
YWHAZP4	10.2642	2.43088	0.855074	2.84289	0.00447067	0.0090257
LMO2	24.9982	2.42965	0.513094	4.7353	2.19e-06	6.06e-06
LEAP2	45.7958	2.42933	0.373408	6.50584	7.73e-11	2.81e-10
RS1	14.5703	2.42771	0.654575	3.70883	0.000208217	0.000486938
FGF18	48.7906	2.4259	0.367766	6.59632	4.21e-11	1.55e-10
RNU6-1256P	10.5404	2.42387	0.795063	3.04865	0.00229875	0.00480425
GPR137C	441.543	2.41612	0.120031	20.1291	4.1e-90	7.23e-89
SYT7	116.377	2.41513	0.238535	10.1249	4.29e-24	2.58e-23
SLC25A34	69.8137	2.41333	0.312424	7.72455	1.12e-14	4.88e-14
TSPYL5	195.438	2.40019	0.190477	12.601	2.09e-36	1.7e-35
METTL7B	684.618	2.39953	0.0975841	24.5894	1.64e-133	4.35e-132
AMDHD1	63.5382	2.39619	0.324465	7.38506	1.52e-13	6.33e-13
QRFP	11.2293	2.39579	0.731109	3.27693	0.00104942	0.00228758
OVCH1	12.3493	2.39133	0.716045	3.33964	0.00083888	0.00184785
ACRBP	26.2792	2.389	0.49415	4.83456	1.33e-06	3.76e-06
AL391421.1	16.3248	2.38806	0.612084	3.90153	9.56e-05	0.000231145
CCDC162P	298.193	2.38195	0.147326	16.1679	8.5e-59	1.03e-57
IL2RB	53.8134	2.37953	0.348847	6.82115	9.03e-12	3.45e-11
ATP1A4	109.456	2.37736	0.248231	9.57721	9.97e-22	5.6e-21
CAV2	387.8	2.3758	0.129343	18.3681	2.36e-75	3.55e-74
OLFML3	69.8205	2.37482	0.307549	7.72174	1.15e-14	4.98e-14
EMID1	636.173	2.37149	0.109945	21.5697	3.46e-103	7.06e-102
TRIM25	1347.69	2.37119	0.0747998	31.7005	1.53e-220	7.04e-219
TAOK3	726.899	2.36968	0.102697	23.0744	8.37e-118	1.95e-116
FLRT2	2983.99	2.3687	0.0588048	40.2808	0	0
ADAM28	907.609	2.36714	0.0894621	26.4597	2.82e-154	8.77e-153
GIPR	1128.02	2.36375	0.0790728	29.8933	2.4e-196	9.71e-195
DLK2	18.0824	2.3635	0.585009	4.0401	5.34e-05	0.000132279
FAM66A	15.2274	2.35685	0.672088	3.50676	0.0004536	0.00102612
TTC23L	20.7145	2.3565	0.577843	4.0781	4.54e-05	0.000113138
ABCC6P2	16.098	2.35188	0.618897	3.80012	0.000144629	0.000343013
CCDC144NL	19.0783	2.35093	0.567598	4.14189	3.44e-05	8.7e-05
CCDC69	109.008	2.35027	0.252944	9.29165	1.52e-20	8.19e-20
CYP2D6	148.987	2.34908	0.211184	11.1233	9.66e-29	6.57e-28
TIMD4	14.6838	2.34161	0.699458	3.34776	0.000814688	0.00179682
NID1	1748.69	2.34102	0.0674924	34.6856	1.3e-263	7.28e-262
FAM86FP	18.5867	2.34091	0.588783	3.97584	7.01e-05	0.000171647
DNAH3	37.8866	2.33836	0.4256	5.49426	3.92e-08	1.22e-07
PPHLN1	5585.83	2.33823	0.0433835	53.8968	0	0
LRRC4	202.925	2.33823	0.180498	12.9544	2.22e-38	1.9e-37
B3GNT9	449.92	2.3372	0.122737	19.0423	7.61e-81	1.21e-79
LRP2	335.203	2.33634	0.148031	15.7828	4.09e-56	4.77e-55
PRR5-ARHGAP8	11.8549	2.33556	0.701128	3.33115	0.000864876	0.00190211
RNU6-46P	44.5372	2.33381	0.368544	6.33251	2.41e-10	8.57e-10
CUBN	266.17	2.32741	0.175848	13.2354	5.48e-40	4.83e-39
PLD1	1441.41	2.32659	0.0762281	30.5214	1.36e-204	5.76e-203
PIK3R6	98.784	2.3264	0.264748	8.78723	1.53e-18	7.74e-18
LINC00237	10.7313	2.32511	0.753807	3.08449	0.002039	0.00428953
GALNT7	1564.84	2.3218	0.0712052	32.6072	3.25e-233	1.61e-231
MOCOS	18.3051	2.31904	0.606557	3.82328	0.000131687	0.000313738
ITGB6	47.9091	2.31696	0.361149	6.41551	1.4e-10	5.04e-10
FSIP2	351.052	2.31566	0.158343	14.6244	1.96e-48	2.03e-47
MLKL	15.4719	2.31353	0.635794	3.63881	0.000273901	0.000631948
FAM110B	176.472	2.31299	0.184045	12.5675	3.19e-36	2.59e-35
ADAMTS9-AS2	12.7066	2.3128	0.679623	3.40307	0.00066634	0.00148274
IL23A	70.8679	2.30954	0.323516	7.13886	9.41e-13	3.76e-12
EPN3	43.7193	2.30862	0.393647	5.8647	4.5e-09	1.49e-08
ESRRG	193.751	2.30611	0.198884	11.5953	4.35e-31	3.14e-30
PROCR	535.646	2.30506	0.109394	21.0712	1.46e-98	2.86e-97
FAM221A	388.141	2.30447	0.140809	16.3659	3.35e-60	4.15e-59
PRSS51	951.686	2.30258	0.0896124	25.6948	1.33e-145	3.87e-144
SCMH1	863.179	2.30143	0.0955073	24.0969	2.7e-128	6.84e-127
DACT1	706.232	2.30103	0.103704	22.1884	4.44e-109	9.55e-108
GOLIM4	923.968	2.29952	0.0884059	26.0109	3.73e-149	1.12e-147
MDFIC	289.668	2.29726	0.160718	14.2938	2.39e-46	2.39e-45
SERPINA5	239.929	2.29228	0.163912	13.9848	1.93e-44	1.86e-43
LYL1	204.946	2.29206	0.191087	11.9948	3.78e-33	2.85e-32
ZC2HC1A	176.028	2.29158	0.183877	12.4625	1.2e-35	9.58e-35
FZD4	9118	2.28882	0.037859	60.4566	0	0
TPD52L1	206.38	2.28778	0.172238	13.2827	2.92e-40	2.58e-39
MGAT5	702.428	2.28048	0.104351	21.854	7.12e-106	1.49e-104
PNPLA7	75.0596	2.28035	0.32098	7.10433	1.21e-12	4.81e-12
Z83851.1	32.4102	2.27686	0.427221	5.32948	9.85e-08	3e-07
XKRX	16.1912	2.27506	0.601004	3.78543	0.000153442	0.000363176
PAPPA	70.8406	2.27498	0.366004	6.21573	5.11e-10	1.78e-09
FGF10	59.0272	2.27446	0.319402	7.121	1.07e-12	4.27e-12
PDE11A	24.0341	2.27317	0.515696	4.40797	1.04e-05	2.75e-05
ZFPM1	2285.71	2.2714	0.0797338	28.4873	1.68e-178	6.15e-177
BCL6	195.419	2.27129	0.197724	11.4872	1.53e-30	1.09e-29
STAB2	22.8806	2.27045	0.526463	4.31264	1.61e-05	4.18e-05
PAH	14.3553	2.26493	0.710095	3.18962	0.00142461	0.00305838
ACOX2	338.111	2.26359	0.155977	14.5123	1.01e-47	1.04e-46
RPS20P22	146.228	2.26269	0.210863	10.7306	7.31e-27	4.76e-26
SSH2	447.899	2.2613	0.122381	18.4776	3.13e-76	4.75e-75
EEF1A1P16	14.2221	2.25792	0.670454	3.36775	0.000757843	0.00167833
LRRC37A11P	33.6539	2.25487	0.431176	5.22959	1.7e-07	5.1e-07
DOK3	176.971	2.25138	0.184013	12.2349	2.02e-34	1.57e-33
KL	12.0457	2.25129	0.789046	2.85318	0.00432839	0.00875618
FAM86HP	47.7754	2.25092	0.372193	6.04771	1.47e-09	4.99e-09
SNTB1	1027.04	2.24475	0.0881003	25.4795	3.33e-143	9.48e-142
DIXDC1	300.323	2.24472	0.164031	13.6847	1.25e-42	1.16e-41
NCOA5	1190.88	2.24146	0.0771157	29.0662	9.6e-186	3.63e-184
MANSC1	98.5406	2.24137	0.261307	8.57754	9.69e-18	4.76e-17
AC002480.2	126.179	2.23929	0.222908	10.0458	9.59e-24	5.71e-23
ATP7B	1516.47	2.23892	0.0707949	31.6255	1.65e-219	7.59e-218
METAP1D	139.953	2.23787	0.205471	10.8915	1.27e-27	8.38e-27
AC024568.1	12.1999	2.23409	0.703348	3.17637	0.00149131	0.00319341
TPI1P2	20.4539	2.23324	0.549027	4.06763	4.75e-05	0.000118229
HS2ST1	1552.32	2.23286	0.0686903	32.5063	8.69e-232	4.26e-230
C5	4571.64	2.22966	0.0534503	41.7147	0	0
AC068587.2	130.262	2.22694	0.222953	9.98839	1.71e-23	1.01e-22
CABS1	21.5448	2.22653	0.544229	4.09115	4.29e-05	0.000107209
SBK2	191.183	2.22626	0.198218	11.2314	2.86e-29	1.97e-28
DBH-AS1	15.7982	2.22435	0.651479	3.41431	0.000639429	0.00142436
FKBP7	74.2486	2.22226	0.292258	7.60376	2.88e-14	1.23e-13
TPRG1	17.3681	2.22075	0.612973	3.62291	0.000291309	0.000671005
BMS1P10	21.7893	2.21892	0.57151	3.88255	0.000103365	0.000249064
GABRG2	147.01	2.21762	0.202748	10.9378	7.6e-28	5.06e-27
DPYSL5	31.2554	2.21563	0.435068	5.0926	3.53e-07	1.04e-06
AC011450.1	71.9123	2.21468	0.292434	7.57325	3.64e-14	1.55e-13
SLC39A4	604.727	2.21345	0.111802	19.7979	3.1e-87	5.3e-86
QRICH2	377.727	2.21167	0.132207	16.7288	8.08e-63	1.04e-61
MTRNR2L8	12.9099	2.20594	0.714046	3.08935	0.00200598	0.00422685
SELENBP1	764.06	2.2055	0.0934348	23.6047	3.45e-123	8.4e-122
CCNI2	15.699	2.19805	0.646425	3.40032	0.000673071	0.00149724
SETMAR	450.333	2.19627	0.122167	17.9776	2.92e-72	4.23e-71
AP000350.6	66.1146	2.19445	0.307975	7.12543	1.04e-12	4.14e-12
FAT4	18.0025	2.18757	0.595247	3.67506	0.000237792	0.000552958
NCR3LG1	98.5509	2.17947	0.2453	8.8849	6.4e-19	3.27e-18
ANKRD55	132.091	2.17844	0.22222	9.80304	1.09e-22	6.31e-22
BFSP1	166.273	2.17675	0.199397	10.9167	9.6e-28	6.37e-27
LHX4	93.7346	2.1756	0.25409	8.56232	1.11e-17	5.43e-17
DOK1	282.978	2.17506	0.147397	14.7565	2.8e-49	2.94e-48
FLT1	635.761	2.172	0.101471	21.405	1.2e-101	2.41e-100
DLX3	34.1993	2.17004	0.439961	4.93236	8.12e-07	2.33e-06
CHRFAM7A	26.9288	2.16856	0.485539	4.46629	7.96e-06	2.12e-05
KIF26B	1584.12	2.16733	0.0725234	29.8846	3.12e-196	1.26e-194
DRP2	94.1545	2.16617	0.247422	8.75497	2.04e-18	1.03e-17
PCDHGA4	34.6085	2.1661	0.427258	5.06977	3.98e-07	1.17e-06
RGS5	639.732	2.16549	0.101357	21.365	2.83e-101	5.65e-100
CMTM7	302.394	2.16459	0.166186	13.0251	8.81e-39	7.59e-38
GPR162	141.782	2.16405	0.208323	10.388	2.81e-25	1.75e-24
FN1	519381	2.16144	0.0321193	67.294	0	0
GPR132	16.1779	2.16123	0.632596	3.41645	0.000634433	0.00141429
C19orf18	20.7324	2.16057	0.589421	3.66558	0.000246783	0.000573102
IGDCC3	819.804	2.15845	0.0908998	23.7454	1.23e-124	3.02e-123
RASA4	14.4242	2.15829	0.64198	3.36194	0.000773983	0.00171155
AKR1C1	107.553	2.15373	0.232461	9.26489	1.95e-20	1.05e-19
FGFR1	11943.9	2.147	0.0411319	52.1979	0	0
PARP9	87.5061	2.14419	0.261087	8.21255	2.17e-16	1.01e-15
GHR	103.341	2.14393	0.239047	8.96865	3e-19	1.55e-18
ZBTB20	26.368	2.14285	0.506166	4.23349	2.3e-05	5.89e-05
OXGR1	12.5298	2.14173	0.723612	2.95978	0.00307855	0.00634409
GLDN	28.9869	2.14109	0.485966	4.40585	1.05e-05	2.77e-05
ANXA2R	32.4412	2.13864	0.437339	4.89012	1.01e-06	2.87e-06
COLEC11	73.3038	2.13753	0.318087	6.71996	1.82e-11	6.84e-11
DENND2C	967.749	2.1359	0.0897229	23.8055	2.93e-125	7.29e-124
TXNDC16	911.891	2.13583	0.0924577	23.1006	4.57e-118	1.07e-116
ADAMTS12	3221.66	2.13206	0.0574713	37.0979	3.04e-301	2.01e-299
ARMC12	12.371	2.12892	0.709624	3.00007	0.00269917	0.00559805
SPAG6	19.4913	2.1289	0.574628	3.70483	0.000211533	0.000494473
MYO5C	561.877	2.12817	0.120207	17.7042	3.89e-70	5.5e-69
NCLP1	161.377	2.12767	0.1959	10.861	1.77e-27	1.17e-26
LGALS4	36.3773	2.12741	0.455319	4.67235	2.98e-06	8.18e-06
HSP90B3P	45.6816	2.12676	0.372898	5.70332	1.17e-08	3.8e-08
ADD3	7080.09	2.12592	0.0429722	49.472	0	0
NKX3-1	27.5403	2.12439	0.562089	3.77946	0.000157168	0.000371743
SLCO6A1	40.9527	2.11867	0.418616	5.06114	4.17e-07	1.22e-06
CST3	6458.75	2.11809	0.0415648	50.9589	0	0
CDHR5	44.6658	2.11799	0.37544	5.64135	1.69e-08	5.39e-08
HAAO	378.914	2.11505	0.127205	16.6271	4.43e-62	5.65e-61
HSPA12A	391.084	2.11363	0.137056	15.4217	1.17e-53	1.32e-52
THBS1	653.128	2.11333	0.112979	18.7055	4.47e-78	6.92e-77
FAM111A	704.828	2.11259	0.0940271	22.4678	8.57e-112	1.89e-110
PAQR6	440.442	2.11133	0.126918	16.6354	3.86e-62	4.93e-61
HTR1D	179.067	2.10672	0.184412	11.4239	3.17e-30	2.24e-29
BTBD11	143.031	2.10395	0.218612	9.62412	6.32e-22	3.57e-21
MCHR1	19.9643	2.10269	0.584411	3.59796	0.000320724	0.000736012
AP000866.1	43.5955	2.10171	0.399336	5.26303	1.42e-07	4.27e-07
SIAE	394.424	2.10167	0.129946	16.1735	7.76e-59	9.43e-58
POLR2J2	14.6565	2.10095	0.625256	3.36014	0.000779025	0.00172215
HS3ST1	82.3389	2.10043	0.27465	7.64765	2.05e-14	8.82e-14
AC004706.1	32.6211	2.09844	0.435239	4.82135	1.43e-06	4.01e-06
SPRED3	184.033	2.09746	0.178995	11.718	1.03e-31	7.54e-31
CYP4X1	121.742	2.09732	0.232693	9.01326	2e-19	1.04e-18
SYCP2	31.3681	2.09446	0.500573	4.18412	2.86e-05	7.28e-05
HHEX	4913.05	2.09319	0.0448098	46.7127	0	0
LRRFIP1P1	48.0988	2.09233	0.349397	5.9884	2.12e-09	7.13e-09
ABLIM1	1584.09	2.09129	0.0729804	28.6556	1.37e-180	5.07e-179
LOX	6331.12	2.09011	0.0466349	44.8185	0	0
AC007128.1	41.2567	2.08933	0.392813	5.3189	1.04e-07	3.17e-07
SLFNL1	25.8149	2.08927	0.484327	4.31375	1.61e-05	4.16e-05
CD163	116.523	2.08883	0.27231	7.67077	1.71e-14	7.38e-14
BMP8A	168.789	2.08829	0.21971	9.50476	2.01e-21	1.11e-20
PLEKHA4	410.618	2.08648	0.134814	15.4767	4.98e-54	5.64e-53
ZNF497	117.034	2.08601	0.231634	9.00562	2.14e-19	1.11e-18
VN1R83P	26.0048	2.08554	0.523542	3.98351	6.79e-05	0.000166412
ACMSD	14.5926	2.08493	0.625633	3.33251	0.000860655	0.00189342
ZBTB12	320.209	2.08291	0.150139	13.8732	9.21e-44	8.76e-43
C3orf33	85.6021	2.08011	0.301386	6.90182	5.13e-12	1.98e-11
MPZL2	202.435	2.07837	0.190968	10.8833	1.38e-27	9.16e-27
UHRF1	1331.65	2.07824	0.0823769	25.2284	1.95e-140	5.47e-139
RPL4P6	14.5089	2.0768	0.620205	3.34857	0.000812298	0.00179212
ZFY	772.606	2.07633	0.0921008	22.5441	1.53e-112	3.41e-111
LINC00884	46.5951	2.07424	0.362852	5.7165	1.09e-08	3.52e-08
IGFBP7	27.2747	2.07391	0.481759	4.30488	1.67e-05	4.32e-05
PLA2G12B	168.875	2.07343	0.195909	10.5836	3.55e-26	2.26e-25
MAN2A1	2724.86	2.07058	0.0538931	38.4202	0	0
LINGO2	31.1517	2.06729	0.455798	4.53553	5.75e-06	1.55e-05
GPC3	6679.57	2.06595	0.0422493	48.899	0	0
NXPH3	99.2858	2.06424	0.253081	8.15643	3.45e-16	1.6e-15
CXorf57	140.825	2.06283	0.208526	9.89242	4.49e-23	2.62e-22
SPRN	155.387	2.06098	0.194361	10.6039	2.86e-26	1.83e-25
SLIT3	947.896	2.05969	0.0840914	24.4934	1.73e-132	4.55e-131
GPT	158.23	2.05945	0.214444	9.60369	7.71e-22	4.35e-21
ETNK2	170.384	2.05896	0.184738	11.1453	7.55e-29	5.15e-28
TBC1D30	25.5581	2.05857	0.497394	4.13871	3.49e-05	8.81e-05
RBP5	375.244	2.05827	0.140786	14.6199	2.1e-48	2.17e-47
MYRF	3880.62	2.05789	0.0540183	38.0962	0	0
HOXB7	13.47	2.05702	0.657642	3.12788	0.00176075	0.00373376
SLC25A27	82.5601	2.05677	0.276137	7.44837	9.45e-14	3.96e-13
LINC00645	24.5528	2.05651	0.488872	4.20663	2.59e-05	6.61e-05
FAT3	150.247	2.0527	0.205456	9.99096	1.67e-23	9.88e-23
IQCH-AS1	59.8425	2.05229	0.325946	6.29642	3.05e-10	1.08e-09
PENK	14.232	2.05193	0.634354	3.23468	0.00121781	0.00263411
CTNND2	62.6161	2.04931	0.312465	6.55851	5.43e-11	1.99e-10
ACSBG2	14.1451	2.04822	0.639985	3.20042	0.00137228	0.00295027
RPS3AP43	44.9809	2.04727	0.395688	5.17396	2.29e-07	6.82e-07
PHOSPHO2	74.0495	2.0411	0.287828	7.0914	1.33e-12	5.27e-12
TGFBR3	767.719	2.04051	0.0920101	22.177	5.72e-109	1.23e-107
PMAIP1	718.837	2.03931	0.108292	18.8316	4.16e-79	6.51e-78
C1QL4	106.384	2.03869	0.251389	8.10973	5.07e-16	2.33e-15
SULT1C2	15.0771	2.03357	0.627369	3.24143	0.00118931	0.00257459
HYKK	52.3842	2.03196	0.356357	5.70204	1.18e-08	3.82e-08
CARNS1	161.39	2.02803	0.194747	10.4137	2.15e-25	1.34e-24
EFEMP1	77.5901	2.02763	0.304603	6.65664	2.8e-11	1.04e-10
SLC22A31	1283.56	2.02757	0.0910657	22.2649	8.09e-110	1.75e-108
ZNF620	289.613	2.0273	0.144756	14.005	1.45e-44	1.4e-43
FCRLB	20.1475	2.02701	0.654794	3.09564	0.00196388	0.00414147
CALHM2	24.0606	2.02642	0.485278	4.17579	2.97e-05	7.53e-05
RN7SL648P	14.992	2.02626	0.635951	3.18619	0.00144159	0.00309262
FRMD6	405.467	2.02604	0.12752	15.888	7.67e-57	9.07e-56
TPH1	19.1327	2.02604	0.581631	3.48338	0.000495128	0.00111597
LINC00937	86.0221	2.02201	0.2664	7.59011	3.2e-14	1.36e-13
FOXO4	298.649	2.02138	0.154528	13.081	4.23e-39	3.67e-38
KIF13B	4401.88	2.0211	0.0485123	41.6616	0	0
MUC16	26.7965	2.02043	0.500523	4.03663	5.42e-05	0.000134139
RBM26-AS1	33.8077	2.01641	0.410935	4.90688	9.25e-07	2.64e-06
LINC00858	32.6709	2.01497	0.438031	4.60007	4.22e-06	1.15e-05
PCDHGA7	18.145	2.01362	0.610222	3.29981	0.000967508	0.00211761
ZNF491	25.4929	2.01274	0.507174	3.96854	7.23e-05	0.000176805
EGR1	903.442	2.00843	0.113213	17.7402	2.05e-70	2.91e-69
PDXDC1	9101.88	2.00783	0.0362052	55.4569	0	0
NAP1L4P1	19.7062	2.00468	0.535145	3.74605	0.000179643	0.000422519
APOBEC3AP1	26.9636	2.00449	0.456595	4.39009	1.13e-05	2.97e-05
RAB15	1499.06	2.00372	0.0751262	26.6714	1.01e-156	3.22e-155
SPIN4	248.575	2.00364	0.152387	13.1484	1.74e-39	1.52e-38
TMC4	638.272	2.0036	0.108812	18.4135	1.02e-75	1.55e-74
AC010641.1	45.9124	2.00285	0.420833	4.75924	1.94e-06	5.41e-06
ECM2	86.5554	1.99958	0.291921	6.84973	7.4e-12	2.83e-11
FMO4	64.3147	1.99916	0.299508	6.67479	2.48e-11	9.26e-11
SOX9	207.473	1.99807	0.167207	11.9497	6.52e-33	4.89e-32
AC005618.1	34.2836	1.99805	0.406553	4.91463	8.9e-07	2.54e-06
NLRP1	131.094	1.99681	0.214519	9.30835	1.3e-20	7.02e-20
ENPP2	2244.44	1.99661	0.0644098	30.9985	5.66e-211	2.5e-209
CCDC180	32.1504	1.99181	0.454368	4.38369	1.17e-05	3.06e-05
CRTC1	1291.63	1.99156	0.0747108	26.657	1.49e-156	4.73e-155
MTHFD2L	148.677	1.98761	0.210201	9.45577	3.21e-21	1.77e-20
ATXN7L2	148.291	1.98608	0.1946	10.206	1.86e-24	1.14e-23
COLQ	38.0747	1.98511	0.408317	4.86169	1.16e-06	3.3e-06
LRCH2	76.4863	1.98447	0.283262	7.00578	2.46e-12	9.61e-12
CCDC150	340.383	1.98144	0.13611	14.5576	5.22e-48	5.38e-47
MPC2	358.722	1.98013	0.127663	15.5106	2.94e-54	3.35e-53
BEST1	17.0626	1.97917	0.57929	3.41654	0.000634225	0.00141397
PCDHGB2	42.9476	1.97677	0.365691	5.40558	6.46e-08	1.99e-07
DNM1P35	15.1138	1.97594	0.630291	3.13496	0.0017188	0.00364959
SUSD1	394.043	1.97521	0.134624	14.6721	9.73e-49	1.01e-47
CCDC148	62.5777	1.97459	0.338786	5.82843	5.6e-09	1.84e-08
NEURL2	18.5724	1.9743	0.60829	3.24566	0.00117178	0.00253874
HECTD2	385.749	1.97302	0.141422	13.9513	3.09e-44	2.96e-43
FBP1	15.1867	1.97258	0.625943	3.15138	0.00162501	0.00346272
COL6A4P2	643.644	1.97114	0.112313	17.5505	5.9e-69	8.25e-68
RHOBTB2	512.59	1.97022	0.112959	17.4419	3.97e-68	5.51e-67
ADAMTS10	795.943	1.96642	0.094569	20.7935	4.96e-96	9.41e-95
SNED1	196.279	1.96625	0.182211	10.7911	3.79e-27	2.48e-26
BTBD19	290.96	1.96205	0.144862	13.5442	8.57e-42	7.81e-41
MID1	826.425	1.95845	0.091543	21.3938	1.53e-101	3.06e-100
HS3ST4	139.284	1.95797	0.205073	9.54769	1.33e-21	7.42e-21
IER5L	546.756	1.95663	0.117488	16.6539	2.84e-62	3.63e-61
ANXA1	50.9657	1.95582	0.407248	4.80253	1.57e-06	4.4e-06
LRRK2	90.9744	1.95556	0.282439	6.92385	4.4e-12	1.7e-11
OTOGL	74.6417	1.94845	0.277953	7.01001	2.38e-12	9.33e-12
LIME1	113.759	1.94706	0.23453	8.30195	1.02e-16	4.86e-16
LINC00649	170.954	1.94599	0.184896	10.5248	6.64e-26	4.21e-25
TACC1	497.212	1.9444	0.109726	17.7206	2.91e-70	4.12e-69
AQP3	311.131	1.94315	0.140297	13.8503	1.27e-43	1.2e-42
HSF2BP	25.2712	1.9427	0.4721	4.11503	3.87e-05	9.71e-05
SESN3	2143.89	1.94254	0.0630702	30.7997	2.64e-208	1.15e-206
CASD1	1525.91	1.94245	0.0733833	26.47	2.15e-154	6.71e-153
SH3BGRL	845.73	1.94191	0.103014	18.8509	2.89e-79	4.55e-78
SORD	397.266	1.94109	0.129232	15.0201	5.42e-51	5.86e-50
THSD4	112.523	1.93939	0.233859	8.29299	1.1e-16	5.22e-16
PRDM16	502.12	1.93557	0.108706	17.8056	6.39e-71	9.13e-70
C1RL	907.531	1.93426	0.0851057	22.7278	2.38e-114	5.39e-113
ZNF781	14.1619	1.93223	0.632642	3.05423	0.0022564	0.00472272
CBLB	1206.45	1.93044	0.0755386	25.5557	4.74e-144	1.36e-142
AOX1	281.969	1.92958	0.14308	13.486	1.89e-41	1.71e-40
IGSF1	224.099	1.92848	0.159585	12.0843	1.28e-33	9.74e-33
LMO4	818.193	1.92536	0.0897156	21.4607	3.63e-102	7.32e-101
NEU3	182.705	1.9228	0.184072	10.4459	1.53e-25	9.59e-25
ZNF124	475.338	1.92261	0.126601	15.1864	4.35e-52	4.77e-51
HCN4	41.8291	1.92148	0.40017	4.80166	1.57e-06	4.42e-06
HGFAC	38.3118	1.92107	0.41192	4.6637	3.11e-06	8.52e-06
LRRC32	50.0026	1.91865	0.336254	5.70595	1.16e-08	3.74e-08
C5orf60	17.0133	1.91716	0.652306	2.93906	0.00329213	0.00676428
DNMBP	3002.44	1.9134	0.052864	36.1948	7.34e-287	4.52e-285
INCA1	109.876	1.91228	0.229141	8.34543	7.1e-17	3.39e-16
WWC1	895.685	1.9117	0.087906	21.7471	7.37e-105	1.52e-103
GBP4	157.808	1.91098	0.188539	10.1357	3.84e-24	2.32e-23
CDR1	22.5865	1.90883	0.525584	3.63183	0.000281414	0.000648642
RASA4CP	29.3059	1.90374	0.446319	4.26542	2e-05	5.13e-05
C1QTNF3	44.3465	1.90191	0.383128	4.96415	6.9e-07	1.99e-06
VIPR2	335.236	1.9011	0.13205	14.3969	5.41e-47	5.45e-46
ATP2B1	3208.28	1.89894	0.0590713	32.1466	9.87e-227	4.68e-225
KCP	1303.97	1.89816	0.0826315	22.9714	9.01e-117	2.08e-115
ERMAP	168.695	1.89742	0.185231	10.2435	1.27e-24	7.77e-24
AMPD3	258.081	1.89698	0.154643	12.2668	1.37e-34	1.06e-33
EXOC6	973.105	1.89644	0.0820415	23.1156	3.23e-118	7.54e-117
DLG5-AS1	43.7866	1.89414	0.362531	5.22477	1.74e-07	5.23e-07
SH3BP5-AS1	181.503	1.89362	0.176728	10.7149	8.67e-27	5.63e-26
RHBDL1	325.46	1.8929	0.33336	5.67825	1.36e-08	4.37e-08
RIBC2	97.8334	1.89102	0.251342	7.52372	5.32e-14	2.26e-13
WDR81	1015.81	1.89074	0.0862743	21.9154	1.85e-106	3.89e-105
LTB4R	434.205	1.88794	0.120775	15.6319	4.41e-55	5.09e-54
MECOM	108.059	1.88629	0.237396	7.94577	1.93e-15	8.66e-15
SLC43A1	165.917	1.886	0.198139	9.51859	1.76e-21	9.78e-21
SLC4A8	451.485	1.88499	0.118926	15.8501	1.4e-56	1.65e-55
ROCK1P1	68.9862	1.88494	0.291444	6.46759	9.96e-11	3.6e-10
SULT1C4	35.2402	1.88358	0.395333	4.76453	1.89e-06	5.27e-06
ADAM11	165.753	1.88161	0.187134	10.0548	8.75e-24	5.22e-23
TAPT1-AS1	49.3997	1.88109	0.353288	5.32452	1.01e-07	3.08e-07
C10orf82	558.147	1.88056	0.104455	18.0036	1.83e-72	2.65e-71
SMIM5	25.9901	1.87807	0.48205	3.896	9.78e-05	0.000236262
FBXL19-AS1	230.94	1.87743	0.162494	11.5538	7.06e-31	5.06e-30
C10orf25	55.675	1.87579	0.332808	5.63623	1.74e-08	5.55e-08
GGN	42.4017	1.87564	0.404158	4.64086	3.47e-06	9.49e-06
SCTR	37.4046	1.87457	0.38351	4.88793	1.02e-06	2.9e-06
VWCE	463.95	1.87266	0.125444	14.9282	2.16e-50	2.31e-49
RPH3AL	258.813	1.87207	0.151739	12.3374	5.7e-35	4.48e-34
TMEM37	700.662	1.8719	0.0935481	20.01	4.51e-89	7.86e-88
PCDHGA5	44.8158	1.87137	0.391766	4.77676	1.78e-06	4.98e-06
GSTM3	78.1372	1.87057	0.275503	6.78967	1.12e-11	4.27e-11
PDZD2	378.9	1.87047	0.12314	15.1898	4.13e-52	4.54e-51
GUSBP1	117.895	1.87046	0.23505	7.95771	1.75e-15	7.88e-15
TSNAXIP1	64.3716	1.87014	0.304521	6.14125	8.19e-10	2.82e-09
ATM	1000.19	1.86785	0.0855209	21.8408	9.51e-106	1.98e-104
TTBK1	16.1122	1.86719	0.623295	2.99568	0.00273836	0.00567538
ZNF829	39.9962	1.86602	0.393462	4.74256	2.11e-06	5.86e-06
EML6	32.4117	1.86563	0.421553	4.4256	9.62e-06	2.54e-05
EMX2OS	20.6315	1.86531	0.56798	3.28411	0.00102304	0.00223357
NCOA1	952.855	1.86519	0.0893669	20.8711	9.8e-97	1.88e-95
HSD17B11	1008.28	1.86175	0.080733	23.0606	1.15e-117	2.68e-116
SUMF1	513.159	1.8572	0.113138	16.4154	1.48e-60	1.85e-59
LTBP3	2037.49	1.85698	0.0630653	29.4454	1.44e-190	5.63e-189
AL513477.1	44.7262	1.85499	0.364943	5.08297	3.72e-07	1.09e-06
ADARB2	22.4039	1.85063	0.533187	3.47088	0.000518747	0.00116732
TPPP	126.446	1.84985	0.21091	8.77078	1.77e-18	8.94e-18
EGFR	500.594	1.8484	0.117775	15.6943	1.65e-55	1.92e-54
CNNM2	1350.17	1.84804	0.0728486	25.3683	5.65e-142	1.59e-140
CDK5RAP2	4299.65	1.84319	0.0473385	38.9364	0	0
ZNF836	304.09	1.84283	0.149844	12.2983	9.25e-35	7.23e-34
PTGIS	163.439	1.84177	0.187669	9.8139	9.81e-23	5.67e-22
GLTPD2	185.505	1.84139	0.178198	10.3334	4.98e-25	3.08e-24
C1QL3	27.5769	1.8409	0.456585	4.03189	5.53e-05	0.000136664
SH2D4A	76.5422	1.84027	0.270355	6.80686	9.98e-12	3.8e-11
NPAS1	236.071	1.83667	0.159338	11.5268	9.66e-31	6.9e-30
CBX8	252.677	1.83546	0.155376	11.813	3.34e-32	2.48e-31
LINC00862	69.8145	1.83077	0.294056	6.22593	4.79e-10	1.67e-09
CSMD3	114.67	1.82961	0.231059	7.91836	2.41e-15	1.08e-14
MAMDC4	1686.54	1.82928	0.0708593	25.8157	5.91e-147	1.74e-145
ZSCAN23	94.7869	1.82877	0.249552	7.32819	2.33e-13	9.61e-13
CLU	2359.24	1.82757	0.0600833	30.4172	3.25e-203	1.37e-201
GAL3ST3	371.817	1.82704	0.130853	13.9626	2.64e-44	2.53e-43
CCND2	3719.58	1.82668	0.0500091	36.527	4.14e-292	2.61e-290
DMRTA2	81.6857	1.82555	0.321506	5.67811	1.36e-08	4.38e-08
OR51B5	32.6572	1.82508	0.417259	4.37398	1.22e-05	3.19e-05
ZNF883	104.474	1.82369	0.23063	7.90745	2.63e-15	1.17e-14
ELFN1	580.763	1.82126	0.108278	16.8202	1.74e-63	2.26e-62
ZNF774	65.652	1.82102	0.304098	5.98828	2.12e-09	7.13e-09
MXI1	2384.28	1.81766	0.0603351	30.126	2.21e-199	9.1e-198
CHRDL2	63.5952	1.81692	0.302996	5.99652	2.02e-09	6.79e-09
ZNF568	60.8964	1.81444	0.311935	5.81674	6e-09	1.97e-08
RNF157-AS1	37.5818	1.81419	0.400924	4.52502	6.04e-06	1.62e-05
CYFIP2	634.81	1.81339	0.100536	18.0372	9.94e-73	1.45e-71
C3orf62	174.847	1.81129	0.183373	9.87764	5.2e-23	3.04e-22
AMHR2	293.801	1.80913	0.149573	12.0953	1.12e-33	8.53e-33
STIM2	458.631	1.80899	0.118864	15.219	2.64e-52	2.91e-51
CTAGE3P	24.1437	1.80876	0.539941	3.34991	0.000808379	0.00178385
ITLN2	422.414	1.80552	0.136238	13.2527	4.35e-40	3.85e-39
ZNF404	96.1311	1.80455	0.265881	6.78706	1.14e-11	4.35e-11
C2orf15	59.5267	1.80337	0.307148	5.87133	4.32e-09	1.43e-08
MPRIPP1	38.5782	1.80328	0.383238	4.70538	2.53e-06	7e-06
RGN	243.788	1.80268	0.15588	11.5645	6.23e-31	4.47e-30
CYP27B1	54.9732	1.80084	0.314521	5.72566	1.03e-08	3.34e-08
ZNF596	117.237	1.79489	0.234638	7.64959	2.02e-14	8.69e-14
FOLR1	580.627	1.79393	0.123283	14.5513	5.73e-48	5.89e-47
CXCL16	50.4923	1.79175	0.352722	5.07977	3.78e-07	1.11e-06
MIR3176	30.4931	1.79168	0.4267	4.19892	2.68e-05	6.83e-05
FNIP2	666.316	1.79148	0.098163	18.2501	2.07e-74	3.06e-73
ELF4	988.181	1.78847	0.0907488	19.708	1.84e-86	3.11e-85
SDC1	1764.9	1.78743	0.0690961	25.8688	1.5e-147	4.43e-146
KLHL29	326.816	1.78742	0.133832	13.3557	1.1e-40	9.79e-40
NR4A2	40.333	1.78673	0.393413	4.54161	5.58e-06	1.5e-05
RAG1	43.5687	1.78537	0.36942	4.83289	1.35e-06	3.79e-06
ZFHX3	743.842	1.78413	0.102907	17.3372	2.46e-67	3.38e-66
ZNF311	48.0926	1.78412	0.37039	4.81688	1.46e-06	4.1e-06
AL662890.1	45.2034	1.78372	0.359063	4.9677	6.78e-07	1.95e-06
STAG3	359.05	1.7837	0.136689	13.0493	6.41e-39	5.54e-38
TMEM86B	94.9884	1.7813	0.252535	7.05368	1.74e-12	6.87e-12
NRIP1	952.772	1.77905	0.0807695	22.0262	1.61e-107	3.43e-106
NSMAF	1305.27	1.77761	0.0715478	24.8451	2.92e-136	7.9e-135
BDH2	295.774	1.77659	0.138303	12.8457	9.09e-38	7.68e-37
MYH3	53.0788	1.77496	0.352023	5.04216	4.6e-07	1.34e-06
PTPN13	16631.7	1.77419	0.0424339	41.8108	0	0
PCYOX1L	239.373	1.77406	0.156623	11.3269	9.65e-30	6.71e-29
IL1RAPL1	20.7016	1.77353	0.586646	3.02317	0.00250145	0.00520911
ZNF763	37.3264	1.7734	0.449387	3.94627	7.94e-05	0.000193332
SLC1A3	33.9988	1.77147	0.415174	4.26681	1.98e-05	5.1e-05
KAZALD1	230.363	1.77022	0.163068	10.8557	1.87e-27	1.24e-26
NAP1L5	59.1999	1.76994	0.305448	5.79457	6.85e-09	2.24e-08
ACACB	80.1335	1.76874	0.267675	6.60779	3.9e-11	1.44e-10
MYLIP	485.16	1.76688	0.109413	16.1487	1.16e-58	1.4e-57
CHADL	15.8112	1.76659	0.587297	3.008	0.0026297	0.00545991
FAM198A	56.9235	1.76472	0.338028	5.22062	1.78e-07	5.35e-07
MYCN	1618.52	1.76155	0.0826217	21.3206	7.31e-101	1.45e-99
KDR	498.27	1.76129	0.110393	15.9548	2.64e-57	3.14e-56
C1R	28.6008	1.76111	0.46089	3.82111	0.00013285	0.000316222
GPER1	41.7948	1.76043	0.366342	4.80543	1.54e-06	4.34e-06
C14orf37	755.927	1.75937	0.09258	19.0038	1.59e-80	2.51e-79
YJEFN3	260.202	1.75912	0.160023	10.993	4.13e-28	2.77e-27
LINC00648	207.236	1.75878	0.175362	10.0294	1.13e-23	6.73e-23
CHRNA7	68.9768	1.75764	0.304364	5.77479	7.7e-09	2.52e-08
NEK5	112.173	1.75742	0.223977	7.84646	4.28e-15	1.89e-14
SCG5	85.8288	1.75603	0.250949	6.99756	2.6e-12	1.02e-11
SUSD2	47.7318	1.75433	0.341481	5.13742	2.79e-07	8.24e-07
FAM46A	403.655	1.75093	0.131549	13.3101	2.02e-40	1.8e-39
GTF2IRD2	42.2363	1.74976	0.426762	4.10008	4.13e-05	0.000103342
GOLGA7B	27.5213	1.74917	0.469523	3.72542	0.000194989	0.000457126
ARHGEF19	608.534	1.74888	0.10046	17.4088	7.08e-68	9.8e-67
ALPK3	8757.3	1.74751	0.0408906	42.7363	0	0
NUP210	2929.14	1.74679	0.0524467	33.306	3.16e-243	1.63e-241
ZNF284	32.1328	1.74645	0.421502	4.14341	3.42e-05	8.64e-05
C1orf116	19.3338	1.74531	0.567738	3.07415	0.00211107	0.00443313
METTL25	77.5403	1.74481	0.275631	6.33024	2.45e-10	8.69e-10
NKD1	227.381	1.74333	0.176638	9.86952	5.64e-23	3.29e-22
GEN1	854.547	1.74313	0.0846612	20.5895	3.41e-94	6.34e-93
CNGB1	16.3381	1.743	0.599747	2.90622	0.00365822	0.00746816
SLC26A1	231.269	1.74232	0.16754	10.3995	2.49e-25	1.55e-24
LTK	125.463	1.7423	0.229882	7.57912	3.48e-14	1.48e-13
KRI1	1660.62	1.7365	0.0663018	26.1909	3.38e-151	1.04e-149
ZSCAN31	57.7561	1.73594	0.308056	5.63514	1.75e-08	5.58e-08
SRSF6	5660.89	1.73502	0.0448802	38.659	0	0
CD74	172.609	1.73364	0.180486	9.60536	7.59e-22	4.28e-21
NQO2	6068.46	1.73169	0.0431846	40.0998	0	0
INMT	56.1801	1.72968	0.317314	5.451	5.01e-08	1.55e-07
ACOT11	191.028	1.72922	0.168377	10.2699	9.63e-25	5.92e-24
TEF	412.693	1.72721	0.124176	13.9093	5.56e-44	5.31e-43
PARD3B	44.4418	1.72699	0.357834	4.82625	1.39e-06	3.92e-06
ZNF429	42.7223	1.72668	0.379581	4.5489	5.39e-06	1.45e-05
SRSF8	782.66	1.72656	0.0955483	18.07	5.49e-73	8.02e-72
PIGZ	102.454	1.72366	0.231711	7.43882	1.02e-13	4.25e-13
PRELP	34.7261	1.72307	0.419258	4.10981	3.96e-05	9.92e-05
TOX3	249.238	1.72269	0.171311	10.0559	8.65e-24	5.17e-23
ZWINT	1719.24	1.72067	0.0648912	26.5163	6.29e-155	1.97e-153
KCNJ11	101.327	1.7202	0.245378	7.01043	2.38e-12	9.3e-12
FLRT1	36.6972	1.71774	0.459029	3.74212	0.000182476	0.000428702
TPRXL	36.7565	1.71679	0.417255	4.11449	3.88e-05	9.73e-05
PMFBP1	44.738	1.71612	0.349044	4.91664	8.8e-07	2.52e-06
ADAMTS9-AS1	36.4718	1.71418	0.387524	4.42343	9.71e-06	2.56e-05
FAM151B	17.4486	1.71336	0.572905	2.99065	0.00278388	0.00576347
AP001626.1	34.0746	1.71275	0.421077	4.06756	4.75e-05	0.000118251
LRRC37A3	124.434	1.71217	0.222956	7.67939	1.6e-14	6.91e-14
ADAMTS19	960.412	1.71065	0.0794263	21.5376	6.92e-103	1.41e-101
ATP9A	3717.62	1.70812	0.0470642	36.2935	2.05e-288	1.27e-286
CADM1	4515.41	1.70795	0.0447153	38.1961	0	0
BMP1	913.879	1.70513	0.0867384	19.6584	4.9e-86	8.25e-85
CCDC125	391.84	1.70511	0.126475	13.4817	2e-41	1.81e-40
C2orf72	332.467	1.70499	0.137601	12.3908	2.93e-35	2.32e-34
MICAL2	154.573	1.70483	0.192969	8.83474	1e-18	5.1e-18
TMEM45A	168.303	1.7045	0.183346	9.29661	1.45e-20	7.83e-20
EDARADD	253.161	1.70384	0.149107	11.427	3.07e-30	2.16e-29
ZNF528	772.472	1.70325	0.0895037	19.03	9.63e-81	1.53e-79
SFXN2	564.029	1.70249	0.100714	16.9041	4.2e-64	5.51e-63
ZFHX2	373.232	1.70244	0.131553	12.9411	2.64e-38	2.26e-37
ECE2	76.9005	1.70126	0.278356	6.11181	9.85e-10	3.37e-09
GPR82	18.905	1.70001	0.58097	2.92615	0.00343184	0.00704167
KHK	32.5785	1.69992	0.410538	4.14072	3.46e-05	8.74e-05
AFF2	245.674	1.69822	0.153303	11.0775	1.61e-28	1.09e-27
MFGE8	9697.75	1.69765	0.0459656	36.9331	1.36e-298	8.82e-297
CYP3A5	79.1983	1.69737	0.265037	6.40429	1.51e-10	5.41e-10
UBE2D4	103.084	1.69544	0.245725	6.89973	5.21e-12	2.01e-11
GALNT4	49.7742	1.69526	0.344434	4.92187	8.57e-07	2.45e-06
SMPDL3A	200.605	1.69303	0.18488	9.15745	5.31e-20	2.82e-19
EPHB2	4258.6	1.69155	0.0503194	33.6163	9.7e-248	5.11e-246
TSPAN32	24.8796	1.69107	0.464225	3.64279	0.000269701	0.000622944
NEO1	4674.01	1.69091	0.0472891	35.7569	5.18e-280	3.07e-278
NFAM1	33.4833	1.69076	0.430354	3.92876	8.54e-05	0.000207408
OBSL1	8076.77	1.6905	0.0516717	32.7162	9.2e-235	4.57e-233
CADM4	1135.01	1.68919	0.0821928	20.5516	7.45e-94	1.38e-92
PLEKHG3	1439.94	1.68724	0.0691245	24.4087	1.38e-131	3.6e-130
AC114763.1	17.9947	1.68694	0.569712	2.96103	0.00306608	0.00631962
LINC00342	124.205	1.68669	0.250873	6.72326	1.78e-11	6.69e-11
SLC26A2	2373.05	1.68603	0.0559581	30.1303	1.95e-199	8.03e-198
UNC5D	647.879	1.68512	0.133377	12.6343	1.37e-36	1.12e-35
LINC00672	45.3915	1.68346	0.341546	4.92895	8.27e-07	2.37e-06
ZNF605	952.033	1.6833	0.0832887	20.2104	7.93e-91	1.41e-89
HTR1E	93.1796	1.68251	0.248887	6.76013	1.38e-11	5.22e-11
PIK3R1	1715.96	1.68173	0.0632099	26.6055	5.87e-156	1.85e-154
F10	1085.45	1.68	0.092415	18.1789	7.58e-74	1.12e-72
FBXO4	71.9466	1.67959	0.309981	5.41836	6.01e-08	1.86e-07
GPLD1	97.4035	1.67918	0.235978	7.11583	1.11e-12	4.43e-12
HNF1B	1207.27	1.67846	0.0778804	21.5517	5.1e-103	1.04e-101
E2F7	478.387	1.6771	0.132577	12.65	1.12e-36	9.17e-36
TPM3P9	945.418	1.67702	0.0839483	19.9769	8.76e-89	1.52e-87
WASIR2	27.8532	1.67608	0.455139	3.68256	0.000230901	0.000537783
RGL3	2149.17	1.6744	0.0650259	25.7497	3.24e-146	9.5e-145
AMER1	711.801	1.6741	0.0916766	18.261	1.69e-74	2.52e-73
VASN	438.68	1.67223	0.124463	13.4356	3.74e-41	3.37e-40
HIST1H2BH	41.3146	1.66998	0.392202	4.25796	2.06e-05	5.3e-05
KLHDC7A	196.483	1.66985	0.17091	9.77035	1.51e-22	8.69e-22
PBX1	2185.9	1.66982	0.0613279	27.2277	3.05e-163	1.01e-161
ICA1L	310.74	1.66971	0.141765	11.7781	5.06e-32	3.73e-31
MT-TY	81.8706	1.66952	0.276993	6.02728	1.67e-09	5.64e-09
DEPDC1B	712.133	1.66879	0.103217	16.1678	8.5e-59	1.03e-57
TLE4	654.162	1.66829	0.104447	15.9727	1.98e-57	2.37e-56
CSRNP3	198.698	1.66827	0.182802	9.12613	7.1e-20	3.75e-19
IDNK	47.4942	1.66747	0.370583	4.49958	6.81e-06	1.82e-05
NDUFA6-AS1	99.9988	1.66724	0.24159	6.90112	5.16e-12	1.99e-11
CTGF	1083.86	1.66659	0.0752199	22.1562	9.08e-109	1.95e-107
PLCD4	50.4103	1.66629	0.328061	5.07922	3.79e-07	1.11e-06
SERPINE1	52.5784	1.66433	0.337239	4.93516	8.01e-07	2.3e-06
PCDH18	65.1442	1.66362	0.318367	5.22548	1.74e-07	5.21e-07
ARL13B	227.772	1.66287	0.177095	9.38969	6.02e-21	3.29e-20
UGT3A2	313.32	1.66257	0.135216	12.2957	9.56e-35	7.47e-34
LETM2	76.049	1.66013	0.264475	6.27709	3.45e-10	1.21e-09
PTGS1	29.6668	1.6598	0.4854	3.41945	0.000627483	0.00139969
SYNDIG1L	79.0689	1.65952	0.265956	6.23983	4.38e-10	1.53e-09
EFR3B	722.553	1.65772	0.0963791	17.2	2.66e-66	3.61e-65
SLC44A3	143.812	1.65479	0.202653	8.16562	3.2e-16	1.48e-15
RNF180	105.884	1.65437	0.262791	6.29536	3.07e-10	1.08e-09
GLB1L2	46.6157	1.65186	0.347333	4.75584	1.98e-06	5.5e-06
FSTL4	90.1703	1.65174	0.253222	6.5229	6.9e-11	2.52e-10
YPEL1	302.793	1.65032	0.141053	11.7	1.27e-31	9.3e-31
ADCK1	103.665	1.64984	0.238654	6.91312	4.74e-12	1.83e-11
POU6F2	234.465	1.64919	0.165937	9.93868	2.83e-23	1.66e-22
ANKRD1	3000.29	1.64757	0.0556773	29.5914	1.93e-192	7.62e-191
TTLL3	600.895	1.64702	0.0978361	16.8345	1.36e-63	1.78e-62
ACE	189.859	1.64489	0.182991	8.98889	2.5e-19	1.3e-18
HEXDC	826.311	1.64428	0.100519	16.3578	3.82e-60	4.73e-59
BCL9	2114.64	1.64398	0.0563436	29.1777	3.73e-187	1.42e-185
ZNF223	52.6885	1.64234	0.33872	4.84866	1.24e-06	3.52e-06
CDK18	1587.53	1.64157	0.0700985	23.418	2.8e-121	6.68e-120
BID	527.264	1.64145	0.107022	15.3376	4.29e-53	4.79e-52
PCDHGA6	80.8937	1.6411	0.267278	6.14005	8.25e-10	2.84e-09
WDR66	123.91	1.64084	0.226687	7.23834	4.54e-13	1.84e-12
TSEN2	220.163	1.64079	0.158898	10.3261	5.37e-25	3.33e-24
PCDHA4	232.771	1.64	0.159984	10.251	1.17e-24	7.19e-24
ADM5	105.085	1.63945	0.234333	6.99624	2.63e-12	1.03e-11
HPN-AS1	32.3761	1.63822	0.425416	3.85087	0.0001177	0.000281922
MASP2	92.0532	1.63808	0.256787	6.37911	1.78e-10	6.36e-10
LRRC37A9P	31.4015	1.63576	0.428609	3.81643	0.000135397	0.000322066
LAMA1	6719.13	1.63552	0.042809	38.2052	0	0
COL4A6	5791.82	1.63402	0.0417522	39.1363	0	0
IDUA	615.945	1.6305	0.126758	12.8631	7.26e-38	6.15e-37
DMPK	1252.13	1.62996	0.0765995	21.279	1.78e-100	3.52e-99
ALCAM	4167.62	1.62908	0.0474921	34.3021	7.31e-258	3.98e-256
MFSD6	64.3366	1.6284	0.292514	5.56693	2.59e-08	8.18e-08
CLDN3	784.331	1.62785	0.0898271	18.1221	2.13e-73	3.13e-72
TFDP2	1235.86	1.62766	0.0758979	21.4454	5.04e-102	1.02e-100
VWA1	1543.32	1.62743	0.0757494	21.4844	2.18e-102	4.41e-101
EFCAB7	127.295	1.62452	0.209854	7.74116	9.85e-15	4.29e-14
TECTA	157.356	1.6214	0.191663	8.4596	2.68e-17	1.3e-16
MTMR9LP	301.805	1.62045	0.146468	11.0635	1.89e-28	1.27e-27
TIGD3	42.9556	1.61948	0.384184	4.21538	2.49e-05	6.37e-05
IGF2	422.308	1.61744	0.317474	5.09472	3.49e-07	1.03e-06
LAMC2	103.646	1.61671	0.242535	6.66586	2.63e-11	9.82e-11
B2M	787.743	1.61667	0.0926978	17.4402	4.09e-68	5.67e-67
B3GNTL1	120.638	1.61582	0.226801	7.1244	1.05e-12	4.17e-12
ANKMY1	257.113	1.61575	0.148036	10.9145	9.82e-28	6.52e-27
ZNF765	1452.45	1.61496	0.0686383	23.5285	2.08e-122	5.05e-121
SPEG	1778.88	1.61293	0.0666844	24.1875	3.01e-129	7.69e-128
CASC9	58.4116	1.61262	0.310364	5.1959	2.04e-07	6.09e-07
TUBA4A	57.6346	1.61258	0.303116	5.32	1.04e-07	3.16e-07
DOPEY2	338.995	1.61163	0.145959	11.0417	2.41e-28	1.62e-27
C17orf51	36.4447	1.61121	0.394497	4.08421	4.42e-05	0.000110292
GALC	1897.56	1.61072	0.0614488	26.2125	1.92e-151	5.9e-150
ZMAT1	196.706	1.61008	0.168555	9.55227	1.27e-21	7.1e-21
ZGLP1	34.3859	1.60979	0.391571	4.11109	3.94e-05	9.87e-05
CTNNA3	24.3323	1.60944	0.478132	3.36609	0.000762404	0.00168754
IFFO2	319.515	1.60929	0.152773	10.5339	6.03e-26	3.82e-25
LRRC37A17P	42.5385	1.60868	0.359743	4.47174	7.76e-06	2.07e-05
COL4A5	5520.18	1.60791	0.0448572	35.8451	2.19e-281	1.3e-279
ERV3-1	885.722	1.60774	0.0913473	17.6004	2.45e-69	3.44e-68
ZNF75A	557.164	1.6074	0.102646	15.6596	2.86e-55	3.31e-54
HMGN3	2146.3	1.60268	0.0571649	28.0361	5.9e-173	2.06e-171
ZNF619	101.79	1.60222	0.236751	6.76754	1.31e-11	4.97e-11
AC079781.5	19.0044	1.60101	0.545326	2.93588	0.00332607	0.00683066
LINC00242	49.1208	1.60067	0.351326	4.55609	5.21e-06	1.41e-05
FTX	1587.85	1.59989	0.0818033	19.5578	3.54e-85	5.89e-84
VIL1	5699.08	1.59955	0.0478295	33.4427	3.28e-245	1.7e-243
CACNG4	84.3054	1.59759	0.253715	6.29677	3.04e-10	1.07e-09
DDHD1	2773.29	1.59725	0.0669181	23.8687	6.48e-126	1.62e-124
RNF43	123.698	1.59412	0.215424	7.39991	1.36e-13	5.67e-13
TAC4	29.5847	1.59304	0.432831	3.68051	0.000232772	0.000541945
FAM13A	293.488	1.59239	0.136867	11.6346	2.75e-31	1.99e-30
FAM217B	881.523	1.59204	0.0879278	18.1063	2.84e-73	4.17e-72
TMEM243	520.89	1.58967	0.111862	14.2109	7.84e-46	7.75e-45
SLC10A4	84.404	1.5888	0.282416	5.62573	1.85e-08	5.89e-08
ZNF66	151.019	1.58856	0.200794	7.91137	2.55e-15	1.14e-14
PCOLCE2	560.255	1.58683	0.110527	14.357	9.63e-47	9.68e-46
MYLK4	18.0774	1.58601	0.562074	2.8217	0.00477692	0.00960975
FBXW12	23.4367	1.5853	0.476844	3.32456	0.000885584	0.00194561
KIAA1211	1154.27	1.58497	0.0751525	21.0901	9.81e-99	1.92e-97
RN7SL39P	73.6127	1.58442	0.295602	5.35999	8.32e-08	2.55e-07
AC092745.1	47.1474	1.58329	0.343965	4.60307	4.16e-06	1.13e-05
TIFA	154.173	1.58262	0.194537	8.13534	4.11e-16	1.9e-15
SPATA17	32.007	1.58016	0.40703	3.88218	0.000103523	0.00024936
SHISA6	349.127	1.58013	0.134307	11.7651	5.91e-32	4.34e-31
ENPP7P10	29.441	1.57995	0.427854	3.69273	0.00022186	0.000517402
ZSCAN16	145.676	1.57904	0.193864	8.1451	3.79e-16	1.75e-15
PLA2G16	391.823	1.57877	0.118862	13.2824	2.93e-40	2.59e-39
ASB16	72.4751	1.57835	0.277588	5.68594	1.3e-08	4.19e-08
LPIN2	880.88	1.57633	0.0822337	19.169	6.72e-82	1.09e-80
CCT8P1	875.098	1.57516	0.0852881	18.4687	3.69e-76	5.59e-75
BANF1P2	28.4199	1.57515	0.432165	3.64478	0.000267621	0.000618276
PRR7-AS1	18.1919	1.57326	0.548793	2.86676	0.00414696	0.00840293
C2orf16	126.595	1.57279	0.214678	7.3263	2.37e-13	9.74e-13
TTC28	675.626	1.57041	0.0972233	16.1526	1.09e-58	1.32e-57
ACER3	627.389	1.5704	0.0972115	16.1544	1.06e-58	1.28e-57
EPO	26.372	1.56578	0.453086	3.45582	0.000548616	0.00123215
KCNMB3	49.6464	1.56404	0.379105	4.12561	3.7e-05	9.3e-05
ST14	2285.73	1.56358	0.0574581	27.2126	4.61e-163	1.52e-161
PCDHB13	159.595	1.56251	0.192748	8.10646	5.21e-16	2.4e-15
TMEM82	59.734	1.55943	0.310088	5.02899	4.93e-07	1.43e-06
ZNF10	227.598	1.55921	0.155659	10.0168	1.29e-23	7.63e-23
CXCL3	21.1364	1.55913	0.537278	2.90191	0.00370901	0.00756301
ADAMTS7	3588	1.55871	0.048374	32.2221	8.66e-228	4.13e-226
COL10A1	42.522	1.55816	0.434544	3.58573	0.000336135	0.000769777
SCYL3	272.508	1.55362	0.148308	10.4756	1.12e-25	7.03e-25
FER1L5	25.4592	1.55245	0.49967	3.10695	0.00189028	0.00399509
FAM172A	288.062	1.55175	0.137784	11.2622	2.02e-29	1.39e-28
BMF	2765.32	1.55103	0.0514243	30.1615	7.58e-200	3.14e-198
HSD11B2	1039.7	1.549	0.0810345	19.1153	1.88e-81	3.03e-80
SLC35G1	363.963	1.54865	0.128858	12.0183	2.85e-33	2.15e-32
SYCE1L	108.629	1.54846	0.225234	6.8749	6.2e-12	2.38e-11
AKR1B10	21.0928	1.54671	0.498003	3.10582	0.00189755	0.00400926
SRPK3	74.4377	1.54587	0.276488	5.59108	2.26e-08	7.15e-08
TLE6	470.433	1.54349	0.113516	13.5971	4.17e-42	3.81e-41
PGBD2	131.947	1.54333	0.210682	7.32537	2.38e-13	9.8e-13
CDK14	126.853	1.54324	0.211982	7.28007	3.34e-13	1.36e-12
ALG1L	19.1344	1.54157	0.519905	2.96509	0.00302595	0.00624121
TNFSF4	141.795	1.53987	0.210372	7.31977	2.48e-13	1.02e-12
LINC00667	702.503	1.53897	0.0904001	17.024	5.45e-65	7.27e-64
DET1	120.391	1.53819	0.246514	6.23976	4.38e-10	1.53e-09
PCDHA2	94.8275	1.5376	0.244303	6.29381	3.1e-10	1.09e-09
EDIL3	40.6937	1.537	0.363378	4.22976	2.34e-05	5.99e-05
ETNPPL	22.7013	1.53689	0.497963	3.08635	0.00202628	0.00426533
ZNF117	2055.59	1.53627	0.0615135	24.9745	1.16e-137	3.16e-136
ARID3C	41.0963	1.53478	0.366795	4.18429	2.86e-05	7.27e-05
JOSD2	76.5773	1.53465	0.272595	5.62979	1.8e-08	5.75e-08
SDCBP2-AS1	94.7699	1.53312	0.279329	5.48859	4.05e-08	1.26e-07
GNG13	30.8292	1.53109	0.427584	3.58079	0.00034256	0.000783807
PPIP5K1	38.0709	1.5308	0.378398	4.04548	5.22e-05	0.000129388
BIN1	3047.66	1.5307	0.0538875	28.4055	1.73e-177	6.26e-176
TPM3P6	87.1822	1.5301	0.247422	6.18417	6.24e-10	2.16e-09
THPO	26.4219	1.52816	0.536917	2.84618	0.00442474	0.00894245
TMEM132A	4582.5	1.52741	0.055158	27.6915	8.83e-169	2.98e-167
PROZ	47.2203	1.52452	0.377966	4.03348	5.5e-05	0.000135793
PSTK	137.57	1.52435	0.204465	7.45534	8.96e-14	3.76e-13
MYH7B	63.1014	1.52426	0.304912	4.99903	5.76e-07	1.67e-06
ABCA4	41.738	1.5223	0.377113	4.03671	5.42e-05	0.000134109
PLCH1	263.873	1.52053	0.153586	9.90019	4.15e-23	2.43e-22
ATP8B5P	125.858	1.51981	0.20992	7.23993	4.49e-13	1.82e-12
SFI1	689.561	1.51929	0.0917893	16.5519	1.55e-61	1.96e-60
FMO5	4188.8	1.51911	0.0477897	31.7875	9.63e-222	4.47e-220
DDX12P	201.356	1.51863	0.178347	8.51505	1.67e-17	8.12e-17
ATP10B	103.93	1.51818	0.245212	6.1913	5.97e-10	2.07e-09
PLK2	526.905	1.51694	0.106469	14.2477	4.63e-46	4.61e-45
EMILIN2	362.635	1.51635	0.129457	11.7131	1.09e-31	7.98e-31
TTPAL	784.026	1.51631	0.0915343	16.5655	1.24e-61	1.57e-60
OR51Q1	17.6435	1.51598	0.537743	2.81915	0.00481507	0.00968092
NPIPB15	174.741	1.5157	0.185996	8.14906	3.67e-16	1.7e-15
ILDR2	56.2893	1.51411	0.341965	4.42769	9.52e-06	2.52e-05
IGSF6	20.8255	1.51351	0.510396	2.96537	0.00302324	0.00623623
CALML4	20.1238	1.513	0.51003	2.96648	0.00301225	0.00621418
AC093157.1	72.1437	1.51246	0.324718	4.65776	3.2e-06	8.76e-06
HRASLS	27.6022	1.51237	0.441247	3.4275	0.000609172	0.00136072
FAM171A1	1740.05	1.51226	0.0619478	24.4118	1.28e-131	3.34e-130
SLC43A3	101.583	1.51203	0.258489	5.84949	4.93e-09	1.63e-08
PDE4C	104.295	1.51145	0.234212	6.45336	1.09e-10	3.95e-10
ARSD	239.918	1.5112	0.156579	9.65136	4.85e-22	2.75e-21
FAM111B	438.69	1.51033	0.116916	12.9181	3.56e-38	3.04e-37
TMEM62	260.021	1.50879	0.155149	9.72481	2.36e-22	1.35e-21
SSBP2	262.61	1.50729	0.148312	10.163	2.9e-24	1.76e-23
SLC7A2	846.985	1.50723	0.0896043	16.821	1.71e-63	2.23e-62
DTX3L	75.5963	1.50679	0.272158	5.53644	3.09e-08	9.7e-08
ZCCHC12	96.6776	1.50536	0.251042	5.99647	2.02e-09	6.79e-09
TMEM80	345.252	1.50304	0.140253	10.7166	8.5e-27	5.52e-26
C8orf31	1402.1	1.50242	0.0717087	20.9518	1.81e-97	3.49e-96
TMPO-AS1	137.854	1.50229	0.212826	7.05877	1.68e-12	6.63e-12
SFMBT2	323.666	1.50147	0.131583	11.4108	3.69e-30	2.6e-29
EFNB1	817.966	1.50004	0.106466	14.0895	4.41e-45	4.29e-44
PRAP1	24.4344	1.49952	0.492886	3.04233	0.00234752	0.00490218
TSPAN5	190.601	1.49877	0.184519	8.12258	4.56e-16	2.1e-15
MZF1	892.702	1.49843	0.0821246	18.2458	2.24e-74	3.31e-73
CEACAM1	47.4907	1.49817	0.33245	4.50644	6.59e-06	1.77e-05
ACSL5	26.2444	1.49813	0.458702	3.26601	0.00109074	0.00237148
F2RL1	452.107	1.49638	0.12445	12.0239	2.66e-33	2.01e-32
LRCH1	742.991	1.49567	0.0958995	15.5962	7.73e-55	8.87e-54
ADAMTS18	510.169	1.49399	0.109411	13.6549	1.89e-42	1.74e-41
TRIM62	108.781	1.49385	0.229518	6.50861	7.58e-11	2.76e-10
NRARP	264.172	1.49148	0.17756	8.39987	4.47e-17	2.15e-16
MIR4292	79.0651	1.49091	0.277347	5.37561	7.63e-08	2.34e-07
AP1S3	103.222	1.49076	0.229722	6.48943	8.62e-11	3.13e-10
SP8	576.745	1.49016	0.0981887	15.1764	5.06e-52	5.54e-51
NNT-AS1	199.582	1.489	0.173624	8.57596	9.83e-18	4.83e-17
KLHL31	25.9653	1.48849	0.473931	3.14073	0.00168524	0.00358016
C2CD4C	2755.33	1.48683	0.0761597	19.5225	7.06e-85	1.17e-83
LIPE	174.045	1.48635	0.175746	8.45734	2.74e-17	1.33e-16
STX18-AS1	69.0696	1.48551	0.283871	5.23305	1.67e-07	5.01e-07
IKBKE	84.7976	1.48341	0.253191	5.85886	4.66e-09	1.54e-08
PON2	1103.62	1.48336	0.0740396	20.0347	2.75e-89	4.8e-88
SYNJ2	2196.3	1.48223	0.0606969	24.4202	1.04e-131	2.73e-130
MOCS1	218.628	1.48123	0.157647	9.39584	5.68e-21	3.11e-20
RAB11FIP1P1	88.4557	1.48116	0.259286	5.71247	1.11e-08	3.6e-08
GJA4	104.636	1.48015	0.227779	6.49819	8.13e-11	2.95e-10
EFHD1	832.647	1.47935	0.0850682	17.3902	9.79e-68	1.35e-66
SLCO1A2	815.684	1.47916	0.0858049	17.2386	1.36e-66	1.86e-65
POLN	44.5128	1.47904	0.365512	4.0465	5.2e-05	0.000128839
PTPN5	1422.63	1.47899	0.070784	20.8944	6.02e-97	1.16e-95
ADCY6	3053.19	1.47864	0.050433	29.3189	5.95e-189	2.3e-187
TEX22	43.989	1.47735	0.381676	3.87069	0.000108528	0.000260906
CELSR2	1901.65	1.47733	0.0662607	22.2957	4.07e-110	8.85e-109
ZNF112	125.009	1.47717	0.224255	6.587	4.49e-11	1.65e-10
CCNJL	430.403	1.4769	0.120184	12.2886	1.04e-34	8.14e-34
AATK	236.474	1.47685	0.155287	9.51047	1.9e-21	1.06e-20
DDX11	1354.89	1.47498	0.070067	21.0509	2.24e-98	4.36e-97
CREG1	604.677	1.47429	0.113063	13.0395	7.29e-39	6.3e-38
PROKR1	32.939	1.47272	0.437846	3.36355	0.000769456	0.00170225
LRRC8D	683.65	1.47243	0.101373	14.5248	8.44e-48	8.64e-47
PLCB1	537.411	1.47124	0.11611	12.6711	8.55e-37	7.04e-36
VAX1	425.369	1.47097	0.115978	12.6832	7.33e-37	6.04e-36
PCED1A	1353	1.47089	0.0825015	17.8287	4.23e-71	6.06e-70
SCARA3	643.406	1.47057	0.0990263	14.8503	6.93e-50	7.35e-49
LACC1	29.0036	1.46959	0.422103	3.4816	0.000498426	0.00112304
LTB	134.467	1.46911	0.247916	5.92583	3.11e-09	1.04e-08
PHKA1	370.577	1.46909	0.127169	11.5523	7.19e-31	5.15e-30
MTX1P1	28.7557	1.46895	0.429832	3.4175	0.000632002	0.00140917
MPZL3	184.674	1.46784	0.184596	7.9516	1.84e-15	8.26e-15
MRPL53	73.3125	1.46743	0.29774	4.92855	8.28e-07	2.37e-06
KDM8	139.807	1.46598	0.195339	7.5048	6.15e-14	2.6e-13
H2AFY2	4701.7	1.46478	0.0476813	30.7202	3.06e-207	1.32e-205
IL17RB	232.674	1.4635	0.172328	8.49252	2.02e-17	9.85e-17
CUL1	1640.46	1.46231	0.0663987	22.0232	1.73e-107	3.66e-106
CSPP1	983.993	1.46191	0.0785873	18.6024	3.07e-77	4.7e-76
VPS13C	1034.28	1.46176	0.100508	14.5438	6.4e-48	6.57e-47
ATP5S	283.128	1.46026	0.142311	10.261	1.06e-24	6.49e-24
AC008555.2	46.0751	1.45938	0.370196	3.94218	8.07e-05	0.000196594
AC002480.3	30.838	1.45925	0.430461	3.38997	0.000698999	0.00155294
SOCS4	1402.25	1.45789	0.0661781	22.0297	1.49e-107	3.18e-106
SLC47A1	192.699	1.45608	0.190324	7.65056	2e-14	8.63e-14
AUNIP	364.194	1.4552	0.123788	11.7556	6.61e-32	4.85e-31
LYRM1	326.604	1.45475	0.127272	11.4303	2.95e-30	2.08e-29
DCBLD1	1924.77	1.45139	0.0625705	23.1961	4.98e-119	1.18e-117
NOP14-AS1	642.417	1.45076	0.0936052	15.4987	3.54e-54	4.02e-53
EPC2	646.285	1.44975	0.102908	14.0879	4.51e-45	4.39e-44
ZMAT3	570.097	1.44915	0.114486	12.6578	1.01e-36	8.32e-36
OPA3	962.665	1.44823	0.0816098	17.7458	1.86e-70	2.63e-69
DLX4	49.2427	1.44752	0.347037	4.17109	3.03e-05	7.69e-05
OPHN1	102.521	1.44699	0.229956	6.29248	3.12e-10	1.1e-09
ERVMER34-1	24.8071	1.44543	0.458204	3.15455	0.00160744	0.00342982
PHKA2	840.464	1.44527	0.0910398	15.8752	9.41e-57	1.11e-55
ITGA7	2819.39	1.4452	0.0573138	25.2156	2.7e-140	7.55e-139
NOVA1	189.892	1.44492	0.168536	8.57337	1.01e-17	4.94e-17
RAB3IP	921.392	1.44486	0.0790133	18.2863	1.06e-74	1.59e-73
DTNB	880.43	1.44365	0.0804308	17.949	4.89e-72	7.07e-71
SYNE2	3667.44	1.44361	0.0702496	20.5497	7.74e-94	1.43e-92
NHS	500.829	1.44275	0.112966	12.7715	2.37e-37	1.98e-36
PPP1R10	1592.25	1.44193	0.0654612	22.0272	1.58e-107	3.36e-106
SLC51A	99.0938	1.44052	0.23932	6.01924	1.75e-09	5.92e-09
ZNF713	98.1635	1.43819	0.25285	5.68792	1.29e-08	4.14e-08
ZNF443	277.165	1.43568	0.144063	9.96563	2.15e-23	1.27e-22
SVIP	155.26	1.43539	0.189914	7.55809	4.09e-14	1.74e-13
FGFR3	8948.9	1.43516	0.0450747	31.8396	1.83e-222	8.54e-221
CCDC146	126.348	1.4346	0.217909	6.58351	4.59e-11	1.69e-10
CACNA1D	35.2229	1.43263	0.390288	3.6707	0.000241886	0.00056223
C1orf228	21.6026	1.43175	0.495038	2.89221	0.00382545	0.00778909
EPOR	1149.75	1.43044	0.0829296	17.2488	1.14e-66	1.56e-65
SLC10A7	242.142	1.42949	0.163479	8.74419	2.25e-18	1.13e-17
STRIP2	267.449	1.42932	0.147574	9.68538	3.48e-22	1.98e-21
MICAL3	933.098	1.42867	0.0858768	16.6362	3.81e-62	4.86e-61
KRCC1	399.358	1.42842	0.122164	11.6926	1.39e-31	1.01e-30
IQSEC2	526.181	1.42773	0.112433	12.6985	6.03e-37	4.98e-36
MROH8	67.7728	1.42759	0.286443	4.98388	6.23e-07	1.8e-06
DCHS1	3977.28	1.42616	0.0483593	29.491	3.76e-191	1.47e-189
CCDC102B	31.2956	1.42163	0.417347	3.40636	0.000658362	0.00146561
NEXN	371.377	1.41782	0.136915	10.3554	3.95e-25	2.46e-24
SNPH	381.72	1.41717	0.129792	10.9188	9.38e-28	6.22e-27
RAD51-AS1	115.083	1.41667	0.216436	6.54543	5.93e-11	2.17e-10
ZNF772	220.597	1.4157	0.163453	8.66121	4.67e-18	2.32e-17
KIF24	348.42	1.41505	0.139165	10.1681	2.75e-24	1.67e-23
TPCN1	1039.33	1.41031	0.0886865	15.9022	6.12e-57	7.25e-56
HRH2	99.4159	1.41018	0.252018	5.59555	2.2e-08	6.98e-08
PVRIG	80.5278	1.40887	0.254763	5.53012	3.2e-08	1e-07
ANO5	268.642	1.40886	0.148061	9.51539	1.81e-21	1.01e-20
DHFR	442.625	1.40852	0.112092	12.5658	3.26e-36	2.64e-35
CAPN13	1025.34	1.4081	0.0761185	18.4988	2.11e-76	3.21e-75
HEPH	1735.06	1.40765	0.0612276	22.9904	5.82e-117	1.35e-115
NFIX	22.7556	1.40699	0.499518	2.81669	0.00485213	0.00975076
AQP11	69.4917	1.40688	0.300787	4.67733	2.91e-06	7.99e-06
RTKN2	534.857	1.40589	0.110049	12.7751	2.26e-37	1.89e-36
RIN3	240.289	1.40522	0.169438	8.29341	1.1e-16	5.21e-16
USP40	534.541	1.40512	0.101361	13.8625	1.07e-43	1.02e-42
DDX58	1428.17	1.40394	0.0685781	20.4721	3.82e-93	6.98e-92
UBXN8	188.591	1.40138	0.176209	7.95294	1.82e-15	8.18e-15
TRIM4	112.84	1.40048	0.231268	6.05565	1.4e-09	4.75e-09
RYR3	94.8603	1.39883	0.25181	5.55509	2.77e-08	8.74e-08
IL4R	1435.58	1.39771	0.0716542	19.5063	9.71e-85	1.6e-83
ZNF577	481.419	1.39739	0.115264	12.1233	7.95e-34	6.09e-33
MLXIP	2540.45	1.39738	0.0526016	26.5653	1.71e-155	5.35e-154
MAT2A	6197.13	1.3968	0.0420191	33.2419	2.67e-242	1.38e-240
ENPP7P8	107.878	1.39455	0.231737	6.01782	1.77e-09	5.97e-09
SPDYE6	32.6215	1.39106	0.402478	3.45623	0.000547779	0.00123054
OXT	34.5079	1.39023	0.397304	3.49916	0.000466724	0.0010541
PHYHD1	249.776	1.38679	0.150762	9.19856	3.63e-20	1.93e-19
CCDC57	1118.52	1.38592	0.0779656	17.776	1.08e-70	1.55e-69
ZMYND11	1328.3	1.38391	0.0748301	18.4941	2.3e-76	3.5e-75
SLC39A10	2277.64	1.38331	0.0607481	22.7712	8.86e-115	2.01e-113
TMEM99	158.1	1.38283	0.184572	7.4921	6.78e-14	2.86e-13
ACER2	50.8336	1.38136	0.321806	4.29253	1.77e-05	4.57e-05
ONECUT1	28.1076	1.37999	0.451389	3.05721	0.00223406	0.00467783
ZNF799	169.897	1.37854	0.179439	7.68251	1.56e-14	6.75e-14
IGSF11	75.8573	1.37835	0.261988	5.26113	1.43e-07	4.32e-07
AC062029.1	30.6333	1.37814	0.419082	3.28848	0.0010073	0.00220102
HIST1H1C	347.093	1.37742	0.127898	10.7697	4.78e-27	3.12e-26
RTEL1-TNFRSF6B	171.452	1.37663	0.178153	7.72725	1.1e-14	4.78e-14
TTYH1	46.9943	1.37549	0.355984	3.8639	0.000111591	0.000267963
SSTR5	26.9098	1.37479	0.436606	3.1488	0.0016394	0.00349019
AGPAT5	1454.65	1.37268	0.0691698	19.8451	1.22e-87	2.08e-86
OMG	27.3508	1.37214	0.487802	2.81291	0.00490953	0.00986045
ZNF761	3617.21	1.37121	0.0492467	27.8436	1.29e-170	4.41e-169
ZNF345	108.554	1.37015	0.240871	5.6883	1.28e-08	4.13e-08
RALGPS1	602.886	1.36853	0.099022	13.8205	1.92e-43	1.81e-42
TSPY26P	762.181	1.36768	0.0892896	15.3174	5.85e-53	6.52e-52
RANBP17	240.255	1.36758	0.156917	8.71529	2.9e-18	1.45e-17
AC092646.2	51.5127	1.36716	0.362731	3.76907	0.000163856	0.000386862
ZC3H12B	241.914	1.3657	0.149835	9.11469	7.89e-20	4.16e-19
LTB4R2	65.8015	1.3649	0.289272	4.7184	2.38e-06	6.58e-06
SFRP5	42.9946	1.36381	0.379018	3.59827	0.000320336	0.000735282
RFTN2	23.3524	1.36078	0.47849	2.8439	0.00445647	0.00899965
DPPA3	63.6946	1.36014	0.292624	4.64807	3.35e-06	9.17e-06
SH3RF2	183.135	1.35999	0.170566	7.97343	1.54e-15	6.96e-15
CTHRC1	86.2978	1.3598	0.243461	5.58531	2.33e-08	7.39e-08
CHST9	1629.43	1.35944	0.0684506	19.8601	9.01e-88	1.55e-86
CRYM	462.835	1.35735	0.119127	11.3941	4.47e-30	3.14e-29
KIAA1217	1529.87	1.35606	0.0663887	20.4261	9.81e-93	1.78e-91
TIAM2	1025.01	1.35504	0.0785702	17.2463	1.19e-66	1.63e-65
ERVK13-1	225.925	1.35378	0.155974	8.67949	3.98e-18	1.98e-17
STXBP5-AS1	26.4191	1.35256	0.469278	2.88222	0.00394882	0.00801927
ALOX12P2	427.164	1.3525	0.124299	10.881	1.42e-27	9.39e-27
LRRC69	32.9077	1.35242	0.432317	3.12831	0.00175813	0.00372897
CHAC2	53.457	1.35139	0.327574	4.12545	3.7e-05	9.3e-05
ADAM8	121.907	1.35119	0.222465	6.07372	1.25e-09	4.26e-09
IL32	133.54	1.35107	0.204675	6.60106	4.08e-11	1.51e-10
CDON	437.178	1.34952	0.115057	11.7291	9.04e-32	6.62e-31
PDGFRA	280.012	1.34906	0.146189	9.22817	2.75e-20	1.47e-19
PKD2	916.266	1.34829	0.0838966	16.0709	4.08e-58	4.91e-57
TMEM198	165.542	1.34805	0.184731	7.29738	2.93e-13	1.2e-12
FOXP4	4504.98	1.34701	0.0502584	26.8016	3.09e-158	9.98e-157
FAM186B	40.0227	1.34608	0.375723	3.58264	0.000340141	0.000778695
AL161891.1	76.4234	1.3459	0.269781	4.98885	6.07e-07	1.76e-06
ZFP36L2	4772.7	1.34556	0.048214	27.9081	2.13e-171	7.35e-170
CHML	425.278	1.34419	0.125275	10.7299	7.37e-27	4.79e-26
ZNF33B	674.643	1.34218	0.0929077	14.4463	2.64e-47	2.68e-46
ZNF32-AS2	40.532	1.34079	0.375356	3.57207	0.000354177	0.000808798
CLUHP3	646.01	1.34062	0.106735	12.5603	3.49e-36	2.83e-35
DZANK1	203.673	1.33989	0.172559	7.76482	8.18e-15	3.58e-14
GNPNAT1	2465.87	1.33979	0.0531541	25.2057	3.47e-140	9.68e-139
FKBP10	7596.07	1.33838	0.0522632	25.6086	1.22e-144	3.53e-143
SGK2	42.2087	1.33661	0.351552	3.80203	0.000143517	0.000340568
SEPHS2	5696.43	1.33496	0.0404148	33.0314	2.87e-239	1.46e-237
EPS8	58.6515	1.33283	0.325193	4.09856	4.16e-05	0.000103983
ZNF180	301.3	1.33048	0.134343	9.90362	4.01e-23	2.35e-22
PCDHB10	68.4359	1.33026	0.311619	4.26886	1.96e-05	5.06e-05
PGAP3	466.28	1.32992	0.106814	12.4508	1.38e-35	1.11e-34
LAG3	141.686	1.32939	0.196057	6.78062	1.2e-11	4.54e-11
SLC25A41	30.3423	1.32853	0.43537	3.0515	0.00227699	0.00476296
GNG4	300.875	1.32739	0.138758	9.56617	1.11e-21	6.22e-21
CHRD	159.255	1.32737	0.190335	6.97387	3.08e-12	1.2e-11
ADAMTS20	33.5475	1.32699	0.414983	3.19771	0.00138524	0.00297722
PTER	414.244	1.32682	0.122787	10.8058	3.23e-27	2.12e-26
MTG1	362.224	1.32643	0.122633	10.8163	2.88e-27	1.9e-26
PLAGL2	1235.43	1.32412	0.0724461	18.2773	1.25e-74	1.87e-73
TACC2	921.517	1.32289	0.0803689	16.4602	7.08e-61	8.87e-60
ZNF583	99.0034	1.32277	0.236358	5.59648	2.19e-08	6.94e-08
UGGT2	922.246	1.32215	0.088527	14.935	1.95e-50	2.09e-49
RAPGEFL1	738.512	1.32048	0.0872408	15.1361	9.36e-52	1.02e-50
SLC29A3	482.259	1.31934	0.119265	11.0623	1.91e-28	1.29e-27
ADAMTS9	1350.93	1.31922	0.0740416	17.8173	5.19e-71	7.43e-70
ZNF132	41.5912	1.31757	0.393835	3.3455	0.000821342	0.00181073
SLC16A4	75.0048	1.31633	0.285066	4.61763	3.88e-06	1.06e-05
NUDT6	58.6171	1.31552	0.293094	4.4884	7.18e-06	1.92e-05
DNAJC6	1000.88	1.31495	0.0803003	16.3754	2.87e-60	3.55e-59
PDPR	1121.21	1.31443	0.0718373	18.2974	8.68e-75	1.3e-73
ZNF550	470.925	1.3142	0.112661	11.6651	1.92e-31	1.4e-30
HIST4H4	38.1218	1.31192	0.365227	3.59206	0.000328077	0.000752475
TBC1D8	188.239	1.31104	0.166064	7.89479	2.91e-15	1.29e-14
TOP3B	38.8604	1.31094	0.3804	3.44622	0.000568489	0.00127433
SPOPL	1021.95	1.30984	0.0754505	17.3603	1.65e-67	2.27e-66
MORN1	237.103	1.30904	0.170623	7.67214	1.69e-14	7.31e-14
EIF2AK3	515.858	1.30745	0.102437	12.7634	2.62e-37	2.19e-36
PARP12	352.905	1.30585	0.129047	10.1192	4.54e-24	2.73e-23
NAALADL1	49.2634	1.30559	0.33777	3.86533	0.000110939	0.000266456
UST	932.813	1.30526	0.0939237	13.897	6.6e-44	6.29e-43
FZD6	515.741	1.30382	0.116491	11.1925	4.44e-29	3.04e-28
GGCT	376.356	1.30325	0.134385	9.6979	3.08e-22	1.75e-21
PRKCA	220.786	1.30303	0.173575	7.507	6.05e-14	2.56e-13
CUX2	658.542	1.30221	0.0930416	13.996	1.65e-44	1.59e-43
PCGF5	361.391	1.30211	0.122506	10.629	2.18e-26	1.4e-25
TAS2R5	33.8233	1.3021	0.398526	3.2673	0.00108578	0.00236218
GTPBP8	382.343	1.30194	0.125512	10.373	3.29e-25	2.05e-24
HID1	605.15	1.30188	0.0971005	13.4076	5.46e-41	4.9e-40
WDR72	1501.78	1.30183	0.0646316	20.1422	3.15e-90	5.55e-89
[truncated: 8,453 more rows]

## Sheet: 5d
Supplementary Table 5d. VFG expansion-specific ATAC-peaks annotated to 200 Kb of VFGp6 downregulated genes, with baseMean > 1000
Expansion-specific ATAC-peaks	Gene_name
VFGp3.OPEN_peak6386	JUN
VFGp3.OPEN_peak6390	JUN
VFGp3.OPEN_peak7322	GADD45A
VFGp3.OPEN_peak9731	BCAR3
VFGp3.OPEN_peak12433	PDE4DIP
VFGp3.OPEN_peak13825	ETV3
VFGp3.OPEN_peak16654	RGS8
VFGp3.OPEN_peak21127	CAPN2
VFGp3.OPEN_peak21135	CAPN2
VFGp3.OPEN_peak21143	CAPN2
VFGp3.OPEN_peak24163	KLF6
VFGp3.OPEN_peak24452	PRKCQ
VFGp3.OPEN_peak25060	OPTN
VFGp3.OPEN_peak29784	NODAL
VFGp3.OPEN_peak32169	MYOF
VFGp3.OPEN_peak32191	MYOF
VFGp3.OPEN_peak32257	PLCE1
VFGp3.OPEN_peak32259	PLCE1
VFGp3.OPEN_peak32262	PLCE1
VFGp3.OPEN_peak32273	PLCE1
VFGp3.OPEN_peak32282	PLCE1
VFGp3.OPEN_peak32369	PDLIM1
VFGp3.OPEN_peak32371	PDLIM1
VFGp3.OPEN_peak32393	PDLIM1
VFGp3.OPEN_peak33188	NFKB2
VFGp3.OPEN_peak41142	PACSIN3
VFGp3.OPEN_peak48332	CLMP
VFGp3.OPEN_peak48367	CLMP
VFGp3.OPEN_peak48413	GRAMD1B
VFGp3.OPEN_peak49115	APLP2
VFGp3.OPEN_peak49769	B4GALNT3
VFGp3.OPEN_peak50320	CD9
VFGp3.OPEN_peak50541	SLC2A3
VFGp3.OPEN_peak51442	MGST1
VFGp3.OPEN_peak52114	BCAT1
VFGp3.OPEN_peak52132	BCAT1
VFGp3.OPEN_peak55114	LRIG3
VFGp3.OPEN_peak55122	LRIG3
VFGp3.OPEN_peak55735	HMGA2
VFGp3.OPEN_peak55739	HMGA2
VFGp3.OPEN_peak55740	HMGA2
VFGp3.OPEN_peak55745	HMGA2
VFGp3.OPEN_peak58127	NUDT4
VFGp3.OPEN_peak58137	NUDT4
VFGp3.OPEN_peak60884	MSI1
VFGp3.OPEN_peak68565	SOX21
VFGp3.OPEN_peak70700	RNASE1
VFGp3.OPEN_peak74015	DAAM1
VFGp3.OPEN_peak74054	DAAM1
VFGp3.OPEN_peak75766	VASH1
VFGp3.OPEN_peak75782	VASH1
VFGp3.OPEN_peak75784	VASH1
VFGp3.OPEN_peak75785	VASH1
VFGp3.OPEN_peak78275	HSP90AA1
VFGp3.OPEN_peak78411	TNFAIP2
VFGp3.OPEN_peak78511	KIF26A
VFGp3.OPEN_peak80975	SEMA6D
VFGp3.OPEN_peak80980	SEMA6D
VFGp3.OPEN_peak82172	ANXA2
VFGp3.OPEN_peak85674	FAM174B
VFGp3.OPEN_peak86869	CACNA1H
VFGp3.OPEN_peak94353	NXN
VFGp3.OPEN_peak94609	RAP1GAP2
VFGp3.OPEN_peak94617	RAP1GAP2
VFGp3.OPEN_peak94632	RAP1GAP2
VFGp3.OPEN_peak94634	RAP1GAP2
VFGp3.OPEN_peak95395	GAS7
VFGp3.OPEN_peak96515	WSB1
VFGp3.OPEN_peak96519	WSB1
VFGp3.OPEN_peak96612	NOS2
VFGp3.OPEN_peak98188	ARL4D
VFGp3.OPEN_peak100772	FAM20A
VFGp3.OPEN_peak101438	SLC16A5
VFGp3.OPEN_peak103858	GATA6
VFGp3.OPEN_peak103859	GATA6
VFGp3.OPEN_peak103871	GATA6
VFGp3.OPEN_peak103876	GATA6
VFGp3.OPEN_peak103878	GATA6
VFGp3.OPEN_peak103894	GATA6
VFGp3.OPEN_peak104044	NPC1
VFGp3.OPEN_peak107689	RNF152
VFGp3.OPEN_peak108937	NFATC1
VFGp3.OPEN_peak108940	NFATC1
VFGp3.OPEN_peak111841	RHPN2
VFGp3.OPEN_peak116761	LAPTM4A
VFGp3.OPEN_peak119195	CAMKMT
VFGp3.OPEN_peak119566	KCNK12
VFGp3.OPEN_peak120910	B3GNT2
VFGp3.OPEN_peak123048	CAPG
VFGp3.OPEN_peak123828	INPP4A
VFGp3.OPEN_peak123839	INPP4A
VFGp3.OPEN_peak126675	HS6ST1
VFGp3.OPEN_peak126676	HS6ST1
VFGp3.OPEN_peak129480	TANC1
VFGp3.OPEN_peak129511	TANC1
VFGp3.OPEN_peak130830	CDCA7
VFGp3.OPEN_peak133856	NRP2
VFGp3.OPEN_peak133873	NRP2
VFGp3.OPEN_peak134096	FZD5
VFGp3.OPEN_peak134107	FZD5
VFGp3.OPEN_peak134124	FZD5
VFGp3.OPEN_peak134994	IGFBP5
VFGp3.OPEN_peak137199	ACKR3
VFGp3.OPEN_peak137624	KIF1A
VFGp3.OPEN_peak138466	BMP2
VFGp3.OPEN_peak141090	MYL9
VFGp3.OPEN_peak141092	MYL9
VFGp3.OPEN_peak141107	MYL9
VFGp3.OPEN_peak141111	MYL9
VFGp3.OPEN_peak141384	ARHGAP40
VFGp3.OPEN_peak142424	SULF2
VFGp3.OPEN_peak142434	SULF2
VFGp3.OPEN_peak142444	SULF2
VFGp3.OPEN_peak142445	SULF2
VFGp3.OPEN_peak142448	SULF2
VFGp3.OPEN_peak142453	SULF2
VFGp3.OPEN_peak142455	SULF2
VFGp3.OPEN_peak142888	KCNG1
VFGp3.OPEN_peak143550	PMEPA1
VFGp3.OPEN_peak143551	PMEPA1
VFGp3.OPEN_peak144007	COL9A3
VFGp3.OPEN_peak144100	HELZ2
VFGp3.OPEN_peak144102	HELZ2
VFGp3.OPEN_peak146430	SLC37A1
VFGp3.OPEN_peak147233	RTN4R
VFGp3.OPEN_peak147240	RTN4R
VFGp3.OPEN_peak147463	SDF2L1
VFGp3.OPEN_peak148441	OSBP2
VFGp3.OPEN_peak148444	OSBP2
VFGp3.OPEN_peak148549	YWHAH
VFGp3.OPEN_peak148557	YWHAH
VFGp3.OPEN_peak148639	TIMP3
VFGp3.OPEN_peak148651	TIMP3
VFGp3.OPEN_peak148661	TIMP3
VFGp3.OPEN_peak148663	TIMP3
VFGp3.OPEN_peak148665	TIMP3
VFGp3.OPEN_peak149138	LGALS1
VFGp3.OPEN_peak150274	FAM19A5
VFGp3.OPEN_peak150480	SHANK3
VFGp3.OPEN_peak151316	LMCD1
VFGp3.OPEN_peak151329	LMCD1
VFGp3.OPEN_peak153622	STT3B
VFGp3.OPEN_peak153636	STT3B
VFGp3.OPEN_peak153638	STT3B
VFGp3.OPEN_peak155171	TDGF1
VFGp3.OPEN_peak156310	FLNB
VFGp3.OPEN_peak156328	FLNB
VFGp3.OPEN_peak156329	FLNB
VFGp3.OPEN_peak161743	ITGB5
VFGp3.OPEN_peak161744	ITGB5
VFGp3.OPEN_peak167340	ATP11B
VFGp3.OPEN_peak169623	CRMP1
VFGp3.OPEN_peak180855	MGST2
VFGp3.OPEN_peak180860	MGST2
VFGp3.OPEN_peak180893	MGST2
VFGp3.OPEN_peak180901	MGST2
VFGp3.OPEN_peak181021	TBC1D9
VFGp3.OPEN_peak181023	TBC1D9
VFGp3.OPEN_peak183552	PALLD
VFGp3.OPEN_peak187168	MYO10
VFGp3.OPEN_peak189678	FST
VFGp3.OPEN_peak193898	ST8SIA4
VFGp3.OPEN_peak194753	STARD4
VFGp3.OPEN_peak203471	NEDD9
VFGp3.OPEN_peak203479	NEDD9
VFGp3.OPEN_peak203481	NEDD9
VFGp3.OPEN_peak203488	NEDD9
VFGp3.OPEN_peak205514	IER3
VFGp3.OPEN_peak205516	IER3
VFGp3.OPEN_peak205598	HLA-B
VFGp3.OPEN_peak206346	RNF8
VFGp3.OPEN_peak215202	PERP
VFGp3.OPEN_peak216466	AKAP12
VFGp3.OPEN_peak216467	AKAP12
VFGp3.OPEN_peak216485	AKAP12
VFGp3.OPEN_peak216486	AKAP12
VFGp3.OPEN_peak218343	DACT2
VFGp3.OPEN_peak218345	DACT2
VFGp3.OPEN_peak218356	DACT2
VFGp3.OPEN_peak224810	CLIP2
VFGp3.OPEN_peak225032	HSPB1
VFGp3.OPEN_peak227168	AGFG2
VFGp3.OPEN_peak229924	UBE2H
VFGp3.OPEN_peak230076	PODXL
VFGp3.OPEN_peak230093	PODXL
VFGp3.OPEN_peak234865	LZTS1
VFGp3.OPEN_peak234879	LZTS1
VFGp3.OPEN_peak235296	STC1
VFGp3.OPEN_peak236949	SFRP1
VFGp3.OPEN_peak246563	VLDLR
VFGp3.OPEN_peak247716	FREM1
VFGp3.OPEN_peak247738	FREM1
VFGp3.OPEN_peak251577	RFK
VFGp3.OPEN_peak251578	RFK
VFGp3.OPEN_peak251597	GCNT1
VFGp3.OPEN_peak253078	ROR2
VFGp3.OPEN_peak253091	ROR2
VFGp3.OPEN_peak253613	CTSV
VFGp3.OPEN_peak253638	TDRD7
VFGp3.OPEN_peak257990	PRKX
VFGp3.OPEN_peak258539	TMSB4X
VFGp3.OPEN_peak260512	PIM2
VFGp6.OPEN_peak2332	HSPG2
VFGp6.OPEN_peak2337	HSPG2
VFGp6.OPEN_peak6742	L1TD1
VFGp6.OPEN_peak7351	GADD45A
VFGp6.OPEN_peak18831	NFASC
VFGp6.OPEN_peak19703	TRAF5
VFGp6.OPEN_peak24176	KLF6
VFGp6.OPEN_peak27203	FZD8
VFGp6.OPEN_peak27212	FZD8
VFGp6.OPEN_peak31586	PAPSS2
VFGp6.OPEN_peak32187	MYOF
VFGp6.OPEN_peak42240	VEGFB
VFGp6.OPEN_peak44345	CCDC90B
VFGp6.OPEN_peak45907	ARHGAP42
VFGp6.OPEN_peak52381	STK38L
VFGp6.OPEN_peak66125	DIAPH3
VFGp6.OPEN_peak78410	TNFAIP2
VFGp6.OPEN_peak85729	RGMA
VFGp6.OPEN_peak86867	CACNA1H
VFGp6.OPEN_peak87981	LITAF
VFGp6.OPEN_peak90934	HERPUD1
VFGp6.OPEN_peak94630	RAP1GAP2
VFGp6.OPEN_peak98283	HDAC5
VFGp6.OPEN_peak103890	GATA6
VFGp6.OPEN_peak103906	GATA6
VFGp6.OPEN_peak106609	ME2
VFGp6.OPEN_peak107693	RNF152
VFGp6.OPEN_peak107711	RNF152
VFGp6.OPEN_peak109785	C3
VFGp6.OPEN_peak115828	GREB1
VFGp6.OPEN_peak116773	LAPTM4A
VFGp6.OPEN_peak119508	CALM2
VFGp6.OPEN_peak130851	CDCA7
VFGp6.OPEN_peak133833	NRP2
VFGp6.OPEN_peak134111	FZD5
VFGp6.OPEN_peak134985	IGFBP2
VFGp6.OPEN_peak141095	MYL9
VFGp6.OPEN_peak142155	WFDC2
VFGp6.OPEN_peak142422	SULF2
VFGp6.OPEN_peak142462	SULF2
VFGp6.OPEN_peak142899	KCNG1
VFGp6.OPEN_peak143545	PMEPA1
VFGp6.OPEN_peak147238	RTN4R
VFGp6.OPEN_peak148449	OSBP2
VFGp6.OPEN_peak150478	SHANK3
VFGp6.OPEN_peak167336	ATP11B
VFGp6.OPEN_peak168222	CLDN1
VFGp6.OPEN_peak178356	EGF
VFGp6.OPEN_peak199649	ADAM19
VFGp6.OPEN_peak203465	NEDD9
VFGp6.OPEN_peak203470	NEDD9
VFGp6.OPEN_peak207492	TNFRSF21
VFGp6.OPEN_peak218352	DACT2
VFGp6.OPEN_peak226423	CDK6
VFGp6.OPEN_peak232497	INSIG1
VFGp6.OPEN_peak235267	STC1
VFGp6.OPEN_peak249362	UBAP2
VFGp6.OPEN_peak253633	TDRD7
VFGp3.CLOSE_peak465	AJAP1
VFGp3.CLOSE_peak2853	SH3BGRL3
VFGp3.CLOSE_peak6708	L1TD1
VFGp3.CLOSE_peak6710	L1TD1
VFGp3.CLOSE_peak7407	WLS
VFGp3.CLOSE_peak7435	WLS
VFGp3.CLOSE_peak7439	WLS
VFGp3.CLOSE_peak9716	BCAR3
VFGp3.CLOSE_peak13332	S100A16
VFGp3.CLOSE_peak13805	ETV3
VFGp3.CLOSE_peak19708	TRAF5
VFGp3.CLOSE_peak19709	TRAF5
VFGp3.CLOSE_peak19902	FLVCR1
VFGp3.CLOSE_peak21367	LEFTY2
VFGp3.CLOSE_peak24121	KLF6
VFGp3.CLOSE_peak24170	KLF6
VFGp3.CLOSE_peak24171	KLF6
VFGp3.CLOSE_peak24179	KLF6
VFGp3.CLOSE_peak24464	PRKCQ
VFGp3.CLOSE_peak24496	PRKCQ
VFGp3.CLOSE_peak27207	FZD8
VFGp3.CLOSE_peak32164	CYP26A1
VFGp3.CLOSE_peak32190	MYOF
VFGp3.CLOSE_peak36263	BNIP3
VFGp3.CLOSE_peak44334	CCDC90B
VFGp3.CLOSE_peak50327	CD9
VFGp3.CLOSE_peak50776	GABARAPL1
VFGp3.CLOSE_peak51882	CMAS
VFGp3.CLOSE_peak55136	LRIG3
VFGp3.CLOSE_peak66112	DIAPH3
VFGp3.CLOSE_peak73814	OTX2
VFGp3.CLOSE_peak74053	DAAM1
VFGp3.CLOSE_peak78280	HSP90AA1
VFGp3.CLOSE_peak85742	RGMA
VFGp3.CLOSE_peak85752	RGMA
VFGp3.CLOSE_peak85753	RGMA
VFGp3.CLOSE_peak94616	RAP1GAP2
VFGp3.CLOSE_peak97234	CCL2
VFGp3.CLOSE_peak98195	ARL4D
VFGp3.CLOSE_peak99536	NOG
VFGp3.CLOSE_peak99549	NOG
VFGp3.CLOSE_peak103487	GNAL
VFGp3.CLOSE_peak103892	GATA6
VFGp3.CLOSE_peak106612	ME2
VFGp3.CLOSE_peak107722	RNF152
VFGp3.CLOSE_peak113457	MEIS3
VFGp3.CLOSE_peak115836	GREB1
VFGp3.CLOSE_peak116770	LAPTM4A
VFGp3.CLOSE_peak119193	CAMKMT
VFGp3.CLOSE_peak120145	PSME4
VFGp3.CLOSE_peak120916	B3GNT2
VFGp3.CLOSE_peak126664	HS6ST1
VFGp3.CLOSE_peak126692	HS6ST1
VFGp3.CLOSE_peak127437	CXCR4
VFGp3.CLOSE_peak130831	CDCA7
VFGp3.CLOSE_peak134118	FZD5
VFGp3.CLOSE_peak135889	SERPINE2
VFGp3.CLOSE_peak137207	ACKR3
VFGp3.CLOSE_peak137341	RAB17
VFGp3.CLOSE_peak137687	BOK
VFGp3.CLOSE_peak138471	BMP2
VFGp3.CLOSE_peak138472	BMP2
VFGp3.CLOSE_peak138474	BMP2
VFGp3.CLOSE_peak144078	KCNQ2
VFGp3.CLOSE_peak145759	CBR1
VFGp3.CLOSE_peak150966	BHLHE40
VFGp3.CLOSE_peak151328	LMCD1
VFGp3.CLOSE_peak151375	OXTR
VFGp3.CLOSE_peak155177	TDGF1
VFGp3.CLOSE_peak156326	FLNB
VFGp3.CLOSE_peak157171	LRIG1
VFGp3.CLOSE_peak160220	DPPA4
VFGp3.CLOSE_peak160222	DPPA4
VFGp3.CLOSE_peak160231	DPPA4
VFGp3.CLOSE_peak160236	DPPA4
VFGp3.CLOSE_peak175417	CCNG2
VFGp3.CLOSE_peak175431	CCNG2
VFGp3.CLOSE_peak181046	TBC1D9
VFGp3.CLOSE_peak185230	FAT1
VFGp3.CLOSE_peak185236	FAT1
VFGp3.CLOSE_peak187157	MYO10
VFGp3.CLOSE_peak187166	MYO10
VFGp3.CLOSE_peak187173	MYO10
VFGp3.CLOSE_peak187222	BASP1
VFGp3.CLOSE_peak189674	FST
VFGp3.CLOSE_peak193913	ST8SIA4
VFGp3.CLOSE_peak193915	ST8SIA4
VFGp3.CLOSE_peak194757	STARD4
VFGp3.CLOSE_peak197329	SPOCK1
VFGp3.CLOSE_peak199004	SPARC
VFGp3.CLOSE_peak200265	CCNG1
VFGp3.CLOSE_peak201943	COL23A1
VFGp3.CLOSE_peak203472	NEDD9
VFGp3.CLOSE_peak207471	TNFRSF21
VFGp3.CLOSE_peak207491	TNFRSF21
VFGp3.CLOSE_peak208001	ELOVL5
VFGp3.CLOSE_peak208009	ELOVL5
VFGp3.CLOSE_peak211158	MANEA
VFGp3.CLOSE_peak211169	MANEA
VFGp3.CLOSE_peak218347	DACT2
VFGp3.CLOSE_peak223229	UPP1
VFGp3.CLOSE_peak225027	HSPB1
VFGp3.CLOSE_peak227804	CCDC71L
VFGp3.CLOSE_peak230653	PTN
VFGp3.CLOSE_peak230659	PTN
VFGp3.CLOSE_peak231603	CNTNAP2
VFGp3.CLOSE_peak234864	LZTS1
VFGp3.CLOSE_peak234869	LZTS1
VFGp3.CLOSE_peak234870	LZTS1
VFGp3.CLOSE_peak234890	LZTS1
VFGp3.CLOSE_peak234895	LZTS1
VFGp3.CLOSE_peak234897	LZTS1
VFGp3.CLOSE_peak235008	FGF17
VFGp3.CLOSE_peak235009	FGF17
VFGp3.CLOSE_peak235281	STC1
VFGp3.CLOSE_peak236935	SFRP1
VFGp3.CLOSE_peak236954	SFRP1
VFGp3.CLOSE_peak240472	LRRCC1
VFGp3.CLOSE_peak240907	CALB1
VFGp3.CLOSE_peak240910	CALB1
VFGp3.CLOSE_peak241879	RNF19A
VFGp3.CLOSE_peak244220	TRIB1
VFGp3.CLOSE_peak246572	VLDLR
VFGp3.CLOSE_peak246581	VLDLR
VFGp3.CLOSE_peak247692	CER1
VFGp3.CLOSE_peak251564	RFK
VFGp3.CLOSE_peak251759	GNAQ
VFGp3.CLOSE_peak253079	ROR2
VFGp3.CLOSE_peak253110	ROR2
VFGp3.CLOSE_peak253119	ROR2
VFGp3.CLOSE_peak253607	CTSV
VFGp3.CLOSE_peak254903	PTGR1
VFGp3.CLOSE_peak260514	PIM2
VFGp3.CLOSE_peak261171	MSN
VFGp3.CLOSE_peak261180	MSN
VFGp3.CLOSE_peak264814	ZIC3
VFGp6.CLOSE_peak450	AJAP1
VFGp6.CLOSE_peak458	AJAP1
VFGp6.CLOSE_peak2331	HSPG2
VFGp6.CLOSE_peak6363	JUN
VFGp6.CLOSE_peak6391	JUN
VFGp6.CLOSE_peak6714	L1TD1
VFGp6.CLOSE_peak6734	L1TD1
VFGp6.CLOSE_peak6735	L1TD1
VFGp6.CLOSE_peak7313	GADD45A
VFGp6.CLOSE_peak7326	GADD45A
VFGp6.CLOSE_peak7328	GADD45A
VFGp6.CLOSE_peak7405	WLS
VFGp6.CLOSE_peak7442	WLS
VFGp6.CLOSE_peak9714	BCAR3
VFGp6.CLOSE_peak9733	BCAR3
VFGp6.CLOSE_peak10984	GPSM2
VFGp6.CLOSE_peak12466	PDE4DIP
VFGp6.CLOSE_peak13806	ETV3
VFGp6.CLOSE_peak13813	ETV3
VFGp6.CLOSE_peak15067	GPR161
VFGp6.CLOSE_peak18826	NFASC
VFGp6.CLOSE_peak19694	TRAF5
VFGp6.CLOSE_peak19903	FLVCR1
VFGp6.CLOSE_peak21122	CAPN2
VFGp6.CLOSE_peak21360	LEFTY1
VFGp6.CLOSE_peak21371	LEFTY2
VFGp6.CLOSE_peak21372	LEFTY2
VFGp6.CLOSE_peak21408	MIXL1
VFGp6.CLOSE_peak21410	MIXL1
VFGp6.CLOSE_peak21778	ACTA1
VFGp6.CLOSE_peak24123	KLF6
VFGp6.CLOSE_peak24158	KLF6
VFGp6.CLOSE_peak24178	KLF6
VFGp6.CLOSE_peak24456	PRKCQ
VFGp6.CLOSE_peak24457	PRKCQ
VFGp6.CLOSE_peak24463	PRKCQ
VFGp6.CLOSE_peak25056	OPTN
VFGp6.CLOSE_peak27198	FZD8
VFGp6.CLOSE_peak27214	FZD8
VFGp6.CLOSE_peak30098	ANXA7
VFGp6.CLOSE_peak30099	ANXA7
VFGp6.CLOSE_peak30170	VCL
VFGp6.CLOSE_peak30183	VCL
VFGp6.CLOSE_peak31583	PAPSS2
VFGp6.CLOSE_peak32198	MYOF
VFGp6.CLOSE_peak32258	PLCE1
VFGp6.CLOSE_peak32372	PDLIM1
VFGp6.CLOSE_peak32391	PDLIM1
VFGp6.CLOSE_peak36492	IFITM1
VFGp6.CLOSE_peak43853	GAB2
VFGp6.CLOSE_peak43862	GAB2
VFGp6.CLOSE_peak45898	ARHGAP42
VFGp6.CLOSE_peak48345	CLMP
VFGp6.CLOSE_peak48406	GRAMD1B
VFGp6.CLOSE_peak50543	SLC2A3
VFGp6.CLOSE_peak50546	SLC2A3
VFGp6.CLOSE_peak51444	MGST1
VFGp6.CLOSE_peak52125	BCAT1
VFGp6.CLOSE_peak52133	BCAT1
VFGp6.CLOSE_peak52146	BCAT1
VFGp6.CLOSE_peak52375	STK38L
VFGp6.CLOSE_peak52413	PPFIBP1
VFGp6.CLOSE_peak52416	PPFIBP1
VFGp6.CLOSE_peak55113	LRIG3
VFGp6.CLOSE_peak55125	LRIG3
VFGp6.CLOSE_peak55157	LRIG3
VFGp6.CLOSE_peak55158	LRIG3
VFGp6.CLOSE_peak55702	HMGA2
VFGp6.CLOSE_peak66107	DIAPH3
VFGp6.CLOSE_peak66109	DIAPH3
VFGp6.CLOSE_peak66124	DIAPH3
VFGp6.CLOSE_peak68568	SOX21
VFGp6.CLOSE_peak70704	RNASE1
VFGp6.CLOSE_peak74023	DAAM1
VFGp6.CLOSE_peak74026	DAAM1
VFGp6.CLOSE_peak74045	DAAM1
VFGp6.CLOSE_peak74047	DAAM1
VFGp6.CLOSE_peak75771	VASH1
VFGp6.CLOSE_peak75772	VASH1
VFGp6.CLOSE_peak75773	VASH1
VFGp6.CLOSE_peak77510	GSC
VFGp6.CLOSE_peak77511	GSC
VFGp6.CLOSE_peak77521	GSC
VFGp6.CLOSE_peak77522	GSC
VFGp6.CLOSE_peak78415	TNFAIP2
VFGp6.CLOSE_peak80734	GATM
VFGp6.CLOSE_peak80959	SEMA6D
VFGp6.CLOSE_peak80981	SEMA6D
VFGp6.CLOSE_peak82165	ANXA2
VFGp6.CLOSE_peak82902	SMAD3
VFGp6.CLOSE_peak82907	SMAD3
VFGp6.CLOSE_peak83461	PKM
VFGp6.CLOSE_peak84591	HOMER2
VFGp6.CLOSE_peak85671	FAM174B
VFGp6.CLOSE_peak85748	RGMA
VFGp6.CLOSE_peak85759	RGMA
VFGp6.CLOSE_peak86285	IGF1R
VFGp6.CLOSE_peak86292	IGF1R
VFGp6.CLOSE_peak86302	IGF1R
VFGp6.CLOSE_peak86312	IGF1R
VFGp6.CLOSE_peak86314	IGF1R
VFGp6.CLOSE_peak95273	NTN1
VFGp6.CLOSE_peak95392	GAS7
VFGp6.CLOSE_peak96533	WSB1
VFGp6.CLOSE_peak96599	NOS2
VFGp6.CLOSE_peak96607	NOS2
VFGp6.CLOSE_peak96608	NOS2
VFGp6.CLOSE_peak96609	NOS2
VFGp6.CLOSE_peak97229	CCL2
VFGp6.CLOSE_peak98289	HDAC5
VFGp6.CLOSE_peak99479	PCTP
VFGp6.CLOSE_peak99552	NOG
VFGp6.CLOSE_peak100765	FAM20A
VFGp6.CLOSE_peak100771	FAM20A
VFGp6.CLOSE_peak100775	FAM20A
VFGp6.CLOSE_peak101442	SLC16A5
VFGp6.CLOSE_peak106233	SMAD2
VFGp6.CLOSE_peak106240	SMAD2
VFGp6.CLOSE_peak106246	SMAD2
VFGp6.CLOSE_peak106614	ME2
VFGp6.CLOSE_peak107716	RNF152
VFGp6.CLOSE_peak107720	RNF152
VFGp6.CLOSE_peak109623	PTPRS
VFGp6.CLOSE_peak110144	SLC44A2
VFGp6.CLOSE_peak110799	BST2
VFGp6.CLOSE_peak110800	BST2
VFGp6.CLOSE_peak112122	ARHGAP33
VFGp6.CLOSE_peak118500	CDC42EP3
VFGp6.CLOSE_peak118508	CDC42EP3
VFGp6.CLOSE_peak119196	CAMKMT
VFGp6.CLOSE_peak119503	CALM2
VFGp6.CLOSE_peak119505	CALM2
VFGp6.CLOSE_peak119507	CALM2
VFGp6.CLOSE_peak120902	B3GNT2
VFGp6.CLOSE_peak123043	CAPG
VFGp6.CLOSE_peak123837	INPP4A
VFGp6.CLOSE_peak123841	INPP4A
VFGp6.CLOSE_peak123846	INPP4A
VFGp6.CLOSE_peak127445	CXCR4
VFGp6.CLOSE_peak127447	CXCR4
VFGp6.CLOSE_peak129489	TANC1
VFGp6.CLOSE_peak129493	TANC1
VFGp6.CLOSE_peak129494	TANC1
VFGp6.CLOSE_peak129501	TANC1
VFGp6.CLOSE_peak129502	TANC1
VFGp6.CLOSE_peak129503	TANC1
VFGp6.CLOSE_peak129504	TANC1
VFGp6.CLOSE_peak131233	AGPS
VFGp6.CLOSE_peak131752	FRZB
VFGp6.CLOSE_peak133832	NRP2
VFGp6.CLOSE_peak133841	NRP2
VFGp6.CLOSE_peak133847	NRP2
VFGp6.CLOSE_peak134022	KLF7
VFGp6.CLOSE_peak134048	KLF7
VFGp6.CLOSE_peak134053	KLF7
VFGp6.CLOSE_peak134097	FZD5
VFGp6.CLOSE_peak134098	FZD5
VFGp6.CLOSE_peak134100	FZD5
VFGp6.CLOSE_peak135871	SERPINE2
VFGp6.CLOSE_peak135881	SERPINE2
VFGp6.CLOSE_peak135888	SERPINE2
VFGp6.CLOSE_peak137215	ACKR3
VFGp6.CLOSE_peak137340	RAB17
VFGp6.CLOSE_peak137345	RAB17
VFGp6.CLOSE_peak137694	BOK
VFGp6.CLOSE_peak138282	CDS2
VFGp6.CLOSE_peak138418	BMP2
VFGp6.CLOSE_peak138425	BMP2
VFGp6.CLOSE_peak138434	BMP2
VFGp6.CLOSE_peak138442	BMP2
VFGp6.CLOSE_peak138468	BMP2
VFGp6.CLOSE_peak141380	ARHGAP40
VFGp6.CLOSE_peak142159	WFDC2
VFGp6.CLOSE_peak142449	SULF2
VFGp6.CLOSE_peak142892	KCNG1
VFGp6.CLOSE_peak142908	KCNG1
VFGp6.CLOSE_peak143549	PMEPA1
VFGp6.CLOSE_peak145755	CBR1
VFGp6.CLOSE_peak148656	TIMP3
VFGp6.CLOSE_peak150277	FAM19A5
VFGp6.CLOSE_peak150288	FAM19A5
VFGp6.CLOSE_peak150381	CRELD2
VFGp6.CLOSE_peak150995	BHLHE40
VFGp6.CLOSE_peak151302	LMCD1
VFGp6.CLOSE_peak151304	LMCD1
VFGp6.CLOSE_peak151321	LMCD1
VFGp6.CLOSE_peak151326	LMCD1
VFGp6.CLOSE_peak151336	LMCD1
VFGp6.CLOSE_peak153607	STT3B
VFGp6.CLOSE_peak153618	STT3B
VFGp6.CLOSE_peak154201	ITGA9
VFGp6.CLOSE_peak156308	FLNB
VFGp6.CLOSE_peak156314	FLNB
VFGp6.CLOSE_peak156385	PDHB
VFGp6.CLOSE_peak157152	LRIG1
VFGp6.CLOSE_peak160050	BBX
VFGp6.CLOSE_peak160219	DPPA4
VFGp6.CLOSE_peak160228	DPPA4
VFGp6.CLOSE_peak161748	ITGB5
VFGp6.CLOSE_peak163266	CLSTN2
VFGp6.CLOSE_peak164564	RAP2B
VFGp6.CLOSE_peak167330	ATP11B
VFGp6.CLOSE_peak167376	MCCC1
VFGp6.CLOSE_peak168211	CLDN1
VFGp6.CLOSE_peak169619	CRMP1
VFGp6.CLOSE_peak175412	CCNG2
VFGp6.CLOSE_peak175413	CCNG2
VFGp6.CLOSE_peak175418	CCNG2
VFGp6.CLOSE_peak178347	EGF
VFGp6.CLOSE_peak178349	EGF
VFGp6.CLOSE_peak178351	EGF
VFGp6.CLOSE_peak178431	PITX2
VFGp6.CLOSE_peak180328	PCDH10
VFGp6.CLOSE_peak180836	SETD7
VFGp6.CLOSE_peak180864	MGST2
VFGp6.CLOSE_peak181017	TBC1D9
VFGp6.CLOSE_peak181026	TBC1D9
VFGp6.CLOSE_peak181028	TBC1D9
VFGp6.CLOSE_peak181033	TBC1D9
VFGp6.CLOSE_peak181041	TBC1D9
VFGp6.CLOSE_peak181042	TBC1D9
VFGp6.CLOSE_peak183314	CPE
VFGp6.CLOSE_peak185020	ACSL1
VFGp6.CLOSE_peak185233	FAT1
VFGp6.CLOSE_peak185247	FAT1
VFGp6.CLOSE_peak187169	MYO10
VFGp6.CLOSE_peak187174	MYO10
VFGp6.CLOSE_peak187175	MYO10
VFGp6.CLOSE_peak187184	MYO10
VFGp6.CLOSE_peak187206	BASP1
VFGp6.CLOSE_peak187212	BASP1
VFGp6.CLOSE_peak187241	BASP1
VFGp6.CLOSE_peak189673	FST
VFGp6.CLOSE_peak189679	FST
VFGp6.CLOSE_peak189681	FST
VFGp6.CLOSE_peak190754	CWC27
VFGp6.CLOSE_peak193897	ST8SIA4
VFGp6.CLOSE_peak193901	ST8SIA4
VFGp6.CLOSE_peak193902	ST8SIA4
VFGp6.CLOSE_peak193914	ST8SIA4
VFGp6.CLOSE_peak194770	STARD4
VFGp6.CLOSE_peak199653	ADAM19
VFGp6.CLOSE_peak201692	CLTB
VFGp6.CLOSE_peak201926	COL23A1
VFGp6.CLOSE_peak201933	COL23A1
VFGp6.CLOSE_peak201946	COL23A1
VFGp6.CLOSE_peak202064	RNF130
VFGp6.CLOSE_peak202067	RNF130
VFGp6.CLOSE_peak202293	FOXQ1
VFGp6.CLOSE_peak202296	FOXQ1
VFGp6.CLOSE_peak202301	FOXQ1
VFGp6.CLOSE_peak202548	TUBB2A
VFGp6.CLOSE_peak205868	BAK1
VFGp6.CLOSE_peak207487	TNFRSF21
VFGp6.CLOSE_peak215197	PERP
VFGp6.CLOSE_peak215200	PERP
VFGp6.CLOSE_peak216465	AKAP12
VFGp6.CLOSE_peak218365	DACT2
VFGp6.CLOSE_peak220591	RAPGEF5
VFGp6.CLOSE_peak226435	CDK6
VFGp6.CLOSE_peak226555	COL1A2
VFGp6.CLOSE_peak227797	NAMPT
VFGp6.CLOSE_peak229922	UBE2H
VFGp6.CLOSE_peak230092	PODXL
VFGp6.CLOSE_peak230624	PTN
VFGp6.CLOSE_peak230660	PTN
VFGp6.CLOSE_peak232513	INSIG1
VFGp6.CLOSE_peak233094	CLN8
VFGp6.CLOSE_peak234560	ZDHHC2
VFGp6.CLOSE_peak235010	FGF17
VFGp6.CLOSE_peak235012	FGF17
VFGp6.CLOSE_peak235286	STC1
VFGp6.CLOSE_peak235823	DUSP4
VFGp6.CLOSE_peak235832	DUSP4
VFGp6.CLOSE_peak236624	EIF4EBP1
VFGp6.CLOSE_peak236950	SFRP1
VFGp6.CLOSE_peak240909	CALB1
VFGp6.CLOSE_peak244224	TRIB1
VFGp6.CLOSE_peak244249	TRIB1
VFGp6.CLOSE_peak244253	TRIB1
VFGp6.CLOSE_peak244259	TRIB1
VFGp6.CLOSE_peak247693	CER1
VFGp6.CLOSE_peak247694	CER1
VFGp6.CLOSE_peak247699	CER1
VFGp6.CLOSE_peak247708	CER1
VFGp6.CLOSE_peak247725	FREM1
VFGp6.CLOSE_peak249358	UBAP2
VFGp6.CLOSE_peak249370	UBAP2
VFGp6.CLOSE_peak250998	MAMDC2
VFGp6.CLOSE_peak251002	MAMDC2
VFGp6.CLOSE_peak251576	RFK
VFGp6.CLOSE_peak251604	GCNT1
VFGp6.CLOSE_peak251644	PRUNE2
VFGp6.CLOSE_peak251749	GNAQ
VFGp6.CLOSE_peak251754	GNAQ
VFGp6.CLOSE_peak251809	PSAT1
VFGp6.CLOSE_peak253084	ROR2
VFGp6.CLOSE_peak253643	TDRD7
VFGp6.CLOSE_peak253646	TMOD1
VFGp6.CLOSE_peak257978	PRKX
VFGp6.CLOSE_peak257981	PRKX
VFGp6.CLOSE_peak258741	GRPR
VFGp6.CLOSE_peak258752	GRPR
VFGp6.CLOSE_peak260472	PORCN
VFGp6.CLOSE_peak261397	EDA
VFGp6.CLOSE_peak261398	EDA
VFGp6.CLOSE_peak263693	WDR44
VFGp6.CLOSE_peak264805	ZIC3
VFGp6.CLOSE_peak264819	ZIC3

## Sheet:  5e
Supplementary Table 5e. VFG expansion-specific ATAC-peaks are not regulated in directed differentiation and their annotated genes				200000 bp max extension, Single nearest gene, curated regulatory domains included
Chr.	start	end	Dynamic ATAC-peaks	Gene_name (distance to TSS)
chr1	1099989	1100526	VFGp3.OPEN-not-PP1_peak106	TTLL10 (-9025)
chr1	2063743	2063942	VFGp3.OPEN-not-PP1_peak234	C1orf86 (+62370)
chr1	3031524	3032623	VFGp3.OPEN-not-PP1_peak312	PRDM16 (+46299)
chr1	5406088	5407051	VFGp3.OPEN-not-PP1_peak528	NONE
chr1	6510958	6511442	VFGp3.OPEN-not-PP1_peak673	TNFRSF25 (+15035)
chr1	9173015	9173680	VFGp3.OPEN-not-PP1_peak962	GPR157 (+15881)
chr1	9777315	9778287	VFGp3.OPEN-not-PP1_peak1042	PIK3CD (+65998)
chr1	9989450	9990004	VFGp3.OPEN-not-PP1_peak1072	LZIC (+13660)
chr1	10437511	10437946	VFGp3.OPEN-not-PP1_peak1108	PGD (-21408)
chr1	11591147	11591869	VFGp3.OPEN-not-PP1_peak1219	PTCHD2 (+52213)
chr1	16490671	16491195	VFGp3.OPEN-not-PP1_peak1723	EPHA2 (-8351)
chr1	16505003	16505493	VFGp3.OPEN-not-PP1_peak1726	EPHA2 (-22666)
chr1	17022996	17023395	VFGp3.OPEN-not-PP1_peak1794	NBPF1 (-83214)
chr1	17885901	17886862	VFGp3.OPEN-not-PP1_peak1905	ARHGEF10L (+20052)
chr1	22366081	22366796	VFGp3.OPEN-not-PP1_peak2371	CDC42 (-12722)
chr1	22511399	22512126	VFGp3.OPEN-not-PP1_peak2390	WNT4 (-42304)
chr1	22710143	22710847	VFGp3.OPEN-not-PP1_peak2414	ZBTB40 (-67849)
chr1	27098050	27098736	VFGp3.OPEN-not-PP1_peak2908	PIGV (-16293)
chr1	27110450	27110925	VFGp3.OPEN-not-PP1_peak2909	PIGV (-3998)
chr1	27264508	27265034	VFGp3.OPEN-not-PP1_peak2930	NUDC (+16554)
chr1	27316988	27317418	VFGp3.OPEN-not-PP1_peak2937	TRNP1 (-2995)
chr1	27330335	27331542	VFGp3.OPEN-not-PP1_peak2943	FAM46B (+8388)
chr1	27845818	27846522	VFGp3.OPEN-not-PP1_peak3008	WASF2 (-29501)
chr1	29472452	29472904	VFGp3.OPEN-not-PP1_peak3177	TMEM200B (-23665)
chr1	30324530	30324955	VFGp3.OPEN-not-PP1_peak3256	NONE
chr1	32569738	32570116	VFGp3.OPEN-not-PP1_peak3510	KPNA6 (-3712)
chr1	33812660	33813194	VFGp3.OPEN-not-PP1_peak3688	A3GALT2 (-26228)
chr1	41588687	41589230	VFGp3.OPEN-not-PP1_peak4459	SCMH1 (+38145)
chr1	44097829	44098552	VFGp3.OPEN-not-PP1_peak4721	KDM4A (-17638)
chr1	44109659	44110026	VFGp3.OPEN-not-PP1_peak4724	KDM4A (-5986)
chr1	45105904	45106614	VFGp3.OPEN-not-PP1_peak4841	TMEM53 (+33968)
chr1	47856205	47857072	VFGp3.OPEN-not-PP1_peak5124	FOXE3 (-25105)
chr1	48338630	48339014	VFGp3.OPEN-not-PP1_peak5198	TRABD2B (+123745)
chr1	53644714	53645422	VFGp3.OPEN-not-PP1_peak5691	CPT2 (-17033)
chr1	54150807	54151234	VFGp3.OPEN-not-PP1_peak5771	GLIS1 (+48856)
chr1	55260156	55261321	VFGp3.OPEN-not-PP1_peak5921	C1orf177 (-11036)
chr1	63194497	63195175	VFGp3.OPEN-not-PP1_peak6780	DOCK7 (-40883)
chr1	68225442	68226284	VFGp3.OPEN-not-PP1_peak7355	GNG12 (+73287)
chr1	86071065	86071688	VFGp3.OPEN-not-PP1_peak8935	CYR61 (+24933)
chr1	90868538	90869263	VFGp3.OPEN-not-PP1_peak9403	NONE
chr1	92310413	92311039	VFGp3.OPEN-not-PP1_peak9551	TGFBR3 (+41061)
chr1	95961812	95962590	VFGp3.OPEN-not-PP1_peak9962	NONE
chr1	100819604	100819842	VFGp3.OPEN-not-PP1_peak10394	CDC14A (+1676)
chr1	108068634	108069675	VFGp3.OPEN-not-PP1_peak10841	NONE
chr1	109268356	109269056	VFGp3.OPEN-not-PP1_peak10974	FNDC7 (+13427)
chr1	109739908	109740564	VFGp3.OPEN-not-PP1_peak11026	SARS (-16304)
chr1	110814651	110815087	VFGp3.OPEN-not-PP1_peak11168	KCNC4 (+60774)
chr1	111764039	111764731	VFGp3.OPEN-not-PP1_peak11267	CHI3L2 (+20992)
chr1	112275374	112276362	VFGp3.OPEN-not-PP1_peak11321	FAM212B (+6178)
chr1	114050922	114051556	VFGp3.OPEN-not-PP1_peak11499	MAGI3 (+117658)
chr1	116721993	116722459	VFGp3.OPEN-not-PP1_peak11749	MAB21L3 (+67850)
chr1	116975922	116976573	VFGp3.OPEN-not-PP1_peak11788	ATP1A1 (+59759)
chr1	117017574	117018576	VFGp3.OPEN-not-PP1_peak11796	CD58 (+95586)
chr1	145233345	145234046	VFGp3.OPEN-not-PP1_peak12491	NOTCH2NL (+9097)
chr1	146086042	146086759	VFGp3.OPEN-not-PP1_peak12594	NBPF11 (-3768)
chr1	146874179	146874954	VFGp3.OPEN-not-PP1_peak12656	BCL9 (-138615)
chr1	149938828	149939566	VFGp3.OPEN-not-PP1_peak12943	MTMR11 (-30406)
chr1	150145232	150145967	VFGp3.OPEN-not-PP1_peak12961	PLEKHO1 (+23430)
chr1	150383089	150383625	VFGp3.OPEN-not-PP1_peak12992	RPRD2 (+46170)
chr1	151684461	151684821	VFGp3.OPEN-not-PP1_peak13132	CELF3 (+4649)
chr1	154129883	154130540	VFGp3.OPEN-not-PP1_peak13395	NUP210L (-2620)
chr1	154780626	154781689	VFGp3.OPEN-not-PP1_peak13471	KCNN3 (+61598)
chr1	156131108	156131521	VFGp3.OPEN-not-PP1_peak13645	SEMA4A (+7997)
chr1	160508660	160509391	VFGp3.OPEN-not-PP1_peak14183	SLAMF6 (-15983)
chr1	162106535	162107380	VFGp3.OPEN-not-PP1_peak14394	NOS1AP (+67392)
chr1	165257419	165258329	VFGp3.OPEN-not-PP1_peak14718	LMX1A (+68078)
chr1	166440567	166441839	VFGp3.OPEN-not-PP1_peak14870	NONE
chr1	173096499	173096935	VFGp3.OPEN-not-PP1_peak15608	TNFSF18 (-76614)
chr1	175065125	175065722	VFGp3.OPEN-not-PP1_peak15788	TNN (+28430)
chr1	181095881	181096502	VFGp3.OPEN-not-PP1_peak16456	IER5 (+38554)
chr1	183239491	183240644	VFGp3.OPEN-not-PP1_peak16723	LAMC2 (+84645)
chr1	185550228	185550943	VFGp3.OPEN-not-PP1_peak16993	HMCN1 (-153097)
chr1	185554896	185555552	VFGp3.OPEN-not-PP1_peak16994	HMCN1 (-148459)
chr1	200865181	200865548	VFGp3.OPEN-not-PP1_peak18254	C1orf106 (+1416)
chr1	206864948	206865339	VFGp3.OPEN-not-PP1_peak19095	MAPKAPK2 (+6762)
chr1	208350968	208351875	VFGp3.OPEN-not-PP1_peak19303	PLXNA2 (+66243)
chr1	212671550	212672449	VFGp3.OPEN-not-PP1_peak19850	NENF (+65771)
chr1	214503137	214503859	VFGp3.OPEN-not-PP1_peak20093	SMYD2 (+48922)
chr1	222234967	222235767	VFGp3.OPEN-not-PP1_peak20952	NONE
chr1	223926185	223927081	VFGp3.OPEN-not-PP1_peak21135	CAPN2 (+26599)
chr1	225983184	225983694	VFGp3.OPEN-not-PP1_peak21343	SRP9 (+17908)
chr1	231810252	231810757	VFGp3.OPEN-not-PP1_peak22014	DISC1 (+47944)
chr1	234449649	234450153	VFGp3.OPEN-not-PP1_peak22318	COA6 (-59528)
chr1	234673775	234674410	VFGp3.OPEN-not-PP1_peak22340	TARBP1 (-59244)
chr1	234774835	234775568	VFGp3.OPEN-not-PP1_peak22359	IRF2BP2 (-29931)
chr1	236057218	236057697	VFGp3.OPEN-not-PP1_peak22519	LYST (-27238)
chr1	236269042	236269598	VFGp3.OPEN-not-PP1_peak22543	GPR137B (-36512)
chr1	240783101	240783833	VFGp3.OPEN-not-PP1_peak22988	GREM2 (-8018)
chr10	482286	483472	VFGp3.OPEN-not-PP1_peak23834	NONE
chr10	763651	764471	VFGp3.OPEN-not-PP1_peak23872	DIP2C (-28455)
chr10	3168521	3169613	VFGp3.OPEN-not-PP1_peak24057	PITRM1 (+45936)
chr10	4169836	4170623	VFGp3.OPEN-not-PP1_peak24194	NONE
chr10	5985362	5985909	VFGp3.OPEN-not-PP1_peak24379	IL15RA (+33917)
chr10	6341150	6341756	VFGp3.OPEN-not-PP1_peak24435	PFKFB3 (+96559)
chr10	11866887	11867480	VFGp3.OPEN-not-PP1_peak24954	PROSER2 (+1787)
chr10	13675585	13676051	VFGp3.OPEN-not-PP1_peak25103	PRPF18 (+46891)
chr10	13759827	13760821	VFGp3.OPEN-not-PP1_peak25118	PRPF18 (+131397)
chr10	14627298	14628289	VFGp3.OPEN-not-PP1_peak25216	NONE
chr10	29615689	29616751	VFGp3.OPEN-not-PP1_peak26558	LYZL1 (+38230)
chr10	30154144	30155189	VFGp3.OPEN-not-PP1_peak26641	SVIL (-129937)
chr10	32521364	32522229	VFGp3.OPEN-not-PP1_peak26853	EPC1 (+114316)
chr10	34795772	34796529	VFGp3.OPEN-not-PP1_peak27050	NONE
chr10	35247792	35248612	VFGp3.OPEN-not-PP1_peak27113	CUL2 (+115014)
chr10	35265788	35266523	VFGp3.OPEN-not-PP1_peak27116	CUL2 (+97060)
chr10	43825635	43826275	VFGp3.OPEN-not-PP1_peak27435	FXYD4 (-41135)
chr10	43894785	43895046	VFGp3.OPEN-not-PP1_peak27450	HNRNPF (-2637)
chr10	44754392	44755277	VFGp3.OPEN-not-PP1_peak27519	CXCL12 (+125662)
chr10	49018250	49018577	VFGp3.OPEN-not-PP1_peak27866	NONE
chr10	49395704	49396801	VFGp3.OPEN-not-PP1_peak27886	FRMPD2 (+86660)
chr10	51044963	51045519	VFGp3.OPEN-not-PP1_peak28055	OGDHL (-74872)
chr10	52372875	52373445	VFGp3.OPEN-not-PP1_peak28179	SGMS1 (+10583)
chr10	71443924	71444737	VFGp3.OPEN-not-PP1_peak29688	C10orf35 (+54317)
chr10	71586907	71587319	VFGp3.OPEN-not-PP1_peak29703	COL13A1 (+25425)
chr10	71850607	71851304	VFGp3.OPEN-not-PP1_peak29746	H2AFY2 (+38404)
chr10	73099701	73100225	VFGp3.OPEN-not-PP1_peak29902	SLC29A3 (+20948)
chr10	73526445	73527749	VFGp3.OPEN-not-PP1_peak29953	C10orf54 (+6158)
chr10	75519254	75519684	VFGp3.OPEN-not-PP1_peak30131	FUT11 (-12580)
chr10	76317392	76317971	VFGp3.OPEN-not-PP1_peak30215	NONE
chr10	77851620	77852348	VFGp3.OPEN-not-PP1_peak30349	NONE
chr10	79963832	79964407	VFGp3.OPEN-not-PP1_peak30585	RPS24 (+170602)
chr10	80980104	80981503	VFGp3.OPEN-not-PP1_peak30744	PPIF (-126430)
chr10	88108638	88108971	VFGp3.OPEN-not-PP1_peak31456	GRID1 (+17430)
chr10	89788407	89788831	VFGp3.OPEN-not-PP1_peak31628	KLLN (-165425)
chr10	89960032	89960898	VFGp3.OPEN-not-PP1_peak31649	NONE
chr10	93881625	93882278	VFGp3.OPEN-not-PP1_peak32058	CPEB3 (+168892)
chr10	102100654	102101246	VFGp3.OPEN-not-PP1_peak32925	SCD (-5931)
chr10	104107004	104107419	VFGp3.OPEN-not-PP1_peak33188	NFKB2 (-47142)
chr10	111737024	111737636	VFGp3.OPEN-not-PP1_peak33981	ADD3 (-30390)
chr10	112271492	112272862	VFGp3.OPEN-not-PP1_peak34079	DUSP5 (+14581)
chr10	112611856	112612486	VFGp3.OPEN-not-PP1_peak34141	PDCD4 (-19394)
chr10	114035202	114035971	VFGp3.OPEN-not-PP1_peak34258	TECTB (-7906)
chr10	114503121	114503464	VFGp3.OPEN-not-PP1_peak34317	NONE
chr10	115718385	115718839	VFGp3.OPEN-not-PP1_peak34477	ADRB1 (-85194)
chr10	121502565	121503313	VFGp3.OPEN-not-PP1_peak35067	INPP5F (+17330)
chr10	123924456	123925148	VFGp3.OPEN-not-PP1_peak35338	BTBD16 (-106019)
chr10	126164413	126165100	VFGp3.OPEN-not-PP1_peak35552	LHPP (+14353)
chr10	126277286	126278003	VFGp3.OPEN-not-PP1_peak35564	LHPP (+127241)
chr10	126360036	126360544	VFGp3.OPEN-not-PP1_peak35580	FAM53B (+72329)
chr10	126745599	126746573	VFGp3.OPEN-not-PP1_peak35633	CTBP2 (-29627)
chr10	129670862	129671603	VFGp3.OPEN-not-PP1_peak35923	CLRN3 (+19978)
chr10	129955244	129955940	VFGp3.OPEN-not-PP1_peak35959	MKI67 (-30943)
chr10	134295296	134296710	VFGp3.OPEN-not-PP1_peak36326	INPP5A (-55321)
chr10	135088208	135088856	VFGp3.OPEN-not-PP1_peak36413	ADAM8 (+1840)
chr11	859658	860165	VFGp3.OPEN-not-PP1_peak36581	TSPAN4 (+15466)
chr11	897917	898851	VFGp3.OPEN-not-PP1_peak36587	CHID1 (+6539)
chr11	1474748	1475188	VFGp3.OPEN-not-PP1_peak36640	MOB2 (+33008)
chr11	2751545	2752018	VFGp3.OPEN-not-PP1_peak36764	CDKN1C (+155329)
chr11	12275278	12275821	VFGp3.OPEN-not-PP1_peak37845	MICALCL (-32897)
chr11	14465063	14465663	VFGp3.OPEN-not-PP1_peak38092	COPB1 (+56035)
chr11	16833743	16834418	VFGp3.OPEN-not-PP1_peak38329	C11orf58 (+74133)
chr11	17773083	17774182	VFGp3.OPEN-not-PP1_peak38456	KCNC1 (+17274)
chr11	32852491	32853186	VFGp3.OPEN-not-PP1_peak39800	PRRG4 (+1350)
chr11	33755927	33756256	VFGp3.OPEN-not-PP1_peak39890	CD59 (+1893)
chr11	36300063	36300880	VFGp3.OPEN-not-PP1_peak40199	COMMD9 (+10507)
chr11	40058336	40058982	VFGp3.OPEN-not-PP1_peak40439	NONE
chr11	44905565	44906182	VFGp3.OPEN-not-PP1_peak40846	TP53I11 (+65837)
chr11	46306853	46307543	VFGp3.OPEN-not-PP1_peak41030	CREB3L1 (+7986)
chr11	46384318	46385347	VFGp3.OPEN-not-PP1_peak41045	DGKZ (+1688)
chr11	47210836	47211255	VFGp3.OPEN-not-PP1_peak41142	PACSIN3 (-3614)
chr11	47370440	47371026	VFGp3.OPEN-not-PP1_peak41159	MYBPC3 (+3520)
chr11	60917286	60917943	VFGp3.OPEN-not-PP1_peak41810	VPS37C (+11474)
chr11	61034119	61035410	VFGp3.OPEN-not-PP1_peak41827	PGA5 (+26251)
chr11	61066336	61066708	VFGp3.OPEN-not-PP1_peak41831	VWCE (-3626)
chr11	61449566	61450086	VFGp3.OPEN-not-PP1_peak41891	DAGLA (+1921)
chr11	62138065	62139279	VFGp3.OPEN-not-PP1_peak41983	ASRGL1 (+33752)
chr11	62784968	62785448	VFGp3.OPEN-not-PP1_peak42095	SLC22A8 (-1897)
chr11	63342380	63342957	VFGp3.OPEN-not-PP1_peak42145	HRASLS2 (-11814)
chr11	63809561	63810120	VFGp3.OPEN-not-PP1_peak42214	OTUB1 (+55956)
chr11	66827608	66828116	VFGp3.OPEN-not-PP1_peak42641	RHOD (+3573)
chr11	69476830	69477090	VFGp3.OPEN-not-PP1_peak42939	ORAOV1 (+13155)
chr11	72122641	72123440	VFGp3.OPEN-not-PP1_peak43228	CLPB (+22651)
chr11	72909602	72910181	VFGp3.OPEN-not-PP1_peak43319	P2RY2 (-19452)
chr11	73363054	73363792	VFGp3.OPEN-not-PP1_peak43384	PLEKHB1 (+6200)
chr11	74560486	74561565	VFGp3.OPEN-not-PP1_peak43479	XRRA1 (+99206)
chr11	74901781	74902796	VFGp3.OPEN-not-PP1_peak43516	SLCO2B1 (+40257)
chr11	86321488	86322158	VFGp3.OPEN-not-PP1_peak44642	ME3 (+61855)
chr11	91605147	91605818	VFGp3.OPEN-not-PP1_peak45078	NONE
chr11	92090374	92090905	VFGp3.OPEN-not-PP1_peak45134	FAT3 (+5378)
chr11	95831760	95832487	VFGp3.OPEN-not-PP1_peak45559	MTMR2 (-174665)
chr11	102473764	102474378	VFGp3.OPEN-not-PP1_peak46109	MMP20 (+21992)
chr11	111442455	111443195	VFGp3.OPEN-not-PP1_peak46915	SIK2 (-30290)
chr11	113376218	113377162	VFGp3.OPEN-not-PP1_peak47138	DRD2 (-30579)
chr11	115673877	115674567	VFGp3.OPEN-not-PP1_peak47423	NONE
chr11	116209886	116210461	VFGp3.OPEN-not-PP1_peak47492	NONE
chr11	117300509	117301106	VFGp3.OPEN-not-PP1_peak47633	CEP164 (+102237)
chr11	117614084	117614863	VFGp3.OPEN-not-PP1_peak47672	DSCAML1 (+53502)
chr11	119262014	119262472	VFGp3.OPEN-not-PP1_peak47887	USP2 (-9807)
chr11	119554993	119555653	VFGp3.OPEN-not-PP1_peak47926	PVRL1 (+44471)
chr11	119862393	119862986	VFGp3.OPEN-not-PP1_peak47975	TRIM29 (+146471)
chr11	121559634	121560502	VFGp3.OPEN-not-PP1_peak48188	NONE
chr11	122512953	122513738	VFGp3.OPEN-not-PP1_peak48261	UBASH3B (-13037)
chr11	122545872	122546616	VFGp3.OPEN-not-PP1_peak48266	UBASH3B (+19861)
chr11	123015891	123016817	VFGp3.OPEN-not-PP1_peak48332	CLMP (+49635)
chr11	128206042	128206596	VFGp3.OPEN-not-PP1_peak48895	NONE
chr11	128721994	128722582	VFGp3.OPEN-not-PP1_peak48980	KCNJ1 (-9859)
chr11	134114397	134115162	VFGp3.OPEN-not-PP1_peak49601	THYN1 (+8458)
chr12	253037	253657	VFGp3.OPEN-not-PP1_peak49734	SLC6A12 (+70342)
chr12	606637	607190	VFGp3.OPEN-not-PP1_peak49769	B4GALNT3 (+37384)
chr12	2959016	2959393	VFGp3.OPEN-not-PP1_peak49983	NRIP2 (-15015)
chr12	6404001	6404773	VFGp3.OPEN-not-PP1_peak50342	PLEKHG6 (-15712)
chr12	7090009	7091142	VFGp3.OPEN-not-PP1_peak50456	C1S (-5775)
chr12	9284672	9285175	VFGp3.OPEN-not-PP1_peak50684	A2M (-16171)
chr12	12466797	12467515	VFGp3.OPEN-not-PP1_peak50977	MANSC1 (+36319)
chr12	15769325	15769869	VFGp3.OPEN-not-PP1_peak51359	EPS8 (+172913)
chr12	24513680	24514380	VFGp3.OPEN-not-PP1_peak52081	NONE
chr12	24912917	24913966	VFGp3.OPEN-not-PP1_peak52114	BCAT1 (+142567)
chr12	25473163	25474046	VFGp3.OPEN-not-PP1_peak52173	KRAS (-69868)
chr12	25782205	25782698	VFGp3.OPEN-not-PP1_peak52206	IFLTD1 (-76235)
chr12	31111989	31112866	VFGp3.OPEN-not-PP1_peak52670	TSPAN11 (+32536)
chr12	31382066	31382814	VFGp3.OPEN-not-PP1_peak52711	FAM60A (+96866)
chr12	31803712	31805353	VFGp3.OPEN-not-PP1_peak52766	METTL20 (-8089)
chr12	32483857	32484448	VFGp3.OPEN-not-PP1_peak52851	FGD4 (-170941)
chr12	38531965	38533028	VFGp3.OPEN-not-PP1_peak53004	ALG10B (-177883)
chr12	40745862	40746669	VFGp3.OPEN-not-PP1_peak53162	MUC19 (-40931)
chr12	56475504	56476007	VFGp3.OPEN-not-PP1_peak54788	ERBB3 (+2111)
chr12	57334829	57335872	VFGp3.OPEN-not-PP1_peak54893	SDR9C7 (-7162)
chr12	57885175	57885516	VFGp3.OPEN-not-PP1_peak54982	MARS (+3606)
chr12	58128835	58130391	VFGp3.OPEN-not-PP1_peak55015	AGAP2 (+2416)
chr12	66319889	66320849	VFGp3.OPEN-not-PP1_peak55739	HMGA2 (+102458)
chr12	66627843	66628189	VFGp3.OPEN-not-PP1_peak55768	IRAK3 (+45357)
chr12	70291452	70291988	VFGp3.OPEN-not-PP1_peak56143	MYRFL (-34596)
chr12	70318808	70319538	VFGp3.OPEN-not-PP1_peak56149	MYRFL (-7143)
chr12	98894494	98895021	VFGp3.OPEN-not-PP1_peak58659	TMPO (-14650)
chr12	106416369	106417057	VFGp3.OPEN-not-PP1_peak59425	NUAK1 (+117098)
chr12	109128031	109128470	VFGp3.OPEN-not-PP1_peak59733	CORO1C (-2879)
chr12	110086562	110087242	VFGp3.OPEN-not-PP1_peak59830	MMAB (-75223)
chr12	110144568	110145328	VFGp3.OPEN-not-PP1_peak59834	TRPV4 (+107748)
chr12	111028786	111029861	VFGp3.OPEN-not-PP1_peak59930	PPTC7 (-8199)
chr12	112395495	112396202	VFGp3.OPEN-not-PP1_peak60043	TMEM116 (+55066)
chr12	113439993	113440355	VFGp3.OPEN-not-PP1_peak60120	OAS2 (+23974)
chr12	114658157	114658811	VFGp3.OPEN-not-PP1_peak60251	TBX5 (+187763)
chr12	116940760	116941350	VFGp3.OPEN-not-PP1_peak60478	MAP1LC3B2 (-56131)
chr12	117354530	117354986	VFGp3.OPEN-not-PP1_peak60530	FBXW8 (+5997)
chr12	117567894	117568781	VFGp3.OPEN-not-PP1_peak60564	TESC (-31064)
chr12	120686032	120686711	VFGp3.OPEN-not-PP1_peak60858	PXN (+17191)
chr12	120714975	120715890	VFGp3.OPEN-not-PP1_peak60862	PXN (-11870)
chr12	120759145	120759652	VFGp3.OPEN-not-PP1_peak60867	PLA2G1B (+6193)
chr12	121156858	121157654	VFGp3.OPEN-not-PP1_peak60931	ACADS (-6282)
chr12	121417993	121418992	VFGp3.OPEN-not-PP1_peak60959	HNF1A (+2147)
chr12	123322256	123322840	VFGp3.OPEN-not-PP1_peak61167	HIP1R (+2575)
chr12	123350210	123350557	VFGp3.OPEN-not-PP1_peak61170	HIP1R (+30411)
chr12	124180867	124181725	VFGp3.OPEN-not-PP1_peak61253	ATP6V0A2 (-15569)
chr12	124229209	124229748	VFGp3.OPEN-not-PP1_peak61258	DNAH10 (-17563)
chr12	124893369	124893826	VFGp3.OPEN-not-PP1_peak61335	NCOR2 (+86200)
chr12	124922622	124923980	VFGp3.OPEN-not-PP1_peak61338	NCOR2 (+56497)
chr12	124975229	124975932	VFGp3.OPEN-not-PP1_peak61345	NCOR2 (+4217)
chr12	124993974	124994694	VFGp3.OPEN-not-PP1_peak61350	NCOR2 (-14536)
chr12	125042395	125042804	VFGp3.OPEN-not-PP1_peak61356	NCOR2 (-62802)
chr12	125223313	125223802	VFGp3.OPEN-not-PP1_peak61383	SCARB1 (+124835)
chr12	125336771	125337402	VFGp3.OPEN-not-PP1_peak61405	SCARB1 (+11306)
chr12	125554462	125555012	VFGp3.OPEN-not-PP1_peak61437	AACS (+4812)
chr12	126751957	126752844	VFGp3.OPEN-not-PP1_peak61569	NONE
chr12	127614082	127614871	VFGp3.OPEN-not-PP1_peak61651	NONE
chr12	128504316	128505093	VFGp3.OPEN-not-PP1_peak61740	NONE
chr12	128510250	128511023	VFGp3.OPEN-not-PP1_peak61741	NONE
chr12	132325386	132326147	VFGp3.OPEN-not-PP1_peak62127	MMP17 (+12829)
chr12	132345037	132345880	VFGp3.OPEN-not-PP1_peak62129	MMP17 (+32521)
chr12	133120527	133121055	VFGp3.OPEN-not-PP1_peak62203	FBRSL1 (+54654)
chr12	133126524	133127334	VFGp3.OPEN-not-PP1_peak62205	FBRSL1 (+60792)
chr12	133177042	133177302	VFGp3.OPEN-not-PP1_peak62213	P2RX2 (-18231)
chr13	27179741	27180373	VFGp3.OPEN-not-PP1_peak62888	WASF3 (+48170)
chr13	27195929	27196625	VFGp3.OPEN-not-PP1_peak62890	WASF3 (+64390)
chr13	30945785	30946620	VFGp3.OPEN-not-PP1_peak63281	KATNAL1 (-64582)
chr13	43098832	43099691	VFGp3.OPEN-not-PP1_peak64457	TNFSF11 (-49027)
chr13	43989276	43989869	VFGp3.OPEN-not-PP1_peak64557	NONE
chr13	48832169	48832527	VFGp3.OPEN-not-PP1_peak65055	ITM2B (+25054)
chr13	52736768	52737382	VFGp3.OPEN-not-PP1_peak65460	NEK3 (-5455)
chr13	52945806	52946993	VFGp3.OPEN-not-PP1_peak65484	THSD1 (+33863)
chr13	97886420	97887429	VFGp3.OPEN-not-PP1_peak68810	MBNL2 (+12316)
chr13	98965539	98966311	VFGp3.OPEN-not-PP1_peak68939	RNF113B (-136406)
chr13	99221775	99222250	VFGp3.OPEN-not-PP1_peak68975	STK24 (-47761)
chr13	105979415	105979727	VFGp3.OPEN-not-PP1_peak69628	DAOA (-139021)
chr13	109096658	109097163	VFGp3.OPEN-not-PP1_peak69956	MYO16 (-151589)
chr13	110746836	110747510	VFGp3.OPEN-not-PP1_peak70126	NONE
chr13	111616461	111617251	VFGp3.OPEN-not-PP1_peak70249	ANKRD10 (-49440)
chr13	114091677	114092370	VFGp3.OPEN-not-PP1_peak70489	ADPRHL1 (+15815)
chr13	114161854	114163065	VFGp3.OPEN-not-PP1_peak70499	TMCO3 (+17150)
chr13	114797634	114797982	VFGp3.OPEN-not-PP1_peak70554	RASA3 (+100278)
chr13	114808860	114809397	VFGp3.OPEN-not-PP1_peak70556	RASA3 (+88957)
chr14	21014516	21015515	VFGp3.OPEN-not-PP1_peak70644	RNASE9 (+14074)
chr14	22802316	22802767	VFGp3.OPEN-not-PP1_peak70833	NONE
chr14	23435154	23437014	VFGp3.OPEN-not-PP1_peak70937	HAUS4 (-9721)
chr14	25429018	25429612	VFGp3.OPEN-not-PP1_peak71213	STXBP6 (+90188)
chr14	35855814	35856308	VFGp3.OPEN-not-PP1_peak72096	NFKBIA (+17891)
chr14	35856858	35857221	VFGp3.OPEN-not-PP1_peak72098	NFKBIA (+16912)
chr14	58739230	58739664	VFGp3.OPEN-not-PP1_peak73935	ARID4A (-25656)
chr14	59542205	59542573	VFGp3.OPEN-not-PP1_peak74015	DAAM1 (-187784)
chr14	59800473	59800819	VFGp3.OPEN-not-PP1_peak74054	DAAM1 (+70473)
chr14	68606849	68607496	VFGp3.OPEN-not-PP1_peak74872	NONE
chr14	69255643	69255924	VFGp3.OPEN-not-PP1_peak74967	ZFP36L1 (+4173)
chr14	70499172	70499555	VFGp3.OPEN-not-PP1_peak75141	SMOC1 (+153231)
chr14	71632952	71633509	VFGp3.OPEN-not-PP1_peak75235	NONE
chr14	73255623	73256088	VFGp3.OPEN-not-PP1_peak75370	DPF3 (+104953)
chr14	74262670	74263074	VFGp3.OPEN-not-PP1_peak75476	ELMSAN1 (-35871)
chr14	77336490	77336950	VFGp3.OPEN-not-PP1_peak75798	ANGEL1 (-57437)
chr14	89923312	89923778	VFGp3.OPEN-not-PP1_peak76966	FOXN3 (+161929)
chr14	90754788	90756144	VFGp3.OPEN-not-PP1_peak77049	PSMC1 (+32627)
chr14	92424097	92424624	VFGp3.OPEN-not-PP1_peak77213	FBLN5 (-10194)
chr14	93701087	93701840	VFGp3.OPEN-not-PP1_peak77330	C14orf142 (-28025)
chr14	94425680	94426426	VFGp3.OPEN-not-PP1_peak77401	ASB2 (+17084)
chr14	96448344	96449005	VFGp3.OPEN-not-PP1_peak77670	C14orf132 (-56986)
chr14	96564044	96564512	VFGp3.OPEN-not-PP1_peak77683	C14orf132 (+58617)
chr14	100018726	100019434	VFGp3.OPEN-not-PP1_peak77995	CCDC85C (+51283)
chr14	100021274	100021812	VFGp3.OPEN-not-PP1_peak77996	CCDC85C (+48820)
chr14	100794855	100795643	VFGp3.OPEN-not-PP1_peak78104	SLC25A47 (+5575)
chr14	102675413	102675930	VFGp3.OPEN-not-PP1_peak78294	WDR20 (+69421)
chr14	104027661	104028108	VFGp3.OPEN-not-PP1_peak78462	BAG5 (+750)
chr14	104195539	104196288	VFGp3.OPEN-not-PP1_peak78476	ZFYVE21 (+13847)
chr14	104554255	104555173	VFGp3.OPEN-not-PP1_peak78500	ASPG (+2698)
chr14	105438573	105439139	VFGp3.OPEN-not-PP1_peak78592	AHNAK2 (+5838)
chr14	106023495	106024010	VFGp3.OPEN-not-PP1_peak78673	TMEM121 (+30813)
chr15	29963118	29963635	VFGp3.OPEN-not-PP1_peak79265	FAM189A1 (-100450)
chr15	37232904	37233605	VFGp3.OPEN-not-PP1_peak79986	MEIS2 (+158831)
chr15	41533473	41534207	VFGp3.OPEN-not-PP1_peak80404	CHP1 (+10499)
chr15	41873204	41873864	VFGp3.OPEN-not-PP1_peak80434	TYRO3 (+22302)
chr15	42684608	42685165	VFGp3.OPEN-not-PP1_peak80523	CAPN3 (+33102)
chr15	44180937	44181891	VFGp3.OPEN-not-PP1_peak80612	WDR76 (+62253)
chr15	48104456	48105178	VFGp3.OPEN-not-PP1_peak80975	SEMA6D (+94131)
chr15	52426732	52427224	VFGp3.OPEN-not-PP1_peak81385	BCL2L10 (-22006)
chr15	52751315	52751963	VFGp3.OPEN-not-PP1_peak81436	MYO5A (+69608)
chr15	56332738	56333213	VFGp3.OPEN-not-PP1_peak81749	NEDD4 (-123647)
chr15	58577154	58578167	VFGp3.OPEN-not-PP1_peak81966	LIPC (-125107)
chr15	58717256	58717906	VFGp3.OPEN-not-PP1_peak81981	LIPC (+14813)
chr15	63104445	63105094	VFGp3.OPEN-not-PP1_peak82419	NONE
chr15	63291079	63291716	VFGp3.OPEN-not-PP1_peak82446	TPM1 (-43486)
chr15	68515091	68515786	VFGp3.OPEN-not-PP1_peak83004	CLN6 (+6641)
chr15	69871864	69872947	VFGp3.OPEN-not-PP1_peak83166	RPLP1 (+127283)
chr15	74232834	74233277	VFGp3.OPEN-not-PP1_peak83616	LOXL1 (+14257)
chr15	75474571	75475474	VFGp3.OPEN-not-PP1_peak83784	C15orf39 (-16210)
chr15	78004768	78005569	VFGp3.OPEN-not-PP1_peak84017	LINGO1 (-80337)
chr15	85799764	85800445	VFGp3.OPEN-not-PP1_peak84823	AKAP13 (-123855)
chr15	90577634	90578287	VFGp3.OPEN-not-PP1_peak85374	ZNF710 (+33337)
chr15	94880020	94880651	VFGp3.OPEN-not-PP1_peak85888	MCTP2 (+38841)
chr15	101507089	101507762	VFGp3.OPEN-not-PP1_peak86572	LRRK1 (+48006)
chr15	102037721	102038258	VFGp3.OPEN-not-PP1_peak86656	PCSK6 (-8117)
chr16	626863	627168	VFGp3.OPEN-not-PP1_peak86782	PIGQ (+6998)
chr16	635380	635720	VFGp3.OPEN-not-PP1_peak86784	RAB40C (-3807)
chr16	759432	760059	VFGp3.OPEN-not-PP1_peak86808	FBXL16 (-3917)
chr16	1807467	1808509	VFGp3.OPEN-not-PP1_peak86925	NME3 (+13743)
chr16	2709548	2709875	VFGp3.OPEN-not-PP1_peak87044	KCTD5 (-22764)
chr16	8615393	8615967	VFGp3.OPEN-not-PP1_peak87643	TMEM114 (+6546)
chr16	8978184	8979090	VFGp3.OPEN-not-PP1_peak87693	CARHSP1 (-16379)
chr16	9005307	9006330	VFGp3.OPEN-not-PP1_peak87697	CARHSP1 (-43561)
chr16	10646791	10647715	VFGp3.OPEN-not-PP1_peak87873	EMP2 (+27302)
chr16	11769294	11769781	VFGp3.OPEN-not-PP1_peak87990	SNN (+7268)
chr16	13622912	13623884	VFGp3.OPEN-not-PP1_peak88164	NONE
chr16	14591888	14592478	VFGp3.OPEN-not-PP1_peak88239	PARN (+131941)
chr16	15492524	15493096	VFGp3.OPEN-not-PP1_peak88315	MPV17L (+3174)
chr16	18746123	18746924	VFGp3.OPEN-not-PP1_peak88559	RPS15A (+55132)
chr16	25075037	25075661	VFGp3.OPEN-not-PP1_peak89120	LCMT1 (-47701)
chr16	27285127	27285511	VFGp3.OPEN-not-PP1_peak89300	NSMCE1 (-5204)
chr16	28389040	28389579	VFGp3.OPEN-not-PP1_peak89416	NPIPB6 (-14481)
chr16	31396983	31398368	VFGp3.OPEN-not-PP1_peak89789	ITGAD (-6957)
chr16	48037050	48037637	VFGp3.OPEN-not-PP1_peak90002	ABCC12 (+143337)
chr16	48262987	48264178	VFGp3.OPEN-not-PP1_peak90033	ABCC11 (+2599)
chr16	48637179	48638399	VFGp3.OPEN-not-PP1_peak90067	N4BP1 (+6331)
chr16	55289669	55290255	VFGp3.OPEN-not-PP1_peak90742	IRX6 (-67710)
chr16	57338059	57338479	VFGp3.OPEN-not-PP1_peak90974	PLLP (-19670)
chr16	57698209	57698716	VFGp3.OPEN-not-PP1_peak91011	GPR97 (-3636)
chr16	58256391	58256859	VFGp3.OPEN-not-PP1_peak91101	CSNK2A2 (-24801)
chr16	58577502	58578049	VFGp3.OPEN-not-PP1_peak91133	SETD6 (+28384)
chr16	58688736	58689524	VFGp3.OPEN-not-PP1_peak91145	CNOT1 (-25340)
chr16	59843255	59843980	VFGp3.OPEN-not-PP1_peak91253	NONE
chr16	66946957	66947326	VFGp3.OPEN-not-PP1_peak91784	CDH16 (+5745)
chr16	68180475	68180867	VFGp3.OPEN-not-PP1_peak91945	NFATC3 (+61110)
chr16	69756651	69757096	VFGp3.OPEN-not-PP1_peak92107	NQO1 (+3980)
chr16	70690627	70691147	VFGp3.OPEN-not-PP1_peak92211	MTSS1L (+29082)
chr16	75278882	75279760	VFGp3.OPEN-not-PP1_peak92640	BCAR1 (+20584)
chr16	75666572	75667209	VFGp3.OPEN-not-PP1_peak92694	ADAT1 (-9693)
chr16	76608433	76608975	VFGp3.OPEN-not-PP1_peak92771	NONE
chr16	79931365	79932045	VFGp3.OPEN-not-PP1_peak93114	NONE
chr16	81232069	81232667	VFGp3.OPEN-not-PP1_peak93231	BCMO1 (-39685)
chr16	83988165	83988448	VFGp3.OPEN-not-PP1_peak93519	OSGIN1 (+5635)
chr16	87328913	87329429	VFGp3.OPEN-not-PP1_peak93922	FBXO31 (+88192)
chr16	87752846	87753652	VFGp3.OPEN-not-PP1_peak93972	KLHDC4 (+46306)
chr16	88570897	88572180	VFGp3.OPEN-not-PP1_peak94050	ZFPM1 (+51814)
chr16	88825640	88826078	VFGp3.OPEN-not-PP1_peak94094	PIEZO1 (+25760)
chr16	88831474	88831756	VFGp3.OPEN-not-PP1_peak94096	PIEZO1 (+20004)
chr16	89423924	89424303	VFGp3.OPEN-not-PP1_peak94155	ANKRD11 (+132855)
chr16	89555540	89556171	VFGp3.OPEN-not-PP1_peak94186	ANKRD11 (+1113)
chr16	89568661	89569197	VFGp3.OPEN-not-PP1_peak94189	SPG7 (-5882)
chr16	90003494	90004669	VFGp3.OPEN-not-PP1_peak94249	DEF8 (-11101)
chr16	90061175	90062511	VFGp3.OPEN-not-PP1_peak94255	DBNDD1 (+14686)
chr17	164141	165939	VFGp3.OPEN-not-PP1_peak94283	RPH3AL (+37558)
chr17	1371083	1371690	VFGp3.OPEN-not-PP1_peak94422	CRK (-11835)
chr17	1501001	1501721	VFGp3.OPEN-not-PP1_peak94439	SLC43A2 (+30769)
chr17	1713660	1714612	VFGp3.OPEN-not-PP1_peak94466	SMYD4 (+19039)
chr17	1850476	1851594	VFGp3.OPEN-not-PP1_peak94484	RTN4RL1 (+77604)
chr17	2338384	2339066	VFGp3.OPEN-not-PP1_peak94564	MNT (-34313)
chr17	2759993	2760648	VFGp3.OPEN-not-PP1_peak94617	RAP1GAP2 (+60589)
chr17	2807400	2807855	VFGp3.OPEN-not-PP1_peak94632	RAP1GAP2 (+107896)
chr17	7380799	7381715	VFGp3.OPEN-not-PP1_peak95063	SLC35G6 (-3464)
chr17	7435381	7436178	VFGp3.OPEN-not-PP1_peak95070	TNFSF12-TNFSF13 (-16636)
chr17	9140742	9141586	VFGp3.OPEN-not-PP1_peak95297	NONE
chr17	16924277	16925242	VFGp3.OPEN-not-PP1_peak95990	MPRIP (-21314)
chr17	17348482	17350133	VFGp3.OPEN-not-PP1_peak96027	MED9 (-30992)
chr17	17788015	17788796	VFGp3.OPEN-not-PP1_peak96098	SREBF1 (-48105)
chr17	18223207	18223601	VFGp3.OPEN-not-PP1_peak96155	SMCR8 (+4780)
chr17	19352158	19352793	VFGp3.OPEN-not-PP1_peak96293	RNF112 (+37969)
chr17	25515257	25516116	VFGp3.OPEN-not-PP1_peak96515	WSB1 (-105419)
chr17	25885816	25886920	VFGp3.OPEN-not-PP1_peak96570	LGALS9 (-70456)
chr17	26851918	26852775	VFGp3.OPEN-not-PP1_peak96693	FOXN1 (+1388)
chr17	27411542	27412540	VFGp3.OPEN-not-PP1_peak96773	TIAF1 (-6166)
chr17	27434915	27436061	VFGp3.OPEN-not-PP1_peak96775	TIAF1 (-29613)
chr17	27532026	27532476	VFGp3.OPEN-not-PP1_peak96795	MYO18A (-24821)
chr17	27695968	27696293	VFGp3.OPEN-not-PP1_peak96805	TAOK1 (-21487)
chr17	29758936	29759513	VFGp3.OPEN-not-PP1_peak96964	RAB11FIP4 (+40583)
chr17	30125039	30125717	VFGp3.OPEN-not-PP1_peak97005	COPRS (+60978)
chr17	30507228	30507686	VFGp3.OPEN-not-PP1_peak97032	RHOT1 (+37972)
chr17	34336096	34336800	VFGp3.OPEN-not-PP1_peak97412	CCL14 (-7348)
chr17	35848162	35848655	VFGp3.OPEN-not-PP1_peak97533	DUSP14 (-21572)
chr17	36035239	36037202	VFGp3.OPEN-not-PP1_peak97552	DDX52 (-32728)
chr17	39771190	39772043	VFGp3.OPEN-not-PP1_peak97973	KRT16 (-2612)
chr17	39928486	39929824	VFGp3.OPEN-not-PP1_peak97991	JUP (+13795)
chr17	40469365	40469867	VFGp3.OPEN-not-PP1_peak98066	STAT5A (+30051)
chr17	41650959	41651529	VFGp3.OPEN-not-PP1_peak98220	ETV4 (-27444)
chr17	44971527	44972780	VFGp3.OPEN-not-PP1_peak98579	ENSG00000262633 (-28345)
chr17	46639335	46640012	VFGp3.OPEN-not-PP1_peak98758	HOXB3 (-8390)
chr17	47496176	47496572	VFGp3.OPEN-not-PP1_peak98854	PHB (-4132)
chr17	48225132	48225486	VFGp3.OPEN-not-PP1_peak98958	PPP1R9B (+2568)
chr17	48968049	48968700	VFGp3.OPEN-not-PP1_peak99084	TOB1 (-24669)
chr17	53471735	53472545	VFGp3.OPEN-not-PP1_peak99427	MMD (+27213)
chr17	54444584	54445154	VFGp3.OPEN-not-PP1_peak99527	NONE
chr17	55638416	55639157	VFGp3.OPEN-not-PP1_peak99674	CCDC182 (+183886)
chr17	56764226	56764865	VFGp3.OPEN-not-PP1_peak99827	TEX14 (+4838)
chr17	57469952	57470803	VFGp3.OPEN-not-PP1_peak99870	YPEL2 (+61315)
chr17	59113486	59114320	VFGp3.OPEN-not-PP1_peak100004	NONE
chr17	63366665	63367270	VFGp3.OPEN-not-PP1_peak100407	AXIN2 (+190797)
chr17	63560875	63561574	VFGp3.OPEN-not-PP1_peak100429	AXIN2 (-3460)
chr17	65571371	65571880	VFGp3.OPEN-not-PP1_peak100643	NOL11 (-142323)
chr17	66464958	66465303	VFGp3.OPEN-not-PP1_peak100738	WIPI1 (-11569)
chr17	70576692	70577365	VFGp3.OPEN-not-PP1_peak101093	NONE
chr17	70779355	70780136	VFGp3.OPEN-not-PP1_peak101122	NONE
chr17	71192670	71193009	VFGp3.OPEN-not-PP1_peak101173	COG1 (+3711)
chr17	71532674	71533792	VFGp3.OPEN-not-PP1_peak101225	SDK2 (+106995)
chr17	72336673	72337292	VFGp3.OPEN-not-PP1_peak101345	KIF19 (+14632)
chr17	73872253	73873012	VFGp3.OPEN-not-PP1_peak101549	TRIM47 (+2023)
chr17	74189648	74190688	VFGp3.OPEN-not-PP1_peak101594	RNF157 (+46286)
chr17	74696758	74698050	VFGp3.OPEN-not-PP1_peak101662	MXRA7 (+9633)
chr17	75359688	75360404	VFGp3.OPEN-not-PP1_peak101727	SEPT9 (+82554)
chr17	77889676	77890268	VFGp3.OPEN-not-PP1_peak101998	CBX4 (-76744)
chr17	78466867	78467607	VFGp3.OPEN-not-PP1_peak102066	NPTX1 (-16833)
chr17	78668993	78669447	VFGp3.OPEN-not-PP1_peak102091	RPTOR (+150152)
chr17	79004962	79005304	VFGp3.OPEN-not-PP1_peak102127	BAIAP2 (-3829)
chr17	79163478	79163950	VFGp3.OPEN-not-PP1_peak102150	AATK (-23897)
chr17	80159201	80159963	VFGp3.OPEN-not-PP1_peak102281	CCDC57 (+11107)
chr17	80225169	80226276	VFGp3.OPEN-not-PP1_peak102291	CSNK1D (+5884)
chr17	80286319	80287020	VFGp3.OPEN-not-PP1_peak102300	SECTM1 (+5204)
chr17	80325698	80326246	VFGp3.OPEN-not-PP1_peak102310	UTS2R (-6181)
chr17	80525905	80526829	VFGp3.OPEN-not-PP1_peak102335	FOXK2 (+48776)
chr18	2518385	2519023	VFGp3.OPEN-not-PP1_peak102609	METTL4 (+52781)
chr18	2855636	2856175	VFGp3.OPEN-not-PP1_peak102628	EMILIN2 (+8878)
chr18	3217915	3218314	VFGp3.OPEN-not-PP1_peak102676	MYOM1 (+1991)
chr18	7062362	7063144	VFGp3.OPEN-not-PP1_peak103044	LAMA1 (+55060)
chr18	8960780	8961183	VFGp3.OPEN-not-PP1_peak103262	NDUFV2 (-141646)
chr18	19664387	19665189	VFGp3.OPEN-not-PP1_peak103878	GATA6 (-84616)
chr18	21439298	21440095	VFGp3.OPEN-not-PP1_peak104076	LAMA3 (+170290)
chr18	30383468	30383929	VFGp3.OPEN-not-PP1_peak104858	KLHL14 (-30674)
chr18	39251456	39252050	VFGp3.OPEN-not-PP1_peak105632	NONE
chr18	43394634	43395160	VFGp3.OPEN-not-PP1_peak106031	SIGLEC15 (-10580)
chr18	43542453	43542756	VFGp3.OPEN-not-PP1_peak106043	EPG5 (+4635)
chr18	45645424	45646092	VFGp3.OPEN-not-PP1_peak106263	ZBTB7C (+46179)
chr18	47943233	47944099	VFGp3.OPEN-not-PP1_peak106563	SKA1 (+42301)
chr18	48365874	48367173	VFGp3.OPEN-not-PP1_peak106608	MRO (-20090)
chr18	51724421	51725077	VFGp3.OPEN-not-PP1_peak106916	MBD2 (+26409)
chr18	54475140	54475519	VFGp3.OPEN-not-PP1_peak107154	WDR7 (+156714)
chr18	55795608	55796524	VFGp3.OPEN-not-PP1_peak107320	NEDD4L (+84456)
chr18	55902237	55902723	VFGp3.OPEN-not-PP1_peak107337	NEDD4L (+190870)
chr18	61768135	61768852	VFGp3.OPEN-not-PP1_peak107930	SERPINB8 (+131335)
chr18	72223366	72223745	VFGp3.OPEN-not-PP1_peak108520	CNDP1 (+21881)
chr18	77225286	77226053	VFGp3.OPEN-not-PP1_peak108940	NFATC1 (+65334)
chr19	743111	743745	VFGp3.OPEN-not-PP1_peak109091	MISP (-7698)
chr19	956444	957124	VFGp3.OPEN-not-PP1_peak109123	WDR18 (-27547)
chr19	959990	960290	VFGp3.OPEN-not-PP1_peak109124	WDR18 (-24191)
chr19	2168862	2169479	VFGp3.OPEN-not-PP1_peak109295	DOT1L (+5023)
chr19	2231563	2231895	VFGp3.OPEN-not-PP1_peak109300	SF3A2 (-4791)
chr19	3999001	3999619	VFGp3.OPEN-not-PP1_peak109483	PIAS4 (-8334)
chr19	4640667	4641073	VFGp3.OPEN-not-PP1_peak109560	TNFAIP8L1 (+841)
chr19	4844828	4845241	VFGp3.OPEN-not-PP1_peak109584	TICAM1 (-13319)
chr19	5665980	5666544	VFGp3.OPEN-not-PP1_peak109671	C19orf70 (+14645)
chr19	6402506	6403585	VFGp3.OPEN-not-PP1_peak109743	GTF2F1 (-9575)
chr19	6417690	6418283	VFGp3.OPEN-not-PP1_peak109746	KHSRP (+6818)
chr19	7109725	7110513	VFGp3.OPEN-not-PP1_peak109807	ZNF557 (+40648)
chr19	8617680	8618237	VFGp3.OPEN-not-PP1_peak109980	MYO1F (+24502)
chr19	9963830	9964534	VFGp3.OPEN-not-PP1_peak110057	PIN1 (+18183)
chr19	11567822	11568460	VFGp3.OPEN-not-PP1_peak110245	PRKCSH (+21872)
chr19	17609408	17610176	VFGp3.OPEN-not-PP1_peak110815	PGLS (-12646)
chr19	17980941	17981425	VFGp3.OPEN-not-PP1_peak110855	SLC5A5 (-1599)
chr19	18124144	18124890	VFGp3.OPEN-not-PP1_peak110877	ARRDC2 (+5540)
chr19	18174254	18174701	VFGp3.OPEN-not-PP1_peak110881	MAST3 (-34125)
chr19	18967222	18967539	VFGp3.OPEN-not-PP1_peak111007	UPF1 (+24634)
chr19	19137334	19137813	VFGp3.OPEN-not-PP1_peak111031	ARMC6 (-6813)
chr19	33532081	33532833	VFGp3.OPEN-not-PP1_peak111841	RHPN2 (+23337)
chr19	33591506	33592357	VFGp3.OPEN-not-PP1_peak111853	GPATCH1 (+20146)
chr19	33739476	33740446	VFGp3.OPEN-not-PP1_peak111870	SLC7A10 (-23205)
chr19	35497191	35497885	VFGp3.OPEN-not-PP1_peak112024	GRAMD1A (+6347)
chr19	38999226	38999602	VFGp3.OPEN-not-PP1_peak112354	RYR1 (+74944)
chr19	39183810	39184663	VFGp3.OPEN-not-PP1_peak112382	ACTN4 (+45927)
chr19	39191104	39192565	VFGp3.OPEN-not-PP1_peak112383	CAPN12 (+43279)
chr19	39408371	39409317	VFGp3.OPEN-not-PP1_peak112415	CCER2 (-6046)
chr19	45105331	45105970	VFGp3.OPEN-not-PP1_peak113056	IGSF23 (-11289)
chr19	45674362	45675032	VFGp3.OPEN-not-PP1_peak113143	TRAPPC6A (+6798)
chr19	46029465	46029769	VFGp3.OPEN-not-PP1_peak113197	VASP (+18943)
chr19	46038024	46038387	VFGp3.OPEN-not-PP1_peak113200	VASP (+27532)
chr19	46414513	46414970	VFGp3.OPEN-not-PP1_peak113263	NANOS2 (+3294)
chr19	47454794	47455288	VFGp3.OPEN-not-PP1_peak113404	ARHGAP35 (+33108)
chr19	48627141	48627842	VFGp3.OPEN-not-PP1_peak113547	PLA2G4C (-13418)
chr19	49319239	49319600	VFGp3.OPEN-not-PP1_peak113657	BCAT2 (-5143)
chr19	49370051	49370812	VFGp3.OPEN-not-PP1_peak113668	PLEKHA4 (+1457)
chr19	49851074	49851488	VFGp3.OPEN-not-PP1_peak113737	CD37 (+12624)
chr19	50368623	50368866	VFGp3.OPEN-not-PP1_peak113813	PNKP (+2077)
chr19	50999818	51000370	VFGp3.OPEN-not-PP1_peak113871	JOSD2 (+14516)
chr19	55723851	55724173	VFGp3.OPEN-not-PP1_peak114320	PTPRH (-3188)
chr19	55958818	55959478	VFGp3.OPEN-not-PP1_peak114357	SHISA7 (-4918)
chr19	56178683	56179707	VFGp3.OPEN-not-PP1_peak114396	EPN1 (-8796)
chr2	1592846	1593400	VFGp3.OPEN-not-PP1_peak114753	PXDN (+155155)
chr2	3328381	3329227	VFGp3.OPEN-not-PP1_peak114926	TRAPPC12 (-54653)
chr2	3467032	3467853	VFGp3.OPEN-not-PP1_peak114943	ADI1 (+56064)
chr2	5514882	5515418	VFGp3.OPEN-not-PP1_peak115101	NONE
chr2	6355221	6356015	VFGp3.OPEN-not-PP1_peak115197	NONE
chr2	9066061	9067003	VFGp3.OPEN-not-PP1_peak115497	MBOAT2 (+77410)
chr2	9330983	9331660	VFGp3.OPEN-not-PP1_peak115533	ASAP2 (-15572)
chr2	16502022	16502496	VFGp3.OPEN-not-PP1_peak116334	NONE
chr2	20273661	20274323	VFGp3.OPEN-not-PP1_peak116761	LAPTM4A (-22203)
chr2	20778758	20779526	VFGp3.OPEN-not-PP1_peak116857	HS1BP3 (+71707)
chr2	20810870	20811533	VFGp3.OPEN-not-PP1_peak116862	HS1BP3 (+39647)
chr2	20825436	20826211	VFGp3.OPEN-not-PP1_peak116866	HS1BP3 (+25025)
chr2	23582775	23583402	VFGp3.OPEN-not-PP1_peak117122	KLHL29 (-24999)
chr2	40077112	40077659	VFGp3.OPEN-not-PP1_peak118719	THUMPD2 (-70979)
chr2	42281839	42282271	VFGp3.OPEN-not-PP1_peak118925	PKDCC (+6895)
chr2	42418377	42418791	VFGp3.OPEN-not-PP1_peak118953	EML4 (+22094)
chr2	43411420	43411889	VFGp3.OPEN-not-PP1_peak119082	ZFP36L2 (+42093)
chr2	45199573	45200839	VFGp3.OPEN-not-PP1_peak119249	SIX3 (+31304)
chr2	45559494	45560202	VFGp3.OPEN-not-PP1_peak119293	NONE
chr2	47546856	47547293	VFGp3.OPEN-not-PP1_peak119531	EPCAM (-49212)
chr2	54759592	54759940	VFGp3.OPEN-not-PP1_peak120211	SPTBN1 (+76344)
chr2	60574820	60575353	VFGp3.OPEN-not-PP1_peak120737	NONE
chr2	65149835	65150757	VFGp3.OPEN-not-PP1_peak121170	SLC1A4 (-66239)
chr2	73258782	73259881	VFGp3.OPEN-not-PP1_peak121977	SFXN5 (+39633)
chr2	73318282	73318739	VFGp3.OPEN-not-PP1_peak121987	SFXN5 (-19546)
chr2	79497428	79497996	VFGp3.OPEN-not-PP1_peak122568	CTNNA2 (+85355)
chr2	80456391	80457036	VFGp3.OPEN-not-PP1_peak122661	LRRTM1 (+75160)
chr2	84520969	84521382	VFGp3.OPEN-not-PP1_peak122913	SUCLG1 (+165428)
chr2	87872464	87873419	VFGp3.OPEN-not-PP1_peak123295	PLGLB2 (-174664)
chr2	87961771	87962537	VFGp3.OPEN-not-PP1_peak123307	PLGLB2 (-85452)
chr2	88754360	88754632	VFGp3.OPEN-not-PP1_peak123384	TEX37 (-69673)
chr2	89453540	89454248	VFGp3.OPEN-not-PP1_peak123432	NONE
chr2	96394653	96395282	VFGp3.OPEN-not-PP1_peak123564	TRIM43 (+137202)
chr2	98964412	98965475	VFGp3.OPEN-not-PP1_peak123820	CNGA3 (+2326)
chr2	99100591	99101072	VFGp3.OPEN-not-PP1_peak123839	INPP4A (+39511)
chr2	99200361	99201242	VFGp3.OPEN-not-PP1_peak123851	COA5 (+24153)
chr2	102434888	102435693	VFGp3.OPEN-not-PP1_peak124129	MAP4K4 (+120748)
chr2	103137176	103137775	VFGp3.OPEN-not-PP1_peak124204	SLC9A4 (+47714)
chr2	110292470	110293477	VFGp3.OPEN-not-PP1_peak124868	SEPT10 (+78809)
chr2	112666658	112667042	VFGp3.OPEN-not-PP1_peak125140	MERTK (+10794)
chr2	114045943	114046683	VFGp3.OPEN-not-PP1_peak125295	PAX8 (-9786)
chr2	121261164	121262034	VFGp3.OPEN-not-PP1_peak125944	INHBB (+157880)
chr2	122547784	122548476	VFGp3.OPEN-not-PP1_peak126124	TSN (+35021)
chr2	127857948	127858701	VFGp3.OPEN-not-PP1_peak126556	BIN1 (+6606)
chr2	129351315	129352308	VFGp3.OPEN-not-PP1_peak126718	NONE
chr2	131294024	131294708	VFGp3.OPEN-not-PP1_peak126899	ENSG00000184761 (+13090)
chr2	131966576	131967742	VFGp3.OPEN-not-PP1_peak126996	POTEE (-8723)
chr2	138879717	138880754	VFGp3.OPEN-not-PP1_peak127656	HNMT (+158356)
chr2	151233043	151233669	VFGp3.OPEN-not-PP1_peak128721	RND3 (+110825)
chr2	151487140	151488035	VFGp3.OPEN-not-PP1_peak128748	RND3 (-143407)
chr2	153377260	153377848	VFGp3.OPEN-not-PP1_peak128924	FMNL2 (+185803)
chr2	158697175	158697603	VFGp3.OPEN-not-PP1_peak129365	ACVR1 (+34234)
chr2	163436416	163436810	VFGp3.OPEN-not-PP1_peak129844	NONE
chr2	168671442	168672128	VFGp3.OPEN-not-PP1_peak130323	B3GALT1 (-53673)
chr2	169053251	169053711	VFGp3.OPEN-not-PP1_peak130363	STK39 (+51170)
chr2	169516362	169517047	VFGp3.OPEN-not-PP1_peak130414	NOSTRIN (-137956)
chr2	178033034	178033439	VFGp3.OPEN-not-PP1_peak131202	HNRNPA3 (-44054)
chr2	178467393	178468004	VFGp3.OPEN-not-PP1_peak131255	TTC30A (+15995)
chr2	188500979	188501461	VFGp3.OPEN-not-PP1_peak132127	TFPI (-82001)
chr2	191331535	191332351	VFGp3.OPEN-not-PP1_peak132380	MFSD6 (+58862)
chr2	192567832	192568603	VFGp3.OPEN-not-PP1_peak132541	NABP1 (+24960)
chr2	193637773	193638149	VFGp3.OPEN-not-PP1_peak132645	NONE
chr2	201988675	201989179	VFGp3.OPEN-not-PP1_peak133407	CFLAR (+8100)
chr2	202948641	202949399	VFGp3.OPEN-not-PP1_peak133530	FZD7 (+49710)
chr2	203926079	203926481	VFGp3.OPEN-not-PP1_peak133615	WDR12 (-149331)
chr2	204521240	204521912	VFGp3.OPEN-not-PP1_peak133661	CD28 (-49695)
chr2	204548577	204549254	VFGp3.OPEN-not-PP1_peak133662	CD28 (-22355)
chr2	205223718	205224385	VFGp3.OPEN-not-PP1_peak133730	PARD3B (-186671)
chr2	205534826	205535212	VFGp3.OPEN-not-PP1_peak133752	PARD3B (+124296)
chr2	207220104	207220890	VFGp3.OPEN-not-PP1_peak133942	ZDBF2 (+81110)
chr2	208817428	208818067	VFGp3.OPEN-not-PP1_peak134148	PLEKHM3 (+72536)
chr2	215741348	215742205	VFGp3.OPEN-not-PP1_peak134772	BARD1 (-67349)
chr2	217556120	217556477	VFGp3.OPEN-not-PP1_peak134994	IGFBP5 (+3949)
chr2	217736171	217736725	VFGp3.OPEN-not-PP1_peak135021	TNP1 (-11661)
chr2	218767081	218767899	VFGp3.OPEN-not-PP1_peak135135	TNS1 (+41361)
chr2	223960779	223961264	VFGp3.OPEN-not-PP1_peak135762	KCNE4 (+44160)
chr2	228604012	228604410	VFGp3.OPEN-not-PP1_peak136234	SLC19A3 (-21483)
chr2	232574824	232575284	VFGp3.OPEN-not-PP1_peak136669	PTMA (+1828)
chr2	232660247	232660635	VFGp3.OPEN-not-PP1_peak136683	COPS7B (+9317)
chr2	235200372	235201576	VFGp3.OPEN-not-PP1_peak136948	NONE
chr2	237897388	237897942	VFGp3.OPEN-not-PP1_peak137263	COPS8 (-96290)
chr2	237984432	237985189	VFGp3.OPEN-not-PP1_peak137279	COPS8 (-9144)
chr2	238578212	238578571	VFGp3.OPEN-not-PP1_peak137350	LRRFIP1 (-22590)
chr2	239028893	239029958	VFGp3.OPEN-not-PP1_peak137397	KLHL30 (-17937)
chr2	241190419	241191250	VFGp3.OPEN-not-PP1_peak137567	OTOS (-106856)
chr2	241813317	241813985	VFGp3.OPEN-not-PP1_peak137629	AGXT (+5755)
chr20	3106707	3107177	VFGp3.OPEN-not-PP1_peak138073	FASTKD5 (+33601)
chr20	6843993	6844636	VFGp3.OPEN-not-PP1_peak138466	BMP2 (+96004)
chr20	10636374	10636773	VFGp3.OPEN-not-PP1_peak138826	JAG1 (+18120)
chr20	30048090	30048626	VFGp3.OPEN-not-PP1_peak140489	DEFB124 (+12458)
chr20	30147756	30148410	VFGp3.OPEN-not-PP1_peak140507	ID1 (-45003)
chr20	31025350	31025922	VFGp3.OPEN-not-PP1_peak140630	C20orf112 (+45638)
chr20	31033387	31034268	VFGp3.OPEN-not-PP1_peak140631	C20orf112 (+37446)
chr20	31051554	31052319	VFGp3.OPEN-not-PP1_peak140635	C20orf112 (+19337)
chr20	31273524	31274256	VFGp3.OPEN-not-PP1_peak140675	COMMD7 (+57913)
chr20	31365063	31365755	VFGp3.OPEN-not-PP1_peak140696	DNMT3B (+15218)
chr20	32241939	32242280	VFGp3.OPEN-not-PP1_peak140777	NECAB3 (+20104)
chr20	32366278	32367135	VFGp3.OPEN-not-PP1_peak140794	CHMP4B (-32403)
chr20	32720819	32721734	VFGp3.OPEN-not-PP1_peak140845	EIF2S2 (-21139)
chr20	32963981	32964459	VFGp3.OPEN-not-PP1_peak140882	ITCH (+13102)
chr20	33061097	33061399	VFGp3.OPEN-not-PP1_peak140886	DYNLRB1 (-42966)
chr20	34192231	34192671	VFGp3.OPEN-not-PP1_peak141000	SPAG4 (-11363)
chr20	36615353	36616599	VFGp3.OPEN-not-PP1_peak141312	TTI1 (+45887)
chr20	37008190	37008744	VFGp3.OPEN-not-PP1_peak141358	LBP (+33708)
chr20	38648074	38648646	VFGp3.OPEN-not-PP1_peak141536	NONE
chr20	41330513	41331092	VFGp3.OPEN-not-PP1_peak141824	NONE
chr20	41614836	41615597	VFGp3.OPEN-not-PP1_peak141853	NONE
chr20	42281529	42282068	VFGp3.OPEN-not-PP1_peak141915	MYBL2 (-13998)
chr20	43062406	43063448	VFGp3.OPEN-not-PP1_peak142019	HNF4A (+33003)
chr20	43099916	43100412	VFGp3.OPEN-not-PP1_peak142025	TTPAL (-4364)
chr20	43321499	43322110	VFGp3.OPEN-not-PP1_peak142055	WISP2 (-21680)
chr20	44827790	44828347	VFGp3.OPEN-not-PP1_peak142243	CDH22 (+52265)
chr20	46402676	46403391	VFGp3.OPEN-not-PP1_peak142434	SULF2 (+12296)
chr20	47311792	47312166	VFGp3.OPEN-not-PP1_peak142554	PREX1 (+132441)
chr20	48113509	48114217	VFGp3.OPEN-not-PP1_peak142646	KCNB1 (-14679)
chr20	49039652	49040053	VFGp3.OPEN-not-PP1_peak142792	PTPN1 (-87038)
chr20	51953902	51954517	VFGp3.OPEN-not-PP1_peak143150	NONE
chr20	52383688	52384100	VFGp3.OPEN-not-PP1_peak143201	ZNF217 (-173516)
chr20	56823057	56823376	VFGp3.OPEN-not-PP1_peak143590	PPP4R1L (+61278)
chr20	60663281	60663861	VFGp3.OPEN-not-PP1_peak143917	TAF4 (-22705)
chr20	60724296	60725035	VFGp3.OPEN-not-PP1_peak143928	SS18L1 (+5815)
chr20	60802793	60803654	VFGp3.OPEN-not-PP1_peak143936	HRH3 (-7913)
chr20	60976335	60976915	VFGp3.OPEN-not-PP1_peak143957	CABLES2 (+5716)
chr20	61283389	61284027	VFGp3.OPEN-not-PP1_peak143986	SLCO4A1 (+9911)
chr20	61463206	61464300	VFGp3.OPEN-not-PP1_peak144007	COL9A3 (+15339)
chr20	61531003	61531258	VFGp3.OPEN-not-PP1_peak144016	TCFL5 (-38016)
chr20	62204140	62204577	VFGp3.OPEN-not-PP1_peak144100	HELZ2 (-551)
chr20	62317964	62318644	VFGp3.OPEN-not-PP1_peak144113	TNFRSF6B (-9717)
chr20	62884902	62885378	VFGp3.OPEN-not-PP1_peak144195	PCMTD2 (-1981)
chr21	18873775	18874081	VFGp3.OPEN-not-PP1_peak144495	CXADR (-10772)
chr21	23733954	23734442	VFGp3.OPEN-not-PP1_peak144736	NONE
chr21	32873135	32874020	VFGp3.OPEN-not-PP1_peak145334	TIAM1 (+57712)
chr21	39123519	39124232	VFGp3.OPEN-not-PP1_peak145956	KCNJ6 (+164873)
chr21	40467079	40467533	VFGp3.OPEN-not-PP1_peak146079	PSMG1 (+88471)
chr21	43184752	43185127	VFGp3.OPEN-not-PP1_peak146331	RIPK4 (+2326)
chr21	44483022	44483652	VFGp3.OPEN-not-PP1_peak146509	CBS (+12718)
chr21	44614225	44615118	VFGp3.OPEN-not-PP1_peak146529	CRYAA (+25554)
chr21	44775676	44776157	VFGp3.OPEN-not-PP1_peak146540	SIK1 (+71091)
chr21	45132106	45132869	VFGp3.OPEN-not-PP1_peak146578	PDXK (-6505)
chr21	45590132	45591143	VFGp3.OPEN-not-PP1_peak146634	C21orf33 (+37151)
chr21	45723331	45724351	VFGp3.OPEN-not-PP1_peak146656	PFKL (+3907)
chr21	46323173	46323621	VFGp3.OPEN-not-PP1_peak146727	ITGB2 (+25391)
chr21	46378261	46379123	VFGp3.OPEN-not-PP1_peak146735	FAM207A (+18767)
chr21	46840245	46840784	VFGp3.OPEN-not-PP1_peak146788	COL18A1 (-34888)
chr21	47484844	47485796	VFGp3.OPEN-not-PP1_peak146834	COL6A2 (-32691)
chr22	18324467	18325449	VFGp3.OPEN-not-PP1_peak147014	BID (-68176)
chr22	18543866	18544620	VFGp3.OPEN-not-PP1_peak147045	PEX26 (-16446)
chr22	20089705	20090148	VFGp3.OPEN-not-PP1_peak147218	TRMT2A (+14891)
chr22	20098572	20099030	VFGp3.OPEN-not-PP1_peak147219	TRMT2A (+6017)
chr22	20257769	20258590	VFGp3.OPEN-not-PP1_peak147240	RTN4R (-2126)
chr22	20959116	20959480	VFGp3.OPEN-not-PP1_peak147316	MED15 (+97401)
chr22	21126376	21126905	VFGp3.OPEN-not-PP1_peak147332	SERPIND1 (-1526)
chr22	21306208	21306691	VFGp3.OPEN-not-PP1_peak147354	AIFM3 (-12946)
chr22	21586095	21586637	VFGp3.OPEN-not-PP1_peak147399	GGT2 (-4440)
chr22	22568901	22569728	VFGp3.OPEN-not-PP1_peak147529	VPREB1 (-29772)
chr22	29288009	29288691	VFGp3.OPEN-not-PP1_peak148223	ZNRF3 (+8770)
chr22	31475021	31475611	VFGp3.OPEN-not-PP1_peak148472	SMTN (-1989)
chr22	31735002	31735791	VFGp3.OPEN-not-PP1_peak148511	PATZ1 (+6821)
chr22	32930356	32930819	VFGp3.OPEN-not-PP1_peak148625	FBXO7 (+59925)
chr22	33305657	33306154	VFGp3.OPEN-not-PP1_peak148665	TIMP3 (+108219)
chr22	35460634	35460920	VFGp3.OPEN-not-PP1_peak148815	ISX (-1352)
chr22	35706440	35707262	VFGp3.OPEN-not-PP1_peak148843	TOM1 (+11054)
chr22	36000688	36001261	VFGp3.OPEN-not-PP1_peak148885	MB (+12528)
chr22	36762365	36762676	VFGp3.OPEN-not-PP1_peak148981	MYH9 (+21542)
chr22	36831431	36832109	VFGp3.OPEN-not-PP1_peak148994	TXN2 (+46307)
chr22	37908065	37909033	VFGp3.OPEN-not-PP1_peak149106	CARD10 (+7000)
chr22	37959208	37959664	VFGp3.OPEN-not-PP1_peak149117	CDC42EP1 (+2982)
chr22	38057463	38057774	VFGp3.OPEN-not-PP1_peak149137	PDXP (+2885)
chr22	38155977	38156558	VFGp3.OPEN-not-PP1_peak149151	H1F0 (-44846)
chr22	39120967	39121362	VFGp3.OPEN-not-PP1_peak149291	GTPBP1 (+19437)
chr22	39253909	39254456	VFGp3.OPEN-not-PP1_peak149302	CBX6 (+14136)
chr22	41945380	41945816	VFGp3.OPEN-not-PP1_peak149586	POLR3H (-5149)
chr22	42048432	42048891	VFGp3.OPEN-not-PP1_peak149597	XRCC6 (+31308)
chr22	43145635	43146577	VFGp3.OPEN-not-PP1_peak149729	A4GALT (-55114)
chr22	43372112	43372589	VFGp3.OPEN-not-PP1_peak149758	PACSIN2 (+38800)
chr22	43522843	43523221	VFGp3.OPEN-not-PP1_peak149783	BIK (+16278)
chr22	46501770	46502328	VFGp3.OPEN-not-PP1_peak150087	PPARA (-44450)
chr22	46786345	46787175	VFGp3.OPEN-not-PP1_peak150114	TRMU (+55438)
chr22	47665213	47665801	VFGp3.OPEN-not-PP1_peak150213	NONE
chr22	51061025	51061735	VFGp3.OPEN-not-PP1_peak150472	ARSA (+5220)
chr22	51138161	51139143	VFGp3.OPEN-not-PP1_peak150480	SHANK3 (+25582)
chr3	7736669	7737289	VFGp3.OPEN-not-PP1_peak151221	NONE
chr3	12266039	12266613	VFGp3.OPEN-not-PP1_peak151713	TIMP4 (-65475)
chr3	12447199	12447772	VFGp3.OPEN-not-PP1_peak151722	PPARG (+54515)
chr3	13060681	13061371	VFGp3.OPEN-not-PP1_peak151805	IQSEC1 (-51858)
chr3	13512368	13512939	VFGp3.OPEN-not-PP1_peak151854	HDAC11 (-9011)
chr3	15613528	15614126	VFGp3.OPEN-not-PP1_peak152116	BTD (-29422)
chr3	16185197	16186181	VFGp3.OPEN-not-PP1_peak152170	GALNT15 (-30467)
chr3	30811882	30812279	VFGp3.OPEN-not-PP1_peak153543	GADL1 (+124176)
chr3	33088359	33089009	VFGp3.OPEN-not-PP1_peak153804	TMPPE (+49609)
chr3	42170555	42170995	VFGp3.OPEN-not-PP1_peak154714	TRAK1 (+38213)
chr3	43220360	43220906	VFGp3.OPEN-not-PP1_peak154849	POMGNT2 (-73065)
chr3	48463607	48464120	VFGp3.OPEN-not-PP1_peak155355	PLXNB1 (+7008)
chr3	49035540	49036335	VFGp3.OPEN-not-PP1_peak155407	WDR6 (-8557)
chr3	49522392	49522986	VFGp3.OPEN-not-PP1_peak155449	DAG1 (+15124)
chr3	50219999	50220692	VFGp3.OPEN-not-PP1_peak155520	GNAT1 (-8699)
chr3	53268168	53268683	VFGp3.OPEN-not-PP1_peak155858	TKT (+21612)
chr3	57144852	57145544	VFGp3.OPEN-not-PP1_peak156237	ARHGEF3 (-31862)
chr3	58632941	58633919	VFGp3.OPEN-not-PP1_peak156420	FAM3D (+19145)
chr3	60723222	60724256	VFGp3.OPEN-not-PP1_peak156566	NONE
chr3	61793508	61794076	VFGp3.OPEN-not-PP1_peak156653	NONE
chr3	65152210	65152571	VFGp3.OPEN-not-PP1_peak157033	NONE
chr3	80356598	80357522	VFGp3.OPEN-not-PP1_peak158417	NONE
chr3	99654157	99654775	VFGp3.OPEN-not-PP1_peak159419	CMSS1 (+117788)
chr3	100355909	100356770	VFGp3.OPEN-not-PP1_peak159505	GPR128 (+27907)
chr3	101270877	101271500	VFGp3.OPEN-not-PP1_peak159594	TRMT10C (-9517)
chr3	108057261	108058039	VFGp3.OPEN-not-PP1_peak160127	HHLA2 (+36318)
chr3	108198054	108198522	VFGp3.OPEN-not-PP1_peak160146	MYH15 (+49881)
chr3	114119249	114120053	VFGp3.OPEN-not-PP1_peak160708	ZBTB20 (-17163)
chr3	119435890	119436362	VFGp3.OPEN-not-PP1_peak161229	MAATS1 (+14257)
chr3	120087722	120088403	VFGp3.OPEN-not-PP1_peak161282	FSTL1 (+82037)
chr3	121919732	121920422	VFGp3.OPEN-not-PP1_peak161430	CASR (+16896)
chr3	123940122	123940745	VFGp3.OPEN-not-PP1_peak161673	KALRN (+126906)
chr3	125438059	125439463	VFGp3.OPEN-not-PP1_peak161819	OSBPL11 (-124827)
chr3	128835394	128835857	VFGp3.OPEN-not-PP1_peak162198	RAB43 (+5007)
chr3	128842362	128842699	VFGp3.OPEN-not-PP1_peak162202	RAB43 (-1898)
chr3	128943773	128944127	VFGp3.OPEN-not-PP1_peak162208	COPG1 (-24499)
chr3	129169355	129169963	VFGp3.OPEN-not-PP1_peak162242	IFT122 (+10677)
chr3	133880691	133881441	VFGp3.OPEN-not-PP1_peak162714	RYK (+88428)
chr3	134565492	134566505	VFGp3.OPEN-not-PP1_peak162804	EPHB1 (+51895)
chr3	140652109	140653064	VFGp3.OPEN-not-PP1_peak163381	SLC25A36 (-8142)
chr3	141062695	141063196	VFGp3.OPEN-not-PP1_peak163440	ZBTB38 (-43708)
chr3	141086806	141087820	VFGp3.OPEN-not-PP1_peak163445	ZBTB38 (-19341)
chr3	149104613	149105356	VFGp3.OPEN-not-PP1_peak164156	TM4SF1 (-9333)
chr3	150895926	150896482	VFGp3.OPEN-not-PP1_peak164379	GPR171 (+24775)
chr3	159824773	159825325	VFGp3.OPEN-not-PP1_peak165292	C3orf80 (-118374)
chr3	160008923	160009792	VFGp3.OPEN-not-PP1_peak165316	C3orf80 (+65935)
chr3	169336901	169338019	VFGp3.OPEN-not-PP1_peak166077	ACTRT3 (+150223)
chr3	184067467	184067860	VFGp3.OPEN-not-PP1_peak167522	CLCN2 (+11775)
chr3	184134320	184134924	VFGp3.OPEN-not-PP1_peak167535	CHRD (+36761)
chr3	184518204	184518789	VFGp3.OPEN-not-PP1_peak167599	VPS8 (-11434)
chr3	187875837	187876169	VFGp3.OPEN-not-PP1_peak167984	LPP (-54718)
chr3	197185104	197185555	VFGp3.OPEN-not-PP1_peak168982	BDH1 (+97528)
chr4	756225	756829	VFGp3.OPEN-not-PP1_peak169087	PCGF3 (+56973)
chr4	1008955	1009299	VFGp3.OPEN-not-PP1_peak169117	FGFRL1 (+5360)
chr4	1021481	1022400	VFGp3.OPEN-not-PP1_peak169121	FGFRL1 (+18174)
chr4	1034947	1035643	VFGp3.OPEN-not-PP1_peak169127	FGFRL1 (+31528)
chr4	1411292	1411631	VFGp3.OPEN-not-PP1_peak169165	NKX1-1 (-11343)
chr4	1594237	1596090	VFGp3.OPEN-not-PP1_peak169180	FAM53A (+90824)
chr4	3011042	3011606	VFGp3.OPEN-not-PP1_peak169326	GRK4 (+45869)
chr4	3207755	3208105	VFGp3.OPEN-not-PP1_peak169339	RGS12 (-107944)
chr4	6895166	6895694	VFGp3.OPEN-not-PP1_peak169744	TBC1D14 (-16142)
chr4	7738537	7739017	VFGp3.OPEN-not-PP1_peak169825	NONE
chr4	8453174	8453561	VFGp3.OPEN-not-PP1_peak169928	TRMT44 (+10818)
chr4	8504462	8505054	VFGp3.OPEN-not-PP1_peak169941	TRMT44 (+62208)
chr4	9453676	9454471	VFGp3.OPEN-not-PP1_peak170019	DEFB131 (+7814)
chr4	10057929	10058832	VFGp3.OPEN-not-PP1_peak170098	SLC2A9 (-35274)
chr4	10090670	10091414	VFGp3.OPEN-not-PP1_peak170103	WDR1 (+27442)
chr4	10321743	10322262	VFGp3.OPEN-not-PP1_peak170136	ZNF518B (+136981)
chr4	24139544	24140439	VFGp3.OPEN-not-PP1_peak171370	NONE
chr4	26577872	26578619	VFGp3.OPEN-not-PP1_peak171677	TBC1D19 (-7292)
chr4	39666245	39667045	VFGp3.OPEN-not-PP1_peak172534	SMIM14 (-25935)
chr4	52791329	52792469	VFGp3.OPEN-not-PP1_peak173346	DCUN1D4 (+82670)
chr4	52830126	52830676	VFGp3.OPEN-not-PP1_peak173352	LRRC66 (+53385)
chr4	57107562	57108076	VFGp3.OPEN-not-PP1_peak173813	AASDH (+145847)
chr4	77777210	77778196	VFGp3.OPEN-not-PP1_peak175370	SEPT11 (-93153)
chr4	84181590	84182223	VFGp3.OPEN-not-PP1_peak176034	COQ2 (+24160)
chr4	84283708	84284476	VFGp3.OPEN-not-PP1_peak176044	HPSE (-27786)
chr4	84292485	84293459	VFGp3.OPEN-not-PP1_peak176045	HPSE (-36666)
chr4	87898577	87899241	VFGp3.OPEN-not-PP1_peak176377	AFF1 (+42755)
chr4	99855828	99856773	VFGp3.OPEN-not-PP1_peak177367	EIF4E (-6017)
chr4	100007399	100008114	VFGp3.OPEN-not-PP1_peak177380	ADH5 (+2145)
chr4	101020907	101021469	VFGp3.OPEN-not-PP1_peak177479	DDIT4L (+90437)
chr4	117029693	117030268	VFGp3.OPEN-not-PP1_peak178912	MTRNR2L13 (-190035)
chr4	120618641	120620022	VFGp3.OPEN-not-PP1_peak179202	PDE5A (-69186)
chr4	122596782	122597385	VFGp3.OPEN-not-PP1_peak179385	ANXA5 (+21184)
chr4	123936165	123936818	VFGp3.OPEN-not-PP1_peak179520	SPATA5 (+92263)
chr4	124476606	124477221	VFGp3.OPEN-not-PP1_peak179570	SPRY1 (+156249)
chr4	125451673	125452377	VFGp3.OPEN-not-PP1_peak179658	ANKRD50 (+181862)
chr4	129473869	129474936	VFGp3.OPEN-not-PP1_peak179997	NONE
chr4	141633111	141633505	VFGp3.OPEN-not-PP1_peak181021	TBC1D9 (+43966)
chr4	160145637	160145936	VFGp3.OPEN-not-PP1_peak182814	RAPGEF2 (-43102)
chr4	160340906	160341970	VFGp3.OPEN-not-PP1_peak182830	RAPGEF2 (+152549)
chr4	164525564	164526054	VFGp3.OPEN-not-PP1_peak183152	TMA16 (+110196)
chr4	166027132	166028294	VFGp3.OPEN-not-PP1_peak183286	TMEM192 (+6358)
chr4	169441133	169441794	VFGp3.OPEN-not-PP1_peak183552	PALLD (+23209)
chr4	170236051	170236398	VFGp3.OPEN-not-PP1_peak183660	SH3RF1 (-43969)
chr4	183798629	183799607	VFGp3.OPEN-not-PP1_peak184805	DCTD (+39414)
chr4	183801883	183802410	VFGp3.OPEN-not-PP1_peak184806	DCTD (+36385)
chr4	186754181	186754716	VFGp3.OPEN-not-PP1_peak185130	SORBS2 (+123357)
chr4	190970333	190971308	VFGp3.OPEN-not-PP1_peak185542	DUX4L7 (-21266)
chr5	399805	400523	VFGp3.OPEN-not-PP1_peak185576	C5orf55 (+43094)
chr5	506068	506816	VFGp3.OPEN-not-PP1_peak185587	SLC9A3 (+18005)
chr5	713761	714539	VFGp3.OPEN-not-PP1_peak185621	TPPP (-20640)
chr5	1186503	1186899	VFGp3.OPEN-not-PP1_peak185704	SLC6A19 (-15009)
chr5	1567562	1569018	VFGp3.OPEN-not-PP1_peak185742	LPCAT1 (-44198)
chr5	5313205	5313955	VFGp3.OPEN-not-PP1_peak186023	KIAA0947 (-109227)
chr5	6745419	6746254	VFGp3.OPEN-not-PP1_peak186145	PAPD7 (+31119)
chr5	10016406	10017170	VFGp3.OPEN-not-PP1_peak186471	NONE
chr5	14148874	14149537	VFGp3.OPEN-not-PP1_peak186853	TRIO (+5395)
chr5	15008558	15009285	VFGp3.OPEN-not-PP1_peak186973	ANKH (-137035)
chr5	21520970	21522173	VFGp3.OPEN-not-PP1_peak187477	NONE
chr5	25383801	25384917	VFGp3.OPEN-not-PP1_peak187706	NONE
chr5	29068448	29069434	VFGp3.OPEN-not-PP1_peak187908	NONE
chr5	32574513	32576237	VFGp3.OPEN-not-PP1_peak188195	SUB1 (-10230)
chr5	33581949	33582926	VFGp3.OPEN-not-PP1_peak188280	TARS (+141367)
chr5	35185562	35186133	VFGp3.OPEN-not-PP1_peak188453	PRLR (+44843)
chr5	36153889	36154158	VFGp3.OPEN-not-PP1_peak188552	SKP2 (+1855)
chr5	38715750	38716204	VFGp3.OPEN-not-PP1_peak188808	LIFR (-120471)
chr5	39231630	39232551	VFGp3.OPEN-not-PP1_peak188859	FYB (+38668)
chr5	40733668	40734854	VFGp3.OPEN-not-PP1_peak188961	TTC33 (+21816)
chr5	43422296	43422814	VFGp3.OPEN-not-PP1_peak189233	CCL28 (-10062)
chr5	55229375	55230377	VFGp3.OPEN-not-PP1_peak189914	IL6ST (+60945)
chr5	60970699	60971478	VFGp3.OPEN-not-PP1_peak190462	C5orf64 (+37453)
chr5	66564105	66564959	VFGp3.OPEN-not-PP1_peak190961	CD180 (-71905)
chr5	68516627	68517139	VFGp3.OPEN-not-PP1_peak191124	MRPS36 (+3296)
chr5	70869140	70870306	VFGp3.OPEN-not-PP1_peak191311	MCCC2 (-13401)
chr5	73075967	73076895	VFGp3.OPEN-not-PP1_peak191523	ARHGEF28 (+154448)
chr5	74129277	74129939	VFGp3.OPEN-not-PP1_peak191623	FAM169A (+33055)
chr5	74212352	74213124	VFGp3.OPEN-not-PP1_peak191631	FAM169A (-50075)
chr5	78023565	78024136	VFGp3.OPEN-not-PP1_peak192001	LHFPL2 (-79203)
chr5	78091637	78091980	VFGp3.OPEN-not-PP1_peak192011	LHFPL2 (-147161)
chr5	78791000	78791764	VFGp3.OPEN-not-PP1_peak192072	HOMER1 (+18658)
chr5	80181239	80181775	VFGp3.OPEN-not-PP1_peak192187	RASGRF2 (-74984)
chr5	80324906	80326152	VFGp3.OPEN-not-PP1_peak192200	RASGRF2 (+69038)
chr5	83074917	83075509	VFGp3.OPEN-not-PP1_peak192461	HAPLN1 (-57781)
chr5	85864708	85865949	VFGp3.OPEN-not-PP1_peak192627	COX7C (-48444)
chr5	85866096	85866924	VFGp3.OPEN-not-PP1_peak192628	COX7C (-47263)
chr5	90472141	90472648	VFGp3.OPEN-not-PP1_peak193040	NONE
chr5	99057199	99057766	VFGp3.OPEN-not-PP1_peak193842	NONE
chr5	100121672	100122238	VFGp3.OPEN-not-PP1_peak193898	ST8SIA4 (+117015)
chr5	102131719	102132155	VFGp3.OPEN-not-PP1_peak194059	PAM (-69777)
chr5	107272938	107273991	VFGp3.OPEN-not-PP1_peak194453	NONE
chr5	109236690	109237590	VFGp3.OPEN-not-PP1_peak194615	NONE
chr5	113483696	113484517	VFGp3.OPEN-not-PP1_peak195074	NONE
chr5	122342763	122343503	VFGp3.OPEN-not-PP1_peak195893	PPIC (+29303)
chr5	123967758	123968151	VFGp3.OPEN-not-PP1_peak196022	ZNF608 (+113163)
chr5	131492118	131493170	VFGp3.OPEN-not-PP1_peak196708	P4HA2 (+70864)
chr5	133192845	133193453	VFGp3.OPEN-not-PP1_peak196920	C5orf15 (+111329)
chr5	133751378	133752187	VFGp3.OPEN-not-PP1_peak196983	CDKN2AIPNL (-4194)
chr5	133904778	133905458	VFGp3.OPEN-not-PP1_peak197004	JADE2 (+43320)
chr5	133974374	133974934	VFGp3.OPEN-not-PP1_peak197014	SAR1B (-5976)
chr5	134252545	134253380	VFGp3.OPEN-not-PP1_peak197031	PCBD2 (+12153)
chr5	134520000	134520561	VFGp3.OPEN-not-PP1_peak197069	PITX1 (-150293)
chr5	134709409	134710015	VFGp3.OPEN-not-PP1_peak197093	H2AFY (+25600)
chr5	134786033	134786705	VFGp3.OPEN-not-PP1_peak197111	TIFAB (+1720)
chr5	135389078	135389802	VFGp3.OPEN-not-PP1_peak197177	TGFBI (+24856)
chr5	137828672	137829161	VFGp3.OPEN-not-PP1_peak197437	EGR1 (+27738)
chr5	137829400	137829810	VFGp3.OPEN-not-PP1_peak197438	EGR1 (+28426)
chr5	138111491	138112297	VFGp3.OPEN-not-PP1_peak197477	CTNNA1 (+22782)
chr5	139049271	139050531	VFGp3.OPEN-not-PP1_peak197586	CXXC5 (+22024)
chr5	139409386	139410004	VFGp3.OPEN-not-PP1_peak197643	NRG2 (+13184)
chr5	139620546	139621351	VFGp3.OPEN-not-PP1_peak197666	PFDN1 (+61757)
chr5	139702824	139703373	VFGp3.OPEN-not-PP1_peak197679	PFDN1 (-20393)
chr5	149807404	149808493	VFGp3.OPEN-not-PP1_peak198831	CD74 (-15635)
chr5	153211606	153212055	VFGp3.OPEN-not-PP1_peak199210	NONE
chr5	156347224	156347821	VFGp3.OPEN-not-PP1_peak199569	TIMD4 (+42743)
chr5	156718104	156718728	VFGp3.OPEN-not-PP1_peak199603	CYFIP2 (+25278)
chr5	167736013	167736622	VFGp3.OPEN-not-PP1_peak200685	WWC1 (+17163)
chr5	171841793	171842451	VFGp3.OPEN-not-PP1_peak201201	SH3PXD2B (+39405)
chr5	172151715	172152617	VFGp3.OPEN-not-PP1_peak201247	DUSP1 (+46032)
chr5	172205037	172205677	VFGp3.OPEN-not-PP1_peak201260	DUSP1 (-7159)
chr5	174200205	174201079	VFGp3.OPEN-not-PP1_peak201514	MSX2 (+49106)
chr5	175519120	175519699	VFGp3.OPEN-not-PP1_peak201654	THOC3 (-124108)
chr5	176923125	176923413	VFGp3.OPEN-not-PP1_peak201828	PDLIM7 (+1315)
chr5	177501376	177501929	VFGp3.OPEN-not-PP1_peak201878	N4BP3 (-38791)
chr5	179252918	179253279	VFGp3.OPEN-not-PP1_peak202042	SQSTM1 (+5340)
chr6	2225659	2226414	VFGp3.OPEN-not-PP1_peak202421	GMDS (+19889)
chr6	3797353	3798554	VFGp3.OPEN-not-PP1_peak202650	PXDC1 (-45694)
chr6	3869551	3870564	VFGp3.OPEN-not-PP1_peak202660	FAM50B (+20438)
chr6	6700040	6700845	VFGp3.OPEN-not-PP1_peak202973	LY86 (+112102)
chr6	10759105	10759987	VFGp3.OPEN-not-PP1_peak203408	ENSG00000272162 (+11519)
chr6	12343730	12344396	VFGp3.OPEN-not-PP1_peak203589	EDN1 (+53467)
chr6	13289993	13290673	VFGp3.OPEN-not-PP1_peak203684	TBC1D7 (+36811)
chr6	13818589	13818928	VFGp3.OPEN-not-PP1_peak203737	MCUR1 (-3959)
chr6	14376875	14377509	VFGp3.OPEN-not-PP1_peak203795	NONE
chr6	15908368	15909072	VFGp3.OPEN-not-PP1_peak203983	NONE
chr6	16821916	16822545	VFGp3.OPEN-not-PP1_peak204105	ATXN1 (-60544)
chr6	21395168	21395748	VFGp3.OPEN-not-PP1_peak204525	SOX4 (-198514)
chr6	25083841	25084809	VFGp3.OPEN-not-PP1_peak204845	FAM65B (-173130)
chr6	26141520	26142182	VFGp3.OPEN-not-PP1_peak204960	HIST1H1E (-14708)
chr6	26388202	26388931	VFGp3.OPEN-not-PP1_peak205009	BTN2A2 (+5238)
chr6	27101591	27101970	VFGp3.OPEN-not-PP1_peak205092	HIST1H2AG (+949)
chr6	28470321	28471090	VFGp3.OPEN-not-PP1_peak205260	GPX6 (+12864)
chr6	30465472	30466336	VFGp3.OPEN-not-PP1_peak205470	PRR3 (-58759)
chr6	30823219	30823952	VFGp3.OPEN-not-PP1_peak205536	DDR1 (-28275)
chr6	33396302	33396666	VFGp3.OPEN-not-PP1_peak205853	SYNGAP1 (+8543)
chr6	34625030	34626021	VFGp3.OPEN-not-PP1_peak206023	C6orf106 (+39098)
chr6	34921214	34921775	VFGp3.OPEN-not-PP1_peak206053	ANKS1A (+64453)
chr6	44079452	44080208	VFGp3.OPEN-not-PP1_peak207126	TMEM63B (-14821)
chr6	44231201	44231514	VFGp3.OPEN-not-PP1_peak207158	NFKBIE (+2142)
chr6	47062123	47062498	VFGp3.OPEN-not-PP1_peak207450	GPR110 (-52212)
chr6	52690718	52691198	VFGp3.OPEN-not-PP1_peak207951	GSTA5 (+14683)
chr6	73123607	73124151	VFGp3.OPEN-not-PP1_peak209207	NONE
chr6	101080995	101081557	VFGp3.OPEN-not-PP1_peak211606	SIM1 (-168471)
chr6	107070196	107070807	VFGp3.OPEN-not-PP1_peak212052	RTN4IP1 (+6860)
chr6	109798810	109799597	VFGp3.OPEN-not-PP1_peak212340	ZBTB24 (+5236)
chr6	111931680	111932314	VFGp3.OPEN-not-PP1_peak212539	TRAF3IP2 (-4548)
chr6	116303447	116304066	VFGp3.OPEN-not-PP1_peak212973	FRK (+78164)
chr6	123112973	123113355	VFGp3.OPEN-not-PP1_peak213631	SMPDL3A (+2849)
chr6	126274243	126274505	VFGp3.OPEN-not-PP1_peak213935	HINT3 (-3553)
chr6	139712766	139713420	VFGp3.OPEN-not-PP1_peak215341	CITED2 (-17336)
chr6	143628580	143629513	VFGp3.OPEN-not-PP1_peak215663	ADAT2 (+142763)
chr6	151752088	151752801	VFGp3.OPEN-not-PP1_peak216505	RMND1 (+20814)
chr6	151771980	151772360	VFGp3.OPEN-not-PP1_peak216509	RMND1 (+1089)
chr6	151989703	151990418	VFGp3.OPEN-not-PP1_peak216532	ESR1 (-21570)
chr6	155544856	155545960	VFGp3.OPEN-not-PP1_peak216885	CLDN20 (-39739)
chr6	158006863	158008150	VFGp3.OPEN-not-PP1_peak217128	NONE
chr6	158455139	158455669	VFGp3.OPEN-not-PP1_peak217197	SYNJ2 (+52485)
chr6	167834357	167835321	VFGp3.OPEN-not-PP1_peak218235	TCP10 (-36885)
chr6	168666680	168666993	VFGp3.OPEN-not-PP1_peak218345	DACT2 (+53565)
chr6	170448902	170449727	VFGp3.OPEN-not-PP1_peak218501	DLL1 (+150246)
chr7	142074	142786	VFGp3.OPEN-not-PP1_peak218590	FAM20C (-50539)
chr7	771678	772212	VFGp3.OPEN-not-PP1_peak218640	HEATR2 (+5607)
chr7	997254	998053	VFGp3.OPEN-not-PP1_peak218661	ADAP1 (-3321)
chr7	1054911	1055749	VFGp3.OPEN-not-PP1_peak218668	CYP2W1 (+32495)
chr7	1108196	1108784	VFGp3.OPEN-not-PP1_peak218677	GPR146 (+13569)
chr7	1132380	1133226	VFGp3.OPEN-not-PP1_peak218683	GPER1 (+6360)
chr7	1506028	1506907	VFGp3.OPEN-not-PP1_peak218718	MICALL2 (-7330)
chr7	1560186	1560662	VFGp3.OPEN-not-PP1_peak218723	MAFK (-9926)
chr7	1852029	1852788	VFGp3.OPEN-not-PP1_peak218754	ELFN1 (+124654)
chr7	2162950	2163834	VFGp3.OPEN-not-PP1_peak218784	MAD1L1 (+109486)
chr7	2661629	2662283	VFGp3.OPEN-not-PP1_peak218843	TTYH3 (-9629)
chr7	4971450	4971965	VFGp3.OPEN-not-PP1_peak219043	MMD2 (+27135)
chr7	5287755	5288570	VFGp3.OPEN-not-PP1_peak219069	SLC29A4 (-34398)
chr7	5452316	5453261	VFGp3.OPEN-not-PP1_peak219086	TNRC18 (+10388)
chr7	5908509	5909087	VFGp3.OPEN-not-PP1_peak219160	OCM (-11631)
chr7	6090252	6091353	VFGp3.OPEN-not-PP1_peak219176	EIF2AK1 (+8058)
chr7	6617935	6618803	VFGp3.OPEN-not-PP1_peak219224	ZDHHC4 (+1233)
chr7	17171608	17172198	VFGp3.OPEN-not-PP1_peak220114	AHR (-166343)
chr7	20306904	20307532	VFGp3.OPEN-not-PP1_peak220381	MACC1 (-50205)
chr7	24865661	24866343	VFGp3.OPEN-not-PP1_peak220847	DFNA5 (-68270)
chr7	25064544	25065268	VFGp3.OPEN-not-PP1_peak220871	OSBPL3 (-45099)
chr7	26215447	26215957	VFGp3.OPEN-not-PP1_peak220983	NFE2L3 (+23842)
chr7	37947938	37948576	VFGp3.OPEN-not-PP1_peak222228	SFRP4 (+8260)
chr7	44297228	44297855	VFGp3.OPEN-not-PP1_peak222831	YKT6 (+56894)
chr7	50682408	50683547	VFGp3.OPEN-not-PP1_peak223453	DDC (-49824)
chr7	50744949	50745878	VFGp3.OPEN-not-PP1_peak223461	GRB10 (+54636)
chr7	66000583	66001370	VFGp3.OPEN-not-PP1_peak224114	NONE
chr7	68264470	68265099	VFGp3.OPEN-not-PP1_peak224291	NONE
chr7	70183841	70184513	VFGp3.OPEN-not-PP1_peak224484	NONE
chr7	70246253	70246968	VFGp3.OPEN-not-PP1_peak224488	NONE
chr7	73079221	73079785	VFGp3.OPEN-not-PP1_peak224721	VPS37D (-2652)
chr7	73254399	73254713	VFGp3.OPEN-not-PP1_peak224750	WBSCR27 (+2309)
chr7	73707120	73707493	VFGp3.OPEN-not-PP1_peak224810	CLIP2 (+3502)
chr7	74378440	74378888	VFGp3.OPEN-not-PP1_peak224883	GATSL1 (-419)
chr7	75385445	75386289	VFGp3.OPEN-not-PP1_peak224972	HIP1 (-17602)
chr7	86948045	86948997	VFGp3.OPEN-not-PP1_peak225969	CROT (-26476)
chr7	91656173	91657950	VFGp3.OPEN-not-PP1_peak226358	AKAP9 (+86881)
chr7	97583156	97584713	VFGp3.OPEN-not-PP1_peak226896	OCM2 (+35573)
chr7	97977974	97978619	VFGp3.OPEN-not-PP1_peak226947	BAIAP2L1 (+52083)
chr7	98399626	98400075	VFGp3.OPEN-not-PP1_peak226975	TMEM130 (+67638)
chr7	99457859	99458643	VFGp3.OPEN-not-PP1_peak227075	OR2AE1 (+16429)
chr7	99678541	99678837	VFGp3.OPEN-not-PP1_peak227091	ZNF3 (-1899)
chr7	109654727	109655217	VFGp3.OPEN-not-PP1_peak228135	NONE
chr7	123378328	123378873	VFGp3.OPEN-not-PP1_peak229317	WASL (+10520)
chr7	124638927	124639862	VFGp3.OPEN-not-PP1_peak229434	POT1 (-69360)
chr7	127763067	127764265	VFGp3.OPEN-not-PP1_peak229723	LRRC4 (-92543)
chr7	128103882	128104519	VFGp3.OPEN-not-PP1_peak229776	HILPDA (+8256)
chr7	128165323	128166079	VFGp3.OPEN-not-PP1_peak229784	METTL2B (+48918)
chr7	128856640	128857294	VFGp3.OPEN-not-PP1_peak229859	AHCYL2 (-7897)
chr7	130009013	130009633	VFGp3.OPEN-not-PP1_peak229974	CPA1 (-10889)
chr7	130606110	130606845	VFGp3.OPEN-not-PP1_peak230014	KLF14 (-187590)
chr7	130626026	130626694	VFGp3.OPEN-not-PP1_peak230016	NONE
chr7	139575578	139576304	VFGp3.OPEN-not-PP1_peak230923	TBXAS1 (+46989)
chr7	140233120	140233816	VFGp3.OPEN-not-PP1_peak231003	MKRN1 (-54099)
chr7	142976135	142977011	VFGp3.OPEN-not-PP1_peak231299	TMEM139 (-5470)
chr7	151003834	151004423	VFGp3.OPEN-not-PP1_peak232136	NUB1 (-34668)
chr7	155319129	155319736	VFGp3.OPEN-not-PP1_peak232551	CNPY1 (+7124)
chr7	156308699	156309659	VFGp3.OPEN-not-PP1_peak232642	SHH (-704212), C7orf13 (+124169)
chr7	157112492	157112947	VFGp3.OPEN-not-PP1_peak232749	DNAJB6 (-16940)
chr8	6758389	6759130	VFGp3.OPEN-not-PP1_peak233525	DEFB1 (-23216)
chr8	8835340	8835812	VFGp3.OPEN-not-PP1_peak233773	ERI1 (-24081)
chr8	9006528	9007075	VFGp3.OPEN-not-PP1_peak233804	PPP1R3B (+1404)
chr8	11708268	11708616	VFGp3.OPEN-not-PP1_peak234098	CTSB (+17296)
chr8	22081823	22082438	VFGp3.OPEN-not-PP1_peak235045	POLR3D (-20617)
chr8	22287210	22288108	VFGp3.OPEN-not-PP1_peak235072	PPP3CC (-10990)
chr8	23039567	23040015	VFGp3.OPEN-not-PP1_peak235181	TNFRSF10D (-18248)
chr8	26466961	26467525	VFGp3.OPEN-not-PP1_peak235521	DPYSL2 (+31884)
chr8	26525817	26527171	VFGp3.OPEN-not-PP1_peak235532	DPYSL2 (+91135)
chr8	27219082	27220116	VFGp3.OPEN-not-PP1_peak235599	PTK2B (+50600)
chr8	27482817	27483228	VFGp3.OPEN-not-PP1_peak235634	SCARA3 (-8675)
chr8	28022748	28023143	VFGp3.OPEN-not-PP1_peak235690	ELP3 (+72591)
chr8	30271611	30272130	VFGp3.OPEN-not-PP1_peak235953	RBPMS (+29844)
chr8	30421177	30422262	VFGp3.OPEN-not-PP1_peak235976	SMIM18 (-74397)
chr8	32962302	32962814	VFGp3.OPEN-not-PP1_peak236157	NONE
chr8	33109895	33110827	VFGp3.OPEN-not-PP1_peak236175	NONE
chr8	35425020	35425803	VFGp3.OPEN-not-PP1_peak236348	NONE
chr8	40352920	40353905	VFGp3.OPEN-not-PP1_peak236867	NONE
chr8	41482558	41483616	VFGp3.OPEN-not-PP1_peak236983	NKX6-3 (+21791)
chr8	61705215	61705760	VFGp3.OPEN-not-PP1_peak238362	CHD7 (+114151)
chr8	66945662	66946408	VFGp3.OPEN-not-PP1_peak238826	DNAJC5B (+12240)
chr8	67902380	67903094	VFGp3.OPEN-not-PP1_peak238927	TCF24 (-27912)
chr8	79985770	79986687	VFGp3.OPEN-not-PP1_peak239920	NONE
chr8	81348016	81348659	VFGp3.OPEN-not-PP1_peak240089	ZBTB10 (-49564)
chr8	94868557	94869319	VFGp3.OPEN-not-PP1_peak241244	PDP1 (-60237)
chr8	94981316	94982137	VFGp3.OPEN-not-PP1_peak241261	PDP1 (+52552)
chr8	95918353	95919158	VFGp3.OPEN-not-PP1_peak241357	CCNE2 (-9850)
chr8	99169858	99170591	VFGp3.OPEN-not-PP1_peak241713	POP1 (+40685)
chr8	108060662	108061438	VFGp3.OPEN-not-PP1_peak242580	NONE
chr8	119356157	119356642	VFGp3.OPEN-not-PP1_peak243511	NONE
chr8	121416257	121417505	VFGp3.OPEN-not-PP1_peak243712	MRPL13 (+40745)
chr8	121839822	121840472	VFGp3.OPEN-not-PP1_peak243747	SNTB1 (-14634)
chr8	123501434	123502394	VFGp3.OPEN-not-PP1_peak243901	NONE
chr8	123981881	123982837	VFGp3.OPEN-not-PP1_peak243960	DERL1 (+72304)
chr8	125108624	125109185	VFGp3.OPEN-not-PP1_peak244061	NONE
chr8	126231402	126231834	VFGp3.OPEN-not-PP1_peak244189	NSMCE2 (+127523)
chr8	129179575	129180386	VFGp3.OPEN-not-PP1_peak244527	NONE
chr8	141018381	141018887	VFGp3.OPEN-not-PP1_peak245722	C8orf17 (+75218)
chr8	141161611	141162067	VFGp3.OPEN-not-PP1_peak245735	NONE
chr8	142322497	142322785	VFGp3.OPEN-not-PP1_peak245866	GPR20 (+54726)
chr8	144024849	144025492	VFGp3.OPEN-not-PP1_peak246002	CYP11B2 (-25912)
chr8	144212239	144213069	VFGp3.OPEN-not-PP1_peak246028	LY6H (+29474)
chr8	144467046	144467950	VFGp3.OPEN-not-PP1_peak246061	RHPN1 (+16441)
chr8	144609838	144610277	VFGp3.OPEN-not-PP1_peak246077	ZC3H3 (+13565)
chr8	144906093	144906640	VFGp3.OPEN-not-PP1_peak246112	PUF60 (+5662)
chr8	144973647	144974287	VFGp3.OPEN-not-PP1_peak246123	NRBP2 (-50821)
chr8	145100729	145101969	VFGp3.OPEN-not-PP1_peak246141	OPLAH (+14235)
chr8	146252871	146253523	VFGp3.OPEN-not-PP1_peak246286	C8orf33 (-24567)
chr9	3903276	3903643	VFGp3.OPEN-not-PP1_peak246696	NONE
chr9	4105753	4106518	VFGp3.OPEN-not-PP1_peak246724	GLIS3 (+193780)
chr9	4304949	4305818	VFGp3.OPEN-not-PP1_peak246749	GLIS3 (-5468)
chr9	5922060	5923071	VFGp3.OPEN-not-PP1_peak246921	MLANA (+31764)
chr9	7153358	7154545	VFGp3.OPEN-not-PP1_peak247049	NONE
chr9	14868698	14869596	VFGp3.OPEN-not-PP1_peak247716	FREM1 (+41846)
chr9	17794107	17794755	VFGp3.OPEN-not-PP1_peak248011	NONE
chr9	19151806	19152448	VFGp3.OPEN-not-PP1_peak248150	PLIN2 (-24553)
chr9	25742076	25742688	VFGp3.OPEN-not-PP1_peak248720	NONE
chr9	32290974	32292090	VFGp3.OPEN-not-PP1_peak249187	ACO1 (-93086)
chr9	36597410	36597764	VFGp3.OPEN-not-PP1_peak249649	MELK (+24728)
chr9	36866702	36867250	VFGp3.OPEN-not-PP1_peak249675	PAX5 (+167127)
chr9	37972342	37972841	VFGp3.OPEN-not-PP1_peak249777	SLC25A51 (-68485)
chr9	38232817	38233303	VFGp3.OPEN-not-PP1_peak249818	ALDH1B1 (-159601)
chr9	66018913	66019566	VFGp3.OPEN-not-PP1_peak250500	NONE
chr9	67042109	67042487	VFGp3.OPEN-not-PP1_peak250566	NONE
chr9	67277925	67278298	VFGp3.OPEN-not-PP1_peak250573	NONE
chr9	69639829	69640239	VFGp3.OPEN-not-PP1_peak250718	NONE
chr9	71020969	71021568	VFGp3.OPEN-not-PP1_peak250803	PGM5 (+49454)
chr9	71151565	71152385	VFGp3.OPEN-not-PP1_peak250818	TMEM252 (+3808)
chr9	71746539	71747250	VFGp3.OPEN-not-PP1_peak250894	TJP2 (-73183)
chr9	71795445	71795953	VFGp3.OPEN-not-PP1_peak250903	TJP2 (-24379)
chr9	72414614	72415340	VFGp3.OPEN-not-PP1_peak250974	C9orf135 (-20732)
chr9	78988035	78988647	VFGp3.OPEN-not-PP1_peak251577	RFK (+21080)
chr9	85173624	85174108	VFGp3.OPEN-not-PP1_peak252184	NONE
chr9	85605801	85606991	VFGp3.OPEN-not-PP1_peak252235	RASEF (+71647)
chr9	89558400	89558747	VFGp3.OPEN-not-PP1_peak252593	GAS1 (+3530)
chr9	92005296	92006225	VFGp3.OPEN-not-PP1_peak252853	SEMA4D (+27987)
chr9	92170900	92171861	VFGp3.OPEN-not-PP1_peak252869	GADD45G (-48547)
chr9	93662261	93662824	VFGp3.OPEN-not-PP1_peak253001	SYK (+98474)
chr9	93960228	93960496	VFGp3.OPEN-not-PP1_peak253033	AUH (+163833)
chr9	95986678	95987628	VFGp3.OPEN-not-PP1_peak253245	WNK2 (+39941)
chr9	97788039	97788345	VFGp3.OPEN-not-PP1_peak253421	NONE
chr9	97906217	97906841	VFGp3.OPEN-not-PP1_peak253438	FANCC (+173455)
chr9	98196110	98197236	VFGp3.OPEN-not-PP1_peak253462	PTCH1 (+74270)
chr9	98824841	98825575	VFGp3.OPEN-not-PP1_peak253515	ERCC6L2 (+187225)
chr9	99101892	99102532	VFGp3.OPEN-not-PP1_peak253546	HSD17B3 (-37778)
chr9	99153441	99154190	VFGp3.OPEN-not-PP1_peak253550	SLC35D2 (-7837)
chr9	99891989	99892462	VFGp3.OPEN-not-PP1_peak253613	CTSV (-90634)
chr9	100166956	100167479	VFGp3.OPEN-not-PP1_peak253638	TDRD7 (-7014)
chr9	100499748	100500314	VFGp3.OPEN-not-PP1_peak253671	XPA (-40392)
chr9	100639512	100639932	VFGp3.OPEN-not-PP1_peak253694	FOXE1 (+24186)
chr9	101540964	101541696	VFGp3.OPEN-not-PP1_peak253801	ANKS6 (+17491)
chr9	110234704	110235547	VFGp3.OPEN-not-PP1_peak254493	KLF4 (+16801)
chr9	112983005	112983483	VFGp3.OPEN-not-PP1_peak254791	TXN (+35676)
chr9	116937021	116938003	VFGp3.OPEN-not-PP1_peak255187	COL27A1 (+19672)
chr9	119309408	119310716	VFGp3.OPEN-not-PP1_peak255456	TRIM32 (-139519)
chr9	129181570	129182190	VFGp3.OPEN-not-PP1_peak256535	MVB12B (+92752)
chr9	129701929	129702576	VFGp3.OPEN-not-PP1_peak256600	RALGPS1 (+25200)
chr9	130649983	130650598	VFGp3.OPEN-not-PP1_peak256705	AK1 (-10269)
chr9	130856562	130856919	VFGp3.OPEN-not-PP1_peak256746	SLC25A25 (+26261)
chr9	130894302	130894832	VFGp3.OPEN-not-PP1_peak256755	PTGES2 (-3826)
chr9	131480594	131481277	VFGp3.OPEN-not-PP1_peak256818	ZDHHC12 (+5449)
chr9	131588658	131588941	VFGp3.OPEN-not-PP1_peak256830	C9orf114 (+3300)
chr9	132978888	132979194	VFGp3.OPEN-not-PP1_peak256987	NCS1 (+44184)
chr9	133255974	133256894	VFGp3.OPEN-not-PP1_peak257000	HMCN2 (-29514)
chr9	133325659	133326404	VFGp3.OPEN-not-PP1_peak257006	ASS1 (+5683)
chr9	133758512	133759547	VFGp3.OPEN-not-PP1_peak257053	QRFP (+10195)
chr9	133986469	133987771	VFGp3.OPEN-not-PP1_peak257076	NUP214 (-13828)
chr9	134180087	134180790	VFGp3.OPEN-not-PP1_peak257088	PPAPDC3 (+15358)
chr9	134298528	134299071	VFGp3.OPEN-not-PP1_peak257108	PRRC2B (-6677)
chr9	134481550	134481960	VFGp3.OPEN-not-PP1_peak257128	UCK1 (-75168)
chr9	135845777	135846599	VFGp3.OPEN-not-PP1_peak257255	GFI1B (+25250)
chr9	138332343	138332812	VFGp3.OPEN-not-PP1_peak257492	PPP1R26 (-39070)
chr9	139420391	139421889	VFGp3.OPEN-not-PP1_peak257584	NOTCH1 (+19174)
chr9	139750192	139751025	VFGp3.OPEN-not-PP1_peak257648	MAMDC4 (+3790)
chr9	140324605	140325264	VFGp3.OPEN-not-PP1_peak257735	NOXA1 (+7133)
chrX	2572799	2573599	VFGp3.OPEN-not-PP1_peak257930	CD99 (-36021)
chrX	3625760	3626332	VFGp3.OPEN-not-PP1_peak257990	PRKX (+5603)
chrX	10724439	10724856	VFGp3.OPEN-not-PP1_peak258398	MID1 (-135974)
chrX	23541669	23542290	VFGp3.OPEN-not-PP1_peak259176	PRDX4 (-143583)
chrX	24205767	24206297	VFGp3.OPEN-not-PP1_peak259217	ZFX (+38170)
chrX	40722346	40722954	VFGp3.OPEN-not-PP1_peak260084	MED14 (-127867)
chrX	40914700	40915516	VFGp3.OPEN-not-PP1_peak260096	USP9X (-29780)
chrX	44564928	44565733	VFGp3.OPEN-not-PP1_peak260262	DUSP21 (-137918)
chrX	47944886	47946059	VFGp3.OPEN-not-PP1_peak260444	ZNF630 (-14990)
chrX	48798613	48799511	VFGp3.OPEN-not-PP1_peak260518	OTUD5 (+15831)
chrX	50541815	50542377	VFGp3.OPEN-not-PP1_peak260646	SHROOM4 (+14948)
chrX	56730854	56731757	VFGp3.OPEN-not-PP1_peak260973	UBQLN2 (+141280)
chrX	64138081	64139595	VFGp3.OPEN-not-PP1_peak261132	ZC4H2 (+57526)
chrX	70447640	70448615	VFGp3.OPEN-not-PP1_peak261508	GJB1 (+13066)
chrX	70864211	70864689	VFGp3.OPEN-not-PP1_peak261529	CXCR3 (-26090)
chrX	77073821	77074551	VFGp3.OPEN-not-PP1_peak261859	ATRX (-32484)
chrX	97635579	97636369	VFGp3.OPEN-not-PP1_peak262532	NONE
chrX	107279485	107279910	VFGp3.OPEN-not-PP1_peak263112	VSIG1 (-8502)
chrX	111513563	111514682	VFGp3.OPEN-not-PP1_peak263406	ZCCHC16 (-183604)
chrX	131878466	131878909	VFGp3.OPEN-not-PP1_peak264509	NONE
chrX	138320199	138321349	VFGp3.OPEN-not-PP1_peak264915	FGF13 (-34505)
chrX	148029614	148031012	VFGp3.OPEN-not-PP1_peak265261	NONE
chrX	152647123	152648028	VFGp3.OPEN-not-PP1_peak265575	ZFP92 (-36204)
chrX	153176461	153176944	VFGp3.OPEN-not-PP1_peak265639	AVPR2 (+6514)
chrY	2278123	2279048	VFGp3.OPEN-not-PP1_peak265866	NONE
chrY	2522636	2523624	VFGp3.OPEN-not-PP1_peak265890	SRY (+132610)
chrY	14114379	14115019	VFGp3.OPEN-not-PP1_peak266225	NONE
chrY	14400551	14401361	VFGp3.OPEN-not-PP1_peak266235	NONE
chr1	905756	906301	VFGp6.OPEN-not-PP1_peak74	PLEKHN1 (+4152)
chr1	1270324	1270793	VFGp6.OPEN-not-PP1_peak132	TAS1R3 (+3865)
chr1	1368403	1369087	VFGp6.OPEN-not-PP1_peak155	VWA1 (-2306)
chr1	3239792	3240321	VFGp6.OPEN-not-PP1_peak338	ARHGEF16 (-130933)
chr1	5993379	5994648	VFGp6.OPEN-not-PP1_peak592	NPHP4 (+58517)
chr1	6278181	6279134	VFGp6.OPEN-not-PP1_peak627	RNF207 (+12422)
chr1	16481052	16481473	VFGp6.OPEN-not-PP1_peak1719	EPHA2 (+1319)
chr1	19336265	19336793	VFGp6.OPEN-not-PP1_peak2052	IFFO2 (-53349)
chr1	19393338	19394089	VFGp6.OPEN-not-PP1_peak2057	IFFO2 (-110534)
chr1	24894244	24894841	VFGp6.OPEN-not-PP1_peak2661	NCMAP (+11941)
chr1	27463660	27464585	VFGp6.OPEN-not-PP1_peak2965	SLC9A1 (+17278)
chr1	27690677	27691386	VFGp6.OPEN-not-PP1_peak2989	MAP3K6 (+2351)
chr1	29534743	29535268	VFGp6.OPEN-not-PP1_peak3186	MECR (+22438)
chr1	39876556	39876887	VFGp6.OPEN-not-PP1_peak4281	BMP8A (-80596)
chr1	39953504	39953803	VFGp6.OPEN-not-PP1_peak4284	BMP8A (-3664)
chr1	48162498	48163105	VFGp6.OPEN-not-PP1_peak5170	NONE
chr1	48378799	48379446	VFGp6.OPEN-not-PP1_peak5207	TRABD2B (+83444)
chr1	48570812	48571385	VFGp6.OPEN-not-PP1_peak5252	TRABD2B (-108532)
chr1	48959702	48960577	VFGp6.OPEN-not-PP1_peak5291	SPATA6 (-22295)
chr1	53166643	53166867	VFGp6.OPEN-not-PP1_peak5646	COA7 (-2717)
chr1	55146881	55147430	VFGp6.OPEN-not-PP1_peak5910	MROH7 (+39690)
chr1	56973954	56974528	VFGp6.OPEN-not-PP1_peak6093	PPAP2B (+71000)
chr1	62703572	62704179	VFGp6.OPEN-not-PP1_peak6742	L1TD1 (+43373)
chr1	78414653	78415063	VFGp6.OPEN-not-PP1_peak8264	FUBP1 (+29912)
chr1	90053308	90053798	VFGp6.OPEN-not-PP1_peak9306	LRRC8C (-45078)
chr1	94775715	94776691	VFGp6.OPEN-not-PP1_peak9797	ARHGAP29 (-73082)
chr1	95239438	95240047	VFGp6.OPEN-not-PP1_peak9869	SLC44A3 (-46163)
chr1	95507044	95507464	VFGp6.OPEN-not-PP1_peak9903	ALG14 (+31247)
chr1	109841275	109842512	VFGp6.OPEN-not-PP1_peak11045	MYBPHL (+7769)
chr1	115611828	115612800	VFGp6.OPEN-not-PP1_peak11624	TSPAN2 (+19771)
chr1	116695675	116696490	VFGp6.OPEN-not-PP1_peak11746	MAB21L3 (+41707)
chr1	145444300	145444793	VFGp6.OPEN-not-PP1_peak12527	TXNIP (+6078)
chr1	150206184	150206488	VFGp6.OPEN-not-PP1_peak12965	ANP32E (+2168)
chr1	150528818	150529239	VFGp6.OPEN-not-PP1_peak13005	ADAMTSL4 (+7131)
chr1	155102326	155102718	VFGp6.OPEN-not-PP1_peak13517	EFNA1 (+2586)
chr1	160983389	160984267	VFGp6.OPEN-not-PP1_peak14252	F11R (+7310)
chr1	171959512	171959893	VFGp6.OPEN-not-PP1_peak15483	DNM3 (+149082)
chr1	178095871	178096442	VFGp6.OPEN-not-PP1_peak16155	RASAL2 (+32881)
chr1	181025586	181026128	VFGp6.OPEN-not-PP1_peak16436	MR1 (+22718)
chr1	181219054	181219759	VFGp6.OPEN-not-PP1_peak16476	IER5 (+161769)
chr1	187041511	187043502	VFGp6.OPEN-not-PP1_peak17140	NONE
chr1	200243300	200243659	VFGp6.OPEN-not-PP1_peak18174	ZNF281 (+135704)
chr1	203285702	203286086	VFGp6.OPEN-not-PP1_peak18615	BTG2 (+11230)
chr1	206284964	206286347	VFGp6.OPEN-not-PP1_peak19027	C1orf186 (+2991)
chr1	209717353	209718003	VFGp6.OPEN-not-PP1_peak19493	CAMK1G (-39384)
chr1	220128200	220128790	VFGp6.OPEN-not-PP1_peak20707	SLC30A10 (-26551)
chr1	221079620	221080125	VFGp6.OPEN-not-PP1_peak20816	HLX (+28174)
chr1	232763440	232763678	VFGp6.OPEN-not-PP1_peak22151	SIPA1L2 (-66255)
chr1	234953049	234953491	VFGp6.OPEN-not-PP1_peak22389	NONE
chr1	235413751	235414051	VFGp6.OPEN-not-PP1_peak22438	ARID4B (+77631)
chr1	236339329	236340350	VFGp6.OPEN-not-PP1_peak22557	GPR137B (+34008)
chr1	245626505	245627082	VFGp6.OPEN-not-PP1_peak23519	NONE
chr1	247440459	247441113	VFGp6.OPEN-not-PP1_peak23697	ZNF496 (+54259)
chr10	3406758	3407691	VFGp6.OPEN-not-PP1_peak24087	PITRM1 (-192222)
chr10	21386376	21386794	VFGp6.OPEN-not-PP1_peak25759	NONE
chr10	21389031	21389519	VFGp6.OPEN-not-PP1_peak25760	NONE
chr10	29002692	29003665	VFGp6.OPEN-not-PP1_peak26495	BAMBI (+36908)
chr10	29202775	29203340	VFGp6.OPEN-not-PP1_peak26515	NONE
chr10	30055478	30056089	VFGp6.OPEN-not-PP1_peak26629	SVIL (-31054)
chr10	32790610	32791282	VFGp6.OPEN-not-PP1_peak26879	EPC1 (-154833)
chr10	33562156	33562968	VFGp6.OPEN-not-PP1_peak26946	NRP1 (+62628)
chr10	35924458	35924792	VFGp6.OPEN-not-PP1_peak27203	FZD8 (+5737)
chr10	47959411	47960438	VFGp6.OPEN-not-PP1_peak27786	FAM21B (+65902)
chr10	49805461	49806217	VFGp6.OPEN-not-PP1_peak27948	ARHGAP22 (+7158)
chr10	60832767	60833727	VFGp6.OPEN-not-PP1_peak28791	PHYHIPL (-103103)
chr10	61504308	61504914	VFGp6.OPEN-not-PP1_peak28860	SLC16A9 (-34774)
chr10	75126527	75127010	VFGp6.OPEN-not-PP1_peak30096	TTC18 (-8152)
chr10	79617050	79617590	VFGp6.OPEN-not-PP1_peak30532	DLG5 (+68964)
chr10	81139407	81140292	VFGp6.OPEN-not-PP1_peak30766	PPIF (+32616)
chr10	93412163	93412640	VFGp6.OPEN-not-PP1_peak32006	PPP1R3C (-19591)
chr10	95195782	95196132	VFGp6.OPEN-not-PP1_peak32187	MYOF (+45994)
chr10	99522591	99523114	VFGp6.OPEN-not-PP1_peak32659	SFRP5 (+8856)
chr10	99546187	99546807	VFGp6.OPEN-not-PP1_peak32665	SFRP5 (-14788)
chr10	101861294	101861833	VFGp6.OPEN-not-PP1_peak32902	CPN1 (-19930)
chr10	112065818	112066211	VFGp6.OPEN-not-PP1_peak34037	SMNDC1 (-1306)
chr10	114563883	114564817	VFGp6.OPEN-not-PP1_peak34330	TCF7L2 (-145659)
chr10	123291869	123292465	VFGp6.OPEN-not-PP1_peak35254	FGFR2 (+65750)
chr10	124113204	124113611	VFGp6.OPEN-not-PP1_peak35360	PLEKHA1 (-20804)
chr10	124235674	124236394	VFGp6.OPEN-not-PP1_peak35367	HTRA1 (+14993)
chr10	126184778	126185537	VFGp6.OPEN-not-PP1_peak35555	LHPP (+34754)
chr10	126843101	126843461	VFGp6.OPEN-not-PP1_peak35650	CTBP2 (-126822)
chr10	131651781	131652315	VFGp6.OPEN-not-PP1_peak36086	EBF3 (+110057)
chr10	131674334	131674912	VFGp6.OPEN-not-PP1_peak36092	EBF3 (+87482)
chr10	135089111	135089385	VFGp6.OPEN-not-PP1_peak36414	ADAM8 (+1124)
chr10	135462034	135463006	VFGp6.OPEN-not-PP1_peak36455	FRG2B (-22221)
chr11	1325662	1325988	VFGp6.OPEN-not-PP1_peak36626	TOLLIP (+5027)
chr11	1580213	1580986	VFGp6.OPEN-not-PP1_peak36652	DUSP8 (+12550)
chr11	11473103	11473544	VFGp6.OPEN-not-PP1_peak37739	CSNK2A3 (-98420)
chr11	12220951	12221508	VFGp6.OPEN-not-PP1_peak37834	MICALCL (-87217)
chr11	12622240	12622921	VFGp6.OPEN-not-PP1_peak37882	TEAD1 (-144007)
chr11	16795857	16797256	VFGp6.OPEN-not-PP1_peak38321	C11orf58 (+36609)
chr11	17003004	17003661	VFGp6.OPEN-not-PP1_peak38368	PLEKHA7 (+32626)
chr11	17563831	17564144	VFGp6.OPEN-not-PP1_peak38428	USH1C (+1866)
chr11	17597271	17598031	VFGp6.OPEN-not-PP1_peak38435	OTOG (+28731)
chr11	33955168	33955540	VFGp6.OPEN-not-PP1_peak39906	LMO2 (-41518)
chr11	34074843	34075191	VFGp6.OPEN-not-PP1_peak39919	CAPRIN1 (+1787)
chr11	34169893	34171061	VFGp6.OPEN-not-PP1_peak39926	NAT10 (+43328)
chr11	45693300	45693886	VFGp6.OPEN-not-PP1_peak40958	CHST1 (-6421)
chr11	45870137	45870632	VFGp6.OPEN-not-PP1_peak40983	CRY2 (+1428)
chr11	57310861	57311657	VFGp6.OPEN-not-PP1_peak41447	SMTNL1 (+2280)
chr11	60648246	60648879	VFGp6.OPEN-not-PP1_peak41779	ZP1 (+13528)
chr11	60657465	60657893	VFGp6.OPEN-not-PP1_peak41781	PRPF19 (+16381)
chr11	61740490	61740985	VFGp6.OPEN-not-PP1_peak41941	FTH1 (-5606)
chr11	62695424	62696006	VFGp6.OPEN-not-PP1_peak42084	CHRM1 (-6562)
chr11	63852682	63853206	VFGp6.OPEN-not-PP1_peak42220	FLRT1 (-17716)
chr11	64005023	64005365	VFGp6.OPEN-not-PP1_peak42240	VEGFB (+3184)
chr11	67976682	67977201	VFGp6.OPEN-not-PP1_peak42789	SUV420H1 (+3940)
chr11	68081181	68081657	VFGp6.OPEN-not-PP1_peak42799	LRP5 (+1342)
chr11	68081926	68082995	VFGp6.OPEN-not-PP1_peak42800	LRP5 (+2384)
chr11	68775185	68776017	VFGp6.OPEN-not-PP1_peak42871	MRGPRF (+5276)
chr11	68905774	68906600	VFGp6.OPEN-not-PP1_peak42885	TPCN2 (+89822)
chr11	69213788	69214406	VFGp6.OPEN-not-PP1_peak42909	NONE
chr11	70107237	70107724	VFGp6.OPEN-not-PP1_peak43020	PPFIA1 (-9325)
chr11	70549694	70550244	VFGp6.OPEN-not-PP1_peak43060	NONE
chr11	71322597	71323365	VFGp6.OPEN-not-PP1_peak43131	KRTAP5-11 (-29060)
chr11	71599139	71599867	VFGp6.OPEN-not-PP1_peak43174	ENSG00000254469 (+40138)
chr11	71849913	71850503	VFGp6.OPEN-not-PP1_peak43200	FOLR3 (+3437)
chr11	74879605	74880083	VFGp6.OPEN-not-PP1_peak43514	SLCO2B1 (+17812)
chr11	75276640	75276887	VFGp6.OPEN-not-PP1_peak43583	SERPINH1 (+3349)
chr11	75429850	75430500	VFGp6.OPEN-not-PP1_peak43604	MOGAT2 (+1311)
chr11	77797621	77798101	VFGp6.OPEN-not-PP1_peak43824	NDUFC2 (-6596)
chr11	82851743	82852556	VFGp6.OPEN-not-PP1_peak44309	PCF11 (-15880)
chr11	86187115	86188062	VFGp6.OPEN-not-PP1_peak44616	CCDC81 (+101655)
chr11	93357092	93358387	VFGp6.OPEN-not-PP1_peak45273	KIAA1731 (-37065)
chr11	96278262	96279070	VFGp6.OPEN-not-PP1_peak45612	JRKL (+155508)
chr11	100598119	100598518	VFGp6.OPEN-not-PP1_peak45907	ARHGAP42 (+39912)
chr11	111859435	111859997	VFGp6.OPEN-not-PP1_peak46971	DLAT (-35822)
chr11	112594637	112595394	VFGp6.OPEN-not-PP1_peak47041	NONE
chr11	115829593	115830536	VFGp6.OPEN-not-PP1_peak47441	NONE
chr11	116577893	116578425	VFGp6.OPEN-not-PP1_peak47540	BUD13 (+65545)
chr11	117966548	117967240	VFGp6.OPEN-not-PP1_peak47721	TMPRSS4 (+19090)
chr11	130013949	130014329	VFGp6.OPEN-not-PP1_peak49123	ST14 (-15318)
chr11	130676521	130677184	VFGp6.OPEN-not-PP1_peak49200	SNX19 (+109551)
chr11	132911749	132912661	VFGp6.OPEN-not-PP1_peak49477	OPCML (-98639)
chr11	134288201	134288877	VFGp6.OPEN-not-PP1_peak49619	B3GAT1 (-26292)
chr11	134944312	134944812	VFGp6.OPEN-not-PP1_peak49703	NONE
chr12	1163374	1164229	VFGp6.OPEN-not-PP1_peak49817	ERC1 (+63398)
chr12	2435598	2436106	VFGp6.OPEN-not-PP1_peak49929	NONE
chr12	8310394	8310790	VFGp6.OPEN-not-PP1_peak50568	ZNF705A (-14541)
chr12	12014071	12015047	VFGp6.OPEN-not-PP1_peak50909	NONE
chr12	19061132	19061588	VFGp6.OPEN-not-PP1_peak51630	CAPZA3 (+170315)
chr12	30221696	30222269	VFGp6.OPEN-not-PP1_peak52594	NONE
chr12	31047470	31047859	VFGp6.OPEN-not-PP1_peak52665	TSPAN11 (-32227)
chr12	38518152	38518916	VFGp6.OPEN-not-PP1_peak53003	ALG10B (-191846)
chr12	48396525	48397037	VFGp6.OPEN-not-PP1_peak53816	COL2A1 (+1488)
chr12	48630837	48631373	VFGp6.OPEN-not-PP1_peak53843	OR10AD1 (-33935)
chr12	49763630	49763923	VFGp6.OPEN-not-PP1_peak53976	SPATS2 (+2529)
chr12	50333122	50333854	VFGp6.OPEN-not-PP1_peak54034	AQP2 (-11041)
chr12	52019584	52020228	VFGp6.OPEN-not-PP1_peak54193	SCN8A (+34886)
chr12	53345884	53346217	VFGp6.OPEN-not-PP1_peak54398	KRT18 (+3303)
chr12	54809105	54809715	VFGp6.OPEN-not-PP1_peak54619	ITGA5 (+3834)
chr12	57524710	57525044	VFGp6.OPEN-not-PP1_peak54922	LRP1 (+2595)
chr12	58149596	58149926	VFGp6.OPEN-not-PP1_peak55021	MARCH9 (+880)
chr12	58287497	58288020	VFGp6.OPEN-not-PP1_peak55047	CTDSP2 (-47237)
chr12	65391528	65392041	VFGp6.OPEN-not-PP1_peak55652	WIF1 (+123561)
chr12	67380740	67381849	VFGp6.OPEN-not-PP1_peak55840	NONE
chr12	77394818	77395676	VFGp6.OPEN-not-PP1_peak56758	E2F7 (+64113)
chr12	77743217	77744028	VFGp6.OPEN-not-PP1_peak56791	NONE
chr12	89722495	89722967	VFGp6.OPEN-not-PP1_peak57722	DUSP6 (+24317)
chr12	94545362	94545684	VFGp6.OPEN-not-PP1_peak58219	PLXNC1 (+3024)
chr12	104059457	104060163	VFGp6.OPEN-not-PP1_peak59170	STAB2 (+78759)
chr12	107742619	107743282	VFGp6.OPEN-not-PP1_peak59574	BTBD11 (+30761)
chr12	109167547	109168102	VFGp6.OPEN-not-PP1_peak59738	CORO1C (-42453)
chr12	111542866	111543573	VFGp6.OPEN-not-PP1_peak59970	CUX2 (+71392)
chr12	116036658	116037768	VFGp6.OPEN-not-PP1_peak60402	NONE
chr12	117470441	117471125	VFGp6.OPEN-not-PP1_peak60541	TESC (+66491)
chr12	124490487	124490964	VFGp6.OPEN-not-PP1_peak61282	ZNF664 (+33056)
chr12	124520925	124521575	VFGp6.OPEN-not-PP1_peak61285	ZNF664 (+63580)
chr12	128075452	128076004	VFGp6.OPEN-not-PP1_peak61702	NONE
chr12	131245956	131246749	VFGp6.OPEN-not-PP1_peak62017	STX2 (+77386)
chr13	20771327	20771991	VFGp6.OPEN-not-PP1_peak62321	GJB2 (-7740)
chr13	21133950	21135144	VFGp6.OPEN-not-PP1_peak62346	IFT88 (-6730)
chr13	28051178	28051833	VFGp6.OPEN-not-PP1_peak62987	MTIF3 (-26805)
chr13	32439182	32439862	VFGp6.OPEN-not-PP1_peak63438	RXFP2 (+125843)
chr13	39165020	39165623	VFGp6.OPEN-not-PP1_peak64065	FREM2 (-95944)
chr13	44126057	44126987	VFGp6.OPEN-not-PP1_peak64563	NONE
chr13	52194613	52195140	VFGp6.OPEN-not-PP1_peak65384	WDFY2 (+36233)
chr13	52599448	52600793	VFGp6.OPEN-not-PP1_peak65445	UTP14C (+1294)
chr13	65360609	65361359	VFGp6.OPEN-not-PP1_peak66418	NONE
chr13	100056137	100057031	VFGp6.OPEN-not-PP1_peak69078	GPR183 (-96925)
chr13	100307862	100308341	VFGp6.OPEN-not-PP1_peak69106	CLYBL (+49179)
chr13	108956346	108957120	VFGp6.OPEN-not-PP1_peak69942	TNFSF13B (+34667)
chr13	109909200	109909927	VFGp6.OPEN-not-PP1_peak70039	NONE
chr13	113639245	113639944	VFGp6.OPEN-not-PP1_peak70423	MCF2L (+16060)
chr13	114444909	114445362	VFGp6.OPEN-not-PP1_peak70524	TMEM255B (-17080)
chr14	21522499	21522897	VFGp6.OPEN-not-PP1_peak70735	RNASE8 (-3283)
chr14	21997175	21997524	VFGp6.OPEN-not-PP1_peak70770	SALL2 (+8000)
chr14	23467634	23468454	VFGp6.OPEN-not-PP1_peak70945	C14orf93 (+11316)
chr14	26326376	26327091	VFGp6.OPEN-not-PP1_peak71293	NONE
chr14	28733315	28734052	VFGp6.OPEN-not-PP1_peak71465	NONE
chr14	34930106	34930381	VFGp6.OPEN-not-PP1_peak72030	SPTSSA (+1318)
chr14	58265773	58266778	VFGp6.OPEN-not-PP1_peak73895	NONE
chr14	64904695	64905466	VFGp6.OPEN-not-PP1_peak74505	AKAP5 (-27136)
chr14	68658401	68659090	VFGp6.OPEN-not-PP1_peak74878	NONE
chr14	68783059	68783533	VFGp6.OPEN-not-PP1_peak74896	NONE
chr14	69290298	69290951	VFGp6.OPEN-not-PP1_peak74974	ZFP36L1 (-30668)
chr14	70115272	70116093	VFGp6.OPEN-not-PP1_peak75088	KIAA0247 (+37370)
chr14	71584890	71585520	VFGp6.OPEN-not-PP1_peak75224	NONE
chr14	74463338	74464054	VFGp6.OPEN-not-PP1_peak75489	ENTPD5 (+22339)
chr14	75223036	75223380	VFGp6.OPEN-not-PP1_peak75566	YLPM1 (-6861)
chr14	75420935	75421295	VFGp6.OPEN-not-PP1_peak75595	PGF (+1372)
chr14	76813037	76813691	VFGp6.OPEN-not-PP1_peak75732	ESRRB (-60517)
chr14	77296394	77296859	VFGp6.OPEN-not-PP1_peak75791	ANGEL1 (-17344)
chr14	81678206	81678557	VFGp6.OPEN-not-PP1_peak76266	GTF2A1 (+8884)
chr14	94508167	94508884	VFGp6.OPEN-not-PP1_peak77417	OTUB2 (+15851)
chr14	95831226	95831545	VFGp6.OPEN-not-PP1_peak77567	CLMN (-45143)
chr14	101754692	101755244	VFGp6.OPEN-not-PP1_peak78210	NONE
chr14	103642378	103642881	VFGp6.OPEN-not-PP1_peak78410	TNFAIP2 (+52832)
chr14	105201575	105202146	VFGp6.OPEN-not-PP1_peak78559	ADSSL1 (+5790)
chr15	31674681	31675913	VFGp6.OPEN-not-PP1_peak79462	KLF13 (+56239)
chr15	45456399	45456710	VFGp6.OPEN-not-PP1_peak80707	DUOX1 (+34424)
chr15	52274380	52274782	VFGp6.OPEN-not-PP1_peak81364	LEO1 (-10578)
chr15	57588438	57589707	VFGp6.OPEN-not-PP1_peak81852	CGNL1 (-79630)
chr15	65590103	65590531	VFGp6.OPEN-not-PP1_peak82699	PARP16 (-11107)
chr15	69597788	69598542	VFGp6.OPEN-not-PP1_peak83131	PAQR5 (-8577)
chr15	70027463	70027829	VFGp6.OPEN-not-PP1_peak83178	NONE
chr15	71737170	71737570	VFGp6.OPEN-not-PP1_peak83378	NONE
chr15	76626106	76626539	VFGp6.OPEN-not-PP1_peak83914	ISL2 (-2742)
chr15	82749755	82750376	VFGp6.OPEN-not-PP1_peak84501	GOLGA6L9 (+27841)
chr15	93579033	93579505	VFGp6.OPEN-not-PP1_peak85729	RGMA (+37823)
chr15	100243876	100244192	VFGp6.OPEN-not-PP1_peak86452	LYSMD4 (+29592)
chr15	101567688	101568902	VFGp6.OPEN-not-PP1_peak86583	LRRK1 (+108875)
chr16	1349456	1349803	VFGp6.OPEN-not-PP1_peak86884	UBE2I (-9251)
chr16	7761124	7761481	VFGp6.OPEN-not-PP1_peak87565	NONE
chr16	8979266	8980524	VFGp6.OPEN-not-PP1_peak87694	CARHSP1 (-17637)
chr16	11709547	11710009	VFGp6.OPEN-not-PP1_peak87981	LITAF (-28359)
chr16	14967827	14968658	VFGp6.OPEN-not-PP1_peak88275	NOMO1 (+40705)
chr16	16168169	16168711	VFGp6.OPEN-not-PP1_peak88378	ABCC1 (+125006)
chr16	19872977	19873804	VFGp6.OPEN-not-PP1_peak88686	GPRC5B (+22848)
chr16	21521618	21522040	VFGp6.OPEN-not-PP1_peak88828	METTL9 (-88968)
chr16	46916472	46916822	VFGp6.OPEN-not-PP1_peak89909	GPT2 (-1643)
chr16	46950897	46951249	VFGp6.OPEN-not-PP1_peak89914	GPT2 (+32783)
chr16	54275544	54275884	VFGp6.OPEN-not-PP1_peak90647	IRX3 (+44961)
chr16	57560893	57561257	VFGp6.OPEN-not-PP1_peak90993	CCDC102A (+9436)
chr16	67479477	67480616	VFGp6.OPEN-not-PP1_peak91865	HSD11B2 (+15027)
chr16	68820409	68820933	VFGp6.OPEN-not-PP1_peak92026	CDH1 (+49543)
chr16	71679366	71679754	VFGp6.OPEN-not-PP1_peak92304	MARVELD3 (+19470)
chr16	75374574	75375103	VFGp6.OPEN-not-PP1_peak92660	BCAR1 (-74934)
chr16	79690437	79691015	VFGp6.OPEN-not-PP1_peak93087	MAF (-56115)
chr16	85200713	85201484	VFGp6.OPEN-not-PP1_peak93656	FAM92B (-54985)
chr16	85418887	85419555	VFGp6.OPEN-not-PP1_peak93694	NONE
chr16	85746078	85746882	VFGp6.OPEN-not-PP1_peak93748	GINS2 (-23875)
chr16	87539915	87540659	VFGp6.OPEN-not-PP1_peak93947	ZCCHC14 (-14636)
chr16	87989999	87990742	VFGp6.OPEN-not-PP1_peak94009	BANP (-13253)
chr16	89688122	89688887	VFGp6.OPEN-not-PP1_peak94207	DPEP1 (+1505)
chr17	1412552	1413260	VFGp6.OPEN-not-PP1_peak94429	INPP5K (+7276)
chr17	7059647	7060089	VFGp6.OPEN-not-PP1_peak95010	ASGR1 (+23015)
chr17	15280754	15281450	VFGp6.OPEN-not-PP1_peak95820	TEKT3 (-36144)
chr17	18649871	18650389	VFGp6.OPEN-not-PP1_peak96194	FBXW10 (+2793)
chr17	18990697	18990982	VFGp6.OPEN-not-PP1_peak96242	GRAP (-39890)
chr17	19137984	19138316	VFGp6.OPEN-not-PP1_peak96269	EPN2 (-2504)
chr17	25785218	25785930	VFGp6.OPEN-not-PP1_peak96545	KSR1 (-13462)
chr17	35135515	35136045	VFGp6.OPEN-not-PP1_peak97470	LHX1 (-158304)
chr17	36828227	36828841	VFGp6.OPEN-not-PP1_peak97652	C17orf96 (+2653)
chr17	41038853	41039323	VFGp6.OPEN-not-PP1_peak98141	G6PC (-13727)
chr17	41849267	41849920	VFGp6.OPEN-not-PP1_peak98244	DUSP3 (+6762)
chr17	42185961	42186394	VFGp6.OPEN-not-PP1_peak98283	HDAC5 (+14828)
chr17	56446817	56447628	VFGp6.OPEN-not-PP1_peak99795	SUPT4H1 (-17660)
chr17	57411160	57411601	VFGp6.OPEN-not-PP1_peak99856	YPEL2 (+2318)
chr17	59277758	59278145	VFGp6.OPEN-not-PP1_peak100014	TBX2 (-199305)
chr17	62151969	62152529	VFGp6.OPEN-not-PP1_peak100280	ICAM2 (-54255)
chr17	62210952	62211271	VFGp6.OPEN-not-PP1_peak100288	ERN1 (-3627)
chr17	64576247	64576713	VFGp6.OPEN-not-PP1_peak100522	NONE
chr17	66025544	66026002	VFGp6.OPEN-not-PP1_peak100680	KPNA2 (-6303)
chr17	71426414	71426786	VFGp6.OPEN-not-PP1_peak101213	CDC42EP4 (-118286)
chr17	73531175	73531824	VFGp6.OPEN-not-PP1_peak101501	LLGL2 (+9680)
chr17	73538958	73539715	VFGp6.OPEN-not-PP1_peak101504	LLGL2 (+17517)
chr17	73999412	73999794	VFGp6.OPEN-not-PP1_peak101565	CDK3 (+2184)
chr17	77713003	77713298	VFGp6.OPEN-not-PP1_peak101969	ENPP7 (+8470)
chr17	77997263	77998476	VFGp6.OPEN-not-PP1_peak102014	TBC1D16 (+11777)
chr17	78893342	78894563	VFGp6.OPEN-not-PP1_peak102110	CHMP6 (-71688)
chr17	79108228	79108590	VFGp6.OPEN-not-PP1_peak102146	AATK (+31408)
chr17	79316548	79317388	VFGp6.OPEN-not-PP1_peak102175	TMEM105 (-12494)
chr17	79338610	79339580	VFGp6.OPEN-not-PP1_peak102178	TMEM105 (-34621)
chr17	79979057	79979297	VFGp6.OPEN-not-PP1_peak102262	STRA13 (+1617)
chr17	81043832	81044689	VFGp6.OPEN-not-PP1_peak102378	METRNL (+6694)
chr18	3455970	3456245	VFGp6.OPEN-not-PP1_peak102710	TGIF1 (+4433)
chr18	11885171	11885617	VFGp6.OPEN-not-PP1_peak103524	MPPE1 (+23828)
chr18	13179425	13179921	VFGp6.OPEN-not-PP1_peak103654	LDLRAD4 (-39113)
chr18	18847319	18847814	VFGp6.OPEN-not-PP1_peak103798	GREB1L (-95987)
chr18	19847472	19848239	VFGp6.OPEN-not-PP1_peak103906	GATA6 (+98452)
chr18	21596660	21596936	VFGp6.OPEN-not-PP1_peak104098	CABYR (-122144)
chr18	28547360	28548435	VFGp6.OPEN-not-PP1_peak104653	DSC3 (+74809)
chr18	45680002	45680563	VFGp6.OPEN-not-PP1_peak106270	ZBTB7C (+11654)
chr18	45743150	45743917	VFGp6.OPEN-not-PP1_peak106279	ZBTB7C (-51597)
chr18	48380234	48381119	VFGp6.OPEN-not-PP1_peak106609	ME2 (-24742)
chr18	52617507	52617787	VFGp6.OPEN-not-PP1_peak106996	CCDC68 (+9092)
chr18	60119488	60120056	VFGp6.OPEN-not-PP1_peak107772	ZCCHC2 (-70468)
chr18	72381143	72381784	VFGp6.OPEN-not-PP1_peak108535	ZNF407 (+38488)
chr18	74063907	74064298	VFGp6.OPEN-not-PP1_peak108675	ZNF516 (+143043)
chr19	485729	486171	VFGp6.OPEN-not-PP1_peak109053	MADCAM1 (-10504)
chr19	1465530	1466048	VFGp6.OPEN-not-PP1_peak109210	C19orf25 (+13766)
chr19	1590774	1591155	VFGp6.OPEN-not-PP1_peak109223	MBD3 (+1687)
chr19	1860093	1860430	VFGp6.OPEN-not-PP1_peak109258	KLF16 (+3305)
chr19	4338056	4338275	VFGp6.OPEN-not-PP1_peak109519	STAP2 (+652)
chr19	4705401	4706088	VFGp6.OPEN-not-PP1_peak109568	DPP9 (+18130)
chr19	4911818	4912429	VFGp6.OPEN-not-PP1_peak109595	PLIN3 (-44344)
chr19	6725508	6725935	VFGp6.OPEN-not-PP1_peak109785	C3 (-5029)
chr19	11202249	11202741	VFGp6.OPEN-not-PP1_peak110199	LDLR (+2457)
chr19	34615648	34616228	VFGp6.OPEN-not-PP1_peak111946	LSM14A (-47533)
chr19	35533249	35533575	VFGp6.OPEN-not-PP1_peak112029	HPN (+2002)
chr19	41937412	41938534	VFGp6.OPEN-not-PP1_peak112711	B3GNT8 (-3338)
chr19	42795009	42795379	VFGp6.OPEN-not-PP1_peak112812	CIC (+6377)
chr19	45200237	45201053	VFGp6.OPEN-not-PP1_peak113073	CEACAM16 (-1776)
chr19	46379572	46380015	VFGp6.OPEN-not-PP1_peak113253	IRF2BP1 (+9582)
chr19	49228179	49228427	VFGp6.OPEN-not-PP1_peak113637	MAMSTR (-5325)
chr19	51868818	51869079	VFGp6.OPEN-not-PP1_peak113941	CLDND2 (+3308)
chr2	8765127	8766037	VFGp6.OPEN-not-PP1_peak115458	ID2 (-53393)
chr2	9630926	9631466	VFGp6.OPEN-not-PP1_peak115583	IAH1 (+16537)
chr2	10902804	10903774	VFGp6.OPEN-not-PP1_peak115739	ATP6V1C2 (+41514)
chr2	10980016	10980463	VFGp6.OPEN-not-PP1_peak115748	PDIA6 (-27270)
chr2	11164220	11164652	VFGp6.OPEN-not-PP1_peak115773	C2orf50 (-108743)
chr2	11848102	11848731	VFGp6.OPEN-not-PP1_peak115858	LPIN1 (+30696)
chr2	16116509	16117150	VFGp6.OPEN-not-PP1_peak116278	MYCN (+36144)
chr2	20328653	20329820	VFGp6.OPEN-not-PP1_peak116773	LAPTM4A (-77448)
chr2	20415016	20415388	VFGp6.OPEN-not-PP1_peak116794	SDC1 (+9992)
chr2	20574692	20575397	VFGp6.OPEN-not-PP1_peak116817	PUM2 (-47901)
chr2	27988528	27989468	VFGp6.OPEN-not-PP1_peak117599	MRPL33 (-5586)
chr2	28619668	28619952	VFGp6.OPEN-not-PP1_peak117642	FOSL2 (+4085)
chr2	31908381	31909069	VFGp6.OPEN-not-PP1_peak118011	NONE
chr2	42121984	42122749	VFGp6.OPEN-not-PP1_peak118895	PKDCC (-152793)
chr2	42217805	42218317	VFGp6.OPEN-not-PP1_peak118910	PKDCC (-57099)
chr2	43156829	43157424	VFGp6.OPEN-not-PP1_peak119031	HAAO (-137395)
chr2	44472449	44473093	VFGp6.OPEN-not-PP1_peak119181	SLC3A1 (-29828)
chr2	47109283	47109975	VFGp6.OPEN-not-PP1_peak119454	MCFD2 (+33290)
chr2	47452262	47452995	VFGp6.OPEN-not-PP1_peak119508	CALM2 (-48889)
chr2	54271114	54271641	VFGp6.OPEN-not-PP1_peak120152	ACYP2 (-71263)
chr2	56335882	56336736	VFGp6.OPEN-not-PP1_peak120389	EFEMP1 (-185035)
chr2	64877963	64878184	VFGp6.OPEN-not-PP1_peak121134	SERTAD2 (+2973)
chr2	65665384	65665826	VFGp6.OPEN-not-PP1_peak121249	SPRED2 (-6294)
chr2	70191439	70191987	VFGp6.OPEN-not-PP1_peak121675	ASPRV1 (-2316)
chr2	74227281	74227617	VFGp6.OPEN-not-PP1_peak122076	TET3 (-46001)
chr2	81474692	81475140	VFGp6.OPEN-not-PP1_peak122751	NONE
chr2	85551927	85552250	VFGp6.OPEN-not-PP1_peak123038	TGOLN2 (+3058)
chr2	89173494	89173992	VFGp6.OPEN-not-PP1_peak123426	RPIA (+182581)
chr2	96095413	96096145	VFGp6.OPEN-not-PP1_peak123538	FAHD2A (+27305)
chr2	96312091	96312823	VFGp6.OPEN-not-PP1_peak123551	TRIM43 (+54691)
chr2	97513892	97514379	VFGp6.OPEN-not-PP1_peak123688	ANKRD23 (-4365)
chr2	113924794	113925381	VFGp6.OPEN-not-PP1_peak125274	PSD4 (-6460)
chr2	117310363	117311177	VFGp6.OPEN-not-PP1_peak125560	NONE
chr2	117737414	117738379	VFGp6.OPEN-not-PP1_peak125586	NONE
chr2	122276803	122278189	VFGp6.OPEN-not-PP1_peak126089	CLASP1 (+129556)
chr2	125732833	125733194	VFGp6.OPEN-not-PP1_peak126392	NONE
chr2	128663696	128664445	VFGp6.OPEN-not-PP1_peak126649	POLR2D (-48340)
chr2	130578852	130579579	VFGp6.OPEN-not-PP1_peak126810	RAB6C (-158019)
chr2	130661041	130661942	VFGp6.OPEN-not-PP1_peak126823	RAB6C (-75743)
chr2	138700337	138700954	VFGp6.OPEN-not-PP1_peak127631	HNMT (-21234)
chr2	144502597	144503054	VFGp6.OPEN-not-PP1_peak128107	NONE
chr2	155936779	155937325	VFGp6.OPEN-not-PP1_peak129137	NONE
chr2	157909183	157909778	VFGp6.OPEN-not-PP1_peak129286	NONE
chr2	169664751	169665165	VFGp6.OPEN-not-PP1_peak130437	NOSTRIN (+10297)
chr2	170617956	170618594	VFGp6.OPEN-not-PP1_peak130521	KLHL23 (+27919)
chr2	178487275	178487572	VFGp6.OPEN-not-PP1_peak131260	TTC30A (-3730)
chr2	189191416	189191806	VFGp6.OPEN-not-PP1_peak132195	GULP1 (+34052)
chr2	190953505	190953999	VFGp6.OPEN-not-PP1_peak132341	MSTN (-26297)
chr2	206511464	206511959	VFGp6.OPEN-not-PP1_peak133833	NRP2 (-35512)
chr2	208663878	208664327	VFGp6.OPEN-not-PP1_peak134111	FZD5 (-29816)
chr2	216289775	216291449	VFGp6.OPEN-not-PP1_peak134820	FN1 (+10283)
chr2	217509803	217510459	VFGp6.OPEN-not-PP1_peak134985	IGFBP2 (+12013)
chr2	222187351	222187865	VFGp6.OPEN-not-PP1_peak135547	NONE
chr2	233721898	233722360	VFGp6.OPEN-not-PP1_peak136801	C2orf82 (-12213)
chr2	234257579	234258122	VFGp6.OPEN-not-PP1_peak136865	DGKD (-5302)
chr2	235907072	235907764	VFGp6.OPEN-not-PP1_peak137042	SH3BP4 (+20089)
chr2	236514387	236514997	VFGp6.OPEN-not-PP1_peak137101	AGAP1 (+111941)
chr2	238009560	238010178	VFGp6.OPEN-not-PP1_peak137281	COPS8 (+15914)
chr2	241832798	241833308	VFGp6.OPEN-not-PP1_peak137631	AGXT (+25157)
chr2	242006472	242006737	VFGp6.OPEN-not-PP1_peak137650	MTERFD2 (+35142)
chr2	242009282	242009815	VFGp6.OPEN-not-PP1_peak137651	MTERFD2 (+32198)
chr2	242765711	242766716	VFGp6.OPEN-not-PP1_peak137720	NEU4 (+14119)
chr20	3639280	3639921	VFGp6.OPEN-not-PP1_peak138114	GFRA4 (+4445)
chr20	4148372	4148741	VFGp6.OPEN-not-PP1_peak138187	SMOX (+19131)
chr20	22543827	22544546	VFGp6.OPEN-not-PP1_peak140054	FOXA2 (+20914)
chr20	30823562	30824270	VFGp6.OPEN-not-PP1_peak140612	POFUT1 (+28233)
chr20	32488152	32489154	VFGp6.OPEN-not-PP1_peak140814	CHMP4B (+89543)
chr20	34099499	34100118	VFGp6.OPEN-not-PP1_peak140992	C20orf173 (+17672)
chr20	35096605	35097322	VFGp6.OPEN-not-PP1_peak141095	MYL9 (-72923)
chr20	35500098	35500878	VFGp6.OPEN-not-PP1_peak141166	SOGA1 (-8399)
chr20	36850981	36851406	VFGp6.OPEN-not-PP1_peak141339	TGM2 (-57420)
chr20	39270410	39271078	VFGp6.OPEN-not-PP1_peak141609	MAFB (+47136)
chr20	39707056	39707495	VFGp6.OPEN-not-PP1_peak141664	TOP1 (+49818)
chr20	40203401	40203884	VFGp6.OPEN-not-PP1_peak141719	CHD6 (+43490)
chr20	40293137	40293733	VFGp6.OPEN-not-PP1_peak141728	CHD6 (-46302)
chr20	40731116	40731971	VFGp6.OPEN-not-PP1_peak141768	NONE
chr20	45950082	45950569	VFGp6.OPEN-not-PP1_peak142378	ZMYND8 (+35088)
chr20	46339813	46340415	VFGp6.OPEN-not-PP1_peak142422	SULF2 (+75216)
chr20	46726448	46727208	VFGp6.OPEN-not-PP1_peak142477	NONE
chr20	47963314	47963659	VFGp6.OPEN-not-PP1_peak142625	ZNFX1 (-68731)
chr20	48755060	48755853	VFGp6.OPEN-not-PP1_peak142750	TMEM189-UBE2V1 (+14717)
chr20	48785951	48786226	VFGp6.OPEN-not-PP1_peak142758	TMEM189 (-15754)
chr20	49935479	49935891	VFGp6.OPEN-not-PP1_peak142928	NONE
chr20	50336975	50337783	VFGp6.OPEN-not-PP1_peak142988	ATP9A (+47794)
chr20	52380349	52380953	VFGp6.OPEN-not-PP1_peak143200	ZNF217 (-170273)
chr20	54089290	54089587	VFGp6.OPEN-not-PP1_peak143352	NONE
chr20	55033335	55034106	VFGp6.OPEN-not-PP1_peak143391	RTFDC1 (-9926)
chr20	55662145	55662526	VFGp6.OPEN-not-PP1_peak143461	BMP7 (+179348)
chr20	60934127	60934428	VFGp6.OPEN-not-PP1_peak143945	LAMA5 (+8090)
chr20	61855856	61856384	VFGp6.OPEN-not-PP1_peak144055	YTHDF1 (-8534)
chr20	61877886	61878679	VFGp6.OPEN-not-PP1_peak144060	NKAIN4 (+7609)
chr20	61994437	61994972	VFGp6.OPEN-not-PP1_peak144071	CHRNA4 (-1966)
chr20	62175584	62176309	VFGp6.OPEN-not-PP1_peak144095	SRMS (+2910)
chr20	62852479	62853017	VFGp6.OPEN-not-PP1_peak144191	PCMTD2 (-34373)
chr21	34789887	34790208	VFGp6.OPEN-not-PP1_peak145514	IFNGR2 (+14846)
chr21	37485918	37486290	VFGp6.OPEN-not-PP1_peak145763	CBR3 (-21106)
chr21	40757304	40758079	VFGp6.OPEN-not-PP1_peak146102	WRB (+5522)
chr21	43880769	43881265	VFGp6.OPEN-not-PP1_peak146412	RSPH1 (+35447)
chr21	44553655	44554367	VFGp6.OPEN-not-PP1_peak146522	U2AF1 (-26314)
chr21	45278752	45279906	VFGp6.OPEN-not-PP1_peak146597	AGPAT3 (-65560)
chr21	45788651	45789316	VFGp6.OPEN-not-PP1_peak146662	TRPM2 (+15845)
chr22	17814999	17815616	VFGp6.OPEN-not-PP1_peak146952	CECR1 (-112429)
chr22	18574610	18575352	VFGp6.OPEN-not-PP1_peak147048	PEX26 (+14292)
chr22	19691627	19692398	VFGp6.OPEN-not-PP1_peak147167	SEPT5 (-9974)
chr22	21558254	21558599	VFGp6.OPEN-not-PP1_peak147393	GGT2 (+23499)
chr22	23499105	23499666	VFGp6.OPEN-not-PP1_peak147637	RAB36 (+11873)
chr22	26859011	26859763	VFGp6.OPEN-not-PP1_peak148002	HPS4 (+20391)
chr22	28037969	28038653	VFGp6.OPEN-not-PP1_peak148120	MN1 (+159175)
chr22	29319792	29320293	VFGp6.OPEN-not-PP1_peak148230	ZNRF3 (+40463)
chr22	30737220	30738026	VFGp6.OPEN-not-PP1_peak148392	TBC1D10A (-14733)
chr22	31202603	31202917	VFGp6.OPEN-not-PP1_peak148449	OSBP2 (+111967)
chr22	35893969	35894597	VFGp6.OPEN-not-PP1_peak148870	RASD2 (-42632)
chr22	37508436	37508820	VFGp6.OPEN-not-PP1_peak149048	TMPRSS6 (-8932)
chr22	38030454	38030904	VFGp6.OPEN-not-PP1_peak149132	SH3BP1 (-4803)
chr22	38505370	38506152	VFGp6.OPEN-not-PP1_peak149200	BAIAP2L2 (+916)
chr22	39256130	39256781	VFGp6.OPEN-not-PP1_peak149303	CBX6 (+11863)
chr22	39319813	39320801	VFGp6.OPEN-not-PP1_peak149309	APOBEC3A (-28449)
chr22	45326916	45327453	VFGp6.OPEN-not-PP1_peak149959	PHF21B (+78396)
chr22	46281752	46282233	VFGp6.OPEN-not-PP1_peak150060	WNT7B (+91016)
chr22	46319683	46320375	VFGp6.OPEN-not-PP1_peak150063	WNT7B (+52980)
chr22	51123602	51125379	VFGp6.OPEN-not-PP1_peak150478	SHANK3 (+11421)
chr3	3212398	3212977	VFGp6.OPEN-not-PP1_peak150765	CRBN (+8706)
chr3	11571445	11571956	VFGp6.OPEN-not-PP1_peak151633	VGLL4 (+113697)
chr3	11780487	11781158	VFGp6.OPEN-not-PP1_peak151669	VGLL4 (-95425)
chr3	13006274	13006791	VFGp6.OPEN-not-PP1_peak151794	IQSEC1 (+2635)
chr3	14337616	14338295	VFGp6.OPEN-not-PP1_peak151941	SLC6A6 (-106120)
chr3	14984594	14985083	VFGp6.OPEN-not-PP1_peak152040	NR2C2 (-4397)
chr3	15031680	15032351	VFGp6.OPEN-not-PP1_peak152045	NR2C2 (+42780)
chr3	33098969	33099814	VFGp6.OPEN-not-PP1_peak153805	TMPPE (+38901)
chr3	35842366	35842957	VFGp6.OPEN-not-PP1_peak154035	ARPP21 (+160784)
chr3	42566889	42567643	VFGp6.OPEN-not-PP1_peak154766	VIPR1 (+23151)
chr3	44480704	44481583	VFGp6.OPEN-not-PP1_peak154978	ZNF445 (+38018)
chr3	47011889	47012579	VFGp6.OPEN-not-PP1_peak155232	NBEAL2 (-8939)
chr3	49589055	49589514	VFGp6.OPEN-not-PP1_peak155457	BSN (-2637)
chr3	52211079	52212054	VFGp6.OPEN-not-PP1_peak155734	ALAS1 (-20543)
chr3	52332059	52332703	VFGp6.OPEN-not-PP1_peak155752	GLYCTK (+10509)
chr3	52463664	52464405	VFGp6.OPEN-not-PP1_peak155765	SEMA3G (+15008)
chr3	52716020	52716330	VFGp6.OPEN-not-PP1_peak155795	PBRM1 (+3677)
chr3	53204448	53205566	VFGp6.OPEN-not-PP1_peak155851	PRKCD (+9871)
chr3	55742095	55742741	VFGp6.OPEN-not-PP1_peak156108	NONE
chr3	65662228	65662814	VFGp6.OPEN-not-PP1_peak157070	NONE
chr3	100035284	100035950	VFGp6.OPEN-not-PP1_peak159459	NIT2 (-17928)
chr3	106926741	106927410	VFGp6.OPEN-not-PP1_peak159999	NONE
chr3	108659059	108660196	VFGp6.OPEN-not-PP1_peak160183	GUCA1C (+13114)
chr3	111707827	111708427	VFGp6.OPEN-not-PP1_peak160452	TAGLN3 (-9459)
chr3	122612916	122613568	VFGp6.OPEN-not-PP1_peak161499	SEMA5B (+81739)
chr3	123133935	123134589	VFGp6.OPEN-not-PP1_peak161578	ADCY5 (+34343)
chr3	124079135	124079808	VFGp6.OPEN-not-PP1_peak161681	NONE
chr3	125903300	125903741	VFGp6.OPEN-not-PP1_peak161875	ALDH1L1 (-3492)
chr3	142660419	142660938	VFGp6.OPEN-not-PP1_peak163598	PAQR9 (+21499)
chr3	148953194	148954163	VFGp6.OPEN-not-PP1_peak164131	CP (-13837)
chr3	149186261	149186830	VFGp6.OPEN-not-PP1_peak164168	TM4SF4 (-5215)
chr3	181308444	181309184	VFGp6.OPEN-not-PP1_peak167212	SOX2 (-120908)
chr3	183828033	183828528	VFGp6.OPEN-not-PP1_peak167488	HTR3E (+10120)
chr3	184698806	184699222	VFGp6.OPEN-not-PP1_peak167613	VPS8 (+169083)
chr3	184998588	184998841	VFGp6.OPEN-not-PP1_peak167633	EHHADH (-26829)
chr3	195886831	195887762	VFGp6.OPEN-not-PP1_peak168858	ZDHHC19 (+50969)
chr4	3241530	3242243	VFGp6.OPEN-not-PP1_peak169343	RGS12 (-73987)
chr4	4163884	4164379	VFGp6.OPEN-not-PP1_peak169441	OTOP1 (+64484)
chr4	6949128	6950132	VFGp6.OPEN-not-PP1_peak169755	TBC1D14 (+38058)
chr4	8204436	8204960	VFGp6.OPEN-not-PP1_peak169885	SH3TC1 (+3604)
chr4	9455877	9456733	VFGp6.OPEN-not-PP1_peak170020	DEFB131 (+10045)
chr4	9964878	9965699	VFGp6.OPEN-not-PP1_peak170083	SLC2A9 (+57818)
chr4	10032733	10033727	VFGp6.OPEN-not-PP1_peak170094	SLC2A9 (-10123)
chr4	10835819	10836647	VFGp6.OPEN-not-PP1_peak170191	CLNK (-149744)
chr4	11620204	11620928	VFGp6.OPEN-not-PP1_peak170270	HS3ST1 (-189177)
chr4	26253963	26254401	VFGp6.OPEN-not-PP1_peak171639	RBPJ (-67150)
chr4	30723314	30724160	VFGp6.OPEN-not-PP1_peak171949	PCDH7 (+692)
chr4	37730607	37731580	VFGp6.OPEN-not-PP1_peak172366	RELL1 (-43096)
chr4	41492132	41492695	VFGp6.OPEN-not-PP1_peak172740	LIMCH1 (+129610)
chr4	71437470	71438065	VFGp6.OPEN-not-PP1_peak174790	AMBN (-20205)
chr4	77186724	77187497	VFGp6.OPEN-not-PP1_peak175295	FAM47E (+14217)
chr4	79348007	79348501	VFGp6.OPEN-not-PP1_peak175557	ANXA3 (-124419)
chr4	79486985	79487538	VFGp6.OPEN-not-PP1_peak175573	ANXA3 (+14589)
chr4	84110756	84111375	VFGp6.OPEN-not-PP1_peak176024	PLAC8 (-75198)
chr4	108604880	108605412	VFGp6.OPEN-not-PP1_peak178110	PAPSS1 (+36462)
chr4	120315812	120316501	VFGp6.OPEN-not-PP1_peak179171	FABP2 (-72612)
chr4	124272840	124273276	VFGp6.OPEN-not-PP1_peak179548	SPRY1 (-47607)
chr4	125850288	125850772	VFGp6.OPEN-not-PP1_peak179697	NONE
chr4	141265672	141266192	VFGp6.OPEN-not-PP1_peak180971	SCOC (-28732)
chr4	147020539	147021112	VFGp6.OPEN-not-PP1_peak181528	LSM6 (-76055)
chr4	170716897	170717375	VFGp6.OPEN-not-PP1_peak183692	C4orf27 (-38032)
chr4	185203485	185203934	VFGp6.OPEN-not-PP1_peak184954	ENPP6 (-64596)
chr5	5304160	5305077	VFGp6.OPEN-not-PP1_peak186022	KIAA0947 (-118188)
chr5	33436053	33436317	VFGp6.OPEN-not-PP1_peak188254	TARS (-4886)
chr5	33850166	33850731	VFGp6.OPEN-not-PP1_peak188305	ADAMTS12 (+41848)
chr5	41878337	41879424	VFGp6.OPEN-not-PP1_peak189071	OXCT1 (-8260)
chr5	55507115	55507741	VFGp6.OPEN-not-PP1_peak189943	NONE
chr5	72479047	72479790	VFGp6.OPEN-not-PP1_peak191459	TMEM174 (+10397)
chr5	75158610	75159135	VFGp6.OPEN-not-PP1_peak191714	POC5 (-145567)
chr5	90677575	90677833	VFGp6.OPEN-not-PP1_peak193068	ARRDC3 (+1472)
chr5	90680774	90680985	VFGp6.OPEN-not-PP1_peak193070	ARRDC3 (-1704)
chr5	112197851	112198113	VFGp6.OPEN-not-PP1_peak194920	ENSG00000272869 (+990)
chr5	135771226	135771728	VFGp6.OPEN-not-PP1_peak197227	TRPC7 (-70252)
chr5	137390606	137391299	VFGp6.OPEN-not-PP1_peak197393	FAM13B (-22233)
chr5	137883757	137883967	VFGp6.OPEN-not-PP1_peak197445	ETF1 (-4873)
chr5	139015326	139015624	VFGp6.OPEN-not-PP1_peak197574	CXXC5 (-12402)
chr5	140905336	140905618	VFGp6.OPEN-not-PP1_peak197786	PCDHGC5 (+36669)
chr5	141262944	141263278	VFGp6.OPEN-not-PP1_peak197843	PCDH1 (-5136)
chr5	147774139	147774614	VFGp6.OPEN-not-PP1_peak198560	FBXO38 (+10812)
chr5	151135061	151135320	VFGp6.OPEN-not-PP1_peak199013	G3BP1 (-16280)
chr5	156990857	156991871	VFGp6.OPEN-not-PP1_peak199649	ADAM19 (+11419)
chr5	157272935	157273511	VFGp6.OPEN-not-PP1_peak199680	CLINT1 (+12928)
chr5	159672121	159672956	VFGp6.OPEN-not-PP1_peak199957	FABP6 (+58165)
chr5	173070930	173071386	VFGp6.OPEN-not-PP1_peak201363	BOD1 (-27495)
chr5	173616619	173617424	VFGp6.OPEN-not-PP1_peak201435	ENSG00000170091 (+144415)
chr6	3002138	3002415	VFGp6.OPEN-not-PP1_peak202520	NQO2 (+2069)
chr6	4459272	4459888	VFGp6.OPEN-not-PP1_peak202725	NONE
chr6	10567485	10568068	VFGp6.OPEN-not-PP1_peak203373	GCNT2 (+39188)
chr6	11202907	11203659	VFGp6.OPEN-not-PP1_peak203465	NEDD9 (+29632)
chr6	11218858	11219673	VFGp6.OPEN-not-PP1_peak203470	NEDD9 (+13649)
chr6	14311218	14311668	VFGp6.OPEN-not-PP1_peak203786	CD83 (+193571)
chr6	21604395	21604889	VFGp6.OPEN-not-PP1_peak204545	SOX4 (+10670)
chr6	28737532	28738023	VFGp6.OPEN-not-PP1_peak205310	TRIM27 (+153988)
chr6	30663192	30663536	VFGp6.OPEN-not-PP1_peak205502	NRM (-4167)
chr6	37007023	37007553	VFGp6.OPEN-not-PP1_peak206300	FGD2 (+33865)
chr6	40567220	40567999	VFGp6.OPEN-not-PP1_peak206689	LRFN2 (-12406)
chr6	40867368	40867923	VFGp6.OPEN-not-PP1_peak206725	UNC5CL (+139282)
chr6	42246832	42247490	VFGp6.OPEN-not-PP1_peak206913	MRPS10 (-61558)
chr6	42976961	42977176	VFGp6.OPEN-not-PP1_peak206971	MEA1 (+4637)
chr6	52254149	52255026	VFGp6.OPEN-not-PP1_peak207891	PAQR8 (+27662)
chr6	53719590	53720099	VFGp6.OPEN-not-PP1_peak208074	LRRC1 (+60067)
chr6	75933955	75934666	VFGp6.OPEN-not-PP1_peak209444	COL12A1 (-18544)
chr6	83080505	83080941	VFGp6.OPEN-not-PP1_peak210058	TPBG (+7375)
chr6	100622473	100622966	VFGp6.OPEN-not-PP1_peak211551	MCHR2 (-180621)
chr6	106859485	106860184	VFGp6.OPEN-not-PP1_peak212026	ATG5 (-86169)
chr6	107178754	107179856	VFGp6.OPEN-not-PP1_peak212060	QRSL1 (+101852)
chr6	107473791	107474222	VFGp6.OPEN-not-PP1_peak212104	BEND3 (-38371)
chr6	111989597	111990161	VFGp6.OPEN-not-PP1_peak212552	TRAF3IP2 (-62430)
chr6	128529161	128529624	VFGp6.OPEN-not-PP1_peak214158	NONE
chr6	134579927	134580804	VFGp6.OPEN-not-PP1_peak214812	SGK1 (+58830)
chr6	148774907	148775475	VFGp6.OPEN-not-PP1_peak216216	SASH1 (+111462)
chr6	161125647	161126111	VFGp6.OPEN-not-PP1_peak217488	PLG (+2605)
chr6	167554327	167554946	VFGp6.OPEN-not-PP1_peak218175	GPR31 (+17180)
chr6	167682221	167682813	VFGp6.OPEN-not-PP1_peak218206	UNC93A (-22286)
chr6	168307605	168308008	VFGp6.OPEN-not-PP1_peak218289	MLLT4 (+80136)
chr6	170382235	170382902	VFGp6.OPEN-not-PP1_peak218494	NONE
chr7	1196526	1196912	VFGp6.OPEN-not-PP1_peak218690	ZFAND2A (+3095)
chr7	4229672	4230564	VFGp6.OPEN-not-PP1_peak218974	NONE
chr7	4689952	4690985	VFGp6.OPEN-not-PP1_peak219014	FOXK1 (-31471)
chr7	6885405	6886106	VFGp6.OPEN-not-PP1_peak219252	CCZ1B (-19355)
chr7	22484114	22484712	VFGp6.OPEN-not-PP1_peak220604	STEAP1B (+55704)
chr7	27317196	27317753	VFGp6.OPEN-not-PP1_peak221095	EVX1 (+35311)
chr7	35399101	35399413	VFGp6.OPEN-not-PP1_peak221930	TBX20 (-105499)
chr7	42003731	42004334	VFGp6.OPEN-not-PP1_peak222579	NONE
chr7	44360416	44361069	VFGp6.OPEN-not-PP1_peak222838	CAMK2B (+4354)
chr7	44679238	44679999	VFGp6.OPEN-not-PP1_peak222869	OGDH (+33381)
chr7	47613387	47613737	VFGp6.OPEN-not-PP1_peak223156	TNS3 (-34363)
chr7	47773772	47774636	VFGp6.OPEN-not-PP1_peak223181	C7orf69 (-60685)
chr7	49682834	49683327	VFGp6.OPEN-not-PP1_peak223361	VWC2 (-130176)
chr7	50822329	50823011	VFGp6.OPEN-not-PP1_peak223473	GRB10 (-22620)
chr7	67018340	67018849	VFGp6.OPEN-not-PP1_peak224211	NONE
chr7	73113746	73114562	VFGp6.OPEN-not-PP1_peak224725	WBSCR22 (+16198)
chr7	73129840	73130494	VFGp6.OPEN-not-PP1_peak224728	STX1A (+3821)
chr7	81100350	81100661	VFGp6.OPEN-not-PP1_peak225481	NONE
chr7	86633190	86634354	VFGp6.OPEN-not-PP1_peak225932	KIAA1324L (+55243)
chr7	92381366	92381865	VFGp6.OPEN-not-PP1_peak226423	CDK6 (+81615)
chr7	95107515	95108369	VFGp6.OPEN-not-PP1_peak226660	ASB4 (-7271)
chr7	97857341	97857926	VFGp6.OPEN-not-PP1_peak226928	BHLHA15 (+16895)
chr7	99650874	99651219	VFGp6.OPEN-not-PP1_peak227089	ZSCAN21 (+3650)
chr7	99806199	99807108	VFGp6.OPEN-not-PP1_peak227116	PVRIG (-10205)
chr7	104621665	104621976	VFGp6.OPEN-not-PP1_peak227628	KMT2E (-32805)
chr7	105595844	105596918	VFGp6.OPEN-not-PP1_peak227751	CDHR3 (-7304)
chr7	129182274	129183029	VFGp6.OPEN-not-PP1_peak229883	NRF1 (-68903)
chr7	137920641	137921245	VFGp6.OPEN-not-PP1_peak230748	AKR1D1 (+159720)
chr7	150839287	150840232	VFGp6.OPEN-not-PP1_peak232111	GBX1 (+24875)
chr7	151442173	151442770	VFGp6.OPEN-not-PP1_peak232204	PRKAG2 (+131738)
chr7	155352946	155353938	VFGp6.OPEN-not-PP1_peak232556	CNPY1 (-26885)
chr7	156711905	156712657	VFGp6.OPEN-not-PP1_peak232690	LMBR1 (-26357)
chr7	158768501	158768828	VFGp6.OPEN-not-PP1_peak232886	WDR60 (+119396)
chr7	158820748	158821079	VFGp6.OPEN-not-PP1_peak232895	VIPR2 (+116735)
chr7	159103372	159104215	VFGp6.OPEN-not-PP1_peak232926	VIPR2 (-166145)
chr8	9688345	9688817	VFGp6.OPEN-not-PP1_peak233880	NONE
chr8	19176451	19177111	VFGp6.OPEN-not-PP1_peak234776	SH2D4A (+5653)
chr8	22001238	22001508	VFGp6.OPEN-not-PP1_peak235031	REEP4 (-1909)
chr8	23706170	23706853	VFGp6.OPEN-not-PP1_peak235267	STC1 (+5808)
chr8	41461731	41462425	VFGp6.OPEN-not-PP1_peak236980	AGPAT6 (+26359)
chr8	41488130	41488750	VFGp6.OPEN-not-PP1_peak236984	NKX6-3 (+16438)
chr8	41513006	41513411	VFGp6.OPEN-not-PP1_peak236988	NKX6-3 (-8331)
chr8	41529792	41530295	VFGp6.OPEN-not-PP1_peak236990	NKX6-3 (-25166)
chr8	49283769	49284194	VFGp6.OPEN-not-PP1_peak237266	NONE
chr8	61596708	61597133	VFGp6.OPEN-not-PP1_peak238334	CHD7 (+5584)
chr8	64949817	64950303	VFGp6.OPEN-not-PP1_peak238641	NONE
chr8	75068536	75069422	VFGp6.OPEN-not-PP1_peak239620	JPH1 (+164584)
chr8	80812911	80813487	VFGp6.OPEN-not-PP1_peak240015	MRPS28 (+129307)
chr8	97601893	97602617	VFGp6.OPEN-not-PP1_peak241554	CPQ (-55200)
chr8	99080772	99081246	VFGp6.OPEN-not-PP1_peak241703	RPL30 (-23267)
chr8	102600211	102600819	VFGp6.OPEN-not-PP1_peak242050	GRHL2 (+95855)
chr8	118958592	118959099	VFGp6.OPEN-not-PP1_peak243443	EXT1 (+165246)
chr8	121769246	121769794	VFGp6.OPEN-not-PP1_peak243738	SNTB1 (+55993)
chr8	122782476	122782895	VFGp6.OPEN-not-PP1_peak243839	HAS2 (-129056)
chr8	144955396	144955996	VFGp6.OPEN-not-PP1_peak246122	NRBP2 (-32550)
chr9	311564	312401	VFGp6.OPEN-not-PP1_peak246327	DOCK8 (+97118)
chr9	33139560	33140264	VFGp6.OPEN-not-PP1_peak249275	B4GALT1 (+27442)
chr9	34689205	34689998	VFGp6.OPEN-not-PP1_peak249451	CCL19 (+1672)
chr9	36207459	36207978	VFGp6.OPEN-not-PP1_peak249614	CLTA (+16785)
chr9	37966398	37966923	VFGp6.OPEN-not-PP1_peak249775	SLC25A51 (-62554)
chr9	84248769	84249262	VFGp6.OPEN-not-PP1_peak252107	TLE1 (+55204)
chr9	95992703	95993282	VFGp6.OPEN-not-PP1_peak253246	WNK2 (+45781)
chr9	96671107	96671868	VFGp6.OPEN-not-PP1_peak253297	BARX1 (+46166)
chr9	101051782	101052383	VFGp6.OPEN-not-PP1_peak253753	TBC1D2 (-34168)
chr9	111475845	111476447	VFGp6.OPEN-not-PP1_peak254618	ACTL7B (+143093)
chr9	116135573	116136058	VFGp6.OPEN-not-PP1_peak255084	HDHD3 (+2639)
chr9	116149758	116150456	VFGp6.OPEN-not-PP1_peak255091	HDHD3 (-11652)
chr9	123146412	123147238	VFGp6.OPEN-not-PP1_peak255904	CDK5RAP2 (+195611)
chr9	124059020	124059412	VFGp6.OPEN-not-PP1_peak256009	GSN (-2855)
chr9	124959717	124960579	VFGp6.OPEN-not-PP1_peak256122	LHX6 (+30976)
chr9	133312773	133313327	VFGp6.OPEN-not-PP1_peak257004	ASS1 (-7299)
chr9	134348405	134348993	VFGp6.OPEN-not-PP1_peak257111	POMT1 (-29613)
chr9	138899689	138900553	VFGp6.OPEN-not-PP1_peak257533	NACC2 (+42305)
chrX	3063336	3064208	VFGp6.OPEN-not-PP1_peak257963	ARSF (+104260)
chrX	10087457	10087970	VFGp6.OPEN-not-PP1_peak258344	CLCN4 (-37310)
chrX	12861800	12862451	VFGp6.OPEN-not-PP1_peak258521	TLR7 (-23076)
chrX	22127589	22128022	VFGp6.OPEN-not-PP1_peak259092	PHEX (+77247)
chrX	35827740	35828330	VFGp6.OPEN-not-PP1_peak259753	NONE
chrX	40685915	40686376	VFGp6.OPEN-not-PP1_peak260081	MED14 (-91363)
chrX	44813039	44813315	VFGp6.OPEN-not-PP1_peak260275	KDM6A (+80420)
chrX	45629341	45629904	VFGp6.OPEN-not-PP1_peak260301	NONE
chrX	67889120	67889684	VFGp6.OPEN-not-PP1_peak261298	STARD8 (+21792)
chrX	68528887	68529512	VFGp6.OPEN-not-PP1_peak261375	PJA1 (-143836)
chrX	71079175	71079861	VFGp6.OPEN-not-PP1_peak261545	NHSL2 (-51420)
chrY	6781376	6781676	VFGp6.OPEN-not-PP1_peak266075	TBL1Y (+2799)
chrY	14486412	14486906	VFGp6.OPEN-not-PP1_peak266246	NONE
chr1	68757516	68757950	VFGp3.CLOSE-in-PP1_peak7439	WLS (-59505)
chr1	69891309	69892283	VFGp3.CLOSE-in-PP1_peak7537	NONE
chr1	73381066	73381921	VFGp3.CLOSE-in-PP1_peak7809	NONE
chr1	75460747	75462029	VFGp3.CLOSE-in-PP1_peak7973	LHX8 (-132731)
chr1	81031666	81032365	VFGp3.CLOSE-in-PP1_peak8465	NONE
chr1	81318631	81319603	VFGp3.CLOSE-in-PP1_peak8482	NONE
chr1	82540456	82540989	VFGp3.CLOSE-in-PP1_peak8592	NONE
chr1	89760810	89761280	VFGp3.CLOSE-in-PP1_peak9277	GBP5 (-22501)
chr1	108121121	108122278	VFGp3.CLOSE-in-PP1_peak10846	NONE
chr1	111392800	111393990	VFGp3.CLOSE-in-PP1_peak11232	CD53 (-22381)
chr1	111429886	111431151	VFGp3.CLOSE-in-PP1_peak11235	CD53 (+14743)
chr1	174781186	174781596	VFGp3.CLOSE-in-PP1_peak15755	CACYBP (-187478)
chr1	181686292	181688016	VFGp3.CLOSE-in-PP1_peak16531	NONE
chr1	184125641	184126886	VFGp3.CLOSE-in-PP1_peak16829	TSEN15 (+105453)
chr1	188791163	188792225	VFGp3.CLOSE-in-PP1_peak17251	NONE
chr1	190337278	190338166	VFGp3.CLOSE-in-PP1_peak17347	BRINP3 (+109037)
chr1	190423578	190424202	VFGp3.CLOSE-in-PP1_peak17353	BRINP3 (+22869)
chr1	213433607	213434508	VFGp3.CLOSE-in-PP1_peak19943	NONE
chr1	215093497	215094017	VFGp3.CLOSE-in-PP1_peak20176	KCNK2 (-162822)
chr1	221684486	221684848	VFGp3.CLOSE-in-PP1_peak20878	NONE
chr10	1816907	1817605	VFGp3.CLOSE-in-PP1_peak23966	ADARB2 (-37586)
chr10	2652957	2653644	VFGp3.CLOSE-in-PP1_peak24000	NONE
chr10	2675775	2676716	VFGp3.CLOSE-in-PP1_peak24005	NONE
chr10	44579042	44580630	VFGp3.CLOSE-in-PP1_peak27499	NONE
chr10	44596484	44597201	VFGp3.CLOSE-in-PP1_peak27500	NONE
chr10	48498600	48499312	VFGp3.CLOSE-in-PP1_peak27835	GDF10 (-59980)
chr10	57277807	57278993	VFGp3.CLOSE-in-PP1_peak28535	MTRNR2L5 (-80350)
chr10	86817936	86818592	VFGp3.CLOSE-in-PP1_peak31350	NONE
chr10	97599994	97601713	VFGp3.CLOSE-in-PP1_peak32458	ENTPD1 (+85445)
chr10	128122602	128123496	VFGp3.CLOSE-in-PP1_peak35781	ADAM12 (-46025)
chr11	16132472	16133710	VFGp3.CLOSE-in-PP1_peak38283	NONE
chr11	56392100	56392648	VFGp3.CLOSE-in-PP1_peak41343	OR5M1 (-11396)
chr11	90470343	90471235	VFGp3.CLOSE-in-PP1_peak45008	NONE
chr11	94166270	94167497	VFGp3.CLOSE-in-PP1_peak45353	GPR83 (-32299)
chr11	97039653	97040436	VFGp3.CLOSE-in-PP1_peak45663	NONE
chr11	112964192	112965071	VFGp3.CLOSE-in-PP1_peak47083	NCAM1 (+132474)
chr12	33938304	33938969	VFGp3.CLOSE-in-PP1_peak52983	NONE
chr12	41247113	41248029	VFGp3.CLOSE-in-PP1_peak53201	CNTN1 (+161217)
chr12	44724943	44725692	VFGp3.CLOSE-in-PP1_peak53480	NONE
chr12	48813336	48814557	VFGp3.CLOSE-in-PP1_peak53854	ANP32D (-52501)
chr12	74546040	74547285	VFGp3.CLOSE-in-PP1_peak56477	NONE
chr12	82127599	82128302	VFGp3.CLOSE-in-PP1_peak57171	PPFIA2 (+25158)
chr12	83870936	83871785	VFGp3.CLOSE-in-PP1_peak57323	NONE
chr12	113250507	113251211	VFGp3.CLOSE-in-PP1_peak60104	RPH3A (+21399)
chr12	130966937	130967868	VFGp3.CLOSE-in-PP1_peak61994	RIMBP2 (+35007)
chr13	72195250	72195990	VFGp3.CLOSE-in-PP1_peak66850	NONE
chr13	74519946	74520557	VFGp3.CLOSE-in-PP1_peak67063	KLF12 (+48934)
chr13	75665377	75666848	VFGp3.CLOSE-in-PP1_peak67156	NONE
chr13	75676008	75676776	VFGp3.CLOSE-in-PP1_peak67157	NONE
chr13	75872511	75873748	VFGp3.CLOSE-in-PP1_peak67172	TBC1D4 (+183120)
chr13	84922584	84923475	VFGp3.CLOSE-in-PP1_peak67904	NONE
chr13	86240420	86240942	VFGp3.CLOSE-in-PP1_peak67984	SLITRK6 (+132942)
chr13	88768167	88768810	VFGp3.CLOSE-in-PP1_peak68121	NONE
chr14	28554512	28555874	VFGp3.CLOSE-in-PP1_peak71446	NONE
chr14	29859236	29860204	VFGp3.CLOSE-in-PP1_peak71537	NONE
chr14	34111234	34112106	VFGp3.CLOSE-in-PP1_peak71925	NONE
chr15	24105344	24106174	VFGp3.CLOSE-in-PP1_peak78837	NDN (-173309)
chr15	27212862	27213481	VFGp3.CLOSE-in-PP1_peak79050	GABRG3 (-3257)
chr15	27818803	27819634	VFGp3.CLOSE-in-PP1_peak79085	NONE
chr15	38961022	38961525	VFGp3.CLOSE-in-PP1_peak80150	RASGRP1 (-104267)
chr15	47382945	47384148	VFGp3.CLOSE-in-PP1_peak80886	NONE
chr15	87581376	87582235	VFGp3.CLOSE-in-PP1_peak85027	NONE
chr15	96014345	96015522	VFGp3.CLOSE-in-PP1_peak85979	NONE
chr15	101878641	101879359	VFGp3.CLOSE-in-PP1_peak86631	SNRPA1 (-43544)
chr16	1138208	1139126	VFGp3.CLOSE-in-PP1_peak86858	C1QTNF8 (+7577)
chr16	54268933	54269640	VFGp3.CLOSE-in-PP1_peak90646	IRX3 (+51388)
chr17	75911626	75912279	VFGp3.CLOSE-in-PP1_peak101793	TNRC6C (-89184)
chr18	41765776	41766659	VFGp3.CLOSE-in-PP1_peak105827	NONE
chr18	50952872	50953516	VFGp3.CLOSE-in-PP1_peak106857	NONE
chr18	53670124	53670886	VFGp3.CLOSE-in-PP1_peak107096	NONE
chr18	60957497	60958365	VFGp3.CLOSE-in-PP1_peak107862	BCL2 (+29430)
chr18	62326119	62326877	VFGp3.CLOSE-in-PP1_peak107976	NONE
chr18	63983916	63985306	VFGp3.CLOSE-in-PP1_peak108062	NONE
chr18	76384446	76385194	VFGp3.CLOSE-in-PP1_peak108880	NONE
chr2	862368	863280	VFGp3.CLOSE-in-PP1_peak114705	SNTG2 (-83730)
chr2	1164291	1165513	VFGp3.CLOSE-in-PP1_peak114727	NONE
chr2	2568070	2568937	VFGp3.CLOSE-in-PP1_peak114869	NONE
chr2	2702411	2703235	VFGp3.CLOSE-in-PP1_peak114878	NONE
chr2	6167005	6168298	VFGp3.CLOSE-in-PP1_peak115174	NONE
chr2	49596709	49597182	VFGp3.CLOSE-in-PP1_peak119778	NONE
chr2	50562404	50563470	VFGp3.CLOSE-in-PP1_peak119864	NONE
chr2	57518380	57518904	VFGp3.CLOSE-in-PP1_peak120464	NONE
chr2	60351839	60353756	VFGp3.CLOSE-in-PP1_peak120712	NONE
chr2	61863708	61864431	VFGp3.CLOSE-in-PP1_peak120860	XPO1 (-98652)
chr2	66481960	66482655	VFGp3.CLOSE-in-PP1_peak121331	MEIS1 (-180224)
chr2	76869201	76869978	VFGp3.CLOSE-in-PP1_peak122369	NONE
chr2	80589034	80589433	VFGp3.CLOSE-in-PP1_peak122681	LRRTM1 (-57360)
chr2	84943550	84944333	VFGp3.CLOSE-in-PP1_peak122949	TRABD2A (+164427)
chr2	86752534	86753417	VFGp3.CLOSE-in-PP1_peak123195	KDM3A (+85052)
chr2	105200235	105201231	VFGp3.CLOSE-in-PP1_peak124374	NONE
chr2	114466448	114467493	VFGp3.CLOSE-in-PP1_peak125350	SLC35F5 (+47429)
chr2	115010584	115011022	VFGp3.CLOSE-in-PP1_peak125401	NONE
chr2	115391854	115392407	VFGp3.CLOSE-in-PP1_peak125423	NONE
chr2	119341967	119343010	VFGp3.CLOSE-in-PP1_peak125738	NONE
chr2	130311654	130312293	VFGp3.CLOSE-in-PP1_peak126779	NONE
chr2	133704985	133706075	VFGp3.CLOSE-in-PP1_peak127148	NONE
chr2	140286584	140287424	VFGp3.CLOSE-in-PP1_peak127800	NONE
chr2	143203157	143203981	VFGp3.CLOSE-in-PP1_peak127989	NONE
chr2	146563748	146564515	VFGp3.CLOSE-in-PP1_peak128288	NONE
chr2	150510344	150510965	VFGp3.CLOSE-in-PP1_peak128666	MMADHC (-66539)
chr2	161507987	161509229	VFGp3.CLOSE-in-PP1_peak129686	RBMS1 (-158303)
chr2	199561768	199562556	VFGp3.CLOSE-in-PP1_peak133151	NONE
chr2	209975629	209976367	VFGp3.CLOSE-in-PP1_peak134269	NONE
chr2	239417799	239418779	VFGp3.CLOSE-in-PP1_peak137440	ASB1 (+82824)
chr20	6924272	6925028	VFGp3.CLOSE-in-PP1_peak138474	BMP2 (+176339)
chr20	9797989	9799155	VFGp3.CLOSE-in-PP1_peak138713	PAK7 (+21117)
chr20	12906662	12907838	VFGp3.CLOSE-in-PP1_peak139091	SPTLC3 (-82392)
chr21	19062180	19063577	VFGp3.CLOSE-in-PP1_peak144520	BTG3 (-77717)
chr21	20326593	20327242	VFGp3.CLOSE-in-PP1_peak144599	NONE
chr21	21036295	21037255	VFGp3.CLOSE-in-PP1_peak144631	NONE
chr21	22215671	22216348	VFGp3.CLOSE-in-PP1_peak144684	NCAM2 (-154623)
chr21	22737128	22737750	VFGp3.CLOSE-in-PP1_peak144706	NONE
chr22	49874998	49875940	VFGp3.CLOSE-in-PP1_peak150354	NONE
chr3	148104	149266	VFGp3.CLOSE-in-PP1_peak150500	CHL1 (-89594)
chr3	32451856	32452732	VFGp3.CLOSE-in-PP1_peak153730	CMTM7 (+19131)
chr3	40914489	40915309	VFGp3.CLOSE-in-PP1_peak154577	NONE
chr3	51832255	51832929	VFGp3.CLOSE-in-PP1_peak155678	IQCF3 (-19028)
chr3	55032374	55033756	VFGp3.CLOSE-in-PP1_peak156034	LRTM1 (-70964)
chr3	70652154	70653647	VFGp3.CLOSE-in-PP1_peak157528	NONE
chr3	71057239	71058207	VFGp3.CLOSE-in-PP1_peak157548	FOXP1 (+122265)
chr3	84157541	84158154	VFGp3.CLOSE-in-PP1_peak158622	NONE
chr3	85277156	85278692	VFGp3.CLOSE-in-PP1_peak158670	NONE
chr3	96475214	96475983	VFGp3.CLOSE-in-PP1_peak159145	EPHA6 (-57831)
chr3	102615489	102616305	VFGp3.CLOSE-in-PP1_peak159706	NONE
chr3	109055191	109055754	VFGp3.CLOSE-in-PP1_peak160220	DPPA4 (+946)
chr3	120701775	120703109	VFGp3.CLOSE-in-PP1_peak161350	STXBP5L (+75523)
chr3	146084121	146085751	VFGp3.CLOSE-in-PP1_peak163877	PLSCR2 (+102152)
chr3	165236067	165236971	VFGp3.CLOSE-in-PP1_peak165703	NONE
chr4	21875335	21876321	VFGp3.CLOSE-in-PP1_peak171154	KCNIP4 (+74594)
chr4	24414730	24415586	VFGp3.CLOSE-in-PP1_peak171410	DHX15 (+171015)
chr4	24807173	24808260	VFGp3.CLOSE-in-PP1_peak171457	SOD3 (+10632)
chr4	29949831	29950804	VFGp3.CLOSE-in-PP1_peak171905	NONE
chr4	55437892	55438867	VFGp3.CLOSE-in-PP1_peak173641	KIT (-85705)
chr4	64484848	64485804	VFGp3.CLOSE-in-PP1_peak174296	NONE
chr4	65801139	65801860	VFGp3.CLOSE-in-PP1_peak174381	NONE
chr4	75758974	75760081	VFGp3.CLOSE-in-PP1_peak175155	BTC (-39632)
chr4	83588928	83589902	VFGp3.CLOSE-in-PP1_peak175967	TMEM150C (-105905)
chr4	141808686	141809648	VFGp3.CLOSE-in-PP1_peak181046	TBC1D9 (-131893)
chr4	150456895	150457787	VFGp3.CLOSE-in-PP1_peak181857	NONE
chr4	167881548	167882210	VFGp3.CLOSE-in-PP1_peak183436	NONE
chr5	2465442	2466161	VFGp3.CLOSE-in-PP1_peak185816	NONE
chr5	2575418	2575993	VFGp3.CLOSE-in-PP1_peak185821	IRX2 (+176070)
chr5	13215561	13216097	VFGp3.CLOSE-in-PP1_peak186759	NONE
chr5	18016131	18016722	VFGp3.CLOSE-in-PP1_peak187274	NONE
chr5	25713167	25714036	VFGp3.CLOSE-in-PP1_peak187738	NONE
chr5	25891808	25892799	VFGp3.CLOSE-in-PP1_peak187747	NONE
chr5	27702227	27703268	VFGp3.CLOSE-in-PP1_peak187828	NONE
chr5	40213334	40213898	VFGp3.CLOSE-in-PP1_peak188928	NONE
chr5	62906471	62907047	VFGp3.CLOSE-in-PP1_peak190638	NONE
chr5	135313628	135314388	VFGp3.CLOSE-in-PP1_peak197172	LECT2 (-23285)
chr5	146492329	146493118	VFGp3.CLOSE-in-PP1_peak198410	PPP2R2B (-57187)
chr5	158378648	158379478	VFGp3.CLOSE-in-PP1_peak199804	EBF1 (+147706)
chr5	164562349	164563214	VFGp3.CLOSE-in-PP1_peak200388	NONE
chr6	21450315	21451238	VFGp3.CLOSE-in-PP1_peak204531	SOX4 (-143195)
chr6	23559811	23560710	VFGp3.CLOSE-in-PP1_peak204698	NONE
chr6	34019894	34021423	VFGp3.CLOSE-in-PP1_peak205948	GRM4 (+93198)
[truncated: 522 more rows]
