# Supplementary material for: Expansion of ventral foregut is linked to changes in the enhancer landscape for organ-specific differentiation
Source: Nat Cell Biol. 2023 Jan 23;25(3):481–92. doi: 10.1038/s41556-022-01075-8 (PMC10014581; doi:10.1038/s41556-022-01075-8)
Supplement: Supplementary file 7 — VFG expansion-specific enhancers defined by ATAC-seq clusters mapped to H3K27ac datasets from human embryonic tissues. [file 41556_2022_1075_MOESM7_ESM.xlsx]

## Sheet: index
Supplementary Table 6. Dynamic enhancers defined by VFG expansion-specific ATAC-seq clusters mapped to H3K27ac datasets from human embryonic tissues.
Supplementary Table 6a	Pancreas	Liver	Lung	Stomach	brain	RPE	adrenal	heart
VFGp3.OPEN	VFGp3.OPEN_K27ac_pancreas	VFGp3.OPEN_K27ac_liver	VFGp3.OPEN_K27ac_lung	VFGp3.OPEN_K27ac_stomach	VFGp3.OPEN_K27ac_brain	VFGp3.OPEN_K27ac_RPE	VFGp3.OPEN_K27ac_adrenal	VFGp3.OPEN_K27ac_heart
VFGp6.OPEN	VFGp6.OPEN_K27ac_pancreas	VFGp6.OPEN_K27ac_liver	VFGp6.OPEN_K27ac_lung	VFGp6.OPEN_K27ac_stomach	VFGp6.OPEN_K27ac_brain	VFGp6.OPEN_K27ac_RPE	VFGp6.OPEN_K27ac_adrenal	VFGp6.OPEN_K27ac_heart
VFGp3.CLOSE	VFGp3.CLOSE_K27ac_pancreas	VFGp3.CLOSE_K27ac_liver	VFGp3.CLOSE_K27ac_lung	VFGp3.CLOSE_K27ac_stomach	VFGp3.CLOSE_K27ac_brain	VFGp3.CLOSE_K27ac_RPE	VFGp3.CLOSE_K27ac_adrenal	VFGp3.CLOSE_K27ac_heart
VFGp6.CLOSE	VFGp6.CLOSE_K27ac_pancreas	VFGp6.CLOSE_K27ac_liver	VFGp6.CLOSE_K27ac_lung	VFGp6.CLOSE_K27ac_stomach	VFGp6.CLOSE_K27ac_brain	VFGp6.CLOSE_K27ac_RPE	VFGp6.CLOSE_K27ac_adrenal	VFGp6.CLOSE_K27ac_heart
Supplementary Table 6b	Endoderm	Mesoderm	Ectoderm
VFGp3.OPEN	VFGp3.OPEN_K27ac_endoderm	VFGp3.OPEN_K27ac_mesoderm	VFGp3.OPEN_K27ac_ectoderm
VFGp6.OPEN	VFGp6.OPEN_K27ac_endoderm	VFGp6.OPEN_K27ac_mesoderm	VFGp6.OPEN_K27ac_ectoderm
VFGp3.CLOSE	VFGp3.CLOSE_K27ac_endoderm	VFGp3.CLOSE_K27ac_mesoderm	VFGp3.CLOSE_K27ac_ectoderm
VFGp6.CLOSE	VFGp6.CLOSE_K27ac_endoderm	VFGp6.CLOSE_K27ac_mesoderm	VFGp6.CLOSE_K27ac_ectoderm

## Sheet: VFGp3.OPEN_K27ac_pancreas
VFGp3.OPEN_K27ac_pancreas
chr1	3135813	3136466	peak327
chr1	8214648	8214755	peak836
chr1	44011343	44012195	peak4709
chr1	44013995	44014561	peak4710
chr1	47943463	47943963	peak5140
chr1	54937160	54937383	peak5879
chr1	171129913	171130413	peak15392
chr1	179121445	179121736	peak16264
chr10	24527891	24528231	peak26075
chr10	105338539	105339087	peak33333
chr11	2751545	2752018	peak36764
chr11	47210836	47211043	peak41142
chr11	69987151	69987991	peak42993
chr11	73363054	73363792	peak43384
chr11	119554993	119555653	peak47926
chr11	125062131	125062521	peak48556
chr12	52249469	52250469	peak54218
chr12	53289041	53290222	peak54381
chr12	53314583	53314908	peak54390
chr12	122038922	122039298	peak61031
chr12	124975229	124975485	peak61345
chr12	133093539	133094406	peak62199
chr13	80298434	80298752	peak67585
chr14	77480357	77481076	peak75830
chr14	77536840	77536957	peak75839
chr14	90979613	90980342	peak77081
chr15	56078554	56079013	peak81734
chr15	69886515	69886844	peak83169
chr15	74232834	74233277	peak83616
chr15	75474809	75475474	peak83784
chr15	81131344	81132134	peak84349
chr16	11729857	11730248	peak87982
chr16	14580663	14581070	peak88234
chr16	72881200	72882336	peak92414
chr16	88829886	88830552	peak94095
chr16	88831474	88831756	peak94096
chr17	1501204	1501721	peak94439
chr17	16424325	16424467	peak95948
chr17	43064455	43066057	peak98389
chr17	44971572	44972780	peak98579
chr17	70417353	70417853	peak101073
chr17	72369778	72370606	peak101353
chr17	73545577	73546505	peak101505
chr17	75359688	75360404	peak101727
chr17	81121926	81122088	peak102385
chr18	7062362	7062805	peak103044
chr18	19649621	19650195	peak103876
chr18	24637601	24638008	peak104369
chr18	74482705	74482860	peak108737
chr18	75078732	75079379	peak108814
chr19	2983337	2984525	peak109370
chr19	10754896	10755491	peak110146
chr19	13193742	13194089	peak110402
chr19	14259218	14259590	peak110519
chr19	17359007	17359702	peak110773
chr19	38423341	38423343	peak112264
chr19	42391826	42392376	peak112759
chr19	54115791	54116136	peak114149
chr2	6675579	6676060	peak115218
chr2	23742965	23743494	peak117146
chr2	26853586	26853833	peak117461
chr2	26908988	26909842	peak117467
chr2	43248714	43249652	peak119052
chr2	62797496	62798632	peak120952
chr2	111619401	111619901	peak125028
chr2	121693502	121693713	peak126014
chr2	135222954	135223001	peak127310
chr2	150256405	150256752	peak128635
chr20	22483695	22484100	peak140045
chr20	31044644	31044980	peak140634
chr20	31061074	31062048	peak140637
chr20	32366278	32366698	peak140794
chr20	36024416	36024699	peak141228
chr20	36919537	36920037	peak141342
chr20	47001582	47002225	peak142510
chr20	52011444	52011524	peak143152
chr20	60936513	60937466	peak143946
chr20	60951179	60951915	peak143951
chr21	43184752	43185127	peak146331
chr21	47484844	47485796	peak146834
chr22	18543866	18544263	peak147045
chr22	20190769	20191815	peak147233
chr22	45836788	45837046	peak150020
chr3	32881305	32881321	peak153778
chr3	107646502	107647330	peak160085
chr3	134138290	134138390	peak162747
chr3	170143316	170144085	peak166156
chr4	3252044	3253156	peak169344
chr4	8227437	8228465	peak169886
chr4	79228358	79228986	peak175539
chr5	1567820	1568320	peak185742
chr5	139621195	139621351	peak197666
chr6	30717352	30717786	peak205514
chr6	137970176	137970584	peak215143
chr6	170575617	170576183	peak218520
chr7	4971822	4971965	peak219043
chr7	74378479	74378888	peak224883
chr7	112031554	112032323	peak228343
chr8	6758389	6758834	peak233525
chr8	11486052	11486820	peak234057
chr8	38367845	38368488	peak236686
chr8	72024681	72024770	peak239286
chr8	142368939	142369712	peak245874
chr9	95963393	95964868	peak253240
chr9	95967730	95968112	peak253242
chr9	97454645	97455294	peak253378
chr9	130307503	130308494	peak256657
chrX	54867509	54867712	peak260886

## Sheet: VFGp3.OPEN_K27ac_liver
VFGp3.OPEN_K27ac_liver
chr1	8229671	8230779	peak839
chr1	9222423	9223248	peak965
chr1	9989450	9990004	peak1072
chr1	21578252	21579003	peak2247
chr1	22192641	22193430	peak2328
chr1	24053764	24054357	peak2571
chr1	26222439	26222569	peak2809
chr1	27158087	27158961	peak2919
chr1	27264508	27265034	peak2930
chr1	29472452	29472904	peak3177
chr1	32608536	32608849	peak3517
chr1	33181988	33182790	peak3583
chr1	47656970	47657691	peak5103
chr1	48338630	48338698	peak5198
chr1	48341540	48342511	peak5200
chr1	52435747	52436438	peak5580
chr1	55114786	55115342	peak5906
chr1	65002514	65003200	peak6995
chr1	65624346	65624915	peak7057
chr1	68097777	68097893	peak7322
chr1	93741108	93741767	peak9658
chr1	94504959	94505291	peak9765
chr1	98646686	98647207	peak10171
chr1	111965551	111966088	peak11289
chr1	112275374	112276362	peak11321
chr1	114050922	114051556	peak11499
chr1	153740724	153741639	peak13362
chr1	154129883	154130540	peak13395
chr1	157411286	157412419	peak13847
chr1	159940673	159940686	peak14108
chr1	160508660	160509391	peak14183
chr1	167886074	167886865	peak15047
chr1	167895765	167896467	peak15048
chr1	169735032	169735919	peak15283
chr1	173096499	173096935	peak15608
chr1	182260709	182261366	peak16592
chr1	184761409	184762114	peak16907
chr1	185554896	185555218	peak16994
chr1	197589818	197590362	peak17889
chr1	200865181	200865548	peak18254
chr1	202044075	202044841	peak18437
chr1	205672273	205672888	peak18965
chr1	207124620	207125245	peak19143
chr1	207999910	208000714	peak19233
chr1	213545341	213545941	peak19961
chr1	214223588	214224809	peak20049
chr1	222234967	222235767	peak20952
chr1	223952703	223953721	peak21143
chr1	228918649	228919112	peak21678
chr1	229234524	229235329	peak21722
chr1	229283655	229284528	peak21733
chr1	229409484	229409967	peak21758
chr1	231369370	231370612	peak21979
chr1	234774835	234775568	peak22359
chr1	236203154	236203427	peak22536
chr1	236451092	236451614	peak22563
chr1	245973808	245974717	peak23561
chr10	5189166	5190492	peak24283
chr10	5915598	5915778	peak24374
chr10	7231143	7231872	peak24537
chr10	7974139	7974813	peak24614
chr10	11873510	11874009	peak24958
chr10	13800970	13801537	peak25122
chr10	29296606	29297510	peak26522
chr10	29607007	29607896	peak26556
chr10	35025781	35026658	peak27081
chr10	36132505	36133220	peak27237
chr10	44754392	44755277	peak27519
chr10	49395704	49396801	peak27886
chr10	49688618	49689464	peak27930
chr10	51566817	51567204	peak28087
chr10	52268347	52268741	peak28152
chr10	52591744	52592450	peak28203
chr10	70981857	70982732	peak29630
chr10	71850607	71851304	peak29746
chr10	73099701	73100225	peak29902
chr10	73394938	73395462	peak29937
chr10	79093441	79094114	peak30465
chr10	82079489	82080542	peak30872
chr10	89788407	89788831	peak31628
chr10	99085541	99085885	peak32590
chr10	99087344	99088153	peak32591
chr10	99519458	99519667	peak32658
chr10	102100654	102101246	peak32925
chr10	104222700	104222828	peak33212
chr10	114035202	114035971	peak34258
chr10	114487981	114489086	peak34312
chr10	114778301	114778817	peak34356
chr10	114779463	114780284	peak34357
chr10	115300576	115301666	peak34432
chr10	121258361	121259357	peak35035
chr10	121502565	121503228	peak35067
chr10	122823257	122823642	peak35193
chr10	123772599	123773394	peak35311
chr10	126164413	126165100	peak35552
chr10	129679254	129680189	peak35925
chr10	129955244	129955940	peak35959
chr11	215564	216973	peak36476
chr11	952012	953274	peak36595
chr11	13064370	13064986	peak37941
chr11	27395478	27396432	peak39293
chr11	35413713	35413824	peak40083
chr11	45864897	45865226	peak40981
chr11	46275410	46276107	peak41024
chr11	57220989	57221615	peak41424
chr11	58529833	58530508	peak41565
chr11	60425399	60426311	peak41751
chr11	60917286	60917943	peak41810
chr11	61066336	61066708	peak41831
chr11	67177337	67177564	peak42680
chr11	67873592	67874525	peak42779
chr11	70588523	70589468	peak43064
chr11	70917053	70917631	peak43089
chr11	74901781	74902796	peak43516
chr11	75156626	75156868	peak43557
chr11	75470706	75471327	peak43610
chr11	78756460	78757386	peak43922
chr11	85641942	85642508	peak44564
chr11	93220188	93220708	peak45251
chr11	93226307	93227000	peak45254
chr11	111442455	111443132	peak46915
chr11	123458778	123459333	peak48413
chr11	129959352	129959559	peak49115
chr11	134612602	134613716	peak49662
chr12	6989578	6990161	peak50436
chr12	11044386	11045155	peak50824
chr12	12537587	12538418	peak50988
chr12	19219208	19219923	peak51647
chr12	52370365	52370977	peak54248
chr12	54219008	54219525	peak54524
chr12	55893452	55894244	peak54716
chr12	57145205	57145440	peak54878
chr12	57334829	57335872	peak54893
chr12	59159568	59160445	peak55114
chr12	69182706	69183403	peak56021
chr12	90026512	90026764	peak57773
chr12	103278939	103279700	peak59090
chr12	113855744	113856628	peak60163
chr12	115049159	115049917	peak60291
chr12	120759145	120759652	peak60867
chr12	121156858	121157654	peak60931
chr12	121399320	121400059	peak60955
chr12	121664914	121665506	peak60989
chr12	122125233	122125366	peak61048
chr12	125384475	125385297	peak61415
chr12	125391184	125391556	peak61417
chr13	27970263	27970864	peak62976
chr13	36929801	36930449	peak63867
chr13	42602151	42603067	peak64415
chr13	43098832	43099691	peak64457
chr13	45428486	45429167	peak64699
chr13	62238856	62240026	peak66259
chr13	74563354	74563995	peak67067
chr13	79967637	79968545	peak67545
chr13	94771407	94772223	peak68514
chr13	94944370	94944762	peak68530
chr13	95313037	95313493	peak68565
chr13	95775696	95776747	peak68618
chr13	98685675	98686482	peak68886
chr13	99221775	99222250	peak68975
chr13	99638447	99638997	peak69033
chr13	109962074	109962842	peak70047
chr13	110746836	110747510	peak70126
chr13	113823896	113824556	peak70450
chr14	20844207	20844934	peak70623
chr14	24577849	24578229	peak71108
chr14	24776349	24777911	peak71133
chr14	24895803	24896732	peak71157
chr14	31596945	31597277	peak71700
chr14	49432127	49433143	peak73068
chr14	54820358	54821218	peak73563
chr14	69044479	69044984	peak74933
chr14	70073004	70073433	peak75082
chr14	70275718	70276475	peak75114
chr14	70404081	70404801	peak75128
chr14	74600515	74601400	peak75495
chr14	75365187	75365921	peak75584
chr14	75417550	75418165	peak75594
chr14	90754788	90756144	peak77049
chr14	91827603	91828369	peak77170
chr14	92424097	92424624	peak77213
chr14	99868230	99868950	peak77971
chr14	103339425	103340407	peak78371
chr14	104195539	104195853	peak78476
chr14	105233215	105233682	peak78564
chr15	31557082	31558337	peak79442
chr15	31588794	31589392	peak79447
chr15	42684608	42685165	peak80523
chr15	52426732	52427224	peak81385
chr15	53745547	53746296	peak81536
chr15	57872668	57873476	peak81909
chr15	58577154	58578167	peak81966
chr15	64188459	64189409	peak82546
chr15	64943677	64944380	peak82615
chr15	76390663	76391706	peak83891
chr15	76669208	76669879	peak83921
chr15	78348481	78349032	peak84066
chr15	78666786	78667753	peak84108
chr15	85149785	85150571	peak84735
chr15	85473067	85473613	peak84784
chr15	90572355	90572830	peak85372
chr15	96752357	96753033	peak86047
chr16	2574244	2574893	peak87028
chr16	8617954	8618092	peak87644
chr16	8957258	8958324	peak87686
chr16	11390536	11391273	peak87950
chr16	21272274	21272702	peak88803
chr16	31464661	31465064	peak89799
chr16	46952615	46953749	peak89915
chr16	48637541	48638399	peak90067
chr16	49917198	49918513	peak90208
chr16	52595628	52596596	peak90489
chr16	57505649	57506895	peak90985
chr16	70779716	70780951	peak92229
chr16	78517175	78517643	peak92958
chr16	79931365	79932045	peak93114
chr16	85482372	85483333	peak93705
chr16	87562408	87563055	peak93949
chr16	87965835	87966733	peak94005
chr16	89164685	89165253	peak94127
chr17	1639185	1640148	peak94456
chr17	5135218	5136064	peak94845
chr17	16216530	16217292	peak95919
chr17	16301488	16302433	peak95925
chr17	19241192	19241929	peak96279
chr17	27025047	27026256	peak96714
chr17	28663783	28664214	peak96881
chr17	29925711	29926786	peak96999
chr17	30022815	30023670	peak97002
chr17	30125039	30125717	peak97005
chr17	30130539	30131224	peak97006
chr17	31121532	31122172	peak97081
chr17	34300309	34301202	peak97405
chr17	35861862	35862738	peak97536
chr17	37041602	37041755	peak97688
chr17	39832625	39833037	peak97983
chr17	46872870	46873418	peak98786
chr17	46948823	46949651	peak98796
chr17	53471761	53472545	peak99427
chr17	57374333	57374946	peak99847
chr17	60167499	60168120	peak100091
chr17	67099663	67100087	peak100810
chr17	69677632	69678546	peak100982
chr17	71192670	71193009	peak101173
chr17	71794215	71794712	peak101269
chr17	73534560	73535252	peak101503
chr17	73553239	73554285	peak101507
chr17	73649060	73649572	peak101521
chr17	75217053	75217650	peak101708
chr17	76744224	76744620	peak101897
chr17	79004962	79005304	peak102127
chr17	80419767	80420343	peak102322
chr18	361811	362962	peak102427
chr18	2939293	2939723	peak102641
chr18	20069573	20070842	peak103931
chr18	28981274	28981960	peak104693
chr18	29401428	29402141	peak104756
chr18	43394773	43395160	peak106031
chr18	47164694	47166404	peak106457
chr18	48365874	48367173	peak106608
chr18	49596526	49597251	peak106752
chr18	51724480	51725077	peak106916
chr18	52340072	52340621	peak106961
chr18	55902237	55902723	peak107337
chr18	59402704	59403360	peak107689
chr18	64812742	64813602	peak108112
chr19	788889	790150	peak109099
chr19	4374994	4376199	peak109523
chr19	13239295	13239777	peak110415
chr19	15358638	15358832	peak110620
chr19	18246522	18247397	peak110892
chr19	18852390	18852485	peak110987
chr19	19207717	19208333	peak111044
chr19	32841397	32841738	peak111781
chr19	36231880	36232323	peak112114
chr19	43001804	43002362	peak112852
chr19	47359311	47359987	peak113389
chr19	48706935	48707094	peak113552
chr19	49474189	49474210	peak113685
chr19	50416277	50416922	peak113818
chr19	58330609	58331493	peak114529
chr2	6342958	6344015	peak115193
chr2	15813772	15814603	peak116235
chr2	20875561	20876433	peak116876
chr2	20927832	20928747	peak116881
chr2	21264960	21265333	peak116903
chr2	21315112	21315922	peak116910
chr2	23881509	23882006	peak117162
chr2	38851404	38852721	peak118610
chr2	47306138	47306726	peak119485
chr2	48678849	48679621	peak119660
chr2	54759592	54759940	peak120211
chr2	56675676	56676537	peak120425
chr2	62767455	62767947	peak120950
chr2	65149835	65150757	peak121170
chr2	73258782	73259881	peak121977
chr2	73318282	73318739	peak121987
chr2	84520969	84521382	peak122913
chr2	86148138	86149310	peak123130
chr2	88054173	88055072	peak123317
chr2	99200361	99201242	peak123851
chr2	103208044	103208739	peak124211
chr2	112666658	112667042	peak125140
chr2	118674726	118675577	peak125660
chr2	128195316	128196303	peak126600
chr2	139676807	139677306	peak127751
chr2	143452984	143453607	peak128014
chr2	158952463	158952822	peak129402
chr2	158984845	158985311	peak129406
chr2	168671442	168672128	peak130323
chr2	176470358	176471474	peak131045
chr2	191217355	191218107	peak132369
chr2	197593920	197594517	peak132949
chr2	204521240	204521912	peak133661
chr2	208646842	208647910	peak134107
chr2	215741348	215741730	peak134772
chr2	217736171	217736725	peak135021
chr2	224772945	224773706	peak135842
chr2	230024822	230025462	peak136359
chr2	235779701	235780372	peak137022
chr2	237897388	237897942	peak137263
chr20	22392201	22392734	peak140028
chr20	30150909	30151262	peak140508
chr20	30877213	30878465	peak140622
chr20	33873878	33874347	peak140966
chr20	37542089	37542764	peak141428
chr20	39296936	39297627	peak141612
chr20	40167427	40168302	peak141711
chr20	42930606	42931388	peak141994
chr20	43062406	43063448	peak142019
chr20	48737410	48737921	peak142745
chr20	50029478	50030105	peak142946
chr20	52259138	52259661	peak143178
chr20	60724639	60725035	peak143928
chr20	60931262	60931884	peak143944
chr20	62317964	62318644	peak144113
chr21	33964967	33966176	peak145447
chr21	34572057	34572244	peak145488
chr21	34755172	34755816	peak145509
chr21	40337835	40338462	peak146063
chr21	42012157	42012838	peak146219
chr21	44884668	44885409	peak146550
chr21	45557891	45557923	peak146629
chr21	45723331	45724351	peak146656
chr21	46378811	46379123	peak146735
chr21	46889214	46890109	peak146793
chr21	47572825	47573814	peak146842
chr22	21778170	21778836	peak147431
chr22	29209427	29210109	peak148215
chr22	29615933	29616998	peak148265
chr22	29964881	29965578	peak148302
chr22	33040306	33041059	peak148639
chr22	35460634	35460920	peak148815
chr22	38583332	38584119	peak149219
chr22	39129444	39129873	peak149292
chr22	41945380	41945816	peak149586
chr22	46766343	46767215	peak150111
chr22	47194872	47194964	peak150169
chr22	47259680	47260838	peak150177
chr22	51138161	51139143	peak150480
chr3	13512368	13512939	peak151854
chr3	31528239	31528741	peak153622
chr3	32227441	32228211	peak153699
chr3	32257572	32258295	peak153702
chr3	38038280	38038430	peak154268
chr3	44400785	44401285	peak154970
chr3	45454479	45454979	peak155063
chr3	46599614	46600419	peak155171
chr3	50232354	50233861	peak155524
chr3	50247859	50248875	peak155528
chr3	52826473	52826735	peak155805
chr3	53193098	53193870	peak155848
chr3	54356098	54356854	peak155968
chr3	58129122	58129804	peak156339
chr3	58235104	58236264	peak156357
chr3	70786945	70787551	peak157532
chr3	114464011	114465210	peak160742
chr3	120539645	120540288	peak161335
chr3	122803585	122804852	peak161533
chr3	123324486	123325112	peak161604
chr3	123473732	123474305	peak161626
chr3	126060048	126060590	peak161889
chr3	128842362	128842699	peak162202
chr3	133461318	133462011	peak162662
chr3	141062695	141063196	peak163440
chr3	141447120	141447734	peak163488
chr3	156445676	156446738	peak164935
chr3	159824773	159825325	peak165292
chr3	160008923	160009792	peak165316
chr3	164242042	164242367	peak165647
chr3	170719703	170720452	peak166225
chr3	171783848	171784607	peak166356
chr3	172271336	172271762	peak166417
chr3	184134320	184134924	peak167535
chr3	185046195	185046800	peak167639
chr3	186351950	186352460	peak167791
chr3	187720864	187722041	peak167961
chr3	193793587	193793971	peak168605
chr3	197317081	197317828	peak169002
chr4	4034685	4035242	peak169426
chr4	5723977	5724331	peak169588
chr4	6697381	6698249	peak169715
chr4	6895166	6895694	peak169744
chr4	25156319	25156995	peak171503
chr4	38451476	38452352	peak172440
chr4	39666654	39667045	peak172534
chr4	52774910	52775978	peak173343
chr4	53886247	53886326	peak173469
chr4	53971011	53972216	peak173475
chr4	70105382	70106039	peak174682
chr4	70209224	70210051	peak174694
chr4	74207109	74207598	peak175011
chr4	77196419	77197292	peak175296
chr4	87898577	87899241	peak176377
chr4	89256282	89256882	peak176536
chr4	114823053	114824005	peak178756
chr4	116066292	116067602	peak178861
chr4	122715782	122716231	peak179408
chr4	130994326	130994750	peak180144
chr4	149186983	149187483	peak181763
chr4	153640092	153640975	peak182168
chr4	155481105	155481624	peak182360
chr4	174210163	174211090	peak184006
chr4	183801883	183802410	peak184806
chr5	7879254	7879637	peak186281
chr5	13695087	13695713	peak186801
chr5	14148874	14149537	peak186853
chr5	14727899	14727980	peak186939
chr5	14773503	14774036	peak186943
chr5	40733668	40734854	peak188961
chr5	40784185	40784723	peak188965
chr5	55229375	55230377	peak189914
chr5	59968215	59969431	peak190368
chr5	74212352	74213124	peak191631
chr5	76240811	76241543	peak191834
chr5	78023565	78024136	peak192001
chr5	78389621	78390186	peak192037
chr5	80829314	80830192	peak192243
chr5	95212176	95213109	peak193472
chr5	109236690	109237590	peak194615
chr5	109326150	109326461	peak194630
chr5	112030850	112031553	peak194900
chr5	125984660	125985226	peak196206
chr5	126532811	126533753	peak196287
chr5	132352263	132353166	peak196818
chr5	133751378	133752187	peak196983
chr5	137581400	137581884	peak197413
chr5	138111491	138112056	peak197477
chr5	149807404	149808493	peak198831
chr5	154839755	154840647	peak199429
chr5	156119879	156120695	peak199541
chr5	167736013	167736622	peak200685
chr5	171601474	171602016	peak201176
chr5	171841793	171842451	peak201201
chr5	173146443	173146942	peak201373
chr6	3403488	3403939	peak202596
chr6	3869663	3870564	peak202660
chr6	7561346	7562203	peak203109
chr6	11367372	11368426	peak203488
chr6	15079522	15080225	peak203888
chr6	15304100	15305190	peak203906
chr6	25083841	25084809	peak204845
chr6	26474007	26474665	peak205018
chr6	31535239	31535751	peak205621
chr6	33955881	33956540	peak205935
chr6	35370095	35371075	peak206109
chr6	35382820	35383591	peak206110
chr6	37349523	37350174	peak206346
chr6	40106052	40106739	peak206637
chr6	43772173	43772853	peak207071
chr6	43773999	43774520	peak207072
chr6	49473825	49475067	peak207633
chr6	64220027	64220373	peak208628
chr6	73123607	73124151	peak209207
chr6	107246561	107247783	peak212070
chr6	117269562	117270130	peak213075
chr6	129796591	129797091	peak214282
chr6	132654829	132655314	peak214612
chr6	137675026	137675587	peak215102
chr6	151762414	151763221	peak216506
chr6	151989703	151990418	peak216532
chr6	157960731	157961445	peak217123
chr6	160558092	160558800	peak217425
chr6	168666680	168666993	peak218345
chr7	5598518	5598564	peak219117
chr7	8279143	8279935	peak219396
chr7	15447854	15448464	peak219956
chr7	22825798	22826619	peak220650
chr7	29303951	29304467	peak221286
chr7	35596256	35597079	peak221959
chr7	43430037	43431518	peak222721
chr7	45075520	45076305	peak222902
chr7	47305824	47306956	peak223100
chr7	50744949	50745878	peak223461
chr7	65469910	65470659	peak224066
chr7	68713150	68713849	peak224318
chr7	73994357	73995154	peak224842
chr7	89802286	89803243	peak226166
chr7	95069703	95071021	peak226656
chr7	98696442	98697513	peak227002
chr7	103300737	103301744	peak227523
chr7	105128207	105128413	peak227680
chr7	107886422	107887364	peak227984
chr7	107998711	107999494	peak227997
chr7	128742411	128743080	peak229844
chr7	130586043	130586421	peak230011
chr7	137749450	137750135	peak230724
chr7	138080919	138081521	peak230768
chr7	140675528	140676368	peak231046
chr7	146406749	146407348	peak231636
chr7	156401360	156402096	peak232653
chr8	8835340	8835812	peak233773
chr8	22144663	22145397	peak235052
chr8	22760009	22760557	peak235135
chr8	24400731	24400858	peak235329
chr8	27219082	27220116	peak235599
chr8	27482817	27483228	peak235634
chr8	28230674	28231785	peak235720
chr8	30114422	30114895	peak235930
chr8	32962302	32962814	peak236157
chr8	61873562	61874502	peak238378
chr8	65877042	65877641	peak238721
chr8	79985858	79986687	peak239920
chr8	95918353	95919158	peak241357
chr8	96079341	96080258	peak241377
chr8	101499848	101500483	peak241910
chr8	118273241	118273941	peak243382
chr8	119356157	119356642	peak243511
chr8	121416487	121417416	peak243712
chr8	123769288	123769674	peak243932
chr8	123772389	123772851	peak243934
chr8	129511931	129512541	peak244558
chr8	141635969	141636870	peak245786
chr8	144973647	144974229	peak246123
chr9	4304949	4305818	peak246749
chr9	5839266	5839768	peak246907
chr9	6715581	6716771	peak246995
chr9	19151806	19152448	peak248150
chr9	23438037	23439099	peak248556
chr9	33172072	33173219	peak249283
chr9	35801011	35802043	peak249561
chr9	71354606	71355106	peak250841
chr9	71718981	71719220	peak250889
chr9	71719993	71720473	peak250890
chr9	74744574	74745089	peak251200
chr9	92170900	92171861	peak252869
chr9	95824064	95824406	peak253224
chr9	97370389	97371301	peak253368
chr9	99153441	99154190	peak253550
chr9	101540964	101541696	peak253801
chr9	107665609	107666424	peak254209
chr9	108180623	108181321	peak254279
chr9	111631267	111631826	peak254639
chr9	112239601	112240451	peak254702
chr9	114881420	114882254	peak254963
chr9	115598203	115599347	peak255024
chr9	119309408	119310716	peak255456
chr9	119328767	119329787	peak255458
chr9	120253698	120254124	peak255598
chr9	126440356	126441799	peak256272
chr9	129138587	129139711	peak256531
chr9	132552462	132552729	peak256950
chr9	137220227	137221343	peak257412
chrX	10165424	10166150	peak258355
chrX	37818110	37819174	peak259846
chrX	48774679	48775027	peak260512
chrX	70447640	70448615	peak261508
chrX	102311915	102312595	peak262773
chrX	129205370	129206221	peak264347
chrX	131119283	131120124	peak264464
chrX	149437674	149438412	peak265362

## Sheet: VFGp3.OPEN_K27ac_lung
VFGp3.OPEN_K27ac_lung
chr1	203540859	203541315	peak18653
chr1	218540040	218540382	peak20534
chr11	62248031	62248529	peak42002
chr11	94565783	94566360	peak45417
chr11	120388797	120388821	peak48042
chr12	114337168	114337668	peak60226
chr13	62037051	62037118	peak66244
chr15	41137735	41138192	peak80363
chr2	222392626	222393151	peak135576
chr5	849752	849944	peak185644
chr6	128383860	128384059	peak214146
chr7	115945597	115946142	peak228644
chr8	23897215	23897236	peak235296

## Sheet: VFGp3.OPEN_K27ac_stomach
VFGp3.OPEN_K27ac_stomach
chr1	95480033	95480087	peak9901
chr1	113976582	113976941	peak11494
chr1	116722431	116722459	peak11749
chr1	153973951	153974451	peak13387
chr1	176119775	176119807	peak15926
chr1	180126995	180127226	peak16338
chr1	204096809	204097070	peak18724
chr1	212659405	212660053	peak19848
chr1	212988259	212988395	peak19897
chr10	14621060	14621115	peak25215
chr10	30131464	30131641	peak26638
chr10	32521364	32521504	peak26853
chr10	66627527	66627858	peak29368
chr10	81020662	81020881	peak30750
chr10	107907037	107907280	peak33636
chr10	133473527	133473585	peak36227
chr11	7946070	7946215	peak37354
chr11	13136176	13136219	peak37949
chr11	35066614	35066713	peak40039
chr11	40012455	40012740	peak40433
chr11	45864658	45864773	peak40981
chr11	63298939	63299240	peak42139
chr11	65042985	65043305	peak42384
chr11	71299852	71300352	peak43128
chr11	129297078	129297618	peak49056
chr12	12808803	12808897	peak51012
chr12	30757412	30757912	peak52633
chr12	51765592	51765868	peak54164
chr12	110144568	110144714	peak59834
chr12	116940844	116941344	peak60478
chr12	119668007	119668260	peak60760
chr12	124679939	124680047	peak61306
chr13	29267972	29268472	peak63124
chr13	32162237	32162472	peak63420
chr13	38969540	38969930	peak64052
chr13	73712821	73713652	peak66967
chr13	74192482	74192650	peak67016
chr13	80299109	80299163	peak67585
chr13	81680432	81680924	peak67724
chr13	110065286	110065348	peak70060
chr14	68171648	68171782	peak74842
chr14	75039914	75040649	peak75550
chr14	76759926	76760862	peak75724
chr14	95935221	95935723	peak77584
chr15	25886592	25887007	peak78932
chr15	40294447	40294766	peak80258
chr15	41138358	41138537	peak80363
chr15	42220112	42220189	peak80471
chr15	62502252	62502413	peak82335
chr15	70113099	70113303	peak83184
chr15	70909282	70909312	peak83300
chr15	74392827	74392983	peak83636
chr15	89693999	89694592	peak85261
chr15	90351978	90352298	peak85345
chr15	93160465	93160640	peak85674
chr15	96807725	96808225	peak86054
chr16	11730543	11730668	peak87982
chr16	84869802	84869936	peak93617
chr17	10113372	10113537	peak95395
chr17	41747254	41747445	peak98232
chr17	70576758	70577365	peak101093
chr17	72115040	72115090	peak101303
chr17	76731621	76731655	peak101892
chr17	76948382	76948635	peak101920
chr18	8891400	8891499	peak103253
chr18	21562172	21562196	peak104094
chr18	24722686	24723108	peak104377
chr18	34879727	34879996	peak105290
chr18	40286391	40286665	peak105722
chr18	55680301	55680930	peak107300
chr18	55691356	55691911	peak107301
chr2	10724961	10725504	peak115724
chr2	110292833	110293333	peak124868
chr2	157046089	157046589	peak129207
chr2	167641406	167641410	peak130226
chr2	178467393	178468004	peak131255
chr2	191331535	191331650	peak132380
chr2	200941888	200942409	peak133292
chr2	208817890	208818067	peak134148
chr2	213804650	213804845	peak134623
chr2	217911832	217912510	peak135037
chr2	224725887	224726484	peak135838
chr2	241366200	241367099	peak137577
chr20	31693434	31693934	peak140734
chr20	47023787	47024802	peak142516
chr20	49378254	49378637	peak142850
chr20	49667961	49668540	peak142888
chr21	32671547	32671716	peak145312
chr21	36632234	36632478	peak145700
chr21	40159207	40159357	peak146035
chr21	43477044	43477461	peak146358
chr21	45132106	45132869	peak146578
chr22	27857994	27858344	peak148098
chr22	35210882	35210937	peak148787
chr22	37941076	37941226	peak149110
chr22	38614468	38614591	peak149226
chr3	28027193	28027678	peak153298
chr3	56792705	56792969	peak156188
chr3	63562944	63563160	peak156836
chr3	65913466	65914307	peak157093
chr3	110461916	110462129	peak160314
chr3	134138626	134139065	peak162747
chr3	149260118	149260130	peak164180
chr3	153740970	153741002	peak164640
chr4	9605635	9605924	peak170039
chr4	30758773	30759070	peak171953
chr4	84292697	84293197	peak176045
chr4	98788472	98788495	peak177265
chr4	140729728	140729846	peak180893
chr4	154110565	154111125	peak182225
chr4	184686880	184687041	peak184901
chr4	186156697	186157012	peak185063
chr5	6900720	6900762	peak186164
chr5	34585764	34586446	peak188381
chr5	60597944	60598071	peak190425
chr5	67691601	67692091	peak191067
chr5	72326464	72327068	peak191448
chr5	97726018	97726313	peak193707
chr5	134520548	134520561	peak197069
chr5	151729522	151730206	peak199075
chr5	177763869	177763974	peak201915
chr6	2225948	2226414	peak202421
chr6	22466632	22466806	peak204629
chr6	27094676	27094829	peak205089
chr6	36302575	36302872	peak206205
chr6	36303526	36303588	peak206205
chr6	41571064	41571152	peak206831
chr6	44892906	44893484	peak207239
chr6	57119097	57119808	peak208366
chr6	82270625	82271270	peak209965
chr6	113920474	113920638	peak212742
chr6	121364999	121365499	peak213465
chr6	138437536	138437843	peak215202
chr6	148232171	148232800	peak216147
chr6	155544856	155545960	peak216885
chr6	156940310	156940412	peak217000
chr6	158007426	158007926	peak217128
chr7	27386500	27386552	peak221098
chr7	76498901	76499401	peak225099
chr7	80784798	80785599	peak225458
chr7	115813592	115814179	peak228630
chr8	8285157	8285328	peak233708
chr8	29144290	29144919	peak235814
chr8	49438225	49438806	peak237287
chr8	61705215	61705260	peak238362
chr8	94981418	94981918	peak241261
chr9	4079526	4079936	peak246720
chr9	7901445	7901839	peak247141
chr9	16099908	16100035	peak247842
chr9	17004988	17005223	peak247949
chr9	37972723	37972841	peak249777
chr9	78988035	78988488	peak251577
chr9	80782282	80782634	peak251779
chr9	82282715	82283097	peak251935
chr9	97431309	97431809	peak253376
chr9	98824841	98825156	peak253515
chr9	99101892	99102532	peak253546
chr9	124738277	124738672	peak256095
chr9	130894698	130894832	peak256755
chr9	140188110	140188333	peak257720
chrX	18638425	18638604	peak258900
chrX	54868030	54868296	peak260886
chrX	107279485	107279910	peak263112

## Sheet: VFGp3.OPEN_K27ac_brain
VFGp3.OPEN_K27ac_brain
chr1	40364452	40364715	peak4345
chr10	17010883	17010983	peak25433
chr10	60503021	60503048	peak28744
chr10	80980322	80980822	peak30744
chr10	95340391	95340946	peak32210
chr11	16834309	16834418	peak38329
chr11	34306406	34306961	peak39951
chr11	45511201	45511603	peak40930
chr11	57056319	57057140	peak41397
chr15	56091536	56091867	peak81737
chr15	64472490	64472944	peak82577
chr15	74880848	74881554	peak83698
chr16	84390120	84390339	peak93561
chr17	17788015	17788788	peak96098
chr17	77783786	77783967	peak101980
chr18	7072451	7072696	peak103048
chr18	47099167	47099346	peak106447
chr18	47123489	47123663	peak106450
chr19	50088199	50088350	peak113776
chr19	54683555	54684343	peak114232
chr2	44171195	44171365	peak119151
chr2	98964412	98965475	peak123820
chr2	148198709	148199209	peak128408
chr2	151487140	151487719	peak128748
chr2	171092388	171092421	peak130562
chr20	42453931	42453964	peak141933
chr20	42532517	42533763	peak141937
chr20	62793252	62793296	peak144185
chr22	20810825	20811280	peak147300
chr22	43722283	43722518	peak149812
chr22	46896268	46896729	peak150122
chr3	7737109	7737289	peak151221
chr3	13084681	13084884	peak151812
chr3	57186074	57186167	peak156246
chr3	153566382	153566986	peak164623
chr3	161138924	161139379	peak165431
chr4	77617646	77617983	peak175349
chr4	184039752	184039820	peak184832
chr5	87847387	87848173	peak192788
chr5	124532223	124532848	peak196090
chr6	44236105	44236160	peak207160
chr7	73207095	73207571	peak224740
chr7	130606110	130606845	peak230014
chr8	8729257	8730301	peak233759
chr8	123502071	123502394	peak243901
chr9	87655195	87656661	peak252423
chrX	6687567	6687803	peak258123
chrX	54800755	54800937	peak260878

## Sheet: VFGp3.OPEN_K27ac_RPE
VFGp3.OPEN_K27ac_RPE
chr1	94544584	94545182	peak9776
chr11	12494668	12495168	peak37868
chr11	118486001	118486254	peak47780
chr14	51833877	51834332	peak73284
chr14	81781608	81782160	peak76283
chr2	237026467	237026630	peak137158
chr20	35083869	35083883	peak141092
chr20	49434685	49434731	peak142855
chr3	140139551	140140135	peak163319
chr4	77469608	77470235	peak175320
chr5	5335907	5336079	peak186027
chr9	73085055	73085555	peak251051
chr9	101934820	101934968	peak253856
chrX	10723518	10723943	peak258397

## Sheet: VFGp3.OPEN_K27ac_adrenal
VFGp3.OPEN_K27ac_adrenal
chr1	10437511	10437946	peak1108
chr1	16288574	16288650	peak1694
chr1	17058684	17059380	peak1803
chr1	17074259	17074900	peak1806
chr1	22740707	22741126	peak2417
chr1	54601171	54602222	peak5819
chr1	116835462	116835769	peak11766
chr1	149938828	149939566	peak12943
chr1	151416250	151416676	peak13097
chr1	154452326	154452467	peak13432
chr1	161162471	161162862	peak14279
chr1	161646732	161647337	peak14359
chr1	203309234	203309571	peak18620
chr1	218571034	218571698	peak20536
chr1	222614417	222615093	peak20989
chr10	14654075	14654534	peak25221
chr10	28952578	28953063	peak26485
chr10	34410024	34410923	peak27009
chr10	62835086	62835974	peak29022
chr10	72650639	72651141	peak29845
chr10	73804533	73804781	peak29992
chr10	74544296	74545175	peak30070
chr10	89960181	89960898	peak31649
chr10	98061133	98061757	peak32494
chr10	104813375	104814034	peak33276
chr10	112281986	112282715	peak34081
chr10	126591633	126591911	peak35612
chr11	8606020	8606360	peak37419
chr11	46134561	46134745	peak41009
chr11	63712947	63712955	peak42199
chr11	71245753	71246695	peak43118
chr11	86235068	86235704	peak44627
chr11	106079358	106080141	peak46416
chr11	113113417	113114185	peak47100
chr11	116613559	116613569	peak47550
chr11	123015891	123016817	peak48332
chr12	6844733	6845328	peak50406
chr12	8059583	8060249	peak50541
chr12	31556264	31556688	peak52740
chr12	31803712	31804326	peak52766
chr12	56183010	56183302	peak54751
chr12	70318808	70319538	peak56149
chr12	96131675	96132485	peak58368
chr12	112012694	112013099	peak60015
chr12	120763871	120763976	peak60868
chr13	27179741	27180373	peak62888
chr13	31366995	31367262	peak63333
chr13	45005092	45005411	peak64655
chr13	72453202	72453776	peak66877
chr13	91154674	91155737	peak68243
chr13	98851637	98852141	peak68914
chr13	100086466	100086881	peak69082
chr13	111094169	111094843	peak70182
chr14	22802316	22802767	peak70833
chr14	30054031	30054620	peak71550
chr14	30194160	30194633	peak71557
chr14	30224590	30225235	peak71563
chr14	53308086	53308580	peak73422
chr14	65406054	65406142	peak74577
chr14	71654497	71655194	peak75237
chr14	80934977	80935594	peak76213
chr14	102399083	102399852	peak78265
chr15	64973440	64974144	peak82617
chr15	69650238	69651182	peak83135
chr16	4511086	4511634	peak87279
chr16	29687442	29687726	peak89561
chr16	47175640	47176024	peak89933
chr16	67462449	67462518	peak91862
chr16	69535810	69536526	peak92093
chr16	70805133	70805448	peak92231
chr16	83976489	83977297	peak93513
chr16	89706983	89707722	peak94209
chr17	183771	184257	peak94285
chr17	13225307	13226072	peak95649
chr17	17653150	17653289	peak96076
chr17	20568572	20569429	peak96416
chr17	25936338	25937368	peak96580
chr17	27077377	27077457	peak96727
chr17	42942386	42942394	peak98376
chr17	46517202	46517854	peak98738
chr17	55393370	55393498	peak99631
chr17	60694839	60695229	peak100128
chr17	62159556	62160358	peak100281
chr17	73379056	73379693	peak101477
chr17	78669234	78669447	peak102091
chr18	48263761	48264645	peak106595
chr19	17609457	17609957	peak110815
chr19	33192747	33193507	peak111810
chr19	48857730	48858239	peak113573
chr19	50373270	50373375	peak113815
chr2	21002839	21003642	peak116886
chr2	33437224	33437649	peak118123
chr2	70784316	70784829	peak121736
chr2	77019915	77020415	peak122378
chr2	96917429	96918045	peak123607
chr2	97498506	97499276	peak123685
chr2	112221279	112222161	peak125090
chr2	129066781	129067552	peak126676
chr2	150454366	150454805	peak128659
chr2	180408045	180408833	peak131426
chr2	197583633	197584454	peak132947
chr2	208610968	208611273	peak134096
chr20	3107173	3107177	peak138073
chr20	31211682	31211920	peak140661
chr20	32803518	32803555	peak140857
chr20	34726496	34727160	peak141058
chr20	35153549	35154119	peak141107
chr20	38648074	38648646	peak141536
chr20	43321499	43322110	peak142055
chr20	45451824	45452504	peak142321
chr20	48951641	48951803	peak142776
chr20	49039652	49040053	peak142792
chr21	16513080	16513235	peak144300
chr21	41343844	41344604	peak146160
chr21	45789789	45790716	peak146663
chr21	47563450	47564334	peak146840
chr22	22973570	22974409	peak147571
chr22	23652744	23653371	peak147663
chr22	25041831	25042788	peak147826
chr22	37908065	37908399	peak149106
chr22	37942418	37942851	peak149110
chr3	17462151	17462645	peak152304
chr3	111686447	111686854	peak160449
chr3	114425354	114425955	peak160736
chr3	116997766	116998080	peak160993
chr3	119435890	119436362	peak161229
chr3	138078461	138078693	peak163123
chr3	197547427	197548216	peak169024
chr4	1865739	1866033	peak169213
chr4	25921013	25922004	peak171591
chr4	48625287	48625826	peak173275
chr4	57167378	57167987	peak173819
chr4	69598491	69598993	peak174644
chr4	141633111	141633119	peak181021
chr4	183799079	183799579	peak184805
chr4	184330674	184331304	peak184868
chr4	184492410	184493109	peak184884
chr4	184540365	184541116	peak184892
chr5	35238210	35238465	peak188462
chr5	35246356	35247053	peak188463
chr5	70989627	70990429	peak191319
chr5	110739924	110740487	peak194753
chr5	132368495	132369393	peak196822
chr5	168027149	168027385	peak200723
chr5	176499107	176499494	peak201778
chr6	25748676	25749687	peak204912
chr6	52691007	52691198	peak207951
chr6	57790097	57790633	peak208454
chr6	76234083	76234633	peak209487
chr6	77151543	77152082	peak209544
chr6	88052340	88053106	peak210483
chr6	131602309	131603269	peak214469
chr6	159521619	159522196	peak217334
chr7	1016641	1017912	peak218664
chr7	5787231	5788043	peak219150
chr7	33804325	33804932	peak221754
chr7	43341684	43342015	peak222709
chr7	50786114	50786911	peak223465
chr7	72771952	72772607	peak224683
chr7	81785491	81785875	peak225528
chr7	106705705	106706493	peak227860
chr7	151046940	151047673	peak232139
chr7	156308699	156309659	peak232642
chr8	22530516	22531018	peak235104
chr8	28419278	28420062	peak235739
chr8	35225165	35225532	peak236329
chr8	82001354	82001932	peak240159
chr8	131107208	131107674	peak244711
chr8	146252871	146253523	peak246286
chr9	11257712	11258458	peak247415
chr9	27933169	27934032	peak248914
chr9	77616754	77617254	peak251436
chr9	83718261	83719032	peak252051
chr9	94298469	94299028	peak253055
chr9	95871625	95871931	peak253227
chr9	96382094	96382555	peak253285
chr9	99619400	99619609	peak253579
chr9	102028690	102029404	peak253867
chr9	124512513	124513563	peak256071
chrX	29958954	29959917	peak259465
chrX	50541815	50542377	peak260646
chrX	102617245	102617807	peak262800
chrX	133104064	133104421	peak264579
chrX	152076048	152076065	peak265548

## Sheet: VFGp3.OPEN_K27ac_heart
VFGp3.OPEN_K27ac_heart
chr1	3265463	3266600	peak342
chr1	9960297	9960955	peak1065
chr1	27845818	27845897	peak3008
chr1	40442365	40442801	peak4358
chr1	45105904	45106315	peak4841
chr1	52250635	52251265	peak5561
chr1	66087243	66087769	peak7117
chr1	115579939	115580295	peak11618
chr1	117882508	117883099	peak11912
chr1	150232139	150232387	peak12974
chr1	156131428	156131521	peak13645
chr1	165044860	165044968	peak14684
chr1	201672015	201672521	peak18378
chr1	212671829	212672449	peak19850
chr1	227181411	227181734	peak21498
chr10	3169436	3169613	peak24057
chr10	62113240	62113868	peak28935
chr10	71443943	71444737	peak29688
chr10	72084415	72084614	peak29768
chr10	72982232	72982892	peak29883
chr10	79963904	79964407	peak30585
chr10	80347897	80348564	peak30638
chr10	88424238	88425096	peak31490
chr10	111841497	111841545	peak34004
chr10	112271560	112272060	peak34079
chr10	112505974	112506142	peak34118
chr10	112563834	112564213	peak34133
chr10	123803675	123804079	peak35317
chr10	126277286	126277557	peak35564
chr11	35641819	35641933	peak40110
chr11	40058862	40058982	peak40439
chr11	65138461	65139200	peak42397
chr11	68811536	68812060	peak42876
chr11	73000010	73000510	peak43337
chr11	73114982	73115472	peak43356
chr11	91605265	91605765	peak45078
chr11	118065748	118066374	peak47732
chr11	119223599	119224092	peak47875
chr11	119751196	119751492	peak47963
chr11	129731453	129731638	peak49090
chr11	129736112	129736507	peak49091
chr12	3350803	3351188	peak50047
chr12	25473163	25474046	peak52173
chr12	32484155	32484448	peak52851
chr12	52423329	52423669	peak54259
chr12	110383130	110383351	peak59863
chr12	121937955	121938527	peak61011
chr13	30122650	30123167	peak63194
chr13	40036472	40036989	peak64161
chr13	42615722	42616224	peak64417
chr13	44765672	44766063	peak64621
chr13	45968120	45968537	peak64750
chr13	80706856	80707676	peak67640
chr13	114270936	114271617	peak70513
chr14	45737501	45737616	peak72833
chr14	60771060	60771362	peak74150
chr14	69388389	69388863	peak74985
chr14	73255623	73255929	peak75370
chr14	94211951	94212583	peak77378
chr14	104027661	104027737	peak78462
chr15	30180833	30181368	peak79287
chr15	41533473	41534207	peak80404
chr15	59784985	59785086	peak82076
chr15	75070315	75070539	peak83726
chr15	90670130	90670365	peak85388
chr16	15115942	15116244	peak88288
chr16	54210305	54210377	peak90642
chr16	58096618	58097943	peak91088
chr16	85090715	85091382	peak93640
chr16	88825640	88825680	peak94094
chr17	3415898	3416430	peak94655
chr17	4468723	4468834	peak94763
chr17	12645177	12645716	peak95613
chr17	27434915	27435338	peak96775
chr17	28431798	28432250	peak96863
chr17	41832431	41832825	peak98241
chr17	48670372	48670771	peak99034
chr17	57470400	57470803	peak99870
chr17	59256875	59257362	peak100012
chr17	66464958	66465303	peak100738
chr17	73771529	73771532	peak101534
chr18	7514941	7515633	peak103102
chr18	7603879	7603979	peak103118
chr18	13557966	13558260	peak103694
chr18	56236581	56236992	peak107379
chr18	65267406	65267539	peak108149
chr19	10992047	10992761	peak110176
chr19	32864652	32865130	peak111782
chr19	41915020	41915533	peak112708
chr19	47272137	47272766	peak113376
chr19	50999936	51000370	peak113871
chr2	9307892	9307980	peak115528
chr2	9331496	9331660	peak115533
chr2	25585245	25585286	peak117342
chr2	28914470	28915140	peak117685
chr2	30908898	30909284	peak117885
chr2	71683238	71683993	peak121830
chr2	72921830	72922258	peak121922
chr2	129351315	129351682	peak126718
chr2	169053251	169053644	peak130363
chr2	169516362	169517047	peak130414
chr2	178033034	178033439	peak131202
chr2	232162077	232162294	peak136592
chr2	232202641	232203428	peak136599
chr20	30924968	30925194	peak140625
chr20	32963981	32964175	peak140882
chr20	33012640	33013760	peak140885
chr20	55848195	55848482	peak143488
chr20	56869845	56870082	peak143592
chr20	58609107	58609988	peak143760
chr21	44465122	44465206	peak146506
chr21	46402964	46403183	peak146738
chr22	22301850	22302142	peak147494
chr22	28627418	28627764	peak148180
chr22	29755740	29755900	peak148279
chr22	36000688	36001261	peak148885
chr22	36736863	36737033	peak148971
chr22	37450038	37450232	peak149042
chr3	12761095	12761963	peak151760
chr3	44442334	44442623	peak154973
chr3	48157163	48157979	peak155329
chr3	61793508	61794076	peak156653
chr3	64519607	64519857	peak156963
chr3	64598245	64598981	peak156969
chr3	78140625	78141154	peak158258
chr3	108016541	108017181	peak160123
chr3	111809768	111809859	peak160472
chr3	124782025	124782509	peak161766
chr3	128057523	128058281	peak162084
chr3	140142278	140142923	peak163320
chr3	144355644	144356064	peak163762
chr3	156837879	156837886	peak164973
chr3	174493626	174493822	peak166612
chr3	178225600	178226477	peak166922
chr3	193847425	193847863	peak168610
chr3	194673637	194674162	peak168726
chr4	6841792	6842320	peak169736
chr4	10090923	10091414	peak170103
chr4	23374812	23375452	peak171284
chr4	25083238	25083755	peak171493
chr4	53691530	53692022	peak173434
chr4	53690719	53691014	peak173434
chr4	76762705	76763518	peak175252
chr4	77298699	77299601	peak175301
chr4	122860593	122861401	peak179418
chr4	143269257	143270317	peak181168
chr5	1568684	1569018	peak185742
chr5	15008815	15009285	peak186973
chr5	16489612	16489918	peak187110
chr5	38660279	38660800	peak188797
chr5	81647510	81648294	peak192324
chr5	81937455	81937524	peak192352
chr5	123967800	123968151	peak196022
chr5	124142011	124142483	peak196054
chr5	148381501	148382114	peak198625
chr5	159449298	159449365	peak199924
chr5	170860754	170860767	peak201086
chr5	172437604	172438079	peak201291
chr5	175145474	175146111	peak201610
chr6	10528471	10529230	peak203366
chr6	25302567	25302941	peak204861
chr6	33396578	33396666	peak205853
chr6	36986561	36986704	peak206295
chr6	39855335	39855536	peak206616
chr6	41570431	41570956	peak206831
chr6	43464009	43464279	peak207031
chr6	52435774	52436489	peak207916
chr6	109309486	109309857	peak212293
chr6	122354576	122355179	peak213565
chr6	138437063	138437150	peak215202
chr6	157508327	157508893	peak217084
chr6	164150554	164150853	peak217825
chr6	170712557	170712832	peak218535
chr7	771678	772212	peak218640
chr7	5717488	5717979	peak219140
chr7	13453955	13454751	peak219801
chr7	16627205	16627477	peak220039
chr7	21807109	21807260	peak220533
chr7	25064968	25065268	peak220871
chr7	44170570	44171214	peak222812
chr7	105575260	105575931	peak227749
chr7	132033352	132033671	peak230158
chr7	152520461	152520961	peak232305
chr7	158936685	158936833	peak232912
chr8	11622870	11623325	peak234087
chr8	22818083	22819000	peak235146
chr8	48581720	48582405	peak237204
chr8	98930800	98931164	peak241683
chr8	99169858	99170001	peak241713
chr8	99170546	99170591	peak241713
chr8	100649563	100649992	peak241830
chr8	127600709	127601547	peak244365
chr8	141948099	141948901	peak245808
chr9	7154267	7154545	peak247049
chr9	71151565	71152385	peak250818
chr9	71746539	71747250	peak250894
chr9	89356199	89357018	peak252575
chr9	129647369	129647917	peak256593
chr9	135989795	135990212	peak257274
chr9	140010806	140011442	peak257685
chrX	44810042	44810506	peak260274
chrX	54801407	54801531	peak260878

## Sheet: VFGp3.OPEN_K27ac_endoderm
VFGp3.OPEN_K27ac_endoderm
chr1	3135813	3136466	peak327
chr1	8214648	8214755	peak836
chr1	8229671	8230779	peak839
chr1	9222423	9223248	peak965
chr1	9597893	9598486	peak1024
chr1	9989450	9990004	peak1072
chr1	16505101	16505493	peak1726
chr1	17885901	17886862	peak1905
chr1	20802764	20803662	peak2193
chr1	20806556	20807308	peak2194
chr1	21578252	21579003	peak2247
chr1	22192641	22193430	peak2328
chr1	24053764	24054357	peak2571
chr1	25494071	25495649	peak2714
chr1	26054271	26054859	peak2783
chr1	26222439	26222569	peak2809
chr1	26677150	26678661	peak2860
chr1	27158087	27158961	peak2919
chr1	27264508	27265034	peak2930
chr1	27317319	27317418	peak2937
chr1	29472452	29472904	peak3177
chr1	32608536	32608849	peak3517
chr1	33181988	33182790	peak3583
chr1	35644228	35645074	peak3851
chr1	39623964	39625205	peak4253
chr1	43742088	43743014	peak4674
chr1	44011343	44012195	peak4709
chr1	44013995	44014561	peak4710
chr1	47656970	47657691	peak5103
chr1	47943463	47943963	peak5140
chr1	48338630	48338698	peak5198
chr1	48341540	48342511	peak5200
chr1	48581028	48581927	peak5255
chr1	52435747	52436438	peak5580
chr1	54937160	54937383	peak5879
chr1	55114786	55115342	peak5906
chr1	65002514	65003200	peak6995
chr1	65624346	65624915	peak7057
chr1	68097777	68097893	peak7322
chr1	71132094	71132821	peak7652
chr1	93741108	93741767	peak9658
chr1	94504959	94505291	peak9765
chr1	94849563	94850025	peak9811
chr1	94850210	94851074	peak9812
chr1	95480033	95480087	peak9901
chr1	98646686	98647207	peak10171
chr1	109723428	109724751	peak11022
chr1	109817114	109817860	peak11040
chr1	109819923	109820573	peak11042
chr1	111965551	111966088	peak11289
chr1	112275374	112276362	peak11321
chr1	113976582	113976941	peak11494
chr1	114050922	114051556	peak11499
chr1	116257097	116257913	peak11700
chr1	116722431	116722459	peak11749
chr1	120317866	120318127	peak12152
chr1	150504671	150505310	peak13000
chr1	150943361	150943669	peak13040
chr1	151486067	151486658	peak13109
chr1	153740724	153741639	peak13362
chr1	153973951	153974451	peak13387
chr1	154129883	154130540	peak13395
chr1	154380783	154381315	peak13423
chr1	157411286	157412419	peak13847
chr1	159940673	159940686	peak14108
chr1	160508660	160509391	peak14183
chr1	167886074	167886865	peak15047
chr1	167895765	167896467	peak15048
chr1	169735032	169735919	peak15283
chr1	171129913	171130413	peak15392
chr1	173096499	173096935	peak15608
chr1	176119775	176119807	peak15926
chr1	179121445	179121736	peak16264
chr1	180126995	180127226	peak16338
chr1	182260709	182261366	peak16592
chr1	183668532	183669325	peak16785
chr1	184761409	184762114	peak16907
chr1	185554896	185555218	peak16994
chr1	186731817	186732912	peak17110
chr1	197589818	197590362	peak17889
chr1	200865181	200865548	peak18254
chr1	202003578	202004408	peak18428
chr1	202044075	202044841	peak18437
chr1	202054894	202055488	peak18441
chr1	203540859	203541315	peak18653
chr1	204096809	204097070	peak18724
chr1	204235569	204236431	peak18744
chr1	205672273	205672888	peak18965
chr1	207124620	207125245	peak19143
chr1	207999910	208000714	peak19233
chr1	208351285	208351785	peak19303
chr1	209827629	209827777	peak19517
chr1	212659405	212660053	peak19848
chr1	212988259	212988395	peak19897
chr1	213218378	213219449	peak19926
chr1	213545341	213545941	peak19961
chr1	214223588	214224809	peak20049
chr1	218540040	218540382	peak20534
chr1	221887722	221888246	peak20897
chr1	222234967	222235767	peak20952
chr1	223952703	223953721	peak21143
chr1	224074164	224074783	peak21161
chr1	228918649	228919112	peak21678
chr1	229099728	229100730	peak21705
chr1	229234524	229235329	peak21722
chr1	229283655	229284528	peak21733
chr1	229409484	229409967	peak21758
chr1	230708068	230708906	peak21898
chr1	231369370	231370612	peak21979
chr1	234774835	234775568	peak22359
chr1	234778815	234779392	peak22360
chr1	236203154	236203427	peak22536
chr1	236451092	236451614	peak22563
chr1	245973808	245974717	peak23561
chr10	4170398	4170623	peak24194
chr10	4891749	4892470	peak24250
chr10	5189166	5190492	peak24283
chr10	5915598	5915778	peak24374
chr10	5985362	5985909	peak24379
chr10	6321417	6322124	peak24430
chr10	7231143	7231872	peak24537
chr10	7974139	7974813	peak24614
chr10	11873510	11874009	peak24958
chr10	13759827	13760821	peak25118
chr10	13800970	13801537	peak25122
chr10	13807412	13808258	peak25123
chr10	14621060	14621115	peak25215
chr10	14627298	14628289	peak25216
chr10	22972061	22972796	peak25932
chr10	24527891	24528231	peak26075
chr10	29296606	29297510	peak26522
chr10	29607007	29607896	peak26556
chr10	30131464	30131641	peak26638
chr10	30154144	30155189	peak26641
chr10	32521364	32521504	peak26853
chr10	33485477	33486363	peak26938
chr10	35025781	35026658	peak27081
chr10	36132505	36133220	peak27237
chr10	44732022	44732704	peak27514
chr10	44754392	44755277	peak27519
chr10	49395704	49396801	peak27886
chr10	49688618	49689464	peak27930
chr10	51566817	51567204	peak28087
chr10	52268347	52268741	peak28152
chr10	52591744	52592450	peak28203
chr10	61731340	61732035	peak28893
chr10	66627527	66627858	peak29368
chr10	70636110	70636954	peak29602
chr10	70981857	70982732	peak29630
chr10	71850607	71851304	peak29746
chr10	72345086	72345444	peak29812
chr10	73099701	73100225	peak29902
chr10	73394938	73395462	peak29937
chr10	79093441	79094114	peak30465
chr10	81020662	81020881	peak30750
chr10	81956045	81956767	peak30856
chr10	82079489	82080542	peak30872
chr10	89788407	89788831	peak31628
chr10	98433155	98433849	peak32532
chr10	99085541	99085885	peak32590
chr10	99087344	99088153	peak32591
chr10	99309334	99310222	peak32627
chr10	99519458	99519667	peak32658
chr10	99548439	99549229	peak32666
chr10	102100654	102101246	peak32925
chr10	104222700	104222828	peak33212
chr10	105272086	105272341	peak33324
chr10	105338539	105339087	peak33333
chr10	107907037	107907280	peak33636
chr10	111897012	111897310	peak34010
chr10	112605466	112606364	peak34140
chr10	114035202	114035971	peak34258
chr10	114487981	114489086	peak34312
chr10	114503121	114503464	peak34317
chr10	114778301	114778817	peak34356
chr10	114779463	114780284	peak34357
chr10	115300576	115301666	peak34432
chr10	115718385	115718839	peak34477
chr10	121258361	121259357	peak35035
chr10	121502565	121503228	peak35067
chr10	122739293	122739913	peak35181
chr10	122823257	122823642	peak35193
chr10	123772599	123773394	peak35311
chr10	123924456	123924745	peak35338
chr10	126164413	126165100	peak35552
chr10	129679254	129680189	peak35925
chr10	129955244	129955940	peak35959
chr10	133473527	133473585	peak36227
chr10	135091642	135092721	peak36416
chr11	215564	216973	peak36476
chr11	952012	953274	peak36595
chr11	1851645	1852576	peak36677
chr11	2009919	2010355	peak36696
chr11	2751545	2752018	peak36764
chr11	7946070	7946215	peak37354
chr11	12745069	12745772	peak37893
chr11	13064370	13064986	peak37941
chr11	13136176	13136219	peak37949
chr11	27395478	27396432	peak39293
chr11	34621856	34623087	peak39987
chr11	34805235	34806386	peak40011
chr11	35066614	35066713	peak40039
chr11	35413713	35413824	peak40083
chr11	40012455	40012740	peak40433
chr11	45864658	45864773	peak40981
chr11	45864897	45865226	peak40981
chr11	46275410	46276107	peak41024
chr11	46306853	46307543	peak41030
chr11	47026244	47026628	peak41115
chr11	47210836	47211043	peak41142
chr11	57220989	57221615	peak41424
chr11	58529833	58530508	peak41565
chr11	60425399	60426311	peak41751
chr11	60917286	60917943	peak41810
chr11	61066336	61066708	peak41831
chr11	62248031	62248529	peak42002
chr11	63298939	63299240	peak42139
chr11	65042985	65043305	peak42384
chr11	65072987	65073893	peak42389
chr11	67177337	67177564	peak42680
chr11	67873592	67874525	peak42779
chr11	69454083	69454261	peak42935
chr11	69812275	69812849	peak42971
chr11	69816250	69817067	peak42972
chr11	69987151	69987991	peak42993
chr11	70588523	70589468	peak43064
chr11	70917053	70917631	peak43089
chr11	71299852	71300352	peak43128
chr11	72122687	72123440	peak43228
chr11	72487884	72488243	peak43281
chr11	72489783	72490494	peak43282
chr11	73363054	73363792	peak43384
chr11	74901781	74902796	peak43516
chr11	75034931	75035121	peak43531
chr11	75039788	75040311	peak43532
chr11	75156626	75156868	peak43557
chr11	75470706	75471327	peak43610
chr11	78756460	78757386	peak43922
chr11	82803724	82804437	peak44305
chr11	85641942	85642508	peak44564
chr11	93220188	93220708	peak45251
chr11	93226307	93227000	peak45254
chr11	94565783	94566360	peak45417
chr11	95745679	95745706	peak45541
chr11	111442455	111443132	peak46915
chr11	114080670	114081141	peak47231
chr11	115588772	115589266	peak47415
chr11	119554993	119555653	peak47926
chr11	120388797	120388821	peak48042
chr11	122545872	122546616	peak48266
chr11	123458778	123459333	peak48413
chr11	125062131	125062521	peak48556
chr11	125985654	125986325	peak48655
chr11	129194452	129194973	peak49044
chr11	129297078	129297618	peak49056
chr11	129959352	129959559	peak49115
chr11	134612602	134613716	peak49662
chr12	4108482	4109099	peak50109
chr12	6989578	6990161	peak50436
chr12	7090009	7090425	peak50456
chr12	7090971	7091142	peak50456
chr12	9284996	9285175	peak50684
chr12	11044386	11045155	peak50824
chr12	12537587	12538418	peak50988
chr12	12808803	12808897	peak51012
chr12	19219208	19219923	peak51647
chr12	20124128	20125086	peak51730
chr12	24513680	24514380	peak52081
chr12	25064186	25064759	peak52132
chr12	30757412	30757912	peak52633
chr12	31925695	31926717	peak52781
chr12	50375022	50375464	peak54043
chr12	51765592	51765868	peak54164
chr12	52249469	52250469	peak54218
chr12	52370365	52370977	peak54248
chr12	53278061	53279115	peak54380
chr12	53289041	53290222	peak54381
chr12	53314583	53314908	peak54390
chr12	54219008	54219525	peak54524
chr12	54529294	54529353	peak54567
chr12	54687905	54688638	peak54596
chr12	55893452	55894244	peak54716
chr12	57145205	57145440	peak54878
chr12	57334829	57335872	peak54893
chr12	59159568	59160445	peak55114
chr12	69182706	69183403	peak56021
chr12	76678974	76679306	peak56670
chr12	90026512	90026764	peak57773
chr12	97962158	97962832	peak58557
chr12	103278939	103279700	peak59090
chr12	106667961	106669349	peak59473
chr12	110144568	110144714	peak59834
chr12	113855744	113856628	peak60163
chr12	114337168	114337668	peak60226
chr12	115049159	115049917	peak60291
chr12	116940844	116941344	peak60478
chr12	119668007	119668260	peak60760
chr12	120759145	120759652	peak60867
chr12	121156858	121157654	peak60931
chr12	121399320	121400059	peak60955
chr12	121417993	121418992	peak60959
chr12	121664914	121665506	peak60989
chr12	122038922	122039298	peak61031
chr12	122125233	122125366	peak61048
chr12	124679939	124680047	peak61306
chr12	124975229	124975485	peak61345
chr12	125384475	125385297	peak61415
chr12	125391184	125391556	peak61417
chr12	133093539	133094406	peak62199
chr13	22039638	22040599	peak62423
chr13	22040683	22041078	peak62424
chr13	26475700	26476126	peak62813
chr13	27970263	27970864	peak62976
chr13	29267972	29268472	peak63124
chr13	32162237	32162472	peak63420
chr13	36929801	36930449	peak63867
chr13	38969540	38969930	peak64052
chr13	41568003	41568652	peak64329
chr13	42602151	42603067	peak64415
chr13	43098832	43099691	peak64457
chr13	45428486	45429167	peak64699
chr13	50818882	50819741	peak65242
chr13	62037051	62037118	peak66244
chr13	62238856	62240026	peak66259
chr13	73712821	73713652	peak66967
chr13	74192482	74192650	peak67016
chr13	74563354	74563995	peak67067
chr13	79004197	79005263	peak67454
chr13	79967637	79968545	peak67545
chr13	80298434	80298752	peak67585
chr13	80299109	80299163	peak67585
chr13	81680432	81680924	peak67724
chr13	94771407	94772223	peak68514
chr13	94944370	94944762	peak68530
chr13	95313037	95313493	peak68565
chr13	95775696	95776747	peak68618
chr13	98685675	98686482	peak68886
chr13	99221775	99222250	peak68975
chr13	99638447	99638997	peak69033
chr13	108806429	108807332	peak69925
chr13	109962074	109962842	peak70047
chr13	110065286	110065348	peak70060
chr13	110488878	110489831	peak70100
chr13	110746836	110747510	peak70126
chr13	113823896	113824556	peak70450
chr14	20844207	20844934	peak70623
chr14	24082455	24083015	peak71056
chr14	24577849	24578229	peak71108
chr14	24776349	24777911	peak71133
chr14	24895803	24896732	peak71157
chr14	25429018	25429612	peak71213
chr14	31596945	31597277	peak71700
chr14	38052528	38053934	peak72316
chr14	49432127	49433143	peak73068
chr14	50453176	50454039	peak73172
chr14	54820358	54821218	peak73563
chr14	65114879	65115961	peak74529
chr14	68171648	68171782	peak74842
chr14	69044479	69044984	peak74933
chr14	70073004	70073433	peak75082
chr14	70275718	70276475	peak75114
chr14	70404081	70404801	peak75128
chr14	74600515	74601400	peak75495
chr14	75039914	75040649	peak75550
chr14	75365187	75365921	peak75584
chr14	75417550	75418165	peak75594
chr14	76759926	76760862	peak75724
chr14	77480357	77481076	peak75830
chr14	77536840	77536957	peak75839
chr14	81769484	81770929	peak76282
chr14	81983456	81984056	peak76305
chr14	90754788	90756144	peak77049
chr14	90979613	90980342	peak77081
chr14	91827603	91828369	peak77170
chr14	91864164	91864204	peak77176
chr14	92424097	92424624	peak77213
chr14	94862102	94862690	peak77450
chr14	95935221	95935723	peak77584
chr14	99868230	99868950	peak77971
chr14	103261420	103262251	peak78363
chr14	103339425	103340407	peak78371
chr14	104027869	104028108	peak78462
chr14	104195539	104195853	peak78476
chr14	105233215	105233682	peak78564
chr15	25886592	25887007	peak78932
chr15	29963159	29963635	peak79265
chr15	31557082	31558337	peak79442
chr15	31588794	31589392	peak79447
chr15	35598497	35599233	peak79850
chr15	37232904	37233605	peak79986
chr15	40294447	40294766	peak80258
chr15	41137735	41138192	peak80363
chr15	41138358	41138537	peak80363
chr15	42220112	42220189	peak80471
chr15	42684608	42685165	peak80523
chr15	52426732	52427224	peak81385
chr15	52580198	52581030	peak81412
chr15	53745547	53746296	peak81536
chr15	54122795	54123615	peak81570
chr15	56078554	56079013	peak81734
chr15	57769852	57771023	peak81885
chr15	57872668	57873476	peak81909
chr15	58577154	58578167	peak81966
chr15	58820070	58820942	peak81997
chr15	62502252	62502413	peak82335
chr15	64188459	64189409	peak82546
chr15	64943677	64944380	peak82615
chr15	69760594	69761337	peak83149
chr15	69886515	69886844	peak83169
chr15	70113099	70113303	peak83184
chr15	70457345	70458120	peak83231
chr15	70909282	70909312	peak83300
chr15	74232834	74233277	peak83616
chr15	74392827	74392983	peak83636
chr15	75474809	75475474	peak83784
chr15	76390663	76391706	peak83891
chr15	76669208	76669879	peak83921
chr15	78348481	78349032	peak84066
chr15	78666786	78667753	peak84108
chr15	81131344	81132134	peak84349
chr15	83974116	83974729	peak84627
chr15	85149785	85150571	peak84735
chr15	85473067	85473613	peak84784
chr15	89693999	89694592	peak85261
chr15	90351978	90352298	peak85345
chr15	90572355	90572830	peak85372
chr15	92079814	92080507	peak85550
chr15	93160465	93160640	peak85674
chr15	95713251	95714237	peak85958
chr15	96752357	96753033	peak86047
chr15	96807725	96808225	peak86054
chr16	1739182	1739992	peak86920
chr16	2574244	2574893	peak87028
chr16	3745618	3746661	peak87194
chr16	3762852	3763537	peak87195
chr16	8617954	8618092	peak87644
chr16	8957258	8958324	peak87686
chr16	11390536	11391273	peak87950
chr16	11729857	11730248	peak87982
chr16	11730543	11730668	peak87982
chr16	11842751	11842954	peak87995
chr16	14580663	14581070	peak88234
chr16	21272274	21272702	peak88803
chr16	27254113	27254926	peak89293
chr16	31464661	31465064	peak89799
chr16	46952615	46953749	peak89915
chr16	48637541	48638399	peak90067
chr16	49917198	49918513	peak90208
chr16	52595628	52596596	peak90489
chr16	52607698	52607927	peak90491
chr16	52645779	52646729	peak90498
chr16	56297682	56298519	peak90837
chr16	57338059	57338479	peak90974
chr16	57505649	57506895	peak90985
chr16	66360432	66360592	peak91702
chr16	67397763	67397807	peak91851
chr16	68778656	68779262	peak92020
chr16	69951374	69952005	peak92123
chr16	70779716	70780951	peak92229
chr16	72881200	72882336	peak92414
chr16	75098356	75098997	peak92618
chr16	77952273	77953265	peak92895
chr16	78517175	78517643	peak92958
chr16	79931365	79932045	peak93114
chr16	80441200	80441958	peak93170
chr16	81591964	81592021	peak93280
chr16	82363156	82363954	peak93362
chr16	84869802	84869936	peak93617
chr16	85482372	85483333	peak93705
chr16	86008665	86009668	peak93778
chr16	87562408	87563055	peak93949
chr16	87965835	87966733	peak94005
chr16	88570897	88572180	peak94050
chr16	88829886	88830552	peak94095
chr16	88831474	88831756	peak94096
chr16	89164685	89165253	peak94127
chr17	659271	659697	peak94323
chr17	1501204	1501721	peak94439
chr17	1639185	1640148	peak94456
chr17	5135218	5136064	peak94845
chr17	6495214	6496006	peak94959
chr17	7961032	7961358	peak95144
chr17	8599840	8601275	peak95229
chr17	10113372	10113537	peak95395
chr17	11511456	11512372	peak95522
chr17	14276195	14277068	peak95741
chr17	16216530	16217292	peak95919
chr17	16301488	16302433	peak95925
chr17	16424325	16424467	peak95948
chr17	17348482	17350133	peak96027
chr17	19241192	19241929	peak96279
chr17	25823478	25824054	peak96553
chr17	27025047	27026256	peak96714
chr17	28663783	28664214	peak96881
chr17	29925711	29926786	peak96999
chr17	30022815	30023670	peak97002
chr17	30125039	30125717	peak97005
chr17	30130539	30131224	peak97006
chr17	31121532	31122172	peak97081
chr17	34300309	34301202	peak97405
chr17	35861862	35862738	peak97536
chr17	36068228	36068548	peak97558
chr17	36070130	36070900	peak97560
chr17	37041602	37041755	peak97688
chr17	38490703	38491782	peak97844
chr17	39832625	39833037	peak97983
chr17	39928750	39929824	peak97991
chr17	40541845	40542307	peak98077
chr17	41747254	41747445	peak98232
chr17	42687916	42688085	peak98348
chr17	43064455	43066057	peak98389
chr17	44971572	44972780	peak98579
chr17	46639688	46640012	peak98758
chr17	46872870	46873418	peak98786
chr17	46948823	46949651	peak98796
chr17	48225132	48225486	peak98958
chr17	48620233	48620631	peak99024
chr17	48968049	48968700	peak99084
chr17	53471761	53472545	peak99427
chr17	57374333	57374946	peak99847
chr17	57923663	57924188	peak99919
chr17	60167499	60168120	peak100091
chr17	62103010	62103228	peak100274
chr17	67099663	67100087	peak100810
chr17	69677632	69678546	peak100982
chr17	70417353	70417853	peak101073
chr17	70576758	70577365	peak101093
chr17	71064342	71065049	peak101151
chr17	71192670	71193009	peak101173
chr17	71200444	71200803	peak101175
chr17	71794215	71794712	peak101269
chr17	72115040	72115090	peak101303
chr17	72369778	72370606	peak101353
chr17	72423228	72423530	peak101363
chr17	72759728	72760557	peak101399
chr17	73304885	73305921	peak101466
chr17	73534560	73535252	peak101503
chr17	73545577	73546505	peak101505
chr17	73553239	73554285	peak101507
chr17	73649060	73649572	peak101521
chr17	75217053	75217650	peak101708
chr17	75359688	75360404	peak101727
chr17	76731621	76731655	peak101892
chr17	76744224	76744620	peak101897
chr17	76948382	76948635	peak101920
chr17	79004962	79005304	peak102127
chr17	80419767	80420343	peak102322
chr17	81121926	81122088	peak102385
chr18	361811	362962	peak102427
chr18	2939293	2939723	peak102641
chr18	7062362	7062805	peak103044
chr18	8891400	8891499	peak103253
chr18	19559186	19559519	peak103858
chr18	19623809	19625153	peak103871
chr18	19649621	19650195	peak103876
chr18	20069573	20070842	peak103931
chr18	21562172	21562196	peak104094
chr18	24637601	24638008	peak104369
chr18	24722686	24723108	peak104377
chr18	28981274	28981960	peak104693
chr18	29401428	29402141	peak104756
chr18	29951971	29953042	peak104807
chr18	34879727	34879996	peak105290
chr18	40286391	40286665	peak105722
chr18	43394773	43395160	peak106031
chr18	47164694	47166404	peak106457
chr18	48365874	48367173	peak106608
chr18	49596526	49597251	peak106752
chr18	51724480	51725077	peak106916
chr18	52340072	52340621	peak106961
chr18	52615837	52616327	peak106994
chr18	55680301	55680930	peak107300
chr18	55691356	55691911	peak107301
chr18	55902237	55902723	peak107337
chr18	59402704	59403360	peak107689
chr18	64812742	64813602	peak108112
chr18	68044039	68044459	peak108333
chr18	74482705	74482860	peak108737
chr18	75078732	75079379	peak108814
chr19	788889	790150	peak109099
chr19	959990	960290	peak109124
chr19	2168862	2169479	peak109295
chr19	2540423	2541352	peak109337
chr19	2983337	2984525	peak109370
chr19	4374994	4376199	peak109523
chr19	8310831	8311770	peak109935
chr19	10754896	10755491	peak110146
chr19	13193742	13194089	peak110402
chr19	13239295	13239777	peak110415
chr19	14259218	14259590	peak110519
chr19	15358638	15358832	peak110620
chr19	17359007	17359702	peak110773
chr19	18246522	18247397	peak110892
chr19	18521144	18521582	peak110934
chr19	18852390	18852485	peak110987
chr19	19207717	19208333	peak111044
chr19	30116082	30116881	peak111560
chr19	32841397	32841738	peak111781
chr19	33894121	33894943	peak111893
chr19	36231880	36232323	peak112114
chr19	38423341	38423343	peak112264
chr19	39629831	39630475	peak112443
chr19	42391826	42392376	peak112759
chr19	43001804	43002362	peak112852
chr19	47359311	47359987	peak113389
chr19	48706935	48707094	peak113552
chr19	49474189	49474210	peak113685
chr19	50416277	50416922	peak113818
chr19	54115791	54116136	peak114149
chr19	58330609	58331493	peak114529
chr2	6342958	6344015	peak115193
chr2	6675579	6676060	peak115218
chr2	8552176	8552685	peak115426
chr2	8773883	8774350	peak115464
chr2	10724961	10725504	peak115724
chr2	15813772	15814603	peak116235
chr2	17719900	17720613	peak116477
chr2	19704197	19705414	peak116698
chr2	20875561	20876433	peak116876
chr2	20927832	20928747	peak116881
chr2	21264960	21265333	peak116903
chr2	21315112	21315922	peak116910
chr2	23742965	23743494	peak117146
chr2	23881509	23882006	peak117162
chr2	26853586	26853833	peak117461
chr2	26908988	26909842	peak117467
chr2	38851404	38852721	peak118610
chr2	43206627	43207526	peak119044
chr2	43248714	43249652	peak119052
chr2	43411420	43411889	peak119082
chr2	43421106	43422306	peak119085
chr2	43426869	43427675	peak119086
chr2	47306138	47306726	peak119485
chr2	48678849	48679621	peak119660
chr2	54759592	54759940	peak120211
chr2	56066277	56066889	peak120357
chr2	56070274	56070716	peak120358
chr2	56675676	56676537	peak120425
chr2	62767455	62767947	peak120950
chr2	62797496	62798632	peak120952
chr2	65149835	65150757	peak121170
chr2	73258782	73259881	peak121977
chr2	73318282	73318739	peak121987
chr2	84520969	84521382	peak122913
chr2	85483802	85483822	peak123026
chr2	86148138	86149310	peak123130
chr2	87961771	87962537	peak123307
chr2	88054173	88055072	peak123317
chr2	99200361	99201242	peak123851
chr2	102434888	102434952	peak124129
chr2	103208044	103208739	peak124211
chr2	110292833	110293333	peak124868
chr2	111619401	111619901	peak125028
chr2	112045529	112046200	peak125067
chr2	112666658	112667042	peak125140
chr2	113913905	113914303	peak125271
chr2	114040525	114041130	peak125293
chr2	118674726	118675577	peak125660
chr2	121693502	121693713	peak126014
chr2	128195316	128196303	peak126600
chr2	135222954	135223001	peak127310
chr2	139676807	139677306	peak127751
chr2	143452984	143453607	peak128014
chr2	149981370	149982253	peak128593
chr2	150256405	150256752	peak128635
chr2	157046089	157046589	peak129207
chr2	158952463	158952822	peak129402
chr2	158984845	158985311	peak129406
chr2	163431083	163431790	peak129842
chr2	165568258	165568530	peak130040
chr2	167641406	167641410	peak130226
chr2	168671442	168672128	peak130323
chr2	176470358	176471474	peak131045
chr2	178467393	178468004	peak131255
chr2	191217355	191218107	peak132369
chr2	191331535	191331650	peak132380
chr2	197593920	197594517	peak132949
chr2	200941888	200942409	peak133292
chr2	201606052	201607017	peak133366
chr2	204521240	204521912	peak133661
chr2	206670702	206671817	peak133873
chr2	206839814	206840654	peak133894
chr2	208646842	208647910	peak134107
chr2	208712729	208713007	peak134124
chr2	208817890	208818067	peak134148
chr2	213804650	213804845	peak134623
chr2	215741348	215741730	peak134772
chr2	217736171	217736725	peak135021
chr2	217911832	217912510	peak135037
chr2	220113835	220114684	peak135317
chr2	220441407	220442217	peak135382
chr2	222392626	222393151	peak135576
chr2	224725887	224726484	peak135838
chr2	224772945	224773706	peak135842
chr2	230024822	230025462	peak136359
chr2	231914829	231915676	peak136563
chr2	235779701	235780372	peak137022
chr2	237484674	237485146	peak137199
chr2	237897388	237897942	peak137263
chr2	239198768	239199161	peak137421
chr2	241366200	241367099	peak137577
chr20	17691156	17691655	peak139557
chr20	22392201	22392734	peak140028
chr20	22411391	22411821	peak140033
chr20	22470894	22472111	peak140043
chr20	22483695	22484100	peak140045
chr20	30150909	30151262	peak140508
chr20	30251424	30252499	peak140533
chr20	30291900	30292954	peak140544
chr20	30877213	30878465	peak140622
chr20	31044644	31044980	peak140634
chr20	31061074	31062048	peak140637
chr20	31693434	31693934	peak140734
chr20	32366278	32366698	peak140794
chr20	33873878	33874347	peak140966
chr20	36024416	36024699	peak141228
chr20	36919537	36920037	peak141342
chr20	37542089	37542764	peak141428
chr20	39296936	39297627	peak141612
chr20	40167427	40168302	peak141711
chr20	42930606	42931388	peak141994
chr20	43062406	43063448	peak142019
chr20	47001582	47002225	peak142510
chr20	47023787	47024802	peak142516
chr20	48200006	48200506	peak142659
chr20	48737410	48737921	peak142745
chr20	49377764	49378107	peak142850
chr20	49378254	49378637	peak142850
chr20	49667961	49668540	peak142888
chr20	50029478	50030105	peak142946
chr20	50320167	50320507	peak142983
chr20	52011444	52011524	peak143152
chr20	52259138	52259661	peak143178
chr20	52383688	52384100	peak143201
chr20	52417218	52418130	peak143208
chr20	60724639	60725035	peak143928
chr20	60931262	60931884	peak143944
chr20	60936513	60937466	peak143946
chr20	60951179	60951915	peak143951
chr20	62317964	62318644	peak144113
chr21	27370084	27370523	peak144870
chr21	32671547	32671716	peak145312
chr21	33272270	33273329	peak145389
chr21	33964967	33966176	peak145447
chr21	34572057	34572244	peak145488
chr21	34572439	34572578	peak145488
chr21	34755172	34755816	peak145509
chr21	36632234	36632478	peak145700
chr21	38232111	38232804	peak145843
chr21	38233313	38233933	peak145844
chr21	40159207	40159357	peak146035
chr21	40159511	40160256	peak146035
chr21	40337835	40338462	peak146063
chr21	42012157	42012838	peak146219
chr21	43184752	43185127	peak146331
chr21	43477044	43477461	peak146358
chr21	44154053	44154773	peak146453
chr21	44762790	44763154	peak146538
chr21	44884668	44885409	peak146550
chr21	45132106	45132869	peak146578
chr21	45286619	45287426	peak146600
chr21	45557891	45557923	peak146629
chr21	45723331	45724351	peak146656
chr21	46378811	46379123	peak146735
chr21	46889214	46890109	peak146793
chr21	47453337	47454309	peak146831
chr21	47484844	47485796	peak146834
chr21	47572825	47573814	peak146842
chr22	18543866	18544263	peak147045
chr22	20190769	20191815	peak147233
chr22	21778170	21778836	peak147431
chr22	21864557	21865265	peak147444
chr22	27857994	27858344	peak148098
chr22	28043298	28043846	peak148121
chr22	29209427	29210109	peak148215
chr22	29615933	29616998	peak148265
chr22	29964881	29965578	peak148302
chr22	31475021	31475610	peak148472
chr22	31709273	31709859	peak148509
chr22	33040306	33041059	peak148639
chr22	33276767	33276817	peak148661
chr22	35210882	35210937	peak148787
chr22	35460634	35460920	peak148815
chr22	37427906	37429417	peak149038
chr22	37941076	37941226	peak149110
chr22	37957599	37958113	peak149116
chr22	37959208	37959664	peak149117
chr22	37964938	37966020	peak149119
chr22	38583332	38584119	peak149219
chr22	38614468	38614591	peak149226
chr22	39129444	39129873	peak149292
chr22	40722987	40723737	peak149488
chr22	41945380	41945816	peak149586
chr22	45641670	45642688	peak149997
chr22	45836788	45837046	peak150020
chr22	46766343	46767215	peak150111
chr22	47194872	47194964	peak150169
chr22	47259680	47260838	peak150177
chr22	50825745	50826576	peak150442
chr22	51138161	51139143	peak150480
chr3	4574711	4575196	peak150924
chr3	8570791	8571392	peak151329
chr3	9394562	9395652	peak151444
chr3	13512368	13512939	peak151854
chr3	14460507	14460938	peak151964
chr3	20814756	20815541	peak152598
chr3	28027193	28027678	peak153298
chr3	31528239	31528741	peak153622
chr3	32227441	32228211	peak153699
chr3	32257572	32258295	peak153702
chr3	32881305	32881321	peak153778
chr3	32882070	32882673	peak153778
chr3	38006016	38006612	peak154261
chr3	38038280	38038430	peak154268
chr3	40980900	40981442	peak154585
chr3	42170555	42170995	peak154714
chr3	43220360	43220470	peak154849
chr3	44400785	44401285	peak154970
chr3	45454479	45454979	peak155063
chr3	46599614	46600419	peak155171
chr3	50232354	50233861	peak155524
chr3	50247859	50248875	peak155528
chr3	52826473	52826735	peak155805
chr3	53193098	53193870	peak155848
chr3	53876598	53876875	peak155928
chr3	54356098	54356854	peak155968
chr3	56792705	56792969	peak156188
chr3	58129122	58129804	peak156339
chr3	58235104	58236264	peak156357
chr3	58710216	58710635	peak156424
chr3	63562944	63563160	peak156836
chr3	65913466	65914307	peak157093
chr3	66859183	66860267	peak157197
chr3	70786945	70787551	peak157532
chr3	94367279	94368477	peak159059
chr3	107646502	107647330	peak160085
chr3	110461916	110462129	peak160314
chr3	112995341	112995357	peak160608
chr3	113381760	113382618	peak160644
chr3	114464011	114465210	peak160742
chr3	120539645	120540288	peak161335
chr3	122803585	122804852	peak161533
chr3	123324486	123325112	peak161604
chr3	123420641	123421437	peak161619
chr3	123473732	123474305	peak161626
chr3	124552686	124552872	peak161743
chr3	124553752	124554480	peak161744
chr3	126060048	126060590	peak161889
chr3	128842362	128842699	peak162202
chr3	133461318	133462011	peak162662
chr3	134138290	134138390	peak162747
chr3	134138626	134139065	peak162747
chr3	141062695	141063196	peak163440
chr3	141447120	141447734	peak163488
chr3	149260118	149260130	peak164180
chr3	153740970	153741002	peak164640
chr3	156445676	156446738	peak164935
chr3	159824773	159825325	peak165292
chr3	160008923	160009792	peak165316
chr3	164242042	164242367	peak165647
chr3	170143316	170144085	peak166156
chr3	170719703	170720452	peak166225
chr3	171783848	171784607	peak166356
chr3	172271336	172271762	peak166417
chr3	184134320	184134924	peak167535
chr3	185046195	185046800	peak167639
chr3	186351950	186352460	peak167791
chr3	187720864	187722041	peak167961
chr3	189034234	189034813	peak168104
chr3	193793587	193793971	peak168605
chr3	193830063	193830417	peak168609
chr3	197317081	197317828	peak169002
chr4	1796943	1797980	peak169207
chr4	3252044	3253156	peak169344
chr4	4034685	4035242	peak169426
chr4	5723977	5724331	peak169588
chr4	6697381	6698249	peak169715
chr4	6895166	6895694	peak169744
chr4	7412145	7412788	peak169800
chr4	8227437	8228465	peak169886
chr4	9605635	9605924	peak170039
chr4	25156319	25156995	peak171503
chr4	30758773	30759070	peak171953
chr4	37432925	37433237	peak172321
chr4	38225313	38225915	peak172420
chr4	38231777	38232620	peak172422
chr4	38451476	38452352	peak172440
chr4	39666654	39667045	peak172534
chr4	52774910	52775978	peak173343
chr4	53886247	53886326	peak173469
chr4	53971011	53972216	peak173475
chr4	57000333	57000915	peak173798
chr4	69730060	69730707	peak174654
chr4	70105382	70106039	peak174682
chr4	70209224	70210051	peak174694
chr4	70647396	70648200	peak174727
chr4	74207109	74207598	peak175011
chr4	77196419	77197292	peak175296
chr4	79228358	79228986	peak175539
chr4	84292697	84293197	peak176045
chr4	87898577	87899241	peak176377
chr4	89028569	89029304	peak176504
chr4	89256282	89256882	peak176536
chr4	98788472	98788495	peak177265
chr4	100326547	100326738	peak177409
chr4	103541701	103542404	peak177709
chr4	105049707	105050352	peak177815
chr4	114823053	114824005	peak178756
chr4	116066292	116067602	peak178861
chr4	120619278	120620022	peak179202
chr4	122715782	122716231	peak179408
chr4	125451673	125452377	peak179658
chr4	130994326	130994750	peak180144
chr4	140729728	140729846	peak180893
chr4	149186983	149187483	peak181763
chr4	153406831	153407486	peak182134
chr4	153640092	153640975	peak182168
chr4	154110565	154111125	peak182225
chr4	155481105	155481624	peak182360
chr4	174210163	174211090	peak184006
chr4	183801883	183802410	peak184806
chr4	184686880	184687041	peak184901
chr4	185214528	185215049	peak184956
chr4	186156697	186157012	peak185063
chr5	849752	849944	peak185644
chr5	1181634	1182144	peak185701
chr5	1182643	1183853	peak185702
chr5	1186503	1186899	peak185704
chr5	1567820	1568320	peak185742
chr5	5313205	5313955	peak186023
chr5	6900720	6900762	peak186164
chr5	7879254	7879637	peak186281
chr5	13695087	13695713	peak186801
chr5	14148874	14149537	peak186853
chr5	14727899	14727980	peak186939
chr5	14773503	14774036	peak186943
chr5	34001386	34002053	peak188331
chr5	34585764	34586446	peak188381
chr5	40733668	40734854	peak188961
chr5	40784185	40784723	peak188965
chr5	55229375	55230377	peak189914
chr5	55934505	55934837	peak190000
chr5	59968215	59969431	peak190368
chr5	60597944	60598071	peak190425
chr5	66531273	66532081	peak190960
chr5	67691601	67692091	peak191067
chr5	72326464	72327068	peak191448
chr5	74212352	74213124	peak191631
chr5	76240811	76241543	peak191834
chr5	78023565	78024136	peak192001
chr5	78389621	78390186	peak192037
chr5	80829314	80830192	peak192243
chr5	95212176	95213109	peak193472
chr5	97726018	97726313	peak193707
chr5	109236690	109237590	peak194615
chr5	109326150	109326461	peak194630
chr5	112030850	112031553	peak194900
chr5	125705656	125706234	peak196177
chr5	125706580	125707434	peak196178
chr5	125984660	125985226	peak196206
chr5	126532811	126533753	peak196287
chr5	132352263	132353166	peak196818
chr5	133262946	133263050	peak196929
chr5	133751378	133752187	peak196983
chr5	134520548	134520561	peak197069
chr5	135389078	135389802	peak197177
chr5	137581400	137581884	peak197413
chr5	138111491	138112056	peak197477
chr5	139621195	139621351	peak197666
chr5	147525395	147525855	peak198535
chr5	149790155	149790501	peak198828
chr5	149807404	149808493	peak198831
chr5	149890146	149890391	peak198855
chr5	151729522	151730206	peak199075
chr5	154839755	154840647	peak199429
chr5	156119879	156120695	peak199541
chr5	159448806	159449025	peak199924
chr5	159687257	159687703	peak199960
chr5	167736013	167736622	peak200685
chr5	171601474	171602016	peak201176
chr5	171781837	171782530	peak201199
chr5	171841793	171842451	peak201201
chr5	171990950	171991832	peak201220
chr5	173146443	173146942	peak201373
chr5	177763869	177763974	peak201915
chr6	2225948	2226414	peak202421
chr6	3403488	3403939	peak202596
chr6	3869663	3870564	peak202660
chr6	6758975	6759902	peak202987
chr6	6811178	6812306	peak202992
chr6	7561346	7562203	peak203109
chr6	11367372	11368426	peak203488
chr6	15079522	15080225	peak203888
chr6	15304100	15305190	peak203906
chr6	15791453	15791952	peak203971
chr6	20877609	20878180	peak204472
chr6	22466632	22466806	peak204629
chr6	25083841	25084809	peak204845
chr6	26474007	26474665	peak205018
chr6	27094676	27094829	peak205089
chr6	30717352	30717786	peak205514
chr6	31535239	31535751	peak205621
chr6	33955881	33956540	peak205935
chr6	34921214	34921775	peak206053
chr6	35370095	35371075	peak206109
chr6	35382820	35383591	peak206110
chr6	36302575	36302872	peak206205
chr6	36303526	36303588	peak206205
chr6	37349523	37350174	peak206346
chr6	40106052	40106739	peak206637
chr6	41423789	41425010	peak206798
chr6	41440323	41441093	peak206802
chr6	41571064	41571152	peak206831
chr6	43662897	43663937	peak207053
chr6	43772173	43772853	peak207071
chr6	43773999	43774520	peak207072
chr6	43842052	43842475	peak207088
chr6	44892906	44893484	peak207239
chr6	47427619	47428479	peak207501
chr6	49473825	49475067	peak207633
chr6	56264038	56264917	peak208266
chr6	57119097	57119808	peak208366
chr6	64168129	64168915	peak208622
chr6	64220027	64220373	peak208628
chr6	73123607	73124151	peak209207
chr6	75244089	75244975	peak209397
chr6	80318390	80319322	peak209819
chr6	81237105	81238258	peak209907
chr6	82270625	82271270	peak209965
chr6	107246561	107247783	peak212070
chr6	107861330	107861403	peak212135
chr6	109310869	109311439	peak212294
chr6	109798810	109799145	peak212340
chr6	113920474	113920638	peak212742
chr6	117269562	117270130	peak213075
chr6	121364999	121365499	peak213465
chr6	128383860	128384059	peak214146
chr6	128828551	128829330	peak214188
chr6	129796591	129797091	peak214282
chr6	132279898	132280592	peak214577
chr6	132654829	132655314	peak214612
chr6	137675026	137675587	peak215102
chr6	137970176	137970584	peak215143
chr6	138437536	138437843	peak215202
chr6	139918866	139919606	peak215370
chr6	142696400	142696605	peak215560
chr6	148232171	148232800	peak216147
chr6	151762414	151763221	peak216506
chr6	151989703	151990418	peak216532
chr6	155544856	155545960	peak216885
chr6	155649390	155649958	peak216899
chr6	156940310	156940412	peak217000
chr6	157960731	157961445	peak217123
chr6	158007426	158007926	peak217128
chr6	160558092	160558800	peak217425
chr6	167755229	167756098	peak218225
chr6	168076823	168077319	peak218253
chr6	168666680	168666993	peak218345
chr6	168727263	168727838	peak218356
chr6	170575617	170576183	peak218520
chr7	542766	543738	peak218626
chr7	4971822	4971965	peak219043
chr7	5598518	5598564	peak219117
chr7	8279143	8279935	peak219396
chr7	15447854	15448464	peak219956
chr7	17169720	17170291	peak220113
chr7	17171608	17172198	peak220114
chr7	22825798	22826619	peak220650
chr7	24866117	24866343	peak220847
chr7	27386500	27386552	peak221098
chr7	29303951	29304467	peak221286
chr7	35596256	35597079	peak221959
chr7	36311818	36313261	peak222043
chr7	37010995	37012176	peak222123
chr7	43430037	43431518	peak222721
chr7	45075520	45076305	peak222902
chr7	46403206	46403879	peak223013
chr7	47305824	47306956	peak223100
chr7	47615442	47616521	peak223157
chr7	47802565	47803620	peak223186
chr7	50744949	50745878	peak223461
chr7	55159144	55159980	peak223825
chr7	65469910	65470659	peak224066
chr7	68713150	68713849	peak224318
chr7	73994357	73995154	peak224842
chr7	74378479	74378888	peak224883
chr7	76498901	76499401	peak225099
chr7	80784798	80785599	peak225458
chr7	86475868	86476652	peak225907
chr7	89802286	89803243	peak226166
chr7	90350128	90350615	peak226224
chr7	95069703	95071021	peak226656
chr7	98696442	98697513	peak227002
chr7	98809119	98809989	peak227016
chr7	99601355	99601933	peak227085
chr7	99678541	99678837	peak227091
chr7	102355955	102356011	peak227453
chr7	103300737	103301744	peak227523
chr7	105128207	105128413	peak227680
chr7	107735931	107736215	peak227958
chr7	107886422	107887364	peak227984
chr7	107998711	107999494	peak227997
chr7	112031554	112032323	peak228343
chr7	115813592	115814179	peak228630
chr7	115945597	115946142	peak228644
chr7	122319224	122319804	peak229206
chr7	128742411	128743080	peak229844
chr7	130009013	130009380	peak229974
chr7	130586043	130586421	peak230011
chr7	137749450	137750135	peak230724
chr7	138080919	138081521	peak230768
chr7	140675528	140676368	peak231046
chr7	146406749	146407348	peak231636
chr7	150786584	150786741	peak232098
chr7	155411345	155412240	peak232565
chr7	156401360	156402096	peak232653
chr8	6758389	6758834	peak233525
chr8	6761249	6761931	peak233526
chr8	8285157	8285328	peak233708
chr8	8835340	8835812	peak233773
chr8	11486052	11486820	peak234057
chr8	22144663	22145397	peak235052
chr8	22760009	22760557	peak235135
chr8	23897215	23897236	peak235296
chr8	24400731	24400858	peak235329
chr8	27219082	27220116	peak235599
chr8	27460460	27461290	peak235630
chr8	27482817	27483228	peak235634
chr8	28230674	28231785	peak235720
chr8	29144290	29144919	peak235814
chr8	30114422	30114895	peak235930
chr8	32962302	32962814	peak236157
chr8	37760937	37761778	peak236606
chr8	38367845	38368488	peak236686
chr8	40032015	40032698	peak236832
chr8	49438225	49438806	peak237287
chr8	61705215	61705260	peak238362
chr8	61873562	61874502	peak238378
chr8	65877042	65877641	peak238721
chr8	72024681	72024770	peak239286
chr8	74226820	74227053	peak239524
chr8	79985858	79986687	peak239920
chr8	81477976	81478610	peak240101
chr8	94981418	94981918	peak241261
chr8	95056464	95057010	peak241273
chr8	95452850	95453594	peak241317
chr8	95918353	95919158	peak241357
chr8	96079341	96080258	peak241377
chr8	101499848	101500483	peak241910
chr8	103597432	103597923	peak242148
chr8	116598832	116599480	peak243229
chr8	117484246	117484409	peak243293
chr8	118273241	118273941	peak243382
chr8	119356157	119356642	peak243511
chr8	121416487	121417416	peak243712
chr8	122117419	122118057	peak243770
chr8	123769288	123769674	peak243932
chr8	123772389	123772851	peak243934
chr8	125275063	125275868	peak244090
chr8	129511931	129512541	peak244558
chr8	129567065	129567763	peak244564
chr8	134124160	134125181	peak245007
chr8	134440625	134441635	peak245063
chr8	139271790	139273035	peak245544
chr8	141635969	141636870	peak245786
chr8	141644048	141644953	peak245787
chr8	142368939	142369712	peak245874
chr8	144973647	144974229	peak246123
chr9	682637	683566	peak246377
chr9	4079526	4079936	peak246720
chr9	4147400	4149123	peak246735
chr9	4304949	4305818	peak246749
chr9	5839266	5839768	peak246907
chr9	6715581	6716771	peak246995
chr9	7901445	7901839	peak247141
chr9	14869076	14869596	peak247716
chr9	15100225	15100506	peak247738
chr9	16099908	16100035	peak247842
chr9	17004988	17005223	peak247949
chr9	19151806	19152448	peak248150
chr9	23438037	23439099	peak248556
chr9	33172072	33173219	peak249283
chr9	35801011	35802043	peak249561
chr9	36319790	36320745	peak249624
chr9	37972723	37972841	peak249777
chr9	71354606	71355106	peak250841
chr9	71718981	71719220	peak250889
chr9	71719993	71720473	peak250890
chr9	74744574	74745089	peak251200
chr9	75598013	75598993	peak251289
chr9	78988035	78988488	peak251577
chr9	78989893	78990430	peak251578
chr9	80782282	80782634	peak251779
chr9	82282715	82283097	peak251935
chr9	85173624	85174108	peak252184
chr9	92170900	92171861	peak252869
chr9	95824064	95824406	peak253224
chr9	95963393	95964868	peak253240
chr9	95967730	95968112	peak253242
chr9	97370389	97371301	peak253368
chr9	97431309	97431809	peak253376
chr9	97454645	97455294	peak253378
chr9	98031850	98032701	peak253450
chr9	98824841	98825156	peak253515
chr9	99101892	99102532	peak253546
chr9	99153441	99154190	peak253550
chr9	101540964	101541696	peak253801
chr9	107665609	107666424	peak254209
chr9	108081019	108082016	peak254272
chr9	108180623	108181321	peak254279
chr9	111631267	111631826	peak254639
chr9	112239601	112240451	peak254702
chr9	114881420	114882254	peak254963
chr9	115598203	115599347	peak255024
chr9	116843128	116844008	peak255169
chr9	116844263	116845226	peak255170
chr9	116880346	116881134	peak255173
chr9	119309408	119310716	peak255456
chr9	119328767	119329787	peak255458
chr9	120253698	120254124	peak255598
chr9	124738277	124738672	peak256095
chr9	126440356	126441799	peak256272
chr9	129138587	129139711	peak256531
chr9	130307503	130308494	peak256657
chr9	130894698	130894832	peak256755
chr9	132320898	132321604	peak256921
chr9	132552462	132552729	peak256950
chr9	137220227	137221343	peak257412
chr9	140188110	140188333	peak257720
chrX	10165424	10166150	peak258355
chrX	18638425	18638604	peak258900
chrX	37818110	37819174	peak259846
chrX	48774679	48775027	peak260512
chrX	54867509	54867712	peak260886
chrX	54868030	54868296	peak260886
chrX	68209516	68210282	peak261331
chrX	70447640	70448615	peak261508
chrX	102311915	102312595	peak262773
chrX	107279485	107279910	peak263112
chrX	129205370	129206221	peak264347
chrX	131119283	131120124	peak264464
chrX	133804182	133804843	peak264624
chrX	149437674	149438412	peak265362

[truncated: 35 more sheets: VFGp3.OPEN_K27ac_mesoderm, VFGp3.OPEN_K27ac_ectoderm, VFGp6.OPEN_K27ac_pancreas, VFGp6.OPEN_K27ac_liver, VFGp6.OPEN_K27ac_lung, VFGp6.OPEN_K27ac_stomach, VFGp6.OPEN_K27ac_brain, VFGp6.OPEN_K27ac_RPE, VFGp6.OPEN_K27ac_adrenal, VFGp6.OPEN_K27ac_heart, VFGp6.OPEN_K27ac_endoderm, VFGp6.OPEN_K27ac_mesoderm, VFGp6.OPEN_K27ac_ectoderm, VFGp3.CLOSE_K27ac_pancreas, VFGp3.CLOSE_K27ac_liver, VFGp3.CLOSE_K27ac_lung, VFGp3.CLOSE_K27ac_stomach, VFGp3.CLOSE_K27ac_brain, VFGp3.CLOSE_K27ac_RPE, VFGp3.CLOSE_K27ac_adrenal …]
