# Supplementary material for: Expansion of ventral foregut is linked to changes in the enhancer landscape for organ-specific differentiation
Source: Nat Cell Biol. 2023 Jan 23;25(3):481–92. doi: 10.1038/s41556-022-01075-8 (PMC10014581; doi:10.1038/s41556-022-01075-8)
Supplement: Supplementary file 9 — Antibodies used in this study. [file 41556_2022_1075_MOESM9_ESM.xlsx]

## Sheet: Supplementary Table 8
Supplementary Table 8. Antibodies used in this study.
Antibodies	source	identifier	Host	Dilutions
FOXA2	R&D Systems	AF2400	Goat	1:500
HHEX	R&D Systems	MAB83771	Rabbit	1:100
TBX3	abcam	ab99302	Rabbit	1:500
PDX1	R&D Systems	AF2419	Goat	1:500
SOX9	Millipore	AB5535	Rabbit	1:300
AFP	R&D Systems	MAB1369	Mouse	1:500
ALB	R&D Systems	AF3329	Goat	1:500
NKX6-2	abcam	ab58708	Rabbit	1:100
ROBO2	Cell Signaling Technology	45568S	Rabbit	1:100
GP2	MBL INTERNATIONAL	D277-5	Mouse	1:100
INS	Dako	a0564	Guinea pig	1:1000
H3K4me1	abcam	ab8895	Rabbit	1:50
H3K27ac	abcam	ab4729	Rabbit	1:50
FOXA1	abcam	ab170933	Rabbit	1:50
CD184-PECy7	BDBiosciences	560669	Mouse	1:100
CD117-APC	BDBiosciences	561118	Mouse	1:100
Alexa fluor 488 anti-goat	Thermo Fisher	A11055	Donkey	1:800
Alexa fluor 568 anti-goat	Thermo Fisher	A11057	Donkey	1:800
Alexa fluor 647 anti-goat	Thermo Fisher	A21447	Donkey	1:800
Alexa fluor 488 anti-mouse	Thermo Fisher	A21202	Donkey	1:800
Alexa fluor 568 anti-mouse	Thermo Fisher	A10037	Donkey	1:800
Alexa fluor 488 anti-rabbit	Thermo Fisher	A32790	Donkey	1:800
Alexa fluor 568 anti-rabbit	Thermo Fisher	A10042	Donkey	1:800
Alexa fluor 647 anti-rabbit	Thermo Fisher	A32795	Donkey	1:500
Ghost Dye UV 450	TONBO biosciences	13-0868		1:1000
DAPI, dilactate	Thermo Fisher	D3571		300 nM
Click-iT™ EdU Alexa Fluor™ 647 Flow Cytometry Assay Kit	Thermo Fisher	C10424		10 µM
Annexin V Conjugates for Apoptosis Detection	Thermo Fisher	A23204		1:20
