# Supplementary material for: Expansion of ventral foregut is linked to changes in the enhancer landscape for organ-specific differentiation
Source: Nat Cell Biol. 2023 Jan 23;25(3):481–92. doi: 10.1038/s41556-022-01075-8 (PMC10014581; doi:10.1038/s41556-022-01075-8)
Supplement: Supplementary file 10 — Oligonucleotide sequences used in this study. [file 41556_2022_1075_MOESM10_ESM.xlsx]

## Sheet: Supplementary Table 9
Supplementary Table 9. Oligonucleotide used in this study.
Gene	Forward primer (5' to 3')	Reverse primer (5' to 3')	Assay
ACTB	CTCTTCCAGCCTTCCTTCCT	TGTTGGCGTACAGGTCTTTG	RT-qPCR
GSC	CCTCCGCGAGGAGAAAGT	CGTTCTCCGACTCCTCTGAT	RT-qPCR
CER1	GCCATGAAGTACATTGGGAGA	CACAGCCTTCGTGGGTTATAG	RT-qPCR
GATA6	GCGGGCTCTACAGCAAGAT	TGGCACAGGACAATCCAAG	RT-qPCR
HHEX	GCGGACGGTGAACGACTA	GGCCGCCTTTCCTTTTAT	RT-qPCR
FOXA2	GGGAGCGGTGAAGATGGA	TCATGTTGCTCACGGAGGAGTA	RT-qPCR
SOX17	CGCCGAGTTGAGCAAGAT	GGTGGTCCTGCATGTGCT	RT-qPCR
HNF1B	AGAGGTCCCTGCTTACCTGAC	GCCTCCTGAGAGTGGATTGT	RT-qPCR
TBX3	TTATGTCCCAGCGAGGGTGA	ACGTGGTGGTGGAGATCTTG	RT-qPCR
ID2	TGTCAAATGACAGCAAAGCAC	GTTGTTGTTGTGCAAAGAATAAAAG	RT-qPCR
GATA3	GCTTCGGATGCAAGTCCA	GCCCCACAGTTCACACACT	RT-qPCR
PDX1	CCTTTCCCATGGATGAAGTC	GGAACTCCTTCTCCAGCTCT	RT-qPCR
SOX9	GTACCCGCACTTGCACAAC	TCTCGCTCTCGTTCAGAAGTC	RT-qPCR
ONECUT1	CGCTCCGCTTAGCAGCAT	GTGTTGCCTCTATCCTTCCCAT	RT-qPCR
AFP	TAGCGCTGCAAACAATGAAG	TCTGCAATGACAGCCTCAAG	RT-qPCR
ALB	TTTATGCCCCGGAACTCCTTT	AGTCTCTGTTTGGCAGACGAA	RT-qPCR
SERPINA1	CCTATAACGTCACCGACCTCG	TGGAAGCATTCGTGGATCTTG	RT-qPCR
ROBO2	GGTGGCAGCAGCAGATAAA	GGTCGAGGTCTTTGAGAGGA	RT-qPCR
NKX6-2	TGTGCTTCCACCAAGAACAG	TGGGTGTTTGTGTGGGATAA	RT-qPCR
HNF4A	TCCAACCCAACCTCATCCTCCTTCT	TCCTCTCCACTCCAAGTTCCTGTT	RT-qPCR
CYP3A4	GTGACCAAATCAGTGTGAGGAGGTA	AGGAGGAGTTAATGGTGCTAACTGG	RT-qPCR
CYP3A7	ACCCTTTGGAAGTGGACCCAGAAA	AGAAGTTCTGAAGGACTCTGACTAGA	RT-qPCR
CDX2	AGAGTCCTGGTGGGAATGC	CTTTCGTCCTGGTTTTCACC	RT-qPCR
LGR5	TTTGGACAAGGGAGACCTGGAGAA	AGAGGAGAAGGACAAGAAAGCCACA	RT-qPCR
KLF5	TATCTGACACCTCAGCTTCCTCCAG	TGTTACGCACGGTCTCTGGGATTT	RT-qPCR
FOXA1	AGGGCTGGATGGTTGTATTG	ACCGGGACGGAGGAGTAG	RT-qPCR
ISL1	AAGGACAAGAAGCGAAGCAT	TTCCTGTCATCCCCTGGATA	RT-qPCR
GLIS3	GACTCACTCGGGCATTACAG	TCCACGGTGCTGATCTGCAAG	RT-qPCR
PDX1	GGGAGTTTGTCAGACCAGGA	GGCAGCGAGAAAACACTAGG	ChIP-qPCR
GLIS3	GGGCAGGAAACCCTACTTCC	GAACTGAAGTTCCCCGTGGT	ChIP-qPCR
TBX3	GATCAAAAGCGGGAAGGTGC	CGCTGGCCAATGTTTAACCC	ChIP-qPCR
NCAPD2	GAGCCTTTCCACACCATCAT	GCCGAGGTGGAATTCAAATA	ChIP-qPCR
SFRP5	AGCCTCCATCAATTCCCTATTG	GTTATCCCAGCCCTGTTTACTT	ChIP-qPCR
HNF1B	CGATGGGCTCTGTCCTAAAG	CTAGACTTTGACAGCTGGTTACT	ChIP-qPCR
FGFR2	GCTATCACACTGGAGCCTTT	CCAGTGGAAGAAGGAGGAATG	ChIP-qPCR
LGR5	TCCCAGGAATTGTTCCTTATCC	CTGCTGTGCTTACTACCAGAA	ChIP-qPCR
ANGPT1	TCAATCAGCAACAGAGCCTAC	GTTCTGTTTCACACAGCCATTT	ChIP-qPCR
SOX1	CAAGCTGGGAAAGGCTTAGA	CGCTGAATAGGGCGGATAAT	ChIP-qPCR
HHEX	CACCGCCGGCTGTGATCAGAGGCAAGATTTCTCGAGAAATCTTGCCTCTGATCACAGTTTTT	AAACAAAAACTGTGATCAGAGGCAAGATTTCTCGAGAAATCTTGCCTCTGATCACAGCCGGC	shRNA set1 for HHEX KD
HHEX	CACCGCCGGGAAATTCGAGACGCAGAAATACTCGAGTATTTCTGCGTCTCGAATTTCTTTTT	AAACAAAAAGAAATTCGAGACGCAGAAATACTCGAGTATTTCTGCGTCTCGAATTTCCCGGC	shRNA set2 for HHEX KD
FOXA1	CACCGCCGGGCGTACTACCAAGGTGTGTATCTCGAGATACACACCTTGGTAGTACGCTTTTT	AAACAAAAAGCGTACTACCAAGGTGTGTATCTCGAGATACACACCTTGGTAGTACGCCCGGC	shRNA for FOXA1 KD
FOXA2	CACCGCCGGGCAAGGGAGAAGAAATCCACTCGAGTGGATTTCTTCTCCCTTGCTTTTT	AAACAAAAAGCAAGGGAGAAGAAATCCACTCGAGTGGATTTCTTCTCCCTTGCCCGGC	shRNA for FOXA2 KD
Scramble	CACCGCCGGCCTAAGGTTAAGTCGCCCTCGCTCGAGCGAGGGCGACTTAACCTTAGGTTTTT	AAACAAAAACCTAAGGTTAAGTCGCCCTCGCTCGAGCGAGGGCGACTTAACCTTAGGCCGGC	shRNA for Scrambled CTL
