# Supplementary material for: Expansion of ventral foregut is linked to changes in the enhancer landscape for organ-specific differentiation
Source: Nat Cell Biol. 2023 Jan 23;25(3):481–92. doi: 10.1038/s41556-022-01075-8 (PMC10014581; doi:10.1038/s41556-022-01075-8)
Supplement: Source Data Fig. 1 — Source data for Fig. 1c,d. [file 41556_2022_1075_MOESM11_ESM.xlsx]

## Sheet: Figure 1c
EP cell count (x1000):	EPp4 H9 clone 1	EPp4 H9 clone 2	EPp4 H9 clone 3	EPp3 HUES4 clone 1	EPp3 HUES4 clone 2	EPp3 HUES4 clone 3
Day 0	100	100	100	100	100	100
Day 2	73	83	103	93	80	119
Day 4	82	98	114	72	86	129
Day 6	178	182	210	169	192	208
Day 8	219	401	281	271	310	308
EP cell count (x1000):	EPp8 H9 clone 1	EPp8 H9 clone 2	EPp8 H9 clone 3	EPp6 HUES4 clone 1	EPp6 HUES4 clone 2	EPp6 HUES4 clone 3
Day 0	100	100	100	100	100	100
Day 2	104	92	120	95	119	137
Day 4	172	192	284	128	163	253
Day 6	380	391	419	298	314	498
Day 8	519	492	560	577	487	623
EP cell count (x1000):	EPp15 H9 clone 1	EPp15 H9 clone 2	EPp15 H9 clone 3	EPp12 HUES4 clone 1	EPp12 HUES4 clone 2	EPp12 HUES4 clone 3
Day 0	100	100	100	100	100	100
Day 2	120	142	98	91	91	120
Day 4	139	213	192	197	92	284
Day 6	353	509	427	382	289	418
Day 8	582	612	602	512	492	610
EP cell count (x1000):	EPp8 HHEX KD H9 clone 1	EPp8 HHEX KD H9 clone 2	EPp8 HHEX KD H9 clone 3	EPp6 HHEX KD HUES4 clone 1	EPp6 HHEX KD HUES4 clone 2	EPp6 HHEX KD HUES4 clone 3
Day 0	100	100	100	100	100	100
Day 2	74	85	119	81	102	72
Day 4	83	73	128	79	121	97
Day 6	129	103	140	98	158	119
Day 8	192	163	219	161	229	168
one-way ANOVA Tukey's multiple comparisons test	EPp4 H9 and EPp3 HUES4 vs EPp8 H9 and EPp6 HUES4	EPp4 H9 and EPp3 HUES4 vs EPp15 H9 and EPp12 HUES4	EPp4 H9 and EPp3 HUES4 vs EPp8 H9 and EPp6 HUES4 HHEX KD	EPp8 H9 and EPp6 HUES4 vs EPp15 H9 and EPp12 HUES4	EPp8 H9 and EPp6 HUES4 vs EPp8 H9 and EPp6 HUES4 HHEX KD	EPp15 H9 and EPp12 HUES4 vs EPp8 H9 and EPp6 HUES4 HHEX KD
Day 8	<0.0001	<0.0001	0.006	0.8191	<0.0001	<0.0001

## Sheet: Figure 1d
Percentage of EP cells (%):	ADE H9 clone 1	ADE H9 clone 2	ADE H9 clone 3	ADE HUES4 clone 1	ADE HUES4 clone 2	ADE HUES4 clone 3
G1	54.36	55.23	51.23	47.53	45.12	50.14
S	24.72	23.15	19.32	19.02	17.54	21.41
G2M	14.44	15.42	16.22	13.23	12.46	15.42
Percentage of EP cells (%):	EPp4 H9 clone 1	EPp4 H9 clone 2	EPp4 H9 clone 3	EPp3 HUES4 clone 1	EPp3 HUES4 clone 2	EPp3 HUES4 clone 3
G1	56.48	57.23	53.27	49.87	47.32	52.31
S	26.4	29.34	27.64	25.98	23.45	20.05
G2M	10.56	12.46	11.34	11.23	9.12	14.53
Percentage of EP cells (%):	EPp8 H9 clone 1	EPp8 H9 clone 2	EPp8 H9 clone 3	EPp6 HUES4 clone 1	EPp6 HUES4 clone 2	EPp6 HUES4 clone 3
G1	52.87	53.42	52.21	50.75	50.32	49.29
S	34.68	35.42	29.34	27.42	29.56	31.53
G2M	5.98	7.02	9.15	10.23	9.67	8.4
Percentage of EP cells (%):	EPp8 HHEX KD H9 clone 1	EPp8 HHEX KD H9 clone 2	EPp8 HHEX KD H9 clone 3	EPp6 HHEX KD HUES4 clone 1	EPp6 HHEX KD HUES4 clone 2	EPp6 HHEX KD HUES4 clone 3
G1	50.18	54.87	51.83	56.23	50.87	55.23
S	22.13	21.83	18.82	18.56	19.84	21.74
G2M	18.32	10.76	17.65	17.98	14.45	16.99
one-way ANOVA Tukey's multiple comparisons test	ADE H9 and HUES4 vs EPp4 H9 and EPp3 HUES4	ADE H9 and HUES4 vs EPp8 H9 and EPp6 HUES4	ADE H9 and HUES4 vs EPp8 H9 and EPp6 HUES4 HHEX KD	EPp4 H9 and EPp3 HUES4 vs EPp8 H9 and EPp6 HUES4	EPp4 H9 and EPp3 HUES4 vs EPp8 H9 and EPp6 HUES4 HHEX KD	EPp8 H9 and EPp6 HUES4 vs EPp8 H9 and EPp6 HUES4 HHEX KD
G1	0.6368	0.961	0.4854	0.8929	0.9941	0.7726
S	0.0429	<0.0001	0.9954	0.0081	0.0263	<0.0001
G2M	0.084	0.0002	0.5932	0.0665	0.0056	<0.0001
