# Supplementary material for: Expansion of ventral foregut is linked to changes in the enhancer landscape for organ-specific differentiation
Source: Nat Cell Biol. 2023 Jan 23;25(3):481–92. doi: 10.1038/s41556-022-01075-8 (PMC10014581; doi:10.1038/s41556-022-01075-8)
Supplement: Source Data Fig. 2 — Source data for Fig. 2a,b,d,e,g. [file 41556_2022_1075_MOESM12_ESM.xlsx]

## Sheet: Figure 2a
Percentage of GFP+ cells (%):	170-3 HUES4 clone 1	170-3 HUES4 clone 2	170-3 HUES4 clone 3
VFG	0.12	0.21	0.43
PE.Ameri	4.53	9.42	7.94
PE.Rezania	10.31	25.71	18.42
PE.Nostro	78.93	95.73	81.23
Dunnett's multiple comparisons test	VFG vs PE.Ameri	VFG vs PE.Rezania	VFG vs PE.Nostro
P value	0.4039	0.0177	<0.0001

## Sheet: Figure 2b
Percentage of EdU+ cells (%):	170-3 HUES4 clone 1	170-3 HUES4 clone 2	170-3 HUES4 clone 3
VFG	25.4	29.56	33.1
PE.Ameri	0.9	1.2	2.3
PE.Rezania	4.2	5.2	3.2
PE.Nostro	21.3	22.5	18.4
Dunnett's multiple comparisons test	VFG vs PE.Ameri	VFG vs PE.Rezania	VFG vs PE.Nostro
P value	<0.0001	<0.0001	0.0044

## Sheet: Figure 2d
Percentage of GFP+ cells (%):	170-3 HUES4 clone 1	170-3 HUES4 clone 2	170-3 HUES4 clone 3
ADE	0.13	0.23	0.4
ADE.PE	11.32	5.92	9.87
VFGp3	0.23	0.17	0.39
VFGp3.PE	29.08	18.92	35.88
VFGp6	0.87	0.65	0.11
VFGp6.PE	71.13	91.93	83.46
VFGp12	0.19	0.32	0.46
VFGp12.PE	89.23	76.39	85.93
unpaired two-tailed t-test	ADE vs ADE.PE	VFGp3 vs VFGp3.PE	VFGp6 vs VFGp6.PE	VFGp12 vs VFGp12.PE
P value	0.0056	0.0049	0.0002	<0.0001
one-way ANOVA Tukey's multiple comparisons test	ADE.PE vs VFGp3.PE	ADE.PE vs VFGp6.PE	ADE.PE vs VFGp12.PE	VFGp3.PE vs VFGp6.PE	VFGp3.PE vs VFGp12.PE	VFGp6.PE vs VFGp12.PE
P value	0.064	<0.0001	<0.0001	0.0001	<0.0001	0.9927

## Sheet: Figure 2e
Percentage of INS+ cells (%):	VFG HUES4 clone 1	VFG HUES4 clone 2	VFG H9 clone 1	VFG H9 clone 2
VFGp3.PE	0.11	0.09	0.21	0.16
VFGp3.beta-like	5.82	7.03	10.1	13.72
VFGp6.PE	0.18	0.09	0.12	0.15
VFGp6.beta-like	45.83	39.19	50.82	41.78
unpaired two-tailed t-test	VFGp3.PE vs VFGp3.beta-like	VFGp6.PE vs VFGp6.beta-like
P value	0.0022	<0.0001
unpaired two-tailed t-test	VFGp3.beta-like vs VFGp6.beta-like
P value	<0.0001

## Sheet: Figure 2g
Gene expression relative to ACTB:	ADE HUES4 clone 1	ADE HUES4 clone 2	ADE HUES4 clone 3	ADE H9 clone 1	ADE H9 clone 2	ADE H9 clone 3	VFGp3 HUES4 clone 1	VFGp3 HUES4 clone 2	VFGp3 HUES4 clone 3	VFGp4 H9 clone 1	VFGp4 H9 clone 2	VFGp4 H9 clone 3	VFGp6 HUES4 clone 1	VFGp6 HUES4 clone 2	VFGp6 HUES4 clone 3	VFGp8 H9 clone 1	VFGp8 H9 clone 2	VFGp8 H9 clone 3	VFGp12 HUES4 clone 1	VFGp12 HUES4 clone 2	VFGp12 HUES4 clone 3	VFGp15 H9 clone 1	VFGp15 H9 clone 2	VFGp15 H9 clone 3
GSC	0.0136024	0.0118415	0.0103087	0.0272047	0.0412346	0.0384733	0.00112178	0.00148019	0.000976563	0.00418662	0.00390625	0.00390625	0.000523327	0.000793215	0.000850147	0.000425074	0.000740096	0.000644291	0.000740096	0.000601145	0.000850147	0.00104665	0.000740096	0.000793215
CER1	0.757858	0.615572	0.812252	0.574349	0.707107	0.5	0.0291573	0.0253829	0.0412346	0.0291573	0.0253829	0.0412346	0.000793215	0.000601145	0.00112178	0.00224355	0.00224355	0.000740096	0.000488281	0.000370048	0.000198304	0.00209331	0.00182233	0.000370048
GATA6	0.0824692	0.0625	0.0625	0.0769465	0.0717936	0.0669858	0.0206173	0.0167465	0.015625	0.0253829	0.0384733	0.0412346	0.0272047	0.0126914	0.015625	0.0136024	0.0145786	0.0236831	0.0441942	0.0334929	0.015625	0.0145786	0.0272047	0.0103087
HHEX	0.00897421	0.0110485	0.0136024	0.0253829	0.0272047	0.0334929	0.0126914	0.0192366	0.0236831	0.0334929	0.0253829	0.0625	0.03125	0.0412346	0.0473661	0.0669858	0.108819	0.116629	0.0384733	0.0291573	0.03125	0.0473661	0.233258	0.125
FOXA2	0.0220971	0.0192366	0.015625	0.0236831	0.0192366	0.0253829	0.00897421	0.0136024	0.0118415	0.015625	0.015625	0.0220971	0.0179484	0.0220971	0.0118415	0.0179484	0.0167465	0.0179484	0.0236831	0.0206173	0.0220971	0.015625	0.0179484	0.0272047
SOX17	0.0947323	0.0824692	0.0544094	0.0625	0.0441942	0.0625	0.0253829	0.0236831	0.0167465	0.133972	0.0544094	0.0824692	0.0272047	0.0441942	0.0544094	0.0145786	0.00837323	0.03125	0.0358968	0.0145786	0.0291573	0.015625	0.0253829	0.0136024
HNF1B	0.000644291	0.000560888	0.00182233	0.000976563	0.00170029	0.00390625	0.00728932	0.0103087	0.015625	0.00909709	0.0113829	0.0107658	0.00715433	0.00837323	0.0167465	0.00592077	0.0084871	0.00634572	0.018125	0.00980118	0.0078125	0.00515433	0.00964466	0.00890625
TBX3	0.000601145	0.000601145	0.000396608	0.000455583	0.000690534	0.000740096	0.03125	0.0507658	0.015625	0.0441942	0.015625	0.0253829	0.0717936	0.0473661	0.0358968	0.133972	0.0824692	0.0583146	0.0769465	0.0291573	0.0544094	0.125	0.0769465	0.176777
ID2	0.000455583	0.000601145	0.000425074	0.000300572	0.000345267	0.000212537	0.00515433	0.00480916	0.00552427	0.0358968	0.0358968	0.0334929	0.0412346	0.0192366	0.0253829	0.0717936	0.0358968	0.0358968	0.0291573	0.0220971	0.0145786	0.0412346	0.0236831	0.0625
GATA3	0.00148019	0.000976563	0.00128858	0.00224355	0.00296038	0.00317286	0.0583146	0.0412346	0.03125	0.164938	0.153893	0.116629	0.125	0.0824692	0.0947323	0.203063	0.125	0.125	0.0717936	0.0625	0.0412346	0.189465	0.143587	0.189465
PDX1	0	0	0	0	0	0	0	0	0	0	0	0	0	0	0	0	0	0	0	0	0	0	0	0
Dunnett's multiple comparisons test	ADE vs VFGp3,p4	ADE vs VFGp6,p8	ADE vs VFGp12,p15
GSC	0.0001	<0.0001	<0.0001
CER1	<0.0001	<0.0001	<0.0001
GATA6	<0.0001	<0.0001	<0.0001
HHEX	0.9684	0.1872	0.0624
FOXA2	0.0295	0.309	0.9979
SOX17	0.8249	0.0649	0.0228
HNF1B	0.0004	0.0034	0.001
TBX3	0.2872	0.0032	0.0004
ID2	0.085	0.0009	0.0042
GATA3	0.0104	0.0008	0.0018
PDX1	/	/	/
Dunnett's multiple comparisons test	VFGp3,p4 vs ADE	VFGp3,p4 vs VFGp6,p8	VFGp3,p4 vs VFGp12,p15
GSC	0.0001	0.9316	0.9434
CER1	<0.0001	0.7025	0.6945
GATA6	<0.0001	0.3437	0.9668
HHEX	0.9684	0.3369	0.1259
FOXA2	0.0295	0.471	0.0217
SOX17	0.8249	0.2365	0.0963
HNF1B	0.0004	0.6397	0.9477
TBX3	0.2872	0.1002	0.0132
ID2	0.085	0.1217	0.3867
GATA3	0.0104	0.5561	0.7789
PDX1	/	/	/
