# Supplementary material for: Expansion of ventral foregut is linked to changes in the enhancer landscape for organ-specific differentiation
Source: Nat Cell Biol. 2023 Jan 23;25(3):481–92. doi: 10.1038/s41556-022-01075-8 (PMC10014581; doi:10.1038/s41556-022-01075-8)
Supplement: Source Data Fig. 3 — Source data for Fig. 3d–g. [file 41556_2022_1075_MOESM13_ESM.xlsx]

## Sheet: Figure 3d right
Normalized count of GLIS3 from RNA-seq	170-3 HUES4 clone 1	170-3 HUES4 clone 2	170-3 HUES4 clone 3
ESC	6.55937	6.53058	12.6736
ADE	108.051	68.5377	94.0909
VFGp3	13.2682	24.4234	21.4165
VFGp6	51.3341	52.6495	31.2854
PE	1520.62	1562.54	1222.78

## Sheet: Figure 3e right
Normalized count of TBX3 from RNA-seq	170-3 HUES4 clone 1	170-3 HUES4 clone 2	170-3 HUES4 clone 3
ESC	247.382	246.296	139.409
ADE	100.144	88.4614	97.2537
VFGp3	11259	11379.5	10925.2
VFGp6	13649	12939.3	13083.2
PE	1287.72	1198.56	1132.38

## Sheet: Figure 3f
Log2FC(PE/VFGp6)>1.5, bM>1000, 200kb	observed matches	observed matches total	expected frequency	expected matches	Log2 (observed/expected)	Chi-squared test
PE.PRIMED	150	1102	0.0860855	95	0.658963	2.67922e-37
PE.ON	248	1102	0.117433	129	0.942969
PE.OFF	99	1102	0.0905489	100	-0.0144996
VFG.TR	143	1102	0.180285	199	-0.476753
VFG.OFF	228	1102	0.261111	288	-0.337035
ADE.OFF	234	1102	0.264536	292	-0.31946

## Sheet: Figure 3g
Log2FC(PE/VFGp6)<1.5, bM>1000, 200kb	observed matches	observed matches total	expected frequency	expected matches	Log2 (observed/expected)	Chi-squared test
PE.PRIMED	113	1229	0.0860855	106	0.0922585	3.7185e-45
PE.ON	95	1229	0.117433	144	-0.600069
PE.OFF	172	1229	0.0905489	111	0.631849
VFG.TR	383	1229	0.180285	222	0.786785
VFG.OFF	222	1229	0.261111	321	-0.532014
ADE.OFF	244	1229	0.264536	325	-0.413559
