# Supplementary material for: Expansion of ventral foregut is linked to changes in the enhancer landscape for organ-specific differentiation
Source: Nat Cell Biol. 2023 Jan 23;25(3):481–92. doi: 10.1038/s41556-022-01075-8 (PMC10014581; doi:10.1038/s41556-022-01075-8)
Supplement: Source Data Fig. 4 — Source data for Fig. 4b–e. [file 41556_2022_1075_MOESM14_ESM.xlsx]

## Sheet: Figure 4b
H3K4me1 ChIP (% of input)	ADE HUES4 clone 1	ADE HUES4 clone 2	ADE H9 clone 1	ADE H9 clone 2	VFGp3 HUES4 clone 1	VFGp3 HUES4 clone 2	VFGp3 H9 clone 1	VFGp3 H9 clone 2	VFGp6 HUES4 clone 1	VFGp6 HUES4 clone 2	VFGp6 H9 clone 1	VFGp6 H9 clone 2
SFRP5 (peak32665)	2.6	1.2	4.2	0.9	5.8	4.7	6.2	3.4	7.1	5.3	6.3	8.6
HNF1B (peak97567)	1.1	0.5	1.2	0.8	1.2	0.5	0.9	0.4	0.9	1.3	0.8	0.6
FGFR2 (peak35254)	3.1	2.8	2.4	1.4	3.3	3.1	2.6	1.8	3.6	4.1	3.1	2
LGR5 (peak56279)	6.1	7.2	5.3	4.9	4.1	4.5	2.6	3.9	3.8	2.5	2.9	2.1
ANGPT1 (peak242621)	4.1	5.6	6.1	3.7	4.9	3.4	3.7	2.6	3.6	2.6	2.2	1.4
SOX1 (peak70345)	5.6	6.4	5.1	6.9	3.8	2.9	4.2	3.2	0.4	0.9	0.1	1.3
one-way ANOVA Tukey's multiple comparisons test	ADE vs VFGp3	ADE vs VFGp6	VFGp3 vs VFGp6
SFRP5 (peak32665)	0.0458	0.003	0.2143
HNF1B (peak97567)	0.7991	>0.9999	0.7991
FGFR2 (peak35254)	0.8723	0.3744	0.6466
LGR5 (peak56279)	0.0182	0.0019	0.3118
ANGPT1 (peak242621)	0.254	0.02	0.2665
SOX1 (peak70345)	0.0012	<0.0001	0.0004

## Sheet: Figure 4c
H3K27ac ChIP (% of input)	ADE HUES4 clone 1	ADE HUES4 clone 2	ADE H9 clone 1	ADE H9 clone 2	VFGp3 HUES4 clone 1	VFGp3 HUES4 clone 2	VFGp3 H9 clone 1	VFGp3 H9 clone 2	VFGp6 HUES4 clone 1	VFGp6 HUES4 clone 2	VFGp6 H9 clone 1	VFGp6 H9 clone 2
SFRP5 (peak32665)	1.1	0.5	1.2	1.6	1.7	1.4	0.9	2.3	3.9	2.6	4.1	3.3
HNF1B (peak97567)	1.9	0.8	1.4	0.5	4.5	3.4	3.1	4.1	6.1	7	5.9	5.8
FGFR2 (peak35254)	0.5	0.7	1	0.9	0.9	1.3	1.7	1.1	2.8	3.1	2.1	3.3
LGR5 (peak56279)	5.8	4.8	5.1	3.9	4.1	3.1	2.9	4.8	1.3	0.8	1.1	1.8
ANGPT1 (peak242621)	3.5	3.1	4.9	4.2	3.9	2.8	3.1	4.1	1.3	1.8	0.9	1.1
SOX1 (peak70345)	4.8	3.7	4.1	3.9	2.3	3.2	1.8	1.4	0.3	0.1	0.05	0.5
one-way ANOVA Tukey's multiple comparisons test	ADE vs VFGp3	ADE vs VFGp6	VFGp3 vs VFGp6
SFRP5 (peak32665)	0.5038	0.0007	0.0031
HNF1B (peak97567)	0.0005	<0.0001	0.0008
FGFR2 (peak35254)	0.2398	<0.0001	0.0007
LGR5 (peak56279)	0.1094	0.0001	0.0025
ANGPT1 (peak242621)	0.5834	0.0005	0.0019
SOX1 (peak70345)	0.0017	<0.0001	0.0017

## Sheet: Figure 4d
Log2FC(PE/VFGp6)>1.5, bM>1000, 200kb	observed matches	observed matches total	expected frequency	expected matches	Log2 (observed/expected)	Chi-squared test
VFGp3.OPEN	220	480	0.298716	143	0.621488	1.61759e-16
VFGp6.OPEN	54	480	0.0830074	40	0.432959
VFGp3.CLOSE	79	480	0.276814	133	-0.751502
VFGp6.CLOSE	127	480	0.341462	164	-0.368867

## Sheet: Figure 4e
Log2FC(VFGp6/ADE)>1.5, bM>1000, 200kb	observed matches	observed matches total	expected frequency	expected matches	Log2 (observed/expected)	Chi-squared test
VFGp3.OPEN	202	705	0.298716	211	-0.0628877	3.71559e-08
VFGp6.OPEN	58	705	0.0830074	59	-0.0246621
VFGp3.CLOSE	136	705	0.276814	195	-0.519867
VFGp6.CLOSE	309	705	0.341462	241	0.358574
