# Supplementary material for: Expansion of ventral foregut is linked to changes in the enhancer landscape for organ-specific differentiation
Source: Nat Cell Biol. 2023 Jan 23;25(3):481–92. doi: 10.1038/s41556-022-01075-8 (PMC10014581; doi:10.1038/s41556-022-01075-8)
Supplement: Source Data Fig. 5 — Source data for Fig. 5a,c,d. [file 41556_2022_1075_MOESM15_ESM.xlsx]

## Sheet: Figure 5a
VFGp3.OPEN	expected frequency	VFGp3.OPEN Total	expected matches	observed matches	observed/expected
Pancreas	0.0242639	6492	157.521	108	0.685623
Liver	0.13213	6492	857.789	571	0.665665
Heart	0.178188	6492	1156.8	202	0.17462
Adrenal	0.209058	6492	1357.2	184	0.135573
Brain	0.0363384	6492	235.909	48	0.203469
RPE	0.0163482	6492	106.133	14	0.13191
Lung	0.0248498	6492	161.325	13	0.0805828
Stomach	0.378824	6492	2459.33	163	0.0662783
VFGp6.OPEN	expected frequency	VFGp6.OPEN Total	expected matches	observed matches	observed/expected
Pancreas	0.0242639	1804	43.772	38	0.868134
Liver	0.13213	1804	238.363	156	0.654465
Heart	0.178188	1804	321.451	58	0.180432
Adrenal	0.209058	1804	377.14	32	0.0848492
Brain	0.0363384	1804	65.5544	15	0.228818
RPE	0.0163482	1804	29.4922	3	0.101722
Lung	0.0248498	1804	44.829	13	0.289991
Stomach	0.378824	1804	683.399	47	0.0687739
VFGp3.CLOSE	expected frequency	VFGp3.CLOSE Total	expected matches	observed matches	observed/expected
Pancreas	0.0242639	6016	145.971	17	0.116461
Liver	0.13213	6016	794.895	63	0.0792558
Heart	0.178188	6016	1071.98	114	0.106345
Adrenal	0.209058	6016	1257.69	107	0.0850766
Brain	0.0363384	6016	218.612	62	0.283608
RPE	0.0163482	6016	98.351	16	0.162683
Lung	0.0248498	6016	149.496	9	0.0602022
Stomach	0.378824	6016	2279.01	119	0.0522157
VFGp6.CLOSE	expected frequency	VFGp6.CLOSE Total	expected matches	observed matches	observed/expected
Pancreas	0.0242639	7421	180.062	22	0.12218
Liver	0.13213	7421	980.537	139	0.141759
Heart	0.178188	7421	1322.33	199	0.150492
Adrenal	0.209058	7421	1551.42	174	0.112156
Brain	0.0363384	7421	269.667	38	0.140915
RPE	0.0163482	7421	121.32	25	0.206066
Lung	0.0248498	7421	184.41	22	0.119299
Stomach	0.378824	7421	2811.25	164	0.0583369

## Sheet: Figure 5c
VFGp3.OPEN	expected frequency	VFGp3.OPEN Total	expected matches	observed matches	observed/expected
Endoderm	0.57044	6492	3703.29	1243	0.335647
Mesoderm	0.380489	6492	2470.14	432	0.174889
Ectoderm	0.049071	6492	318.569	64	0.200899
VFGp6.OPEN	expected frequency	VFGp6.OPEN Total	expected matches	observed matches	observed/expected
Endoderm	0.57044	1804	1029.07	332	0.32262
Mesoderm	0.380489	1804	686.403	103	0.150058
Ectoderm	0.049071	1804	88.524	18	0.203335
VFGp3.CLOSE	expected frequency	VFGp3.CLOSE Total	expected matches	observed matches	observed/expected
Endoderm	0.57044	6016	3431.76	252	0.0734316
Mesoderm	0.380489	6016	2289.02	244	0.106596
Ectoderm	0.049071	6016	295.211	78	0.264218
VFGp6.CLOSE	expected frequency	VFGp6.CLOSE Total	expected matches	observed matches	observed/expected
Endoderm	0.57044	7421	4233.23	397	0.0937818
Mesoderm	0.380489	7421	2823.61	410	0.145204
Ectoderm	0.049071	7421	364.156	64	0.175749

## Sheet: Figure 5d
VFGp3.OPEN.not.PP1	expected frequency	VFGp3.OPEN Total	expected matches	observed matches	observed/expected
Pancreas	0.0242639	1119	27.1513	21	0.773444
Liver	0.13213	1119	147.854	112	0.757506
Heart	0.178188	1119	199.392	41	0.205625
Adrenal	0.209058	1119	233.935	22	0.094043
Brain	0.0363384	1119	40.6626	8	0.196741
RPE	0.0163482	1119	18.2937	0	0
Lung	0.0248498	1119	27.8069	0	0
Stomach	0.378824	1119	423.904	23	0.0542575
VFGp6.OPEN.not.PP1	expected frequency	VFGp6.OPEN Total	expected matches	observed matches	observed/expected
Pancreas	0.0242639	630	15.2862	11	0.719602
Liver	0.13213	630	83.242	57	0.684751
Heart	0.178188	630	112.258	13	0.115804
Adrenal	0.209058	630	131.706	13	0.0987045
Brain	0.0363384	630	22.8932	6	0.262087
RPE	0.0163482	630	10.2994	1	0.0970931
Lung	0.0248498	630	15.6554	2	0.127752
Stomach	0.378824	630	238.659	7	0.0293305
VFGp3.CLOSE.in.PP1	expected frequency	VFGp3.CLOSE Total	expected matches	observed matches	observed/expected
Pancreas	0.0242639	211	5.11968	0	0
Liver	0.13213	211	27.8795	3	0.107606
Heart	0.178188	211	37.5976	8	0.212779
Adrenal	0.209058	211	44.1112	5	0.11335
Brain	0.0363384	211	7.66739	4	0.52169
RPE	0.0163482	211	3.44948	0	0
Lung	0.0248498	211	5.24331	1	0.190719
Stomach	0.378824	211	79.9319	8	0.100085
VFGp6.CLOSE.in.PP1	expected frequency	VFGp6.CLOSE Total	expected matches	observed matches	observed/expected
Pancreas	0.0242639	467	11.3312	3	0.264755
Liver	0.13213	467	61.7048	12	0.194474
Heart	0.178188	467	83.2137	22	0.26438
Adrenal	0.209058	467	97.6299	15	0.153641
Brain	0.0363384	467	16.97	4	0.23571
RPE	0.0163482	467	7.63463	0	0
Lung	0.0248498	467	11.6049	2	0.172342
Stomach	0.378824	467	176.911	16	0.090441
