# Supplementary material for: Expansion of ventral foregut is linked to changes in the enhancer landscape for organ-specific differentiation
Source: Nat Cell Biol. 2023 Jan 23;25(3):481–92. doi: 10.1038/s41556-022-01075-8 (PMC10014581; doi:10.1038/s41556-022-01075-8)
Supplement: Source Data Fig. 6 — Source data for Fig. 6b–f. [file 41556_2022_1075_MOESM16_ESM.xlsx]

## Sheet: Figure 6b
VFG cell count (x1000):	VFGp6 H9 clone 1	VFGp6 H9 clone 2	VFGp6 HUES4 clone 1	VFGp6 HUES4 clone 2
Scrambled shRNA control	100	100	100	100
FOXA1 shRNA KD	73	83	93	80
FOXA2 shRNA KD	82	98	72	86
Dunnett's multiple comparisons test	Scrambled shRNA control vs FOXA1 shRNA KD	Scrambled shRNA control vs FOXA2 shRNA KD
P value	0.9942	0.0062

## Sheet: Figure 6c
Relative fold change in gene expression compared to scrambled shRNA controls:	VFGp6 H9 scrambled shRNA control clone 1	VFGp6 H9 scrambled shRNA control clone 2	VFGp6 HUES4 scrambled shRNA control clone 1	VFGp6 HUES4 scrambled shRNA control clone 2	VFGp6 H9 FOXA1 shRNA KD clone 1	VFGp6 H9 FOXA1 shRNA KD clone 2	VFGp6 HUES4 FOXA1 shRNA KD clone 1	VFGp6 HUES4 FOXA1 shRNA KD clone 2	VFGp6 H9 FOXA2 shRNA KD clone 1	VFGp6 H9 FOXA2 shRNA KD clone 2	VFGp6 HUES4 FOXA2 shRNA KD clone 1	VFGp6 HUES4 FOXA2 shRNA KD clone 2
PDX1	0.88	0.91	1.24	0.97	0.36	0.31	0.29	0.51	0.25	0.17	0.29	0.43
GLIS3	0.85	0.95	1.23	1.01	0.5	0.49	0.39	0.52	0.34	0.24	0.2	0.4
SOX9	1.12	0.87	1.07	0.98	0.71	0.69	0.8	0.91	0.86	0.71	0.89	0.73
NKX6-2	1.09	0.78	0.84	1.29	0.7	0.69	0.62	0.78	0.8	0.61	0.77	0.61
Dunnett's multiple comparisons test	Scrambled shRNA control vs FOXA1 shRNA KD	Scrambled shRNA control vs FOXA2 shRNA KD
PDX1	0.0001	<0.0001
GLIS3	0.0002	<0.0001
SOX9	0.0177	0.0276
NKX6-2	0.0372	0.0372

## Sheet: Figure 6d
FOXA1 ChIP (% of input)	VFGp6 HUES4 scrambled shRNA control clone 1	VFGp6 HUES4 scrambled shRNA control clone 2	VFGp6 H9 scrambled shRNA control clone 1	VFGp6 H9 scrambled shRNA control clone 2	VFGp6 HUES4 FOXA1 shRNA KD clone 1	VFGp6 HUES4 FOXA1 shRNA KD clone 2	VFGp6 H9 FOXA1 shRNA KD clone 1	VFGp6 H9 FOXA1 shRNA KD clone 2
PDX1 (area IV)	3.08	3.72	4.38	4.01	0.15	0.28	0.17	0.21
SFRP5 (peak32665)	2.91	2.13	3.32	2.46	0.31	0.02	0.54	0.41
GLIS3 (peak246749)	1.62	1.87	1.39	1.41	0.22	0.14	0.52	0.84
TBX3 (peak60307)	0.19	0.29	0.14	0.09	0.23	0.17	0.09	0.12
NCAPD2 (n.b. control)	0.18	0.16	0.13	0.07	0.05	0.23	0.18	0.42
Unpaired one-tailed t-test	Scrambled shRNA control vs FOXA1 shRNA KD
PDX1 (area IV)	<0.0001
SFRP5 (peak32665)	<0.0001
GLIS3 (peak246749)	0.0005
TBX3 (peak60307)	0.3256
NCAPD2 (n.b. control)	0.1655

## Sheet: Figure 6e
H3K4me1 ChIP (% of input)	VFGp6 HUES4 scrambled shRNA control clone 1	VFGp6 HUES4 scrambled shRNA control clone 2	VFGp6 H9 scrambled shRNA control clone 1	VFGp6 H9 scrambled shRNA control clone 2	VFGp6 HUES4 FOXA1 shRNA KD clone 1	VFGp6 HUES4 FOXA1 shRNA KD clone 2	VFGp6 H9 FOXA1 shRNA KD clone 1	VFGp6 H9 FOXA1 shRNA KD clone 2
PDX1 (area IV)	3.44	5.76	2.98	4.92	1.58	0.6	2.31	1.34
SFRP5 (peak32665)	7.1	5.3	6.3	8.6	4.98	5.12	5.82	4.17
GLIS3 (peak246749)	1.83	2.09	3.12	2.64	0.93	0.82	1.39	1.21
TBX3 (peak60307)	6.24	8.63	7.25	5.73	4.13	7.02	8.91	5.18
NCAPD2 (n.b. control)	0.81	0.5	0.92	0.68	0.7	0.88	0.58	0.75
Unpaired one-tailed t-test	Scrambled shRNA control vs FOXA1 shRNA KD
PDX1 (area IV)	0.0126
SFRP5 (peak32665)	0.0295
GLIS3 (peak246749)	0.0443
TBX3 (peak60307)	0.3076
NCAPD2 (n.b. control)	0.5

## Sheet: Figure 6f
H3K27ac ChIP (% of input)	VFGp6 HUES4 scrambled shRNA control clone 1	VFGp6 HUES4 scrambled shRNA control clone 2	VFGp6 H9 scrambled shRNA control clone 1	VFGp6 H9 scrambled shRNA control clone 2	VFGp6 HUES4 FOXA1 shRNA KD clone 1	VFGp6 HUES4 FOXA1 shRNA KD clone 2	VFGp6 H9 FOXA1 shRNA KD clone 1	VFGp6 H9 FOXA1 shRNA KD clone 2
PDX1 (area IV)	3.1	5.02	4.98	2.19	2.33	1.32	2.11	1.39
SFRP5 (peak32665)	3.9	2.6	4.1	3.3	1.25	0.47	1.42	0.94
GLIS3 (peak246749)	2.24	3.12	3.88	1.92	1.11	2.78	2.19	1.37
TBX3 (peak60307)	3.66	4.91	4.02	3.72	3.69	5.24	4.8	3.52
NCAPD2 (n.b. control)	0.79	0.97	1.08	0.95	0.67	0.59	0.91	1.07
Unpaired one-tailed t-test	Scrambled shRNA control vs FOXA1 shRNA KD
PDX1 (area IV)	0.0174
SFRP5 (peak32665)	0.0004
GLIS3 (peak246749)	0.0821
TBX3 (peak60307)	0.3304
NCAPD2 (n.b. control)	0.1573
