# Supplementary material for: Expansion of ventral foregut is linked to changes in the enhancer landscape for organ-specific differentiation
Source: Nat Cell Biol. 2023 Jan 23;25(3):481–92. doi: 10.1038/s41556-022-01075-8 (PMC10014581; doi:10.1038/s41556-022-01075-8)
Supplement: Source Data Extended Data Fig.1 — Source data for Extended Data Fig. 1d,e. [file 41556_2022_1075_MOESM17_ESM.xlsx]

## Sheet: Ext. Data. Fig. 1d
Gene expression relative to scrambled shRNA controls:	VFGp6 H9 scrambled shRNA control clone 1	VFGp6 H9 scrambled shRNA control clone 2	VFGp6 HUES4 scrambled shRNA control clone 1	VFGp6 HUES4 scrambled shRNA control clone 2	VFGp6 H9 HHEX shRNA1 KD clone 1	VFGp6 H9 HHEX shRNA1 KD clone 2	VFGp6 HUES4 HHEX shRNA1 KD clone 1	VFGp6 HUES4 HHEX shRNA1 KD clone 2	VFGp6 H9 HHEX shRNA2 KD clone 1	VFGp6 H9 HHEX shRNA2 KD clone 2	VFGp6 HUES4 HHEX shRNA2 KD clone 1	VFGp6 HUES4 HHEX shRNA2 KD clone 2
HHEX	0.882	1.082	0.927	1.109	0.728	0.962	0.72	0.52	0.563	0.609	0.391	0.297
Dunnett's multiple comparisons test	scrambled shRNA control vs HHEX shRNA1 KD	scrambled shRNA control vs HHEX shRNA2 KD
P value	0.0564	0.0012

## Sheet: Ext. Data. Fig. 1e
Percentage of Annexin V+ cells (%):	VFGp6 H9 scrambled shRNA control clone 1	VFGp6 H9 scrambled shRNA control clone 2	VFGp6 HUES4 scrambled shRNA control clone 1	VFGp6 HUES4 scrambled shRNA control clone 2	VFGp6 H9 HHEX shRNA2 KD clone 1	VFGp6 H9 HHEX shRNA2 KD clone 2	VFGp6 HUES4 HHEX shRNA2 KD clone 1	VFGp6 HUES4 HHEX shRNA2 KD clone 2
Annexin V+	1.83	1.23	0.782	0.592	1.13	2.19	0.349	0.982
Dunnett's multiple comparisons test	scrambled shRNA control vs HHEX shRNA2 KD
P value	0.912
