# Supplementary material for: Expansion of ventral foregut is linked to changes in the enhancer landscape for organ-specific differentiation
Source: Nat Cell Biol. 2023 Jan 23;25(3):481–92. doi: 10.1038/s41556-022-01075-8 (PMC10014581; doi:10.1038/s41556-022-01075-8)
Supplement: Source Data Extended Data Fig.2 — Source data for Extended Data Fig. 2h,i. [file 41556_2022_1075_MOESM18_ESM.xlsx]

## Sheet: Ext. Data Fig. 10a
Gene expression relative to scrambled shRNA controls:	VFGp6 H9 scrambled shRNA control clone 1	VFGp6 H9 scrambled shRNA control clone 2	VFGp6 HUES4 scrambled shRNA control clone 1	VFGp6 HUES4 scrambled shRNA control clone 2	VFGp6 H9 HHEX shRNA KD clone 1	VFGp6 H9 HHEX shRNA KD clone 2	VFGp6 HUES4 HHEX shRNA KD clone 1	VFGp6 HUES4 HHEX shRNA KD clone 2	VFGp6 H9 FOXA1 shRNA KD clone 1	VFGp6 H9 FOXA1 shRNA KD clone 2	VFGp6 HUES4 FOXA1 shRNA KD clone 1	VFGp6 HUES4 FOXA1 shRNA KD clone 2
HHEX	0.882	1.082	0.927	1.109	0.563	0.609	0.391	0.297	0.738	0.983	1.182	1.083
FOXA1	0.837	0.892	1.09	1.184	1.098	0.819	1.192	0.792	0.357	0.412	0.683	0.552
Dunnett's multiple comparisons test	scrambled shRNA control vs HHEX shRNA KD	scrambled shRNA control vs FOXA1 shRNA KD
HHEX	0.0015	0.9992
FOXA1	0.9683	0.0048

## Sheet: Ext. Data Fig. 10b
Gene expression relative to scrambled shRNA controls:	VFGp6 HUES4 scrambled shRNA control clone 1	VFGp6 HUES4 scrambled shRNA control clone 2	VFGp6 HUES4 scrambled shRNA control clone 3	VFGp6 HUES4 HHEX shRNA KD clone 1	VFGp6 HUES4 HHEX shRNA KD clone 2	VFGp6 HUES4 HHEX shRNA KD clone 3	VFGp6 HUES4 FOXA1 shRNA KD clone 1	VFGp6 HUES4 FOXA1 shRNA KD clone 2	VFGp6 HUES4 FOXA1 shRNA KD clone 3	VFGp6 HUES4 HHEX-FOXA1 shRNA KDs clone 1	VFGp6 HUES4 HHEX-FOXA1 shRNA KDs clone 2	VFGp6 HUES4 HHEX-FOXA1 shRNA KDs clone 3
PDX1	0.81	1.14	1.05	0.53	0.47	0.32	0.29	0.51	0.31	0.11	0.07	0.19
GLIS3	0.87	0.98	1.15	0.62	0.58	0.71	0.39	0.52	0.45	0.44	0.51	0.37
SOX9	0.91	1.13	0.96	0.89	0.71	0.85	0.8	0.91	0.76	0.68	0.52	0.71
NKX6-2	1.14	0.84	1.02	0.79	0.61	0.71	0.62	0.78	0.51	0.62	0.61	0.52
Dunnett's multiple comparisons test	scrambled shRNA control vs HHEX shRNA KD	scrambled shRNA control vs FOXA1 shRNA KD	scrambled shRNA control vs HHEX-FOXA1 shRNA KDs
PDX1	0.0013	0.0006	<0.0001
GLIS3	0.0032	0.0002	0.0002
SOX9	0.1212	0.1369	0.005
NKX6-2	0.0324	0.0117	0.0054
Dunnett's multiple comparisons test	HHEX shRNA KD vs HHEX-FOXA1 shRNA KDs	FOXA1 shRNA KD vs HHEX-FOXA1 shRNA KDs
PDX1	0.0148	0.0415
GLIS3	0.0206	0.9581
SOX9	0.0919	0.0818
NKX6-2	0.3061	0.7468

## Sheet: Ext. Data Fig. 10c
FOXA1 ChIP (% of input)	VFGp6 HUES4 scrambled shRNA control clone 1	VFGp6 HUES4 scrambled shRNA control clone 2	VFGp6 HUES4 scrambled shRNA control clone 3	VFGp6 HUES4 HHEX shRNA KD clone 1	VFGp6 HUES4 HHEX shRNA KD clone 2	VFGp6 HUES4 HHEX shRNA KD clone 3
PDX1 (area IV)	2.87	3.12	3.98	1.02	1.83	1.29
SFRP5 (peak32665)	2.13	2.98	3.01	1.98	2.21	2.53
GLIS3 (peak246749)	1.41	1.67	1.52	1.12	0.99	1.32
TBX3 (peak60307)	0.32	0.13	0.19	0.23	0.21	0.17
NCAPD2 (n.b. control)	0.21	0.11	0.17	0.42	0.32	0.21
Unpaired one-tailed t-test	Scrambled shRNA control vs HHEX shRNA KD
PDX1 (area IV)	0.0046
SFRP5 (peak32665)	0.1149
GLIS3 (peak246749)	0.0165
TBX3 (peak60307)	0.4366
NCAPD2 (n.b. control)	0.0424

## Sheet: Ext. Data Fig. 10d
HHEX ChIP (% of input)	VFGp6 HUES4 scrambled shRNA control clone 1	VFGp6 HUES4 scrambled shRNA control clone 2	VFGp6 HUES4 scrambled shRNA control clone 3	VFGp6 HUES4 FOXA1 shRNA KD clone 1	VFGp6 HUES4 FOXA1 shRNA KD clone 2	VFGp6 HUES4 FOXA1 shRNA KD clone 3
PDX1 (area IV)	3.92	2.14	2.52	1.91	1.56	1.19
SFRP5 (peak32665)	1.39	1.92	1.69	1.12	1.67	1.99
GLIS3 (peak246749)	2.98	2.88	3.86	2.19	1.97	2.98
TBX3 (peak60307)	4.92	4.28	3.32	4.42	4.65	3.92
NCAPD2 (n.b. control)	0.52	0.22	0.78	0.12	0.53	0.37
Unpaired one-tailed t-test	Scrambled shRNA control vs FOXA1 shRNA KD
PDX1 (area IV)	0.0436
SFRP5 (peak32665)	0.4085
GLIS3 (peak246749)	0.0602
TBX3 (peak60307)	0.3875
NCAPD2 (n.b. control)	0.2268

## Sheet: Ext. Data Fig. 10e
H3K4me1 ChIP (% of input)	VFGp6 HUES4 scrambled shRNA control clone 1	VFGp6 HUES4 scrambled shRNA control clone 2	VFGp6 HUES4 scrambled shRNA control clone 3	VFGp6 HUES4 HHEX shRNA KD clone 1	VFGp6 HUES4 HHEX shRNA KD clone 2	VFGp6 HUES4 HHEX shRNA KD clone 3
PDX1 (area IV)	2.93	4.98	3.72	3.01	4.23	3.34
SFRP5 (peak32665)	5.82	6.12	7.19	6.93	5.82	6.21
GLIS3 (peak246749)	2.14	2.48	1.93	1.02	1.83	0.78
TBX3 (peak60307)	5.92	7.21	6.99	4.82	6.49	5.92
NCAPD2 (n.b. control)	1.19	0.82	0.92	0.87	1.24	0.72
Unpaired one-tailed t-test	Scrambled shRNA control vs HHEX shRNA KD
PDX1 (area IV)	0.3215
SFRP5 (peak32665)	0.4598
GLIS3 (peak246749)	0.0261
TBX3 (peak60307)	0.101
NCAPD2 (n.b. control)	0.4346

## Sheet: Ext. Data Fig. 10f
H3K27ac ChIP (% of input)	VFGp6 HUES4 scrambled shRNA control clone 1	VFGp6 HUES4 scrambled shRNA control clone 2	VFGp6 HUES4 scrambled shRNA control clone 3	VFGp6 HUES4 HHEX shRNA KD clone 1	VFGp6 HUES4 HHEX shRNA KD clone 2	VFGp6 HUES4 HHEX shRNA KD clone 3
PDX1 (area IV)	4.92	5.12	4.19	2.08	1.83	1.26
SFRP5 (peak32665)	3.12	2.98	3.89	1.08	1.76	1.59
GLIS3 (peak246749)	3.01	2.56	2.97	0.38	0.49	0.69
TBX3 (peak60307)	4.92	5.19	4.67	0.91	0.87	1.12
NCAPD2 (n.b. control)	0.92	1.02	0.67	0.89	0.78	1.29
Unpaired one-tailed t-test	Scrambled shRNA control vs HHEX shRNA KD
PDX1 (area IV)	0.0006
SFRP5 (peak32665)	0.003
GLIS3 (peak246749)	<0.0001
TBX3 (peak60307)	<0.0001
NCAPD2 (n.b. control)	0.2829
