# Supplementary material for: Expansion of ventral foregut is linked to changes in the enhancer landscape for organ-specific differentiation
Source: Nat Cell Biol. 2023 Jan 23;25(3):481–92. doi: 10.1038/s41556-022-01075-8 (PMC10014581; doi:10.1038/s41556-022-01075-8)
Supplement: Source Data Extended Data Fig.3 — Source data for Extended Data Fig. 3d–f. [file 41556_2022_1075_MOESM19_ESM.xlsx]

## Sheet: Ext. Data. Fig. 2h
Relative fold change in gene expression compared to VFG controls:	170-3 HUES4 VFGp6 clone 1	170-3 HUES4 VFGp6 clone 2	170-3 HUES4 VFGp6 clone 3	170-3 HUES4 VFGp6 PE PDX1+sorted clone 1	170-3 HUES4 VFGp6 PE PDX1+sorted clone 2	170-3 HUES4 VFGp6 PE PDX1+sorted clone 3	170-3 HUES4 VFGp6 Pancreatic spheroid clone 1	170-3 HUES4 VFGp6 Pancreatic spheroid clone 2	170-3 HUES4 VFGp6 Pancreatic spheroid clone 3
PDX1	0.98	0.85	1.17	351.23	401.28	382.86	703.87	982.72	801.23
SOX9	0.96	1.25	0.79	15.94	13.23	11.5	20.94	18.53	12.87
ONECUT1	1.03	0.77	1.2	72.97	81.28	91.65	97.26	62.97	88.26
Dunnett's multiple comparisons test	VFG vs PE PDX1+sorted	VFG vs Pancreatic spheroid
PDX1	0.0026	<0.0001
SOX9	0.0024	0.0006
ONECUT1	0.0003	0.0003

## Sheet: Ext. Data. Fig. 2i
Relative fold change in gene expression compared to VFG controls:	170-3 HUES4 VFGp6 clone 1	170-3 HUES4 VFGp6 clone 2	170-3 HUES4 VFGp6 clone 3	170-3 HUES4 VFGp6 PE PDX1-sorted clone 1	170-3 HUES4 VFGp6 PE PDX1-sorted clone 2	170-3 HUES4 VFGp6 PE PDX1-sorted clone 3	170-3 HUES4 VFGp6 Hepatic organoid clone 1	170-3 HUES4 VFGp6 Hepatic organoid clone 2	170-3 HUES4 VFGp6 Hepatic organoid clone 3
AFP	1.04	0.81	1.15	169.23	181.97	172.09	594.92	397.29	819.34
ALB	1.08	0.91	1.01	93.34	99.01	103.59	492.86	329.82	398.21
SERPINA1	0.97	1.05	0.98	134.44	112.97	145.98	649.92	347.23	531.27
Dunnett's multiple comparisons test	VFG vs PE PDX1+sorted	VFG vs Pancreatic spheroid
AFP	0.2187	0.0017
ALB	0.0775	<0.0001
SERPINA1	0.2027	0.0007
