# Supplementary material for: Expansion of ventral foregut is linked to changes in the enhancer landscape for organ-specific differentiation
Source: Nat Cell Biol. 2023 Jan 23;25(3):481–92. doi: 10.1038/s41556-022-01075-8 (PMC10014581; doi:10.1038/s41556-022-01075-8)
Supplement: Source Data Extended Data Fig.4 — Source data for Extended Data Fig. 4e. [file 41556_2022_1075_MOESM20_ESM.xlsx]

## Sheet: Ext. Data. Fig. 3d
Relative fold change in gene expression compared to ADE-PE differentiation:	170-3 HUES4 ADE-PE clone 1	170-3 HUES4 ADE-PE clone 2	170-3 HUES4 ADE-PE clone 3	170-3 HUES4 VFGp3-PE clone 1	170-3 HUES4 VFGp3-PE clone 2	170-3 HUES4 VFGp3-PE clone 3	170-3 HUES4 VFGp6-PE clone 1	170-3 HUES4 VFGp6-PE clone 2	170-3 HUES4 VFGp6-PE clone 3
PDX1	0.887333	0.624333	1.48833	8.514	8.726	5.79	765.363	512.932	1287.59
SOX9	0.848	1.17	1.982	9.514	7.802	11.862	124.499	100.862	179.298
ROBO2	1.38633	1.15433	0.459333	88.935	71.023	100.928	617.374	509.998	902.983
NKX6-2	0.312	0.12	1.187	2.282	2.029	3.998	31.341	26.984	49.186
one-way ANOVA Tukey's multiple comparisons test	ADE-PE vs VFGp3-PE	ADE-PE vs VFGp6-PE	VFGp3-PE vs VFGp6-PE
PDX1	0.9993	0.0089	0.0092
SOX9	0.8997	0.001	0.0014
ROBO2	0.6626	0.001	0.0021
NKX6-2	0.9464	0.0019	0.0025

## Sheet: Ext. Data. Fig. 3e
Relative fold change in gene expression compared to ADE-HEP differentiation:	170-3 HUES4 ADE-HEP clone 1	170-3 HUES4 ADE-HEP clone 2	170-3 HUES4 ADE-HEP clone 3	170-3 HUES4 VFGp3-HEP clone 1	170-3 HUES4 VFGp3-HEP clone 2	170-3 HUES4 VFGp3-HEP clone 3	170-3 HUES4 VFGp6-HEP clone 1	170-3 HUES4 VFGp6-HEP clone 2	170-3 HUES4 VFGp6-HEP clone 3
HNF4A	0.771333	0.581333	1.64733	2.105	1.928	1.481	6.927	10.232	9.736
ALB	0.995667	0.844667	1.15967	4.314	1.923	0.862	22.375	31.762	41.862
CYP3A7	1.79133	0.726333	0.482333	4.182	3.981	3.919	47.744	50.912	43.192
CYP3A4	1.011	1.328	0.661	1.214	2.192	0.814	10.627	11.826	8.651
one-way ANOVA Tukey's multiple comparisons test	ADE-HEP vs VFGp3-HEP	ADE-HEP vs VFGp6-HEP	VFGp3-HEP vs VFGp6-HEP
HNF4A	0.6393	0.0003	0.0005
ALB	0.9543	0.0014	0.0017
CYP3A7	0.3056	<0.0001	<0.0001
CYP3A4	0.8815	<0.0001	<0.0001

## Sheet: Ext. Data. Fig. 3f
Relative fold change in gene expression compared to ADE-INT differentiation:	170-3 HUES4 ADE-INT clone 1	170-3 HUES4 ADE-INT clone 2	170-3 HUES4 ADE-INT clone 3	170-3 HUES4 VFGp3-INT clone 1	170-3 HUES4 VFGp3-INT clone 2	170-3 HUES4 VFGp3-INT clone 3	170-3 HUES4 VFGp6-INT clone 1	170-3 HUES4 VFGp6-INT clone 2	170-3 HUES4 VFGp6-INT clone 3
CDX2	0.933333	0.733333	1.33333	3.982	7.928	4.921	13.384	8.982	4.827
LGR5	1.07433	0.441333	1.48433	3.928	2.182	0.372	2.773	1.972	0.723
KLF5	0.776667	0.446667	1.77667	40.83	23.982	6.192	20.981	50.123	8.93
HNF4A	0.66	1.326	1.014	2.198	3.028	0.929	1.029	0.682	2.912
one-way ANOVA Tukey's multiple comparisons test	ADE-INT vs VFGp3-INT	ADE-INT vs VFGp6-INT	VFGp3-INT vs VFGp6-INT
CDX2	0.18	0.0266	0.3394
LGR5	0.5163	0.7042	0.9397
KLF5	0.2613	0.1953	0.9706
HNF4A	0.4142	0.7709	0.7922
