# Supplementary material for: Expansion of ventral foregut is linked to changes in the enhancer landscape for organ-specific differentiation
Source: Nat Cell Biol. 2023 Jan 23;25(3):481–92. doi: 10.1038/s41556-022-01075-8 (PMC10014581; doi:10.1038/s41556-022-01075-8)
Supplement: Source Data Extended Data Fig.5 — Source data for Extended Data Fig. 5d. [file 41556_2022_1075_MOESM21_ESM.xlsx]

## Sheet: Ext. Data Fig. 4e right
Normalized count of PDX1 from RNA-seq	170-3 HUES4 clone 1	170-3 HUES4 clone 2	170-3 HUES4 clone 3
ESC	0	0	23.0428
ADE	0	0.79695	0
VFGp3	6.6341	11.7594	5.5869
VFGp6	5.04926	10.7084	7.60996
PE	4990.7	5071.39	5162.33
