# Supplementary material for: Expansion of ventral foregut is linked to changes in the enhancer landscape for organ-specific differentiation
Source: Nat Cell Biol. 2023 Jan 23;25(3):481–92. doi: 10.1038/s41556-022-01075-8 (PMC10014581; doi:10.1038/s41556-022-01075-8)
Supplement: Source Data Extended Data Fig.7 — Source data for Extended Data Fig. 7a–d. [file 41556_2022_1075_MOESM22_ESM.xlsx]

## Sheet: Ext. Data Fig. 5d
Log2FC(PE/VFGp6)>1.5, bM>1000, 200kb	observed matches	observed matches total	expected frequency	expected matches	Log2 (observed/expected)	Chi-squared test
PE-PP1 common	263	519	0.374619	194.427	0.435831	2.82816e-15
PE-not-PP1	135	519	0.21267	110.376	0.290534
VFG.OFF-in-DE-PP1	72	519	0.26424	137.141	-0.929589
VFG.TR-in-PP1	49	519	0.14847	77.0559	-0.653123
Log2FC(PE/VFGp6)<1.5, bM>1000, 200kb	observed matches	observed matches total	expected frequency	expected matches	Log2 (observed/expected)	Chi-squared test
PE-PP1 common	127	459	0.374619	171.95	-0.437163	1.75503e-15
PE-not-PP1	81	459	0.21267	97.6157	-0.269191
VFG.OFF-in-DE-PP1	201	459	0.26424	121.286	0.728778
VFG.TR-in-PP1	50	459	0.14847	68.1477	-0.446736
