# Supplementary material for: Expansion of ventral foregut is linked to changes in the enhancer landscape for organ-specific differentiation
Source: Nat Cell Biol. 2023 Jan 23;25(3):481–92. doi: 10.1038/s41556-022-01075-8 (PMC10014581; doi:10.1038/s41556-022-01075-8)
Supplement: Source Data Extended Data Fig.9 — Source data for Extended Data Fig. 9a,c. [file 41556_2022_1075_MOESM23_ESM.xlsx]

## Sheet: Ext. Data Fig. 7a
PE.PRIMED	expected frequency	PE.PRIMED Total	expected matches	observed matches	observed/expected
Pancreas	0.0242639	4976	120.737	80	0.662597
Liver	0.13213	4976	657.479	522	0.793941
Heart	0.178188	4976	886.662	145	0.163535
Adrenal	0.209058	4976	1040.27	133	0.127851
Brain	0.0363384	4976	180.82	21	0.116138
RPE	0.0163482	4976	81.3489	10	0.122927
Lung	0.0248498	4976	123.653	10	0.0808718
Stomach	0.378824	4976	1885.03	115	0.061007
PE.ON	expected frequency	PE.ON Total	expected matches	observed matches	observed/expected
Pancreas	0.0242639	6788	164.703	129	0.783227
Liver	0.13213	6788	896.899	440	0.490579
Heart	0.178188	6788	1209.54	185	0.152951
Adrenal	0.209058	6788	1419.08	169	0.119091
Brain	0.0363384	6788	246.665	92	0.372976
RPE	0.0163482	6788	110.972	17	0.153192
Lung	0.0248498	6788	168.68	37	0.21935
Stomach	0.378824	6788	2571.46	186	0.0723325
VFG.TR	expected frequency	VFG.TR Total	expected matches	observed matches	observed/expected
Pancreas	0.0242639	10421	252.854	54	0.213562
Liver	0.13213	10421	1376.93	616	0.447373
Heart	0.178188	10421	1856.89	273	0.14702
Adrenal	0.209058	10421	2178.59	283	0.129901
Brain	0.0363384	10421	378.682	33	0.0871443
RPE	0.0163482	10421	170.365	36	0.211311
Lung	0.0248498	10421	258.96	25	0.0965401
Stomach	0.378824	10421	3947.73	179	0.0453425
PE.OFF	expected frequency	PE.OFF Total	expected matches	observed matches	observed/expected
Pancreas	0.0242639	5234	126.997	13	0.102365
Liver	0.13213	5234	691.569	214	0.309441
Heart	0.178188	5234	932.635	168	0.180135
Adrenal	0.209058	5234	1094.21	167	0.152622
Brain	0.0363384	5234	190.195	26	0.136702
RPE	0.0163482	5234	85.5667	18	0.210362
Lung	0.0248498	5234	130.064	12	0.0922624
Stomach	0.378824	5234	1982.77	124	0.0625389
ADE.OFF	expected frequency	ADE.OFF Total	expected matches	observed matches	observed/expected
Pancreas	0.0242639	15291	371.019	82	0.221013
Liver	0.13213	15291	2020.4	217	0.107404
Heart	0.178188	15291	2724.67	257	0.0943234
Adrenal	0.209058	15291	3196.7	239	0.0747646
Brain	0.0363384	15291	555.65	172	0.309547
RPE	0.0163482	15291	249.981	50	0.200015
Lung	0.0248498	15291	379.978	33	0.0868471
Stomach	0.378824	15291	5792.6	316	0.0545523
VFG.OFF	expected frequency	VFG.OFF Total	expected matches	observed matches	observed/expected
Pancreas	0.0243	15093	366.215	20	0.0546128
Liver	0.1321	15093	1994.24	254	0.127367
Heart	0.1782	15093	2689.39	398	0.147989
Adrenal	0.2091	15093	3155.31	392	0.124235
Brain	0.0363	15093	548.455	79	0.144041
RPE	0.0163	15093	246.744	50	0.202639
Lung	0.0248	15093	375.058	42	0.111983
Stomach	0.3788	15093	5717.59	370	0.0647125

## Sheet: Ext. Data Fig. 7b
PE.PRIMED	expected frequency	PE.PRIMED Total	expected matches	observed matches	observed/expected
Endoderm	0.57044	4976	2838.51	1021	0.359696
Mesoderm	0.380489	4976	1893.32	312	0.16479
Ectoderm	0.049071	4976	244.177	32	0.131052
PE.ON	expected frequency	PE.ON Total	expected matches	observed matches	observed/expected
Endoderm	0.57044	6788	3872.14	1084	0.279948
Mesoderm	0.380489	6788	2582.76	409	0.158358
Ectoderm	0.049071	6788	333.094	110	0.330237
VFG.TR	expected frequency	VFG.TR Total	expected matches	observed matches	observed/expected
Endoderm	0.57044	10421	5944.55	1091	0.183529
Mesoderm	0.380489	10421	3965.08	628	0.158383
Ectoderm	0.049071	10421	511.369	70	0.136888
PE.OFF	expected frequency	PE.OFF Total	expected matches	observed matches	observed/expected
Endoderm	0.57044	5234	2985.68	421	0.141006
Mesoderm	0.380489	5234	1991.48	387	0.194328
Ectoderm	0.049071	5234	256.837	44	0.171315
VFG.OFF	expected frequency	VFG.OFF Total	expected matches	observed matches	observed/expected
Endoderm	0.57044	15093	8609.64	775	0.0900153
Mesoderm	0.380489	15093	5742.73	873	0.152018
Ectoderm	0.049071	15093	740.628	130	0.175527
ADE.OFF	expected frequency	ADE.OFF Total	expected matches	observed matches	observed/expected
Endoderm	0.57044	15291	8722.59	833	0.0954991
Mesoderm	0.380489	15291	5818.06	537	0.0922987
Ectoderm	0.049071	15291	750.344	228	0.303861

## Sheet: Ext. Data Fig. 7c
PE-PP1 common	expected frequency	PE-PP1 common Total	expected matches	observed matches	observed/expected
Pancreas	0.0242639	7504	182.076	128	0.703003
Liver	0.13213	7504	991.504	616	0.621278
Heart	0.178188	7504	1337.12	233	0.174255
Adrenal	0.209058	7504	1568.77	201	0.128126
Brain	0.0363384	7504	272.683	64	0.234705
RPE	0.0163482	7504	122.677	18	0.146727
Lung	0.0248498	7504	186.473	31	0.166244
Stomach	0.378824	7504	2842.7	214	0.0752806
PE-not-PP1	expected frequency	PE-not-PP1 Total	expected matches	observed matches	observed/expected
Pancreas	0.0242639	4260	103.364	81	0.783638
Liver	0.13213	4260	562.874	346	0.614702
Heart	0.178188	4260	759.08	97	0.127786
Adrenal	0.209058	4260	890.585	101	0.113409
Brain	0.0363384	4260	154.801	49	0.316535
RPE	0.0163482	4260	69.6435	9	0.12923
Lung	0.0248498	4260	105.86	16	0.151143
Stomach	0.378824	4260	1613.79	87	0.0539103
VFG.OFF-in-DE-PP1	expected frequency	VFG.OFF-in-DE-PP1 Total	expected matches	observed matches	observed/expected
Pancreas	0.0242639	2971	72.088	7	0.0971036
Liver	0.13213	2971	392.559	79	0.201244
Heart	0.178188	2971	529.396	135	0.255008
Adrenal	0.209058	2971	621.11	95	0.152952
Brain	0.0363384	2971	107.961	24	0.222302
RPE	0.0163482	2971	48.5706	14	0.28824
Lung	0.0248498	2971	73.8287	12	0.162538
Stomach	0.378824	2971	1125.49	118	0.104844
VFG.TR-in-PP1	expected frequency	VFG.TR-in-PP1 Total	expected matches	observed matches	observed/expected
Pancreas	0.0242639	5293	128.429	37	0.288098
Liver	0.13213	5293	699.365	371	0.530482
Heart	0.178188	5293	943.148	159	0.168584
Adrenal	0.209058	5293	1106.54	155	0.140076
Brain	0.0363384	5293	192.339	16	0.0831865
RPE	0.0163482	5293	86.5312	21	0.242687
Lung	0.0248498	5293	131.53	17	0.129248
Stomach	0.378824	5293	2005.12	123	0.0613431

## Sheet: Ext. Data Fig. 7d
PE-PP1 common	expected frequency	PE-PP1 common Total	expected matches	observed matches	observed/expected
Endoderm	0.57044	7504	4280.58	1419	0.331497
Mesoderm	0.380489	7504	2855.19	493	0.172668
Ectoderm	0.049071	7504	368.229	84	0.228119
PE-not-PP1	expected frequency	PE-not-PP1 Total	expected matches	observed matches	observed/expected
Endoderm	0.57044	4260	2430.07	686	0.282296
Mesoderm	0.380489	4260	1620.89	228	0.140664
Ectoderm	0.049071	4260	209.042	58	0.277456
VFG.OFF-in-DE-PP1	expected frequency	VFG.OFF-in-DE-PP1 Total	expected matches	observed matches	observed/expected
Endoderm	0.57044	2971	1694.78	247	0.145742
Mesoderm	0.380489	2971	1130.43	255	0.225577
Ectoderm	0.049071	2971	145.79	38	0.260649
VFG.TR-in-PP1	expected frequency	VFG.TR-in-PP1 Total	expected matches	observed matches	observed/expected
Endoderm	0.57044	5293	3019.34	705	0.233495
Mesoderm	0.380489	5293	2013.93	361	0.179251
Ectoderm	0.049071	5293	259.733	37	0.142454
