# Supplementary material for: Expansion of ventral foregut is linked to changes in the enhancer landscape for organ-specific differentiation
Source: Nat Cell Biol. 2023 Jan 23;25(3):481–92. doi: 10.1038/s41556-022-01075-8 (PMC10014581; doi:10.1038/s41556-022-01075-8)
Supplement: Source Data Extended Data Fig.10 — Source data for Fig. Extended Data 10a–f. [file 41556_2022_1075_MOESM24_ESM.xlsx]

## Sheet: Ext. Data Fig. 9a
Gene expression relative to scrambled shRNA controls:	VFGp6 H9 scrambled shRNA control clone 1	VFGp6 H9 scrambled shRNA control clone 2	VFGp6 HUES4 scrambled shRNA control clone 1	VFGp6 HUES4 scrambled shRNA control clone 2	VFGp6 H9 FOXA1 shRNA KD clone 1	VFGp6 H9 FOXA1 shRNA KD clone 2	VFGp6 HUES4 FOXA1 shRNA KD clone 1	VFGp6 HUES4 FOXA1 shRNA KD clone 2	VFGp6 H9 FOXA2 shRNA KD clone 1	VFGp6 H9 FOXA2 shRNA KD clone 2	VFGp6 HUES4 FOXA2 shRNA KD clone 1	VFGp6 HUES4 FOXA2 shRNA KD clone 2
FOXA1	0.837	0.892	1.09	1.184	0.357	0.412	0.683	0.552	1.13	1.28	0.991	1.219
FOXA2	0.987	0.798	1.17	1.045	1.291	1.069	1.377	1.314	0.398	0.495	0.396	0.569
Dunnett's multiple comparisons test	scrambled shRNA control vs FOXA1 shRNA KD	scrambled shRNA control vs FOXA2 shRNA KD
FOXA1	0.0017	0.2795
FOXA2	0.0312	0.0004

## Sheet: Ext. Data Fig. 9c
Relative fold change in gene expression compared to scrambled shRNA controls:	VFGp6 H9 scrambled shRNA control clone 1	VFGp6 H9 scrambled shRNA control clone 2	VFGp6 HUES4 scrambled shRNA control clone 1	VFGp6 HUES4 scrambled shRNA control clone 2	VFGp6 H9 FOXA1 shRNA KD clone 1	VFGp6 H9 FOXA1 shRNA KD clone 2	VFGp6 HUES4 FOXA1 shRNA KD clone 1	VFGp6 HUES4 FOXA1 shRNA KD clone 2	VFGp6 H9 FOXA2 shRNA KD clone 1	VFGp6 H9 FOXA2 shRNA KD clone 2	VFGp6 HUES4 FOXA2 shRNA KD clone 1	VFGp6 HUES4 FOXA2 shRNA KD clone 2
TBX3	0.98	0.81	1.02	1.19	0.72	0.89	0.91	0.81	0.78	0.9	0.81	0.77
GATA3	1.02	0.99	0.87	1.12	1.17	0.87	0.91	1.12	0.92	0.8	1.23	1.09
ID2	0.95	1.15	1.03	0.87	1.01	0.82	0.98	1.12	1.21	0.9	0.82	1.08
ISL1	1.19	0.88	0.94	0.99	0.84	0.98	1.09	1.14	0.98	1.04	0.85	0.99
Dunnett's multiple comparisons test	scrambled shRNA control vs FOXA1 shRNA KD	scrambled shRNA control vs FOXA2 shRNA KD
TBX3	0.0992	0.0692
GATA3	0.9806	0.9936
ID2	0.9781	0.9996
ISL1	0.9839	0.8834
